# Supplementary material for: Spatial datasets to define operational boundaries within four marine basins delineated by distance from shore, depth, EEZ and protected status, accompanied by maps and statistical summary tables
Source: Data Brief. 2018 Nov 28;21:2638–42. doi: 10.1016/j.dib.2018.11.118 (PMC6290244; doi:10.1016/j.dib.2018.11.118)
Supplement: Supplementary file 2 — Supplementary material [file mmc2.zip]

Archive with 154 entries (147 files):
- Operational_Boundaries_Data/
- Operational_Boundaries_Data/Geodatabase.gdb/
- Operational_Boundaries_Data/Geodatabase.gdb/a00000001.gdbindexes
- Operational_Boundaries_Data/Geodatabase.gdb/a00000001.gdbtable
- Operational_Boundaries_Data/Geodatabase.gdb/a00000001.gdbtablx
- Operational_Boundaries_Data/Geodatabase.gdb/a00000001.TablesByName.atx
- Operational_Boundaries_Data/Geodatabase.gdb/a00000002.gdbtable
- Operational_Boundaries_Data/Geodatabase.gdb/a00000002.gdbtablx
- Operational_Boundaries_Data/Geodatabase.gdb/a00000003.gdbindexes
- Operational_Boundaries_Data/Geodatabase.gdb/a00000003.gdbtable
- Operational_Boundaries_Data/Geodatabase.gdb/a00000003.gdbtablx
- Operational_Boundaries_Data/Geodatabase.gdb/a00000004.CatItemsByPhysicalName.atx
- Operational_Boundaries_Data/Geodatabase.gdb/a00000004.CatItemsByType.atx
- Operational_Boundaries_Data/Geodatabase.gdb/a00000004.FDO_UUID.atx
- Operational_Boundaries_Data/Geodatabase.gdb/a00000004.freelist
- Operational_Boundaries_Data/Geodatabase.gdb/a00000004.gdbindexes
- Operational_Boundaries_Data/Geodatabase.gdb/a00000004.gdbtable
- Operational_Boundaries_Data/Geodatabase.gdb/a00000004.gdbtablx
- Operational_Boundaries_Data/Geodatabase.gdb/a00000004.spx
- Operational_Boundaries_Data/Geodatabase.gdb/a00000005.CatItemTypesByName.atx
- Operational_Boundaries_Data/Geodatabase.gdb/a00000005.CatItemTypesByParentTypeID.atx
- Operational_Boundaries_Data/Geodatabase.gdb/a00000005.CatItemTypesByUUID.atx
- Operational_Boundaries_Data/Geodatabase.gdb/a00000005.gdbindexes
- Operational_Boundaries_Data/Geodatabase.gdb/a00000005.gdbtable
- Operational_Boundaries_Data/Geodatabase.gdb/a00000005.gdbtablx
- Operational_Boundaries_Data/Geodatabase.gdb/a00000006.CatRelsByDestinationID.atx
- Operational_Boundaries_Data/Geodatabase.gdb/a00000006.CatRelsByOriginID.atx
- Operational_Boundaries_Data/Geodatabase.gdb/a00000006.CatRelsByType.atx
- Operational_Boundaries_Data/Geodatabase.gdb/a00000006.FDO_UUID.atx
- Operational_Boundaries_Data/Geodatabase.gdb/a00000006.gdbindexes
- Operational_Boundaries_Data/Geodatabase.gdb/a00000006.gdbtable
- Operational_Boundaries_Data/Geodatabase.gdb/a00000006.gdbtablx
- Operational_Boundaries_Data/Geodatabase.gdb/a00000007.CatRelTypesByBackwardLabel.atx
- Operational_Boundaries_Data/Geodatabase.gdb/a00000007.CatRelTypesByDestItemTypeID.atx
- Operational_Boundaries_Data/Geodatabase.gdb/a00000007.CatRelTypesByForwardLabel.atx
- Operational_Boundaries_Data/Geodatabase.gdb/a00000007.CatRelTypesByName.atx
- Operational_Boundaries_Data/Geodatabase.gdb/a00000007.CatRelTypesByOriginItemTypeID.atx
- Operational_Boundaries_Data/Geodatabase.gdb/a00000007.CatRelTypesByUUID.atx
- Operational_Boundaries_Data/Geodatabase.gdb/a00000007.gdbindexes
- Operational_Boundaries_Data/Geodatabase.gdb/a00000007.gdbtable
- Operational_Boundaries_Data/Geodatabase.gdb/a00000007.gdbtablx
- Operational_Boundaries_Data/Geodatabase.gdb/a00000009.Buffer_Distance.atx
- Operational_Boundaries_Data/Geodatabase.gdb/a00000009.Depth.atx
- Operational_Boundaries_Data/Geodatabase.gdb/a00000009.gdbindexes
- Operational_Boundaries_Data/Geodatabase.gdb/a00000009.gdbtable
- Operational_Boundaries_Data/Geodatabase.gdb/a00000009.gdbtablx
- Operational_Boundaries_Data/Geodatabase.gdb/a00000009.Protected.atx
- Operational_Boundaries_Data/Geodatabase.gdb/a00000009.Region.atx
- Operational_Boundaries_Data/Geodatabase.gdb/a00000009.Sovereign.atx
- Operational_Boundaries_Data/Geodatabase.gdb/a00000009.spx
- Operational_Boundaries_Data/Geodatabase.gdb/a0000000a.FAO_Analysis_Name.atx
- Operational_Boundaries_Data/Geodatabase.gdb/a0000000a.gdbindexes
- Operational_Boundaries_Data/Geodatabase.gdb/a0000000a.gdbtable
- Operational_Boundaries_Data/Geodatabase.gdb/a0000000a.gdbtablx
- Operational_Boundaries_Data/Geodatabase.gdb/a0000000a.Maribe_Region.atx
- Operational_Boundaries_Data/Geodatabase.gdb/a0000000a.spx
- Operational_Boundaries_Data/Geodatabase.gdb/gdb
- Operational_Boundaries_Data/Geodatabase.gdb/timestamps
- Operational_Boundaries_Data/Maps/
- Operational_Boundaries_Data/Maps/Country_Level_Maps.pdf
- Operational_Boundaries_Data/Operational_Boundaries_VBA_Code.mxd
- Operational_Boundaries_Data/Tables/
- Operational_Boundaries_Data/Tables/By_Country/
- Operational_Boundaries_Data/Tables/By_Country/Albania_Mediterranean.xls
- Operational_Boundaries_Data/Tables/By_Country/Algeria_Mediterranean.xls
- Operational_Boundaries_Data/Tables/By_Country/Antigua_and_Barbuda_Caribbean.xls
- Operational_Boundaries_Data/Tables/By_Country/Bahamas_Caribbean.xls
- Operational_Boundaries_Data/Tables/By_Country/Barbados_Caribbean.xls
- Operational_Boundaries_Data/Tables/By_Country/Belgium_North_Sea.xls
- Operational_Boundaries_Data/Tables/By_Country/Belize_Caribbean.xls
- Operational_Boundaries_Data/Tables/By_Country/Bosnia_and_Herzegovina_Mediterranean.xls
- Operational_Boundaries_Data/Tables/By_Country/Bulgaria_Black_Sea.xls
- Operational_Boundaries_Data/Tables/By_Country/Colombia_Caribbean.xls
- Operational_Boundaries_Data/Tables/By_Country/Colombia_plus_Joint_Regime_Caribbean.xls
- Operational_Boundaries_Data/Tables/By_Country/Costa_Rica_Caribbean.xls
- Operational_Boundaries_Data/Tables/By_Country/Croatia_Mediterranean.xls
- Operational_Boundaries_Data/Tables/By_Country/Cuba_Caribbean.xls
- Operational_Boundaries_Data/Tables/By_Country/Cyprus_Mediterranean.xls
- Operational_Boundaries_Data/Tables/By_Country/Denmark_Baltic.xls
- Operational_Boundaries_Data/Tables/By_Country/Dominican_Republic_Caribbean.xls
- Operational_Boundaries_Data/Tables/By_Country/Dominica_Caribbean.xls
- Operational_Boundaries_Data/Tables/By_Country/Egypt_Mediterranean.xls
- Operational_Boundaries_Data/Tables/By_Country/Estonia_Baltic.xls
- Operational_Boundaries_Data/Tables/By_Country/Finland_Baltic.xls
- Operational_Boundaries_Data/Tables/By_Country/France_Atlantic_Mediterranean.xls
- Operational_Boundaries_Data/Tables/By_Country/France_Caribbean.xls
- Operational_Boundaries_Data/Tables/By_Country/Georgia_Black_Sea.xls
- Operational_Boundaries_Data/Tables/By_Country/Germany_North_Sea_and_Baltic.xls
- Operational_Boundaries_Data/Tables/By_Country/Greece_Mediterranean.xls
- Operational_Boundaries_Data/Tables/By_Country/Grenada_Caribbean.xls
- Operational_Boundaries_Data/Tables/By_Country/Guatemala_Caribbean.xls
- Operational_Boundaries_Data/Tables/By_Country/Guyana_Caribbean.xls
- Operational_Boundaries_Data/Tables/By_Country/Haiti_Caribbean.xls
- Operational_Boundaries_Data/Tables/By_Country/Honduras_Caribbean.xls
- Operational_Boundaries_Data/Tables/By_Country/Ireland_Atlantic.xls
- Operational_Boundaries_Data/Tables/By_Country/Israel_Mediterranean.xls
- Operational_Boundaries_Data/Tables/By_Country/Italy_Mediterranean.xls
- Operational_Boundaries_Data/Tables/By_Country/Jamaica_Caribbean.xls
- Operational_Boundaries_Data/Tables/By_Country/Jamaica_plus_Joint_Regime_Caribbean.xls
- Operational_Boundaries_Data/Tables/By_Country/Joint_Regime_Caribbean.xls
- Operational_Boundaries_Data/Tables/By_Country/Latvia_Baltic.xls
- Operational_Boundaries_Data/Tables/By_Country/Lebanon_Mediterranean.xls
- Operational_Boundaries_Data/Tables/By_Country/Libya_Mediterranean.xls
- Operational_Boundaries_Data/Tables/By_Country/Lithuania_Baltic.xls
- Operational_Boundaries_Data/Tables/By_Country/Malta_Mediterranean.xls
- Operational_Boundaries_Data/Tables/By_Country/Mexico_Gulf_of_Mexico_and_Caribbean.xls
- Operational_Boundaries_Data/Tables/By_Country/Monaco_Mediterranean.xls
- Operational_Boundaries_Data/Tables/By_Country/Montenegro_Mediterranean.xls
- Operational_Boundaries_Data/Tables/By_Country/Morocco_Mediterranean.xls
- Operational_Boundaries_Data/Tables/By_Country/Netherlands_Caribbean.xls
- Operational_Boundaries_Data/Tables/By_Country/Netherlands_North_Sea.xls
- Operational_Boundaries_Data/Tables/By_Country/Nicaragua_Caribbean.xls
- Operational_Boundaries_Data/Tables/By_Country/Norway_North_Sea_and_Norwegian_Sea.xls
- Operational_Boundaries_Data/Tables/By_Country/Palestine_Mediterranean.xls
- Operational_Boundaries_Data/Tables/By_Country/Panama_Caribbean.xls
- Operational_Boundaries_Data/Tables/By_Country/Poland_Baltic.xls
- Operational_Boundaries_Data/Tables/By_Country/Portugal_Atlantic.xls
- Operational_Boundaries_Data/Tables/By_Country/Romania_Black_Sea.xls
- Operational_Boundaries_Data/Tables/By_Country/Russia_Baltic_and_Black_Sea.xls
- Operational_Boundaries_Data/Tables/By_Country/Saint_Kitts_and_Nevis_Caribbean.xls
- Operational_Boundaries_Data/Tables/By_Country/Saint_Lucia_Caribbean.xls
- Operational_Boundaries_Data/Tables/By_Country/Saint_Vincent_and_the_Grenadines_Caribbean.xls
- Operational_Boundaries_Data/Tables/By_Country/Slovenia_Mediterranean.xls
- Operational_Boundaries_Data/Tables/By_Country/Spain_Atlantic_Mediterranean.xls
- Operational_Boundaries_Data/Tables/By_Country/Suriname_Caribbean.xls
- Operational_Boundaries_Data/Tables/By_Country/Sweden_Baltic.xls
- Operational_Boundaries_Data/Tables/By_Country/Syria_Mediterranean.xls
- Operational_Boundaries_Data/Tables/By_Country/Trinidad_and_Tobago_Caribbean.xls
- Operational_Boundaries_Data/Tables/By_Country/Tunisia_Mediterranean.xls
- Operational_Boundaries_Data/Tables/By_Country/Turkey_Mediterranean_and_Black_Sea.xls
- Operational_Boundaries_Data/Tables/By_Country/Ukraine_Black_Sea.xls
- Operational_Boundaries_Data/Tables/By_Country/United_Kingdom_Atlantic_North_Sea_and_Mediterranean.xls
- Operational_Boundaries_Data/Tables/By_Country/United_Kingdom_Caribbean.xls
- Operational_Boundaries_Data/Tables/By_Country/United_States_Gulf_of_Mexico_and_Caribbean.xls
- Operational_Boundaries_Data/Tables/By_Country/Venezuela_Caribbean.xls
- Operational_Boundaries_Data/Tables/By_Region/
- Operational_Boundaries_Data/Tables/By_Region/Atlantic_Regional_stats.xlsx
- Operational_Boundaries_Data/Tables/By_Region/Baltic_Regional_stats.xlsx
- Operational_Boundaries_Data/Tables/By_Region/Caribbean_Regional_stats.xlsx
- Operational_Boundaries_Data/Tables/By_Region/Mediterranean_Regional_stats.xlsx
- Operational_Boundaries_Data/VBA_Modules/
- Operational_Boundaries_Data/VBA_Modules/aml_func_mod.bas
- Operational_Boundaries_Data/VBA_Modules/ByCountryAnalysis.bas
- Operational_Boundaries_Data/VBA_Modules/ByCountryAnalysis_Extra.bas
- Operational_Boundaries_Data/VBA_Modules/From_Beverly.bas
- Operational_Boundaries_Data/VBA_Modules/GridFunctions.bas
- Operational_Boundaries_Data/VBA_Modules/Map_Module.bas
- Operational_Boundaries_Data/VBA_Modules/Map_Module_Export_GeoTIFFs.bas
- Operational_Boundaries_Data/VBA_Modules/MyGeneralOperations.bas
- Operational_Boundaries_Data/VBA_Modules/MyGeometricOperations.bas
- Operational_Boundaries_Data/VBA_Modules/New_Maribe_Functions.bas
- Operational_Boundaries_Data/VBA_Modules/Odds_and_Ends.bas
- Operational_Boundaries_Data/VBA_Modules/QuickSort.bas
- Operational_Boundaries_Data/VBA_Modules/RepairForVM.bas
