# Supplementary material for: Spatial datasets to define operational boundaries within four marine basins delineated by distance from shore, depth, EEZ and protected status, accompanied by maps and statistical summary tables
Source: Data Brief. 2018 Nov 28;21:2638–42. doi: 10.1016/j.dib.2018.11.118 (PMC6290244; doi:10.1016/j.dib.2018.11.118)
Supplement: Supplementary file 2 — Supplementary material [file mmc2.zip › Operational_Boundaries_Data/Tables/By_Country/Albania_Mediterranean.xls]

## Sheet: Albania_Mediterranean
Albania: Mediterranean Region
	Regions: Mediterranean
	Total Area in All Regions: 12,108 Sq. Km.
		Mediterranean: 12,108 Sq. Km. [100.0%]
	Total Protected Area: 131 Sq. Km.
		Mediterranean: 131 Sq. Km. [100.0%]
	All Areas in Albania EEZ: Cell Values = Area in Sq.											All Areas in Albania EEZ: Cell Values = Proportion of Total EEZ
		0 to 5 NM	5 to 12 NM	12 to 16 NM	16 to 24 NM	24 to 200 NM	> 200 NM	Total					0 to 5 NM	5 to 12 NM	12 to 16 NM	16 to 24 NM	24 to 200 NM	> 200 NM	Total
	> -10m	526.51	0	0	0	0	0	526.51				> -10m	0.0434859	0	0	0	0	0	0.0434859
	-10m to -50m	1253.56	116.009	0	0	0	0	1369.57				-10m to -50m	0.103535	0.00958146	0	0	0	0	0.113116
	-50m to -100m	624.878	1068.57	137.132	47.158	0	0	1877.74				-50m to -100m	0.0516104	0.0882562	0.0113261	0.00389491	0	0	0.155088
	-100m to -150m	190.281	510.669	632.471	571.247	0	0	1904.67				-100m to -150m	0.0157158	0.0421775	0.0522375	0.0471808	0	0	0.157312
	-150m to -200m	161.286	130.567	16.4575	249.772	0	0	558.083				-150m to -200m	0.0133211	0.0107839	0.00135927	0.0206293	0	0	0.0460936
	<-200m	348.453	1065.14	618.783	1411.19	2427.47	0	5871.04				<-200m	0.0287796	0.0879728	0.0511069	0.116554	0.200492	0	0.484905
	Total	3104.97	2890.96	1404.84	2279.37	2427.47	0	12107.6				Total	0.256448	0.238772	0.11603	0.188259	0.200492	0	1
	All Areas in Albania EEZ: Cell Values = Proportion of Column [Depth Band]											All Areas in Albania EEZ: Cell Values = Proportion of Row [Distance Band]
		0 to 5 NM	5 to 12 NM	12 to 16 NM	16 to 24 NM	24 to 200 NM	> 200 NM	Total					0 to 5 NM	5 to 12 NM	12 to 16 NM	16 to 24 NM	24 to 200 NM	> 200 NM	Total
	> -10m	0.16957	0	0	0	0	0	0.0434859				> -10m	1	0	0	0	0	0	1
	-10m to -50m	0.403727	0.0401281	0	0	0	0	0.113116				-10m to -50m	0.915295	0.0847046	0	0	0	0	1
	-50m to -100m	0.201251	0.369626	0.0976139	0.0206891	0	0	0.155088				-50m to -100m	0.332782	0.569073	0.0730304	0.0251142	0	0	1
	-100m to -150m	0.0612827	0.176644	0.450207	0.250616	0	0	0.157312				-100m to -150m	0.0999023	0.268115	0.332064	0.299919	0	0	1
	-150m to -200m	0.0519447	0.0451641	0.0117148	0.109579	0	0	0.0460936				-150m to -200m	0.289001	0.233957	0.0294893	0.447553	0	0	1
	<-200m	0.112224	0.368439	0.440464	0.619115	1	0	0.484905				<-200m	0.0593511	0.181423	0.105396	0.240365	0.413466	0	1
	Total	1	1	1	1	1	0	1				Total	0.256448	0.238772	0.11603	0.188259	0.200492	0	1
	All Areas in Albania EEZ Excluding Protected Areas: Cell Values = Area in Sq. Km.											All Areas in Albania EEZ Excluding Protected Areas: Cell Values = Proportion of Total EEZ
		0 to 5 NM	5 to 12 NM	12 to 16 NM	16 to 24 NM	24 to 200 NM	> 200 NM	Total					0 to 5 NM	5 to 12 NM	12 to 16 NM	16 to 24 NM	24 to 200 NM	> 200 NM	Total
	> -10m	465.226	0	0	0	0	0	465.226				> -10m	0.038844	0	0	0	0	0	0.038844
	-10m to -50m	1218.06	116.009	0	0	0	0	1334.07				-10m to -50m	0.101702	0.00968613	0	0	0	0	0.111388
	-50m to -100m	597.231	1068.57	137.132	47.158	0	0	1850.09				-50m to -100m	0.0498657	0.0892203	0.0114498	0.00393745	0	0	0.154473
	-100m to -150m	184.861	510.669	632.471	571.247	0	0	1899.25				-100m to -150m	0.015435	0.0426382	0.0528081	0.0476962	0	0	0.158577
	-150m to -200m	160.324	130.567	16.4575	249.772	0	0	557.121				-150m to -200m	0.0133863	0.0109017	0.00137411	0.0208547	0	0	0.0465168
	<-200m	348.441	1065.14	618.783	1411.19	2427.47	0	5871.03				<-200m	0.029093	0.0889338	0.0516652	0.117827	0.202682	0	0.490201
	Total	2974.14	2890.96	1404.84	2279.37	2427.47	0	11976.8				Total	0.248326	0.24138	0.117297	0.190316	0.202682	0	1
	All Areas in Albania EEZ Excluding Protected Areas: Cell Values = Proportion of Column [Depth Band]											All Areas in Albania EEZ Excluding Protected Areas: Cell Values = Proportion of Row [Distance Band]
		0 to 5 NM	5 to 12 NM	12 to 16 NM	16 to 24 NM	24 to 200 NM	> 200 NM	Total					0 to 5 NM	5 to 12 NM	12 to 16 NM	16 to 24 NM	24 to 200 NM	> 200 NM	Total
	> -10m	0.156424	0	0	0	0	0	0.038844				> -10m	1	0	0	0	0	0	1
	-10m to -50m	0.409549	0.0401281	0	0	0	0	0.111388				-10m to -50m	0.913041	0.0869587	0	0	0	0	1
	-50m to -100m	0.200808	0.369626	0.0976139	0.0206891	0	0	0.154473				-50m to -100m	0.322811	0.577577	0.0741217	0.0254895	0	0	1
	-100m to -150m	0.0621561	0.176644	0.450207	0.250616	0	0	0.158577				-100m to -150m	0.0973339	0.26888	0.333011	0.300775	0	0	1
	-150m to -200m	0.0539061	0.0451641	0.0117148	0.109579	0	0	0.0465168				-150m to -200m	0.287773	0.234361	0.0295402	0.448326	0	0	1
	<-200m	0.117157	0.368439	0.440464	0.619115	1	0	0.490201				<-200m	0.0593492	0.181423	0.105396	0.240365	0.413466	0	1
	Total	1	1	1	1	1	0	1				Total	0.248326	0.24138	0.117297	0.190316	0.202682	0	1
Dataset Credits:
	Depth Ranges derived from GEBCO (General Bathymetric Chart of the Oceans) 2014 data (http://www.gebco.net/data_and_products/gridded_bathymetry_data/). GEBCO operates under the auspices of the International Hydrographic Organization (IHO) and the Intergovernmental Oceanographic Commission (IOC) of UNESCO.
	Coastlines, distance bands and general marine/land delinations derived from GAUL (Global Administrative Unit Layers) 2014 data (http://www.fao.org/geonetwork/srv/en/metadata.show?id=12691). This dataset is an initiative implemented by FAO within the Bill & Melinda Gates Foundation, Agricultural Market Information System (AMIS) and AfricaFertilizer.org projects.
	Exclusive Economic Zones and Jurisdictional Boundaries derived from the World EEZ v. 9 (2016-10-21), developed by the Flanders Marine Institute (http://www.marineregions.org/downloads.php). EEZ polygons were split along MARIBE regional boundaries to facilitate this analysis.
	Marine Protected Areas extracted from the October, 2016 version of the World Database on Protected Areas (https://www.protectedplanet.net/). This dataset is a joint project between the United Nations Environment Programme (UNEP) and the International Union for Conservation of Nature (IUCN), managed by UNEP World Conservation Monitoring Centre (UNEP-WCMC).
	Background reference map from National Geographic. Content may not reflect National Geographic's current map policy. Sources: National Geographic, Esri, DeLorme, HERE, UNEP-WCMC, USGS, NASA, ESA, METI, NRCAN, GEBCO, NOAA, increment P Corp.
Map and CSV created on Monday, April 2, 2018
Map Coordinate System:
	Name: World_Azimuthal_Equidistant
	Projection: Azimuthal_Equidistant
	Datum: D_WGS_1984
	Spheroid: WGS_1984
	False Easting: 0.0000
	False Northing: 0.0000
	Central Meridian: 19.1711616107
	Latitude of Origin: 40.7617437003
