# Supplementary material for: Spatial datasets to define operational boundaries within four marine basins delineated by distance from shore, depth, EEZ and protected status, accompanied by maps and statistical summary tables
Source: Data Brief. 2018 Nov 28;21:2638–42. doi: 10.1016/j.dib.2018.11.118 (PMC6290244; doi:10.1016/j.dib.2018.11.118)
Supplement: Supplementary file 2 — Supplementary material [file mmc2.zip › Operational_Boundaries_Data/Tables/By_Country/Algeria_Mediterranean.xls]

## Sheet: Algeria_Mediterranean
Algeria: Mediterranean Region
	Regions: Mediterranean
	Total Area in All Regions: 130,569 Sq. Km.
		Mediterranean: 130,569 Sq. Km. [100.0%]
	Total Protected Area: 29 Sq. Km.
		Mediterranean: 29 Sq. Km. [100.0%]
	All Areas in Algeria EEZ: Cell Values = Area in Sq.											All Areas in Algeria EEZ: Cell Values = Proportion of Total EEZ
		0 to 5 NM	5 to 12 NM	12 to 16 NM	16 to 24 NM	24 to 200 NM	> 200 NM	Total					0 to 5 NM	5 to 12 NM	12 to 16 NM	16 to 24 NM	24 to 200 NM	> 200 NM	Total
	> -10m	198.641	0	0	0	0	0	198.641				> -10m	0.00152135	0	0	0	0	0	0.00152135
	-10m to -50m	523.776	0	0	0	0	0	523.776				-10m to -50m	0.0040115	0	0	0	0	0	0.0040115
	-50m to -100m	1444.7	111.847	35.5592	0.701826	0	0	1592.81				-50m to -100m	0.0110647	0.000856618	0.000272341	5.3751e-06	0	0	0.012199
	-100m to -150m	1595.92	1128.45	46.9292	4.27073	0	0	2775.57				-100m to -150m	0.0122229	0.00864256	0.000359421	3.27087e-05	0	0	0.0212576
	-150m to -200m	922.058	594.019	26.956	7.91092	0	0	1550.94				-150m to -200m	0.00706187	0.00454948	0.000206451	6.05882e-05	0	0	0.0118784
	<-200m	6756.13	12944.2	7972.8	16005.4	80248.3	0	123927				<-200m	0.0517439	0.0991373	0.0610621	0.122582	0.614606	0	0.949132
	Total	11441.2	14778.5	8082.25	16018.3	80248.3	0	130569				Total	0.0876262	0.113186	0.0619004	0.122681	0.614606	0	1
	All Areas in Algeria EEZ: Cell Values = Proportion of Column [Depth Band]											All Areas in Algeria EEZ: Cell Values = Proportion of Row [Distance Band]
		0 to 5 NM	5 to 12 NM	12 to 16 NM	16 to 24 NM	24 to 200 NM	> 200 NM	Total					0 to 5 NM	5 to 12 NM	12 to 16 NM	16 to 24 NM	24 to 200 NM	> 200 NM	Total
	> -10m	0.0173619	0	0	0	0	0	0.00152135				> -10m	1	0	0	0	0	0	1
	-10m to -50m	0.0457797	0	0	0	0	0	0.0040115				-10m to -50m	1	0	0	0	0	0	1
	-50m to -100m	0.126272	0.00756823	0.00439966	4.3814e-05	0	0	0.012199				-50m to -100m	0.907014	0.0702202	0.0223248	0.000440621	0	0	1
	-100m to -150m	0.139489	0.0763572	0.00580645	0.000266616	0	0	0.0212576				-100m to -150m	0.574989	0.406564	0.0169079	0.00153869	0	0	1
	-150m to -200m	0.0805908	0.0401947	0.00333522	0.000493867	0	0	0.0118784				-150m to -200m	0.594514	0.383005	0.0173804	0.00510071	0	0	1
	<-200m	0.590507	0.87588	0.986459	0.999196	1	0	0.949132				<-200m	0.0545171	0.10445	0.0643347	0.129152	0.647546	0	1
	Total	1	1	1	1	1	0	1				Total	0.0876262	0.113186	0.0619004	0.122681	0.614606	0	1
	All Areas in Algeria EEZ Excluding Protected Areas: Cell Values = Area in Sq. Km.											All Areas in Algeria EEZ Excluding Protected Areas: Cell Values = Proportion of Total EEZ
		0 to 5 NM	5 to 12 NM	12 to 16 NM	16 to 24 NM	24 to 200 NM	> 200 NM	Total					0 to 5 NM	5 to 12 NM	12 to 16 NM	16 to 24 NM	24 to 200 NM	> 200 NM	Total
	> -10m	198.512	0	0	0	0	0	198.512				> -10m	0.0015207	0	0	0	0	0	0.0015207
	-10m to -50m	523.752	0	0	0	0	0	523.752				-10m to -50m	0.00401219	0	0	0	0	0	0.00401219
	-50m to -100m	1444.7	111.847	35.5592	0.701826	0	0	1592.81				-50m to -100m	0.0110671	0.000856806	0.0002724	5.3763e-06	0	0	0.0122017
	-100m to -150m	1595.92	1128.45	46.9292	4.27073	0	0	2775.57				-100m to -150m	0.0122255	0.00864446	0.0003595	3.27159e-05	0	0	0.0212622
	-150m to -200m	922.058	594.019	26.956	7.91092	0	0	1550.94				-150m to -200m	0.00706341	0.00455048	0.000206496	6.06015e-05	0	0	0.011881
	<-200m	6727.68	12944.2	7972.8	16005.4	80248.3	0	123898				<-200m	0.0515373	0.099159	0.0610755	0.122609	0.614741	0	0.949122
	Total	11412.6	14778.5	8082.25	16018.3	80248.3	0	130540				Total	0.0874262	0.113211	0.0619139	0.122708	0.614741	0	1
	All Areas in Algeria EEZ Excluding Protected Areas: Cell Values = Proportion of Column [Depth Band]											All Areas in Algeria EEZ Excluding Protected Areas: Cell Values = Proportion of Row [Distance Band]
		0 to 5 NM	5 to 12 NM	12 to 16 NM	16 to 24 NM	24 to 200 NM	> 200 NM	Total					0 to 5 NM	5 to 12 NM	12 to 16 NM	16 to 24 NM	24 to 200 NM	> 200 NM	Total
	> -10m	0.0173941	0	0	0	0	0	0.0015207				> -10m	1	0	0	0	0	0	1
	-10m to -50m	0.0458923	0	0	0	0	0	0.00401219				-10m to -50m	1	0	0	0	0	0	1
	-50m to -100m	0.126588	0.00756823	0.00439966	4.3814e-05	0	0	0.0122017				-50m to -100m	0.907014	0.0702202	0.0223248	0.000440621	0	0	1
	-100m to -150m	0.139838	0.0763572	0.00580645	0.000266616	0	0	0.0212622				-100m to -150m	0.574989	0.406564	0.0169079	0.00153869	0	0	1
	-150m to -200m	0.0807928	0.0401947	0.00333522	0.000493867	0	0	0.011881				-150m to -200m	0.594514	0.383005	0.0173804	0.00510071	0	0	1
	<-200m	0.589494	0.87588	0.986459	0.999196	1	0	0.949122				<-200m	0.0542999	0.104474	0.0643495	0.129182	0.647694	0	1
	Total	1	1	1	1	1	0	1				Total	0.0874262	0.113211	0.0619139	0.122708	0.614741	0	1
Dataset Credits:
	Depth Ranges derived from GEBCO (General Bathymetric Chart of the Oceans) 2014 data (http://www.gebco.net/data_and_products/gridded_bathymetry_data/). GEBCO operates under the auspices of the International Hydrographic Organization (IHO) and the Intergovernmental Oceanographic Commission (IOC) of UNESCO.
	Coastlines, distance bands and general marine/land delinations derived from GAUL (Global Administrative Unit Layers) 2014 data (http://www.fao.org/geonetwork/srv/en/metadata.show?id=12691). This dataset is an initiative implemented by FAO within the Bill & Melinda Gates Foundation, Agricultural Market Information System (AMIS) and AfricaFertilizer.org projects.
	Exclusive Economic Zones and Jurisdictional Boundaries derived from the World EEZ v. 9 (2016-10-21), developed by the Flanders Marine Institute (http://www.marineregions.org/downloads.php). EEZ polygons were split along MARIBE regional boundaries to facilitate this analysis.
	Marine Protected Areas extracted from the October, 2016 version of the World Database on Protected Areas (https://www.protectedplanet.net/). This dataset is a joint project between the United Nations Environment Programme (UNEP) and the International Union for Conservation of Nature (IUCN), managed by UNEP World Conservation Monitoring Centre (UNEP-WCMC).
	Background reference map from National Geographic. Content may not reflect National Geographic's current map policy. Sources: National Geographic, Esri, DeLorme, HERE, UNEP-WCMC, USGS, NASA, ESA, METI, NRCAN, GEBCO, NOAA, increment P Corp.
Map and CSV created on Monday, April 2, 2018
Map Coordinate System:
	Name: World_Azimuthal_Equidistant
	Projection: Azimuthal_Equidistant
	Datum: D_WGS_1984
	Spheroid: WGS_1984
	False Easting: 0.0000
	False Northing: 0.0000
	Central Meridian: 3.2175491042
	Latitude of Origin: 36.9387511619
