# Supplementary material for: Spatial datasets to define operational boundaries within four marine basins delineated by distance from shore, depth, EEZ and protected status, accompanied by maps and statistical summary tables
Source: Data Brief. 2018 Nov 28;21:2638–42. doi: 10.1016/j.dib.2018.11.118 (PMC6290244; doi:10.1016/j.dib.2018.11.118)
Supplement: Supplementary file 2 — Supplementary material [file mmc2.zip › Operational_Boundaries_Data/Tables/By_Country/Antigua_and_Barbuda_Caribbean.xls]

## Sheet: Antigua_and_Barbuda_Caribbean
Antigua and Barbuda: Caribbean Region
	Regions: Caribbean
	Total Area in All Regions: 111,882 Sq. Km.
		Caribbean: 111,882 Sq. Km. [100.0%]
	Total Protected Area: 482 Sq. Km.
		Caribbean: 482 Sq. Km. [100.0%]
	All Areas in EEZ: Cell Values = Area in Sq.											All Areas in EEZ: Cell Values = Proportion of Total EEZ
		0 to 5 NM	5 to 12 NM	12 to 16 NM	16 to 24 NM	24 to 200 NM	> 200 NM	Total					0 to 5 NM	5 to 12 NM	12 to 16 NM	16 to 24 NM	24 to 200 NM	> 200 NM	Total
	> -10m	333.954	11.0059	4.58396	25.1326	7.61626	0	382.293				> -10m	0.00298488	9.83709e-05	4.09713e-05	0.000224634	6.8074e-05	0	0.00341693
	-10m to -50m	930.913	1454.68	109.235	53.9215	27.0069	0	2575.76				-10m to -50m	0.00832048	0.0130019	0.000976336	0.000481949	0.000241387	0	0.0230221
	-50m to -100m	202.622	170.733	70.525	30.6045	21.8614	0	496.346				-50m to -100m	0.00181103	0.00152601	0.000630351	0.000273542	0.000195397	0	0.00443633
	-100m to -150m	88.4194	101.452	44.2524	33.2609	27.0518	0	294.436				-100m to -150m	0.00079029	0.000906775	0.000395527	0.000297285	0.000241788	0	0.00263167
	-150m to -200m	67.9497	82.9008	46.5053	27.5352	21.9623	0	246.853				-150m to -200m	0.000607333	0.000740965	0.000415663	0.000246109	0.000196299	0	0.00220637
	<-200m	607.371	3524.61	2651.33	4814.52	96039.1	249.516	107886				<-200m	0.00542867	0.0315029	0.0236975	0.0430321	0.858395	0.00223017	0.964287
	Total	2231.23	5345.39	2926.43	4984.98	96144.6	249.516	111882				Total	0.0199427	0.0477769	0.0261564	0.0445556	0.859338	0.00223017	1
	All Areas in EEZ: Cell Values = Proportion of Column [Depth Band]											All Areas in EEZ: Cell Values = Proportion of Row [Distance Band]
		0 to 5 NM	5 to 12 NM	12 to 16 NM	16 to 24 NM	24 to 200 NM	> 200 NM	Total					0 to 5 NM	5 to 12 NM	12 to 16 NM	16 to 24 NM	24 to 200 NM	> 200 NM	Total
	> -10m	0.149673	0.00205896	0.0015664	0.00504166	7.92167e-05	0	0.00341693				> -10m	0.873556	0.0287893	0.0119907	0.0657416	0.0199226	0	1
	-10m to -50m	0.41722	0.272138	0.0373269	0.0108168	0.000280898	0	0.0230221				-10m to -50m	0.361413	0.564759	0.0424087	0.0209342	0.010485	0	1
	-50m to -100m	0.0908119	0.0319403	0.0240993	0.00613934	0.00022738	0	0.00443633				-50m to -100m	0.408228	0.34398	0.142088	0.0616595	0.0440446	0	1
	-100m to -150m	0.0396281	0.0189793	0.0151216	0.00667223	0.000281366	0	0.00263167				-100m to -150m	0.3003	0.344563	0.150295	0.112965	0.0918766	0	1
	-150m to -200m	0.0304539	0.0155089	0.0158915	0.00552364	0.00022843	0	0.00220637				-150m to -200m	0.275264	0.33583	0.188392	0.111545	0.0889692	0	1
	<-200m	0.272214	0.659375	0.905994	0.965806	0.998903	1	0.964287				<-200m	0.00562972	0.0326696	0.0245752	0.0446258	0.890187	0.00231277	1
	Total	1	1	1	1	1	1	1				Total	0.0199427	0.0477769	0.0261564	0.0445556	0.859338	0.00223017	1
	All Areas in EEZ Excluding Protected Areas: Cell Values = Area in Sq. Km.											All Areas in EEZ Excluding Protected Areas: Cell Values = Proportion of Total EEZ
		0 to 5 NM	5 to 12 NM	12 to 16 NM	16 to 24 NM	24 to 200 NM	> 200 NM	Total					0 to 5 NM	5 to 12 NM	12 to 16 NM	16 to 24 NM	24 to 200 NM	> 200 NM	Total
	> -10m	191.409	11.0059	4.58396	25.1326	7.61626	0	239.748				> -10m	0.00171822	9.87968e-05	4.11487e-05	0.000225607	6.83687e-05	0	0.00215214
	-10m to -50m	841.392	1454.68	109.235	53.9215	27.0069	0	2486.24				-10m to -50m	0.0075529	0.0130582	0.000980563	0.000484036	0.000242432	0	0.0223181
	-50m to -100m	183.802	170.733	70.525	30.6045	21.8605	0	477.525				-50m to -100m	0.00164993	0.00153262	0.00063308	0.000274727	0.000196235	0	0.00428658
	-100m to -150m	79.8703	101.452	44.2524	33.2609	25.063	0	283.898				-100m to -150m	0.00071697	0.000910701	0.000397239	0.000298572	0.000224982	0	0.00254847
	-150m to -200m	62.6218	82.9008	46.5053	27.5352	19.8481	0	239.411				-150m to -200m	0.000562136	0.000744174	0.000417463	0.000247175	0.00017817	0	0.00214912
	<-200m	587.642	3524.61	2651.33	4804.95	95854.9	249.516	107673				<-200m	0.00527507	0.0316393	0.0238001	0.0431325	0.860459	0.00223983	0.966546
	Total	1946.74	5345.39	2926.43	4975.4	95956.3	249.516	111400				Total	0.0174752	0.0479838	0.0262696	0.0446626	0.861369	0.00223983	1
	All Areas in EEZ Excluding Protected Areas: Cell Values = Proportion of Column [Depth Band]											All Areas in EEZ Excluding Protected Areas: Cell Values = Proportion of Row [Distance Band]
		0 to 5 NM	5 to 12 NM	12 to 16 NM	16 to 24 NM	24 to 200 NM	> 200 NM	Total					0 to 5 NM	5 to 12 NM	12 to 16 NM	16 to 24 NM	24 to 200 NM	> 200 NM	Total
	> -10m	0.0983231	0.00205896	0.0015664	0.00505136	7.93722e-05	0	0.00215214				> -10m	0.798377	0.0459063	0.0191199	0.104829	0.0317678	0	1
	-10m to -50m	0.432206	0.272138	0.0373269	0.0108376	0.000281449	0	0.0223181				-10m to -50m	0.33842	0.585094	0.0439357	0.021688	0.0108625	0	1
	-50m to -100m	0.0944152	0.0319403	0.0240993	0.00615115	0.000227817	0	0.00428658				-50m to -100m	0.384905	0.357538	0.147689	0.0640898	0.0457788	0	1
	-100m to -150m	0.0410278	0.0189793	0.0151216	0.00668507	0.000261191	0	0.00254847				-100m to -150m	0.281334	0.357353	0.155874	0.117158	0.0882814	0	1
	-150m to -200m	0.0321676	0.0155089	0.0158915	0.00553427	0.000206846	0	0.00214912				-150m to -200m	0.261566	0.346269	0.194248	0.115012	0.082904	0	1
	<-200m	0.30186	0.659375	0.905994	0.965741	0.998943	1	0.966546				<-200m	0.00545765	0.0327344	0.0246239	0.0446254	0.890241	0.00231735	1
	Total	1	1	1	1	1	1	1				Total	0.0174752	0.0479838	0.0262696	0.0446626	0.861369	0.00223983	1
Dataset Credits:
	Depth Ranges derived from GEBCO (General Bathymetric Chart of the Oceans) 2014 data (http://www.gebco.net/data_and_products/gridded_bathymetry_data/). GEBCO operates under the auspices of the International Hydrographic Organization (IHO) and the Intergovernmental Oceanographic Commission (IOC) of UNESCO.
	Coastlines, distance bands and general marine/land delinations derived from GAUL (Global Administrative Unit Layers) 2014 data (http://www.fao.org/geonetwork/srv/en/metadata.show?id=12691). This dataset is an initiative implemented by FAO within the Bill & Melinda Gates Foundation, Agricultural Market Information System (AMIS) and AfricaFertilizer.org projects.
	Exclusive Economic Zones and Jurisdictional Boundaries derived from the World EEZ v. 9 (2016-10-21), developed by the Flanders Marine Institute (http://www.marineregions.org/downloads.php). EEZ polygons were split along MARIBE regional boundaries to facilitate this analysis.
	Marine Protected Areas extracted from the October, 2016 version of the World Database on Protected Areas (https://www.protectedplanet.net/). This dataset is a joint project between the United Nations Environment Programme (UNEP) and the International Union for Conservation of Nature (IUCN), managed by UNEP World Conservation Monitoring Centre (UNEP-WCMC).
	Background reference map from National Geographic. Content may not reflect National Geographic's current map policy. Sources: National Geographic, Esri, DeLorme, HERE, UNEP-WCMC, USGS, NASA, ESA, METI, NRCAN, GEBCO, NOAA, increment P Corp.
Map and CSV created on Monday, April 2, 2018
Map Coordinate System:
	Name: World_Azimuthal_Equidistant
	Projection: Azimuthal_Equidistant
	Datum: D_WGS_1984
	Spheroid: WGS_1984
	False Easting: 0.0000
	False Northing: 0.0000
	Central Meridian: -60.5596209606
	Latitude of Origin: 18.7670603226
