# Supplementary material for: Spatial datasets to define operational boundaries within four marine basins delineated by distance from shore, depth, EEZ and protected status, accompanied by maps and statistical summary tables
Source: Data Brief. 2018 Nov 28;21:2638–42. doi: 10.1016/j.dib.2018.11.118 (PMC6290244; doi:10.1016/j.dib.2018.11.118)
Supplement: Supplementary file 2 — Supplementary material [file mmc2.zip › Operational_Boundaries_Data/Tables/By_Country/Bahamas_Caribbean.xls]

## Sheet: Bahamas_Caribbean
Bahamas: Caribbean Region
	Regions: Caribbean
	Total Area in All Regions: 619,816 Sq. Km.
		Caribbean: 619,816 Sq. Km. [100.0%]
	Total Protected Area: 3,357 Sq. Km.
		Caribbean: 3,357 Sq. Km. [100.0%]
	All Areas in EEZ: Cell Values = Area in Sq.											All Areas in EEZ: Cell Values = Proportion of Total EEZ
		0 to 5 NM	5 to 12 NM	12 to 16 NM	16 to 24 NM	24 to 200 NM	> 200 NM	Total					0 to 5 NM	5 to 12 NM	12 to 16 NM	16 to 24 NM	24 to 200 NM	> 200 NM	Total
	> -10m	20255.3	13050.6	5002.65	11479.5	31620.9	0	81408.9				> -10m	0.0326794	0.0210555	0.00807118	0.0185208	0.0510166	0	0.131343
	-10m to -50m	7961.3	4735.22	1856.48	2875.37	9605.49	0	27033.9				-10m to -50m	0.0128446	0.00763971	0.00299521	0.00463906	0.0154973	0	0.0436159
	-50m to -100m	3886.91	1246.32	337.455	565.771	1468.07	0	7504.53				-50m to -100m	0.00627107	0.00201078	0.000544443	0.000912804	0.00236855	0	0.0121077
	-100m to -150m	2435.19	585.271	195.905	262.572	744.175	0	4223.11				-100m to -150m	0.00392888	0.000944265	0.000316069	0.000423628	0.00120064	0	0.00681348
	-150m to -200m	1806.76	468.924	145.694	162.479	565.852	0	3149.71				-150m to -200m	0.002915	0.000756552	0.00023506	0.00026214	0.000912935	0	0.00508168
	<-200m	18745.8	50779.3	28049.8	46988.2	350667	1266.84	496497				<-200m	0.0302441	0.0819263	0.045255	0.0758099	0.565759	0.0020439	0.801038
	Total	55091.2	70865.6	35588	62333.9	394671	1266.84	619817				Total	0.0888831	0.114333	0.057417	0.100568	0.636755	0.0020439	1
	All Areas in EEZ: Cell Values = Proportion of Column [Depth Band]											All Areas in EEZ: Cell Values = Proportion of Row [Distance Band]
		0 to 5 NM	5 to 12 NM	12 to 16 NM	16 to 24 NM	24 to 200 NM	> 200 NM	Total					0 to 5 NM	5 to 12 NM	12 to 16 NM	16 to 24 NM	24 to 200 NM	> 200 NM	Total
	> -10m	0.367668	0.184159	0.140571	0.184161	0.0801197	0	0.131343				> -10m	0.248809	0.160309	0.0614509	0.14101	0.388421	0	1
	-10m to -50m	0.144511	0.0668197	0.0521659	0.0461285	0.024338	0	0.0436159				-10m to -50m	0.294494	0.175159	0.0686724	0.106362	0.355313	0	1
	-50m to -100m	0.0705541	0.0175871	0.00948226	0.00907646	0.00371973	0	0.0121077				-50m to -100m	0.517942	0.166075	0.0449668	0.0753907	0.195625	0	1
	-100m to -150m	0.0442028	0.00825889	0.0055048	0.00421234	0.00188556	0	0.00681348				-100m to -150m	0.576634	0.138588	0.0463888	0.0621749	0.176215	0	1
	-150m to -200m	0.0327959	0.00661708	0.00409391	0.00260659	0.00143373	0	0.00508168				-150m to -200m	0.573628	0.148878	0.0462564	0.0515853	0.179652	0	1
	<-200m	0.340268	0.716558	0.788182	0.753815	0.888503	1	0.801038				<-200m	0.0377561	0.102275	0.0564955	0.0946396	0.706282	0.00255156	1
	Total	1	1	1	1	1	1	1				Total	0.0888831	0.114333	0.057417	0.100568	0.636755	0.0020439	1
	All Areas in EEZ Excluding Protected Areas: Cell Values = Area in Sq. Km.											All Areas in EEZ Excluding Protected Areas: Cell Values = Proportion of Total EEZ
		0 to 5 NM	5 to 12 NM	12 to 16 NM	16 to 24 NM	24 to 200 NM	> 200 NM	Total					0 to 5 NM	5 to 12 NM	12 to 16 NM	16 to 24 NM	24 to 200 NM	> 200 NM	Total
	> -10m	18610.4	13026.4	5002.65	11479.5	31620.9	0	79739.9				> -10m	0.0301892	0.021131	0.00811512	0.0186216	0.0512944	0	0.129351
	-10m to -50m	7279.33	4735.22	1856.48	2875.37	9605.49	0	26351.9				-10m to -50m	0.0118083	0.0076813	0.00301152	0.00466432	0.0155817	0	0.0427471
	-50m to -100m	3516.52	1246.32	337.455	565.771	1468.07	0	7134.13				-50m to -100m	0.00570437	0.00202173	0.000547407	0.000917774	0.00238145	0	0.0115727
	-100m to -150m	2228.53	585.271	195.905	262.572	744.175	0	4016.45				-100m to -150m	0.00361504	0.000949406	0.00031779	0.000425935	0.00120718	0	0.00651534
	-150m to -200m	1667.34	468.924	145.694	162.479	565.852	0	3010.29				-150m to -200m	0.0027047	0.000760672	0.00023634	0.000263568	0.000917906	0	0.00488319
	<-200m	18456.6	50779.3	28049.8	46988.2	350667	1266.84	496207				<-200m	0.0299397	0.0823723	0.0455015	0.0762227	0.568839	0.00205502	0.80493
	Total	51758.8	70841.4	35588	62333.9	394671	1266.84	616460				Total	0.0839612	0.114916	0.0577296	0.101116	0.640222	0.00205502	1
	All Areas in EEZ Excluding Protected Areas: Cell Values = Proportion of Column [Depth Band]											All Areas in EEZ Excluding Protected Areas: Cell Values = Proportion of Row [Distance Band]
		0 to 5 NM	5 to 12 NM	12 to 16 NM	16 to 24 NM	24 to 200 NM	> 200 NM	Total					0 to 5 NM	5 to 12 NM	12 to 16 NM	16 to 24 NM	24 to 200 NM	> 200 NM	Total
	> -10m	0.359561	0.183881	0.140571	0.184161	0.0801197	0	0.129351				> -10m	0.233389	0.163361	0.0627371	0.143962	0.396551	0	1
	-10m to -50m	0.14064	0.0668425	0.0521659	0.0461285	0.024338	0	0.0427471				-10m to -50m	0.276236	0.179692	0.0704496	0.109114	0.364509	0	1
	-50m to -100m	0.0679405	0.0175931	0.00948226	0.00907646	0.00371973	0	0.0115727				-50m to -100m	0.492914	0.174698	0.0473015	0.0793049	0.205781	0	1
	-100m to -150m	0.043056	0.00826171	0.0055048	0.00421234	0.00188556	0	0.00651534				-100m to -150m	0.55485	0.145719	0.0487756	0.0653741	0.185282	0	1
	-150m to -200m	0.0322137	0.00661934	0.00409391	0.00260659	0.00143373	0	0.00488319				-150m to -200m	0.553881	0.155774	0.0483987	0.0539745	0.187973	0	1
	<-200m	0.356589	0.716802	0.788182	0.753815	0.888503	1	0.80493				<-200m	0.0371954	0.102335	0.0565284	0.0946948	0.706694	0.00255305	1
	Total	1	1	1	1	1	1	1				Total	0.0839612	0.114916	0.0577296	0.101116	0.640222	0.00205502	1
Dataset Credits:
	Depth Ranges derived from GEBCO (General Bathymetric Chart of the Oceans) 2014 data (http://www.gebco.net/data_and_products/gridded_bathymetry_data/). GEBCO operates under the auspices of the International Hydrographic Organization (IHO) and the Intergovernmental Oceanographic Commission (IOC) of UNESCO.
	Coastlines, distance bands and general marine/land delinations derived from GAUL (Global Administrative Unit Layers) 2014 data (http://www.fao.org/geonetwork/srv/en/metadata.show?id=12691). This dataset is an initiative implemented by FAO within the Bill & Melinda Gates Foundation, Agricultural Market Information System (AMIS) and AfricaFertilizer.org projects.
	Exclusive Economic Zones and Jurisdictional Boundaries derived from the World EEZ v. 9 (2016-10-21), developed by the Flanders Marine Institute (http://www.marineregions.org/downloads.php). EEZ polygons were split along MARIBE regional boundaries to facilitate this analysis.
	Marine Protected Areas extracted from the October, 2016 version of the World Database on Protected Areas (https://www.protectedplanet.net/). This dataset is a joint project between the United Nations Environment Programme (UNEP) and the International Union for Conservation of Nature (IUCN), managed by UNEP World Conservation Monitoring Centre (UNEP-WCMC).
	Background reference map from National Geographic. Content may not reflect National Geographic's current map policy. Sources: National Geographic, Esri, DeLorme, HERE, UNEP-WCMC, USGS, NASA, ESA, METI, NRCAN, GEBCO, NOAA, increment P Corp.
Map and CSV created on Monday, April 2, 2018
Map Coordinate System:
	Name: World_Azimuthal_Equidistant
	Projection: Azimuthal_Equidistant
	Datum: D_WGS_1984
	Spheroid: WGS_1984
	False Easting: 0.0000
	False Northing: 0.0000
	Central Meridian: -75.8709822502
	Latitude of Origin: 25.3729690743
