# Supplementary material for: Spatial datasets to define operational boundaries within four marine basins delineated by distance from shore, depth, EEZ and protected status, accompanied by maps and statistical summary tables
Source: Data Brief. 2018 Nov 28;21:2638–42. doi: 10.1016/j.dib.2018.11.118 (PMC6290244; doi:10.1016/j.dib.2018.11.118)
Supplement: Supplementary file 2 — Supplementary material [file mmc2.zip › Operational_Boundaries_Data/Tables/By_Country/Barbados_Caribbean.xls]

## Sheet: Barbados_Caribbean
Barbados: Caribbean Region
	Regions: Caribbean
	Total Area in All Regions: 185,746 Sq. Km.
		Caribbean: 185,746 Sq. Km. [100.0%]
	Total Protected Area: 84 Sq. Km.
		Caribbean: 84 Sq. Km. [100.0%]
	All Areas in EEZ: Cell Values = Area in Sq.											All Areas in EEZ: Cell Values = Proportion of Total EEZ
		0 to 5 NM	5 to 12 NM	12 to 16 NM	16 to 24 NM	24 to 200 NM	> 200 NM	Total					0 to 5 NM	5 to 12 NM	12 to 16 NM	16 to 24 NM	24 to 200 NM	> 200 NM	Total
	> -10m	63.7832	0	0	0	0	0	63.7832				> -10m	0.000343388	0	0	0	0	0	0.000343388
	-10m to -50m	74.164	0	0	0	0	0	74.164				-10m to -50m	0.000399276	0	0	0	0	0	0.000399276
	-50m to -100m	50.2369	2.36644	0	0	0	0	52.6034				-50m to -100m	0.00027046	1.27401e-05	0	0	0	0	0.0002832
	-100m to -150m	58.8987	7.02601	0	0	0	0	65.9247				-100m to -150m	0.000317092	3.78258e-05	0	0	0	0	0.000354918
	-150m to -200m	62.064	11.5327	0	0	0	0	73.5967				-150m to -200m	0.000334133	6.20881e-05	0	0	0	0	0.000396221
	<-200m	804.453	2429.02	1873.17	4782.46	175521	6.59992	185416				<-200m	0.00433092	0.0130771	0.0100845	0.0257472	0.944948	3.55319e-05	0.998223
	Total	1113.6	2449.95	1873.17	4782.46	175521	6.59992	185746				Total	0.00599527	0.0131897	0.0100845	0.0257472	0.944948	3.55319e-05	1
	All Areas in EEZ: Cell Values = Proportion of Column [Depth Band]											All Areas in EEZ: Cell Values = Proportion of Row [Distance Band]
		0 to 5 NM	5 to 12 NM	12 to 16 NM	16 to 24 NM	24 to 200 NM	> 200 NM	Total					0 to 5 NM	5 to 12 NM	12 to 16 NM	16 to 24 NM	24 to 200 NM	> 200 NM	Total
	> -10m	0.0572766	0	0	0	0	0	0.000343388				> -10m	1	0	0	0	0	0	1
	-10m to -50m	0.0665985	0	0	0	0	0	0.000399276				-10m to -50m	1	0	0	0	0	0	1
	-50m to -100m	0.0451122	0.000965913	0	0	0	0	0.0002832				-50m to -100m	0.955014	0.0449864	0	0	0	0	1
	-100m to -150m	0.0528903	0.00286782	0	0	0	0	0.000354918				-100m to -150m	0.893424	0.106576	0	0	0	0	1
	-150m to -200m	0.0557328	0.00470731	0	0	0	0	0.000396221				-150m to -200m	0.843299	0.156701	0	0	0	0	1
	<-200m	0.72239	0.991459	1	1	1	1	0.998223				<-200m	0.00433863	0.0131004	0.0101025	0.0257931	0.94663	3.55951e-05	1
	Total	1	1	1	1	1	1	1				Total	0.00599527	0.0131897	0.0100845	0.0257472	0.944948	3.55319e-05	1
	All Areas in EEZ Excluding Protected Areas: Cell Values = Area in Sq. Km.											All Areas in EEZ Excluding Protected Areas: Cell Values = Proportion of Total EEZ
		0 to 5 NM	5 to 12 NM	12 to 16 NM	16 to 24 NM	24 to 200 NM	> 200 NM	Total					0 to 5 NM	5 to 12 NM	12 to 16 NM	16 to 24 NM	24 to 200 NM	> 200 NM	Total
	> -10m	61.8885	0	0	0	0	0	61.8885				> -10m	0.000333339	0	0	0	0	0	0.000333339
	-10m to -50m	69.4055	0	0	0	0	0	69.4055				-10m to -50m	0.000373826	0	0	0	0	0	0.000373826
	-50m to -100m	49.7384	2.36644	0	0	0	0	52.1048				-50m to -100m	0.000267897	1.27459e-05	0	0	0	0	0.000280643
	-100m to -150m	55.5883	7.02601	0	0	0	0	62.6143				-100m to -150m	0.000299405	3.7843e-05	0	0	0	0	0.000337248
	-150m to -200m	60.4741	11.5327	0	0	0	0	72.0068				-150m to -200m	0.000325721	6.21163e-05	0	0	0	0	0.000387837
	<-200m	803.418	2429.02	1873.17	4782.46	175450	6.59992	185344				<-200m	0.00432731	0.013083	0.0100891	0.0257589	0.944993	3.5548e-05	0.998287
	Total	1100.51	2449.95	1873.17	4782.46	175450	6.59992	185662				Total	0.0059275	0.0131957	0.0100891	0.0257589	0.944993	3.5548e-05	1
	All Areas in EEZ Excluding Protected Areas: Cell Values = Proportion of Column [Depth Band]											All Areas in EEZ Excluding Protected Areas: Cell Values = Proportion of Row [Distance Band]
		0 to 5 NM	5 to 12 NM	12 to 16 NM	16 to 24 NM	24 to 200 NM	> 200 NM	Total					0 to 5 NM	5 to 12 NM	12 to 16 NM	16 to 24 NM	24 to 200 NM	> 200 NM	Total
	> -10m	0.0562361	0	0	0	0	0	0.000333339				> -10m	1	0	0	0	0	0	1
	-10m to -50m	0.0630665	0	0	0	0	0	0.000373826				-10m to -50m	1	0	0	0	0	0	1
	-50m to -100m	0.0451956	0.000965913	0	0	0	0	0.000280643				-50m to -100m	0.954583	0.0454169	0	0	0	0	1
	-100m to -150m	0.0505112	0.00286782	0	0	0	0	0.000337248				-100m to -150m	0.887789	0.112211	0	0	0	0	1
	-150m to -200m	0.0549509	0.00470731	0	0	0	0	0.000387837				-150m to -200m	0.839839	0.160161	0	0	0	0	1
	<-200m	0.73004	0.991459	1	1	1	1	0.998287				<-200m	0.00433473	0.0131055	0.0101064	0.0258031	0.946615	3.5609e-05	1
	Total	1	1	1	1	1	1	1				Total	0.0059275	0.0131957	0.0100891	0.0257589	0.944993	3.5548e-05	1
Dataset Credits:
	Depth Ranges derived from GEBCO (General Bathymetric Chart of the Oceans) 2014 data (http://www.gebco.net/data_and_products/gridded_bathymetry_data/). GEBCO operates under the auspices of the International Hydrographic Organization (IHO) and the Intergovernmental Oceanographic Commission (IOC) of UNESCO.
	Coastlines, distance bands and general marine/land delinations derived from GAUL (Global Administrative Unit Layers) 2014 data (http://www.fao.org/geonetwork/srv/en/metadata.show?id=12691). This dataset is an initiative implemented by FAO within the Bill & Melinda Gates Foundation, Agricultural Market Information System (AMIS) and AfricaFertilizer.org projects.
	Exclusive Economic Zones and Jurisdictional Boundaries derived from the World EEZ v. 9 (2016-10-21), developed by the Flanders Marine Institute (http://www.marineregions.org/downloads.php). EEZ polygons were split along MARIBE regional boundaries to facilitate this analysis.
	Marine Protected Areas extracted from the October, 2016 version of the World Database on Protected Areas (https://www.protectedplanet.net/). This dataset is a joint project between the United Nations Environment Programme (UNEP) and the International Union for Conservation of Nature (IUCN), managed by UNEP World Conservation Monitoring Centre (UNEP-WCMC).
	Background reference map from National Geographic. Content may not reflect National Geographic's current map policy. Sources: National Geographic, Esri, DeLorme, HERE, UNEP-WCMC, USGS, NASA, ESA, METI, NRCAN, GEBCO, NOAA, increment P Corp.
Map and CSV created on Monday, April 2, 2018
Map Coordinate System:
	Name: World_Azimuthal_Equidistant
	Projection: Azimuthal_Equidistant
	Datum: D_WGS_1984
	Spheroid: WGS_1984
	False Easting: 0.0000
	False Northing: 0.0000
	Central Meridian: -58.1915790632
	Latitude of Origin: 13.3118389718
