# Supplementary material for: Spatial datasets to define operational boundaries within four marine basins delineated by distance from shore, depth, EEZ and protected status, accompanied by maps and statistical summary tables
Source: Data Brief. 2018 Nov 28;21:2638–42. doi: 10.1016/j.dib.2018.11.118 (PMC6290244; doi:10.1016/j.dib.2018.11.118)
Supplement: Supplementary file 2 — Supplementary material [file mmc2.zip › Operational_Boundaries_Data/Tables/By_Country/Belgium_North_Sea.xls]

## Sheet: Belgium_North_Sea
Belgium: North Sea Region
	Regions: Baltic
	Total Area in All Regions: 3,464 Sq. Km.
		Baltic: 3,464 Sq. Km. [100.0%]
	Total Protected Area: 1,258 Sq. Km.
		Baltic: 1,258 Sq. Km. [100.0%]
	All Areas in Belgium EEZ: Cell Values = Area in Sq.											All Areas in Belgium EEZ: Cell Values = Proportion of Total EEZ
		0 to 5 NM	5 to 12 NM	12 to 16 NM	16 to 24 NM	24 to 200 NM	> 200 NM	Total					0 to 5 NM	5 to 12 NM	12 to 16 NM	16 to 24 NM	24 to 200 NM	> 200 NM	Total
	> -10m	518.548	165.921	4.54282	1.60495	0	0	690.617				> -10m	0.149694	0.0478979	0.00131141	0.000463315	0	0	0.199366
	-10m to -50m	91.2665	637.1	410.909	744.983	889.185	0	2773.44				-10m to -50m	0.0263467	0.183917	0.118621	0.215061	0.256689	0	0.800634
	-50m to -100m	0	0	0	0	0	0	0				-50m to -100m	0	0	0	0	0	0	0
	-100m to -150m	0	0	0	0	0	0	0				-100m to -150m	0	0	0	0	0	0	0
	-150m to -200m	0	0	0	0	0	0	0				-150m to -200m	0	0	0	0	0	0	0
	<-200m	0	0	0	0	0	0	0				<-200m	0	0	0	0	0	0	0
	Total	609.814	803.021	415.452	746.588	889.185	0	3464.06				Total	0.17604	0.231815	0.119932	0.215524	0.256689	0	1
	All Areas in Belgium EEZ: Cell Values = Proportion of Column [Depth Band]											All Areas in Belgium EEZ: Cell Values = Proportion of Row [Distance Band]
		0 to 5 NM	5 to 12 NM	12 to 16 NM	16 to 24 NM	24 to 200 NM	> 200 NM	Total					0 to 5 NM	5 to 12 NM	12 to 16 NM	16 to 24 NM	24 to 200 NM	> 200 NM	Total
	> -10m	0.850337	0.206621	0.0109346	0.00214971	0	0	0.199366				> -10m	0.750847	0.240251	0.00657791	0.00232394	0	0	1
	-10m to -50m	0.149663	0.793379	0.989065	0.99785	1	0	0.800634				-10m to -50m	0.0329073	0.229714	0.148159	0.268613	0.320607	0	1
	-50m to -100m	0	0	0	0	0	0	0				-50m to -100m	0	0	0	0	0	0	0
	-100m to -150m	0	0	0	0	0	0	0				-100m to -150m	0	0	0	0	0	0	0
	-150m to -200m	0	0	0	0	0	0	0				-150m to -200m	0	0	0	0	0	0	0
	<-200m	0	0	0	0	0	0	0				<-200m	0	0	0	0	0	0	0
	Total	1	1	1	1	1	0	1				Total	0.17604	0.231815	0.119932	0.215524	0.256689	0	1
	All Areas in Belgium EEZ Excluding Protected Areas: Cell Values = Area in Sq. Km.											All Areas in Belgium EEZ Excluding Protected Areas: Cell Values = Proportion of Total EEZ
		0 to 5 NM	5 to 12 NM	12 to 16 NM	16 to 24 NM	24 to 200 NM	> 200 NM	Total					0 to 5 NM	5 to 12 NM	12 to 16 NM	16 to 24 NM	24 to 200 NM	> 200 NM	Total
	> -10m	177.494	63.1901	0	0	0	0	240.684				> -10m	0.0804577	0.0286439	0	0	0	0	0.109102
	-10m to -50m	34.7015	341.973	233.735	468.768	886.194	0	1965.37				-10m to -50m	0.0157301	0.155016	0.105952	0.212491	0.40171	0	0.890898
	-50m to -100m	0	0	0	0	0	0	0				-50m to -100m	0	0	0	0	0	0	0
	-100m to -150m	0	0	0	0	0	0	0				-100m to -150m	0	0	0	0	0	0	0
	-150m to -200m	0	0	0	0	0	0	0				-150m to -200m	0	0	0	0	0	0	0
	<-200m	0	0	0	0	0	0	0				<-200m	0	0	0	0	0	0	0
	Total	212.196	405.163	233.735	468.768	886.194	0	2206.06				Total	0.0961878	0.183659	0.105952	0.212491	0.40171	0	1
	All Areas in Belgium EEZ Excluding Protected Areas: Cell Values = Proportion of Column [Depth Band]											All Areas in Belgium EEZ Excluding Protected Areas: Cell Values = Proportion of Row [Distance Band]
		0 to 5 NM	5 to 12 NM	12 to 16 NM	16 to 24 NM	24 to 200 NM	> 200 NM	Total					0 to 5 NM	5 to 12 NM	12 to 16 NM	16 to 24 NM	24 to 200 NM	> 200 NM	Total
	> -10m	0.836465	0.155962	0	0	0	0	0.109102				> -10m	0.737456	0.262544	0	0	0	0	1
	-10m to -50m	0.163535	0.844038	1	1	1	0	0.890898				-10m to -50m	0.0176564	0.173999	0.118927	0.238514	0.450904	0	1
	-50m to -100m	0	0	0	0	0	0	0				-50m to -100m	0	0	0	0	0	0	0
	-100m to -150m	0	0	0	0	0	0	0				-100m to -150m	0	0	0	0	0	0	0
	-150m to -200m	0	0	0	0	0	0	0				-150m to -200m	0	0	0	0	0	0	0
	<-200m	0	0	0	0	0	0	0				<-200m	0	0	0	0	0	0	0
	Total	1	1	1	1	1	0	1				Total	0.0961878	0.183659	0.105952	0.212491	0.40171	0	1
Dataset Credits:
	Depth Ranges derived from GEBCO (General Bathymetric Chart of the Oceans) 2014 data (http://www.gebco.net/data_and_products/gridded_bathymetry_data/). GEBCO operates under the auspices of the International Hydrographic Organization (IHO) and the Intergovernmental Oceanographic Commission (IOC) of UNESCO.
	Coastlines, distance bands and general marine/land delinations derived from GAUL (Global Administrative Unit Layers) 2014 data (http://www.fao.org/geonetwork/srv/en/metadata.show?id=12691). This dataset is an initiative implemented by FAO within the Bill & Melinda Gates Foundation, Agricultural Market Information System (AMIS) and AfricaFertilizer.org projects.
	Exclusive Economic Zones and Jurisdictional Boundaries derived from the World EEZ v. 9 (2016-10-21), developed by the Flanders Marine Institute (http://www.marineregions.org/downloads.php). EEZ polygons were split along MARIBE regional boundaries to facilitate this analysis.
	Marine Protected Areas extracted from the October, 2016 version of the World Database on Protected Areas (https://www.protectedplanet.net/). This dataset is a joint project between the United Nations Environment Programme (UNEP) and the International Union for Conservation of Nature (IUCN), managed by UNEP World Conservation Monitoring Centre (UNEP-WCMC).
	Background reference map from National Geographic. Content may not reflect National Geographic's current map policy. Sources: National Geographic, Esri, DeLorme, HERE, UNEP-WCMC, USGS, NASA, ESA, METI, NRCAN, GEBCO, NOAA, increment P Corp.
Map and CSV created on Monday, April 2, 2018
Map Coordinate System:
	Name: World_Azimuthal_Equidistant
	Projection: Azimuthal_Equidistant
	Datum: D_WGS_1984
	Spheroid: WGS_1984
	False Easting: 0.0000
	False Northing: 0.0000
	Central Meridian: 2.8012455920
	Latitude of Origin: 51.4840985735
