# Supplementary material for: Spatial datasets to define operational boundaries within four marine basins delineated by distance from shore, depth, EEZ and protected status, accompanied by maps and statistical summary tables
Source: Data Brief. 2018 Nov 28;21:2638–42. doi: 10.1016/j.dib.2018.11.118 (PMC6290244; doi:10.1016/j.dib.2018.11.118)
Supplement: Supplementary file 2 — Supplementary material [file mmc2.zip › Operational_Boundaries_Data/Tables/By_Country/Belize_Caribbean.xls]

## Sheet: Belize_Caribbean
Belize: Caribbean Region
	Regions: Caribbean
	Total Area in All Regions: 33,944 Sq. Km.
		Caribbean: 33,944 Sq. Km. [100.0%]
	Total Protected Area: 3,662 Sq. Km.
		Caribbean: 3,662 Sq. Km. [100.0%]
	All Areas in EEZ: Cell Values = Area in Sq.											All Areas in EEZ: Cell Values = Proportion of Total EEZ
		0 to 5 NM	5 to 12 NM	12 to 16 NM	16 to 24 NM	24 to 200 NM	> 200 NM	Total					0 to 5 NM	5 to 12 NM	12 to 16 NM	16 to 24 NM	24 to 200 NM	> 200 NM	Total
	> -10m	3928.92	907.398	130.108	0	0	0	4966.42				> -10m	0.115747	0.0267321	0.00383302	0	0	0	0.146312
	-10m to -50m	2192.34	1095.64	162.113	3.10009	0	0	3453.19				-10m to -50m	0.0645868	0.0322777	0.0047759	9.13293e-05	0	0	0.101732
	-50m to -100m	549.502	130.692	55.9919	9.32881	0	0	745.515				-50m to -100m	0.0161885	0.00385023	0.00164953	0.000274829	0	0	0.021963
	-100m to -150m	321.282	80.4528	33.8679	1.62739	0	0	437.23				-100m to -150m	0.00946503	0.00237016	0.000997756	4.79433e-05	0	0	0.0128809
	-150m to -200m	258.136	78.1586	38.1048	1.07018	0	0	375.469				-150m to -200m	0.00760474	0.00230257	0.00112258	3.15277e-05	0	0	0.0110614
	<-200m	2018.95	5817.07	3175.07	4433.61	8521.53	0	23966.2				<-200m	0.0594787	0.171372	0.0935384	0.130615	0.251046	0	0.706051
	Total	9269.12	8109.41	3595.26	4448.74	8521.53	0	33944.1				Total	0.273071	0.238905	0.105917	0.131061	0.251046	0	1
	All Areas in EEZ: Cell Values = Proportion of Column [Depth Band]											All Areas in EEZ: Cell Values = Proportion of Row [Distance Band]
		0 to 5 NM	5 to 12 NM	12 to 16 NM	16 to 24 NM	24 to 200 NM	> 200 NM	Total					0 to 5 NM	5 to 12 NM	12 to 16 NM	16 to 24 NM	24 to 200 NM	> 200 NM	Total
	> -10m	0.423871	0.111894	0.0361889	0	0	0	0.146312				> -10m	0.791096	0.182706	0.0261976	0	0	0	1
	-10m to -50m	0.236521	0.135107	0.0450909	0.000696846	0	0	0.101732				-10m to -50m	0.634874	0.317283	0.046946	0.000897746	0	0	1
	-50m to -100m	0.059283	0.0161162	0.0155738	0.00209695	0	0	0.021963				-50m to -100m	0.737077	0.175305	0.0751049	0.0125132	0	0	1
	-100m to -150m	0.0346615	0.00992092	0.00942015	0.00036581	0	0	0.0128809				-100m to -150m	0.734812	0.184006	0.0774602	0.00372205	0	0	1
	-150m to -200m	0.027849	0.00963802	0.0105986	0.000240557	0	0	0.0110614				-150m to -200m	0.687502	0.208162	0.101486	0.00285024	0	0	1
	<-200m	0.217814	0.717323	0.883128	0.9966	1	0	0.706051				<-200m	0.0842414	0.242719	0.132481	0.184994	0.355564	0	1
	Total	1	1	1	1	1	0	1				Total	0.273071	0.238905	0.105917	0.131061	0.251046	0	1
	All Areas in EEZ Excluding Protected Areas: Cell Values = Area in Sq. Km.											All Areas in EEZ Excluding Protected Areas: Cell Values = Proportion of Total EEZ
		0 to 5 NM	5 to 12 NM	12 to 16 NM	16 to 24 NM	24 to 200 NM	> 200 NM	Total					0 to 5 NM	5 to 12 NM	12 to 16 NM	16 to 24 NM	24 to 200 NM	> 200 NM	Total
	> -10m	2426.02	590.633	56.3631	0	0	0	3073.02				> -10m	0.0801133	0.0195042	0.00186125	0	0	0	0.101479
	-10m to -50m	1548	1003.78	90.0241	0.293741	0	0	2642.11				-10m to -50m	0.051119	0.0331475	0.00297282	9.7001e-06	0	0	0.087249
	-50m to -100m	395.795	88.4065	31.2941	3.17807	0	0	518.674				-50m to -100m	0.0130701	0.0029194	0.00103341	0.000104948	0	0	0.0171279
	-100m to -150m	230.843	48.7384	27.3961	1.62739	0	0	308.605				-100m to -150m	0.00762302	0.00160946	0.000904688	5.37406e-05	0	0	0.0101909
	-150m to -200m	181.998	49.1465	30.5768	1.07018	0	0	262.792				-150m to -200m	0.00601003	0.00162294	0.00100972	3.53399e-05	0	0	0.00867803
	<-200m	1679.87	5707.43	3134.74	4433.61	8521.53	0	23477.2				<-200m	0.0554733	0.188474	0.103517	0.146409	0.281402	0	0.775275
	Total	6462.53	7488.14	3370.4	4439.78	8521.53	0	30282.4				Total	0.213409	0.247277	0.111299	0.146613	0.281402	0	1
	All Areas in EEZ Excluding Protected Areas: Cell Values = Proportion of Column [Depth Band]											All Areas in EEZ Excluding Protected Areas: Cell Values = Proportion of Row [Distance Band]
		0 to 5 NM	5 to 12 NM	12 to 16 NM	16 to 24 NM	24 to 200 NM	> 200 NM	Total					0 to 5 NM	5 to 12 NM	12 to 16 NM	16 to 24 NM	24 to 200 NM	> 200 NM	Total
	> -10m	0.375398	0.0788758	0.016723	0	0	0	0.101479				> -10m	0.789459	0.1922	0.0183413	0	0	0	1
	-10m to -50m	0.239535	0.13405	0.0267102	6.6161e-05	0	0	0.087249				-10m to -50m	0.585898	0.379918	0.0340729	0.000111177	0	0	1
	-50m to -100m	0.0612446	0.0118062	0.00928499	0.000715816	0	0	0.0171279				-50m to -100m	0.763091	0.170447	0.0603349	0.0061273	0	0	1
	-100m to -150m	0.0357202	0.00650874	0.00812845	0.000366548	0	0	0.0101909				-100m to -150m	0.748021	0.157931	0.088774	0.00527338	0	0	1
	-150m to -200m	0.0281621	0.00656324	0.00907215	0.000241043	0	0	0.00867803				-150m to -200m	0.692557	0.187017	0.116354	0.00407234	0	0	1
	<-200m	0.259939	0.762196	0.930081	0.99861	1	0	0.775275				<-200m	0.0715531	0.243106	0.133523	0.188848	0.362971	0	1
	Total	1	1	1	1	1	0	1				Total	0.213409	0.247277	0.111299	0.146613	0.281402	0	1
Dataset Credits:
	Depth Ranges derived from GEBCO (General Bathymetric Chart of the Oceans) 2014 data (http://www.gebco.net/data_and_products/gridded_bathymetry_data/). GEBCO operates under the auspices of the International Hydrographic Organization (IHO) and the Intergovernmental Oceanographic Commission (IOC) of UNESCO.
	Coastlines, distance bands and general marine/land delinations derived from GAUL (Global Administrative Unit Layers) 2014 data (http://www.fao.org/geonetwork/srv/en/metadata.show?id=12691). This dataset is an initiative implemented by FAO within the Bill & Melinda Gates Foundation, Agricultural Market Information System (AMIS) and AfricaFertilizer.org projects.
	Exclusive Economic Zones and Jurisdictional Boundaries derived from the World EEZ v. 9 (2016-10-21), developed by the Flanders Marine Institute (http://www.marineregions.org/downloads.php). EEZ polygons were split along MARIBE regional boundaries to facilitate this analysis.
	Marine Protected Areas extracted from the October, 2016 version of the World Database on Protected Areas (https://www.protectedplanet.net/). This dataset is a joint project between the United Nations Environment Programme (UNEP) and the International Union for Conservation of Nature (IUCN), managed by UNEP World Conservation Monitoring Centre (UNEP-WCMC).
	Background reference map from National Geographic. Content may not reflect National Geographic's current map policy. Sources: National Geographic, Esri, DeLorme, HERE, UNEP-WCMC, USGS, NASA, ESA, METI, NRCAN, GEBCO, NOAA, increment P Corp.
Map and CSV created on Monday, April 2, 2018
Map Coordinate System:
	Name: World_Azimuthal_Equidistant
	Projection: Azimuthal_Equidistant
	Datum: D_WGS_1984
	Spheroid: WGS_1984
	False Easting: 0.0000
	False Northing: 0.0000
	Central Meridian: -87.5555216717
	Latitude of Origin: 17.1855666365
