# Supplementary material for: Spatial datasets to define operational boundaries within four marine basins delineated by distance from shore, depth, EEZ and protected status, accompanied by maps and statistical summary tables
Source: Data Brief. 2018 Nov 28;21:2638–42. doi: 10.1016/j.dib.2018.11.118 (PMC6290244; doi:10.1016/j.dib.2018.11.118)
Supplement: Supplementary file 2 — Supplementary material [file mmc2.zip › Operational_Boundaries_Data/Tables/By_Country/Bosnia_and_Herzegovina_Mediterranean.xls]

## Sheet: Bosnia_and_Herzegovina_Mediterr
Bosnia and Herzegovina: Mediterranean Region
	Regions: Mediterranean
	Total Area in All Regions: 12 Sq. Km.
		Mediterranean: 12 Sq. Km. [100.0%]
	Total Protected Area: 0 Sq. Km.
		Mediterranean: 0 Sq. Km. [100.0%]
	All Areas in Bosnia and Herzegovina EEZ: Cell Values = Area in Sq.											All Areas in Bosnia and Herzegovina EEZ: Cell Values = Proportion of Total EEZ
		0 to 5 NM	5 to 12 NM	12 to 16 NM	16 to 24 NM	24 to 200 NM	> 200 NM	Total					0 to 5 NM	5 to 12 NM	12 to 16 NM	16 to 24 NM	24 to 200 NM	> 200 NM	Total
	> -10m	8.42803	0	0	0	0	0	8.42803				> -10m	0.711529	0	0	0	0	0	0.711529
	-10m to -50m	0.877409	0	0	0	0	0	0.877409				-10m to -50m	0.0740744	0	0	0	0	0	0.0740744
	-50m to -100m	1.38378	0	0	0	0	0	1.38378				-50m to -100m	0.116825	0	0	0	0	0	0.116825
	-100m to -150m	1.15574	0	0	0	0	0	1.15574				-100m to -150m	0.0975724	0	0	0	0	0	0.0975724
	-150m to -200m	0	0	0	0	0	0	0				-150m to -200m	0	0	0	0	0	0	0
	<-200m	0	0	0	0	0	0	0				<-200m	0	0	0	0	0	0	0
	Total	11.845	0	0	0	0	0	11.845				Total	1	0	0	0	0	0	1
	All Areas in Bosnia and Herzegovina EEZ: Cell Values = Proportion of Column [Depth Band]											All Areas in Bosnia and Herzegovina EEZ: Cell Values = Proportion of Row [Distance Band]
		0 to 5 NM	5 to 12 NM	12 to 16 NM	16 to 24 NM	24 to 200 NM	> 200 NM	Total					0 to 5 NM	5 to 12 NM	12 to 16 NM	16 to 24 NM	24 to 200 NM	> 200 NM	Total
	> -10m	0.711529	0	0	0	0	0	0.711529				> -10m	1	0	0	0	0	0	1
	-10m to -50m	0.0740744	0	0	0	0	0	0.0740744				-10m to -50m	1	0	0	0	0	0	1
	-50m to -100m	0.116825	0	0	0	0	0	0.116825				-50m to -100m	1	0	0	0	0	0	1
	-100m to -150m	0.0975724	0	0	0	0	0	0.0975724				-100m to -150m	1	0	0	0	0	0	1
	-150m to -200m	0	0	0	0	0	0	0				-150m to -200m	0	0	0	0	0	0	0
	<-200m	0	0	0	0	0	0	0				<-200m	0	0	0	0	0	0	0
	Total	1	0	0	0	0	0	1				Total	1	0	0	0	0	0	1
	All Areas in Bosnia and Herzegovina EEZ Excluding Protected Areas: Cell Values = Area in Sq. Km.											All Areas in Bosnia and Herzegovina EEZ Excluding Protected Areas: Cell Values = Proportion of Total EEZ
		0 to 5 NM	5 to 12 NM	12 to 16 NM	16 to 24 NM	24 to 200 NM	> 200 NM	Total					0 to 5 NM	5 to 12 NM	12 to 16 NM	16 to 24 NM	24 to 200 NM	> 200 NM	Total
	> -10m	8.32875	0	0	0	0	0	8.32875				> -10m	0.715556	0	0	0	0	0	0.715556
	-10m to -50m	0.830188	0	0	0	0	0	0.830188				-10m to -50m	0.0713248	0	0	0	0	0	0.0713248
	-50m to -100m	1.32797	0	0	0	0	0	1.32797				-50m to -100m	0.114092	0	0	0	0	0	0.114092
	-100m to -150m	1.15264	0	0	0	0	0	1.15264				-100m to -150m	0.0990279	0	0	0	0	0	0.0990279
	-150m to -200m	0	0	0	0	0	0	0				-150m to -200m	0	0	0	0	0	0	0
	<-200m	0	0	0	0	0	0	0				<-200m	0	0	0	0	0	0	0
	Total	11.6395	0	0	0	0	0	11.6395				Total	1	0	0	0	0	0	1
	All Areas in Bosnia and Herzegovina EEZ Excluding Protected Areas: Cell Values = Proportion of Column [Depth Band]											All Areas in Bosnia and Herzegovina EEZ Excluding Protected Areas: Cell Values = Proportion of Row [Distance Band]
		0 to 5 NM	5 to 12 NM	12 to 16 NM	16 to 24 NM	24 to 200 NM	> 200 NM	Total					0 to 5 NM	5 to 12 NM	12 to 16 NM	16 to 24 NM	24 to 200 NM	> 200 NM	Total
	> -10m	0.715556	0	0	0	0	0	0.715556				> -10m	1	0	0	0	0	0	1
	-10m to -50m	0.0713248	0	0	0	0	0	0.0713248				-10m to -50m	1	0	0	0	0	0	1
	-50m to -100m	0.114092	0	0	0	0	0	0.114092				-50m to -100m	1	0	0	0	0	0	1
	-100m to -150m	0.0990279	0	0	0	0	0	0.0990279				-100m to -150m	1	0	0	0	0	0	1
	-150m to -200m	0	0	0	0	0	0	0				-150m to -200m	0	0	0	0	0	0	0
	<-200m	0	0	0	0	0	0	0				<-200m	0	0	0	0	0	0	0
	Total	1	0	0	0	0	0	1				Total	1	0	0	0	0	0	1
Dataset Credits:
	Depth Ranges derived from GEBCO (General Bathymetric Chart of the Oceans) 2014 data (http://www.gebco.net/data_and_products/gridded_bathymetry_data/). GEBCO operates under the auspices of the International Hydrographic Organization (IHO) and the Intergovernmental Oceanographic Commission (IOC) of UNESCO.
	Coastlines, distance bands and general marine/land delinations derived from GAUL (Global Administrative Unit Layers) 2014 data (http://www.fao.org/geonetwork/srv/en/metadata.show?id=12691). This dataset is an initiative implemented by FAO within the Bill & Melinda Gates Foundation, Agricultural Market Information System (AMIS) and AfricaFertilizer.org projects.
	Exclusive Economic Zones and Jurisdictional Boundaries derived from the World EEZ v. 9 (2016-10-21), developed by the Flanders Marine Institute (http://www.marineregions.org/downloads.php). EEZ polygons were split along MARIBE regional boundaries to facilitate this analysis.
	Marine Protected Areas extracted from the October, 2016 version of the World Database on Protected Areas (https://www.protectedplanet.net/). This dataset is a joint project between the United Nations Environment Programme (UNEP) and the International Union for Conservation of Nature (IUCN), managed by UNEP World Conservation Monitoring Centre (UNEP-WCMC).
	Background reference map from National Geographic. Content may not reflect National Geographic's current map policy. Sources: National Geographic, Esri, DeLorme, HERE, UNEP-WCMC, USGS, NASA, ESA, METI, NRCAN, GEBCO, NOAA, increment P Corp.
Map and CSV created on Monday, April 2, 2018
Map Coordinate System:
	Name: World_Azimuthal_Equidistant
	Projection: Azimuthal_Equidistant
	Datum: D_WGS_1984
	Spheroid: WGS_1984
	False Easting: 0.0000
	False Northing: 0.0000
	Central Meridian: 17.5948872584
	Latitude of Origin: 42.9107046980
