# Supplementary material for: Spatial datasets to define operational boundaries within four marine basins delineated by distance from shore, depth, EEZ and protected status, accompanied by maps and statistical summary tables
Source: Data Brief. 2018 Nov 28;21:2638–42. doi: 10.1016/j.dib.2018.11.118 (PMC6290244; doi:10.1016/j.dib.2018.11.118)
Supplement: Supplementary file 2 — Supplementary material [file mmc2.zip › Operational_Boundaries_Data/Tables/By_Country/Bulgaria_Black_Sea.xls]

## Sheet: Bulgaria_Black_Sea
Bulgaria: Black Sea Region
	Regions: Mediterranean
	Total Area in All Regions: 34,526 Sq. Km.
		Mediterranean: 34,526 Sq. Km. [100.0%]
	Total Protected Area: 2,693 Sq. Km.
		Mediterranean: 2,693 Sq. Km. [100.0%]
	All Areas in Bulgaria EEZ: Cell Values = Area in Sq.											All Areas in Bulgaria EEZ: Cell Values = Proportion of Total EEZ
		0 to 5 NM	5 to 12 NM	12 to 16 NM	16 to 24 NM	24 to 200 NM	> 200 NM	Total					0 to 5 NM	5 to 12 NM	12 to 16 NM	16 to 24 NM	24 to 200 NM	> 200 NM	Total
	> -10m	213.493	0	0	0	0	0	213.493				> -10m	0.00618348	0	0	0	0	0	0.00618348
	-10m to -50m	2083.63	1656.93	208.001	6.46222	0	0	3955.02				-10m to -50m	0.0603488	0.0479903	0.00602441	0.000187167	0	0	0.114551
	-50m to -100m	395.416	1654.3	1515.07	2067.08	484.492	0	6116.37				-50m to -100m	0.0114526	0.0479141	0.0438816	0.0598697	0.0140325	0	0.17715
	-100m to -150m	0	0	51.5088	656.875	267.536	0	975.919				-100m to -150m	0	0	0.00149187	0.0190253	0.00774873	0	0.0282659
	-150m to -200m	0	0	0	118.702	249.417	0	368.119				-150m to -200m	0	0	0	0.003438	0.00722395	0	0.010662
	<-200m	0	0	0	513.459	22384	0	22897.5				<-200m	0	0	0	0.0148715	0.648316	0	0.663188
	Total	2692.54	3311.23	1774.58	3362.58	23385.5	0	34526.4				Total	0.0779848	0.0959044	0.0513979	0.0973916	0.677321	0	1
	All Areas in Bulgaria EEZ: Cell Values = Proportion of Column [Depth Band]											All Areas in Bulgaria EEZ: Cell Values = Proportion of Row [Distance Band]
		0 to 5 NM	5 to 12 NM	12 to 16 NM	16 to 24 NM	24 to 200 NM	> 200 NM	Total					0 to 5 NM	5 to 12 NM	12 to 16 NM	16 to 24 NM	24 to 200 NM	> 200 NM	Total
	> -10m	0.0792908	0	0	0	0	0	0.00618348				> -10m	1	0	0	0	0	0	1
	-10m to -50m	0.773853	0.500397	0.117211	0.0019218	0	0	0.114551				-10m to -50m	0.52683	0.418944	0.0525917	0.00163393	0	0	1
	-50m to -100m	0.146856	0.499603	0.853763	0.614731	0.0207177	0	0.17715				-50m to -100m	0.0646488	0.270471	0.247708	0.337959	0.0792125	0	1
	-100m to -150m	0	0	0.0290259	0.195348	0.0114403	0	0.0282659				-100m to -150m	0	0	0.0527798	0.673083	0.274137	0	1
	-150m to -200m	0	0	0	0.0353008	0.0106655	0	0.010662				-150m to -200m	0	0	0	0.322455	0.677545	0	1
	<-200m	0	0	0	0.152698	0.957177	0	0.663188				<-200m	0	0	0	0.0224243	0.977576	0	1
	Total	1	1	1	1	1	0	1				Total	0.0779848	0.0959044	0.0513979	0.0973916	0.677321	0	1
	All Areas in Bulgaria EEZ Excluding Protected Areas: Cell Values = Area in Sq. Km.											All Areas in Bulgaria EEZ Excluding Protected Areas: Cell Values = Proportion of Total EEZ
		0 to 5 NM	5 to 12 NM	12 to 16 NM	16 to 24 NM	24 to 200 NM	> 200 NM	Total					0 to 5 NM	5 to 12 NM	12 to 16 NM	16 to 24 NM	24 to 200 NM	> 200 NM	Total
	> -10m	72.8995	0	0	0	0	0	72.8995				> -10m	0.00229001	0	0	0	0	0	0.00229001
	-10m to -50m	1189.88	1202.25	189.19	6.46222	0	0	2587.78				-10m to -50m	0.037378	0.0377666	0.00594309	0.000203	0	0	0.0812906
	-50m to -100m	178.876	1006.45	1225.92	2035.72	484.492	0	4931.45				-50m to -100m	0.00561908	0.0316158	0.0385103	0.0639486	0.0152195	0	0.154913
	-100m to -150m	0	0	51.5088	656.875	267.536	0	975.919				-100m to -150m	0	0	0.00161806	0.0206346	0.00840418	0	0.0306568
	-150m to -200m	0	0	0	118.702	249.417	0	368.119				-150m to -200m	0	0	0	0.00372882	0.00783502	0	0.0115638
	<-200m	0	0	0	513.459	22384	0	22897.5				<-200m	0	0	0	0.0161295	0.703156	0	0.719285
	Total	1441.65	2208.69	1466.62	3331.21	23385.5	0	31833.6				Total	0.0452871	0.0693824	0.0460715	0.104644	0.734615	0	1
	All Areas in Bulgaria EEZ Excluding Protected Areas: Cell Values = Proportion of Column [Depth Band]											All Areas in Bulgaria EEZ Excluding Protected Areas: Cell Values = Proportion of Row [Distance Band]
		0 to 5 NM	5 to 12 NM	12 to 16 NM	16 to 24 NM	24 to 200 NM	> 200 NM	Total					0 to 5 NM	5 to 12 NM	12 to 16 NM	16 to 24 NM	24 to 200 NM	> 200 NM	Total
	> -10m	0.0505666	0	0	0	0	0	0.00229001				> -10m	1	0	0	0	0	0	1
	-10m to -50m	0.825356	0.544326	0.128997	0.0019399	0	0	0.0812906				-10m to -50m	0.459806	0.464587	0.0731092	0.00249721	0	0	1
	-50m to -100m	0.124077	0.455674	0.835882	0.611103	0.0207177	0	0.154913				-50m to -100m	0.0362724	0.204087	0.248593	0.412803	0.0982454	0	1
	-100m to -150m	0	0	0.0351207	0.197188	0.0114403	0	0.0306568				-100m to -150m	0	0	0.0527798	0.673083	0.274137	0	1
	-150m to -200m	0	0	0	0.0356332	0.0106655	0	0.0115638				-150m to -200m	0	0	0	0.322455	0.677545	0	1
	<-200m	0	0	0	0.154136	0.957177	0	0.719285				<-200m	0	0	0	0.0224243	0.977576	0	1
	Total	1	1	1	1	1	0	1				Total	0.0452871	0.0693824	0.0460715	0.104644	0.734615	0	1
Dataset Credits:
	Depth Ranges derived from GEBCO (General Bathymetric Chart of the Oceans) 2014 data (http://www.gebco.net/data_and_products/gridded_bathymetry_data/). GEBCO operates under the auspices of the International Hydrographic Organization (IHO) and the Intergovernmental Oceanographic Commission (IOC) of UNESCO.
	Coastlines, distance bands and general marine/land delinations derived from GAUL (Global Administrative Unit Layers) 2014 data (http://www.fao.org/geonetwork/srv/en/metadata.show?id=12691). This dataset is an initiative implemented by FAO within the Bill & Melinda Gates Foundation, Agricultural Market Information System (AMIS) and AfricaFertilizer.org projects.
	Exclusive Economic Zones and Jurisdictional Boundaries derived from the World EEZ v. 9 (2016-10-21), developed by the Flanders Marine Institute (http://www.marineregions.org/downloads.php). EEZ polygons were split along MARIBE regional boundaries to facilitate this analysis.
	Marine Protected Areas extracted from the October, 2016 version of the World Database on Protected Areas (https://www.protectedplanet.net/). This dataset is a joint project between the United Nations Environment Programme (UNEP) and the International Union for Conservation of Nature (IUCN), managed by UNEP World Conservation Monitoring Centre (UNEP-WCMC).
	Background reference map from National Geographic. Content may not reflect National Geographic's current map policy. Sources: National Geographic, Esri, DeLorme, HERE, UNEP-WCMC, USGS, NASA, ESA, METI, NRCAN, GEBCO, NOAA, increment P Corp.
Map and CSV created on Monday, April 2, 2018
Map Coordinate System:
	Name: World_Azimuthal_Equidistant
	Projection: Azimuthal_Equidistant
	Datum: D_WGS_1984
	Spheroid: WGS_1984
	False Easting: 0.0000
	False Northing: 0.0000
	Central Meridian: 29.3929757726
	Latitude of Origin: 42.8577646893
