# Supplementary material for: Spatial datasets to define operational boundaries within four marine basins delineated by distance from shore, depth, EEZ and protected status, accompanied by maps and statistical summary tables
Source: Data Brief. 2018 Nov 28;21:2638–42. doi: 10.1016/j.dib.2018.11.118 (PMC6290244; doi:10.1016/j.dib.2018.11.118)
Supplement: Supplementary file 2 — Supplementary material [file mmc2.zip › Operational_Boundaries_Data/Tables/By_Country/Colombia_Caribbean.xls]

## Sheet: Colombia_Caribbean
Colombia: Caribbean Region
	Regions: Caribbean
	Total Area in All Regions: 401,711 Sq. Km.
		Caribbean: 401,711 Sq. Km. [100.0%]
	Total Protected Area: 3,404 Sq. Km.
		Caribbean: 3,404 Sq. Km. [100.0%]
	All Areas in EEZ: Cell Values = Area in Sq.											All Areas in EEZ: Cell Values = Proportion of Total EEZ
		0 to 5 NM	5 to 12 NM	12 to 16 NM	16 to 24 NM	24 to 200 NM	> 200 NM	Total					0 to 5 NM	5 to 12 NM	12 to 16 NM	16 to 24 NM	24 to 200 NM	> 200 NM	Total
	> -10m	3603.78	317.8	34.2911	102.392	936.444	0	4994.71				> -10m	0.00897109	0.000791116	8.53626e-05	0.00025489	0.00233114	0	0.0124336
	-10m to -50m	6753.78	5337.37	715.495	682.031	1319.31	0	14808				-10m to -50m	0.0168125	0.0132866	0.00178112	0.00169782	0.00328422	0	0.0368623
	-50m to -100m	1827.82	3926.85	1845.84	901.285	497.121	0	8998.91				-50m to -100m	0.00455009	0.00977531	0.00459495	0.00224362	0.00123751	0	0.0224015
	-100m to -150m	418.764	823.277	537.965	409.954	311.603	0	2501.56				-100m to -150m	0.00104245	0.00204943	0.00133918	0.00102052	0.00077569	0	0.00622727
	-150m to -200m	301.793	620.621	202.203	379.679	315.26	0	1819.56				-150m to -200m	0.00075127	0.00154494	0.000503355	0.000945156	0.000784794	0	0.00452952
	<-200m	1121.55	7223.43	6938.35	18577.4	320407	14320.3	368588				<-200m	0.00279194	0.0179817	0.017272	0.0462456	0.797606	0.0356483	0.917546
	Total	14027.5	18249.3	10274.1	21052.7	323787	14320.3	401711				Total	0.0349194	0.0454291	0.025576	0.0524076	0.80602	0.0356483	1
	All Areas in EEZ: Cell Values = Proportion of Column [Depth Band]											All Areas in EEZ: Cell Values = Proportion of Row [Distance Band]
		0 to 5 NM	5 to 12 NM	12 to 16 NM	16 to 24 NM	24 to 200 NM	> 200 NM	Total					0 to 5 NM	5 to 12 NM	12 to 16 NM	16 to 24 NM	24 to 200 NM	> 200 NM	Total
	> -10m	0.256909	0.0174143	0.00333761	0.0048636	0.00289216	0	0.0124336				> -10m	0.72152	0.0636273	0.00686548	0.0205001	0.187487	0	1
	-10m to -50m	0.481467	0.292469	0.0696403	0.0323963	0.00407462	0	0.0368623				-10m to -50m	0.45609	0.360439	0.0483182	0.0460583	0.0890943	0	1
	-50m to -100m	0.130303	0.215177	0.179659	0.0428109	0.00153534	0	0.0224015				-50m to -100m	0.203116	0.436369	0.205118	0.100155	0.0552424	0	1
	-100m to -150m	0.0298531	0.0451127	0.052361	0.0194728	0.000962372	0	0.00622727				-100m to -150m	0.167401	0.329105	0.215051	0.163879	0.124563	0	1
	-150m to -200m	0.0215144	0.0340078	0.0196808	0.0180347	0.000973667	0	0.00452952				-150m to -200m	0.165861	0.341083	0.111128	0.208666	0.173262	0	1
	<-200m	0.0799538	0.395819	0.675321	0.882422	0.989562	1	0.917546				<-200m	0.00304283	0.0195976	0.0188241	0.0504014	0.869282	0.0388518	1
	Total	1	1	1	1	1	1	1				Total	0.0349194	0.0454291	0.025576	0.0524076	0.80602	0.0356483	1
	All Areas in EEZ Excluding Protected Areas: Cell Values = Area in Sq. Km.											All Areas in EEZ Excluding Protected Areas: Cell Values = Proportion of Total EEZ
		0 to 5 NM	5 to 12 NM	12 to 16 NM	16 to 24 NM	24 to 200 NM	> 200 NM	Total					0 to 5 NM	5 to 12 NM	12 to 16 NM	16 to 24 NM	24 to 200 NM	> 200 NM	Total
	> -10m	3343.68	305.277	34.2911	102.392	936.444	0	4722.09				> -10m	0.00839474	0.000766436	8.60922e-05	0.000257068	0.00235106	0	0.0118554
	-10m to -50m	6196.38	5257.96	715.107	679.494	1319.31	0	14168.3				-10m to -50m	0.0155568	0.0132008	0.00179537	0.00170596	0.00331229	0	0.0355712
	-50m to -100m	1487.25	3246.48	1698.62	825.803	497.121	0	7755.27				-50m to -100m	0.00373393	0.00815071	0.0042646	0.00207329	0.00124809	0	0.0194706
	-100m to -150m	366.84	737.492	395.983	321.834	311.603	0	2133.75				-100m to -150m	0.000920998	0.00185157	0.000994167	0.000808006	0.00078232	0	0.00535706
	-150m to -200m	278.415	620.621	194.207	311.259	315.26	0	1719.76				-150m to -200m	0.000698996	0.00155815	0.000487582	0.000781455	0.000791502	0	0.00431768
	<-200m	1050.99	7223.43	6925.06	18094.1	320193	14320.3	367807				<-200m	0.00263864	0.0181354	0.0173863	0.0454276	0.803887	0.035953	0.923428
	Total	12723.6	17391.3	9963.27	20334.9	323573	14320.3	398307				Total	0.0319441	0.043663	0.0250141	0.0510534	0.812372	0.035953	1
	All Areas in EEZ Excluding Protected Areas: Cell Values = Proportion of Column [Depth Band]											All Areas in EEZ Excluding Protected Areas: Cell Values = Proportion of Row [Distance Band]
		0 to 5 NM	5 to 12 NM	12 to 16 NM	16 to 24 NM	24 to 200 NM	> 200 NM	Total					0 to 5 NM	5 to 12 NM	12 to 16 NM	16 to 24 NM	24 to 200 NM	> 200 NM	Total
	> -10m	0.262795	0.0175534	0.00344175	0.00503528	0.00289407	0	0.0118554				> -10m	0.708094	0.0646487	0.00726185	0.0216836	0.198312	0	1
	-10m to -50m	0.487001	0.302334	0.0717744	0.0334152	0.00407731	0	0.0355712				-10m to -50m	0.437343	0.371109	0.0504725	0.0479589	0.0931171	0	1
	-50m to -100m	0.116889	0.186673	0.170488	0.0406101	0.00153635	0	0.0194706				-50m to -100m	0.191773	0.418616	0.219027	0.106483	0.0641011	0	1
	-100m to -150m	0.0288315	0.0424059	0.0397443	0.0158267	0.000963007	0	0.00535706				-100m to -150m	0.171922	0.345632	0.185581	0.15083	0.146035	0	1
	-150m to -200m	0.0218818	0.0356858	0.0194923	0.0153066	0.000974309	0	0.00431768				-150m to -200m	0.161891	0.360876	0.112927	0.180989	0.183316	0	1
	<-200m	0.0826018	0.415348	0.695059	0.889806	0.989555	1	0.923428				<-200m	0.00285744	0.0196392	0.018828	0.0491946	0.870547	0.0389343	1
	Total	1	1	1	1	1	1	1				Total	0.0319441	0.043663	0.0250141	0.0510534	0.812372	0.035953	1
Dataset Credits:
	Depth Ranges derived from GEBCO (General Bathymetric Chart of the Oceans) 2014 data (http://www.gebco.net/data_and_products/gridded_bathymetry_data/). GEBCO operates under the auspices of the International Hydrographic Organization (IHO) and the Intergovernmental Oceanographic Commission (IOC) of UNESCO.
	Coastlines, distance bands and general marine/land delinations derived from GAUL (Global Administrative Unit Layers) 2014 data (http://www.fao.org/geonetwork/srv/en/metadata.show?id=12691). This dataset is an initiative implemented by FAO within the Bill & Melinda Gates Foundation, Agricultural Market Information System (AMIS) and AfricaFertilizer.org projects.
	Exclusive Economic Zones and Jurisdictional Boundaries derived from the World EEZ v. 9 (2016-10-21), developed by the Flanders Marine Institute (http://www.marineregions.org/downloads.php). EEZ polygons were split along MARIBE regional boundaries to facilitate this analysis.
	Marine Protected Areas extracted from the October, 2016 version of the World Database on Protected Areas (https://www.protectedplanet.net/). This dataset is a joint project between the United Nations Environment Programme (UNEP) and the International Union for Conservation of Nature (IUCN), managed by UNEP World Conservation Monitoring Centre (UNEP-WCMC).
	Background reference map from National Geographic. Content may not reflect National Geographic's current map policy. Sources: National Geographic, Esri, DeLorme, HERE, UNEP-WCMC, USGS, NASA, ESA, METI, NRCAN, GEBCO, NOAA, increment P Corp.
Map and CSV created on Monday, April 2, 2018
Map Coordinate System:
	Name: World_Azimuthal_Equidistant
	Projection: Azimuthal_Equidistant
	Datum: D_WGS_1984
	Spheroid: WGS_1984
	False Easting: 0.0000
	False Northing: 0.0000
	Central Meridian: -76.2709235349
	Latitude of Origin: 11.9757769646
