# Supplementary material for: Spatial datasets to define operational boundaries within four marine basins delineated by distance from shore, depth, EEZ and protected status, accompanied by maps and statistical summary tables
Source: Data Brief. 2018 Nov 28;21:2638–42. doi: 10.1016/j.dib.2018.11.118 (PMC6290244; doi:10.1016/j.dib.2018.11.118)
Supplement: Supplementary file 2 — Supplementary material [file mmc2.zip › Operational_Boundaries_Data/Tables/By_Country/Colombia_plus_Joint_Regime_Caribbean.xls]

## Sheet: Colombia_plus_Joint_Regime_Cari
Colombia + Joint Regime: Caribbean Region
	Regions: Caribbean
	Total Area in All Regions: 422,662 Sq. Km.
		Caribbean: 422,662 Sq. Km. [100.0%]
	Total Protected Area: 3,404 Sq. Km.
		Caribbean: 3,404 Sq. Km. [100.0%]
	All Areas in EEZ: Cell Values = Area in Sq.											All Areas in EEZ: Cell Values = Proportion of Total EEZ
		0 to 5 NM	5 to 12 NM	12 to 16 NM	16 to 24 NM	24 to 200 NM	> 200 NM	Total					0 to 5 NM	5 to 12 NM	12 to 16 NM	16 to 24 NM	24 to 200 NM	> 200 NM	Total
	> -10m	3603.78	317.8	34.2911	102.392	936.676	0	4994.94				> -10m	0.00852638	0.0007519	8.11311e-05	0.000242255	0.00221613	0	0.0118178
	-10m to -50m	6753.78	5337.37	715.495	682.031	1492.32	0	14981				-10m to -50m	0.0159791	0.012628	0.00169283	0.00161365	0.00353075	0	0.0354443
	-50m to -100m	1827.82	3926.85	1845.84	901.285	706.8	0	9208.59				-50m to -100m	0.00432454	0.00929074	0.00436718	0.0021324	0.00167226	0	0.0217871
	-100m to -150m	418.764	823.277	537.965	409.954	381.186	0	2571.15				-100m to -150m	0.000990776	0.00194784	0.0012728	0.000969933	0.000901869	0	0.00608321
	-150m to -200m	301.793	620.621	202.203	379.679	389.23	0	1893.53				-150m to -200m	0.000714028	0.00146836	0.000478404	0.000898303	0.000920901	0	0.00448
	<-200m	1121.55	7223.43	6938.35	18577.4	340832	14320.3	389013				<-200m	0.00265354	0.0170903	0.0164158	0.0439532	0.806393	0.0338812	0.920388
	Total	14027.5	18249.3	10274.1	21052.7	344738	14320.3	422662				Total	0.0331884	0.0431771	0.0243082	0.0498097	0.815635	0.0338812	1
	All Areas in EEZ: Cell Values = Proportion of Column [Depth Band]											All Areas in EEZ: Cell Values = Proportion of Row [Distance Band]
		0 to 5 NM	5 to 12 NM	12 to 16 NM	16 to 24 NM	24 to 200 NM	> 200 NM	Total					0 to 5 NM	5 to 12 NM	12 to 16 NM	16 to 24 NM	24 to 200 NM	> 200 NM	Total
	> -10m	0.256909	0.0174143	0.00333761	0.0048636	0.00271706	0	0.0118178				> -10m	0.721486	0.0636243	0.00686516	0.0204991	0.187525	0	1
	-10m to -50m	0.481467	0.292469	0.0696403	0.0323963	0.00432884	0	0.0354443				-10m to -50m	0.450823	0.356276	0.0477602	0.0455264	0.099614	0	1
	-50m to -100m	0.130303	0.215177	0.179659	0.0428109	0.00205025	0	0.0217871				-50m to -100m	0.198491	0.426433	0.200448	0.0978743	0.0767544	0	1
	-100m to -150m	0.0298531	0.0451127	0.052361	0.0194728	0.00110573	0	0.00608321				-100m to -150m	0.162871	0.320199	0.209232	0.159444	0.148255	0	1
	-150m to -200m	0.0215144	0.0340078	0.0196808	0.0180347	0.00112906	0	0.00448				-150m to -200m	0.159381	0.327759	0.106787	0.200514	0.205558	0	1
	<-200m	0.0799538	0.395819	0.675321	0.882422	0.988669	1	0.920388				<-200m	0.00288307	0.0185686	0.0178358	0.0477551	0.876146	0.0368119	1
	Total	1	1	1	1	1	1	1				Total	0.0331884	0.0431771	0.0243082	0.0498097	0.815635	0.0338812	1
	All Areas in EEZ Excluding Protected Areas: Cell Values = Area in Sq. Km.											All Areas in EEZ Excluding Protected Areas: Cell Values = Proportion of Total EEZ
		0 to 5 NM	5 to 12 NM	12 to 16 NM	16 to 24 NM	24 to 200 NM	> 200 NM	Total					0 to 5 NM	5 to 12 NM	12 to 16 NM	16 to 24 NM	24 to 200 NM	> 200 NM	Total
	> -10m	3343.68	305.277	34.2911	102.392	936.676	0	4722.32				> -10m	0.00797523	0.000728135	8.17899e-05	0.000244222	0.00223413	0	0.0112635
	-10m to -50m	6196.38	5257.96	715.107	679.494	1492.32	0	14341.3				-10m to -50m	0.0147794	0.0125411	0.00170565	0.00162071	0.00355942	0	0.0342063
	-50m to -100m	1487.25	3246.48	1698.62	825.803	706.8	0	7964.95				-50m to -100m	0.00354733	0.00774339	0.00405148	0.00196968	0.00168583	0	0.0189977
	-100m to -150m	366.84	737.492	395.983	321.834	381.186	0	2203.33				-100m to -150m	0.000874973	0.00175904	0.000944485	0.000767627	0.000909191	0	0.00525532
	-150m to -200m	278.415	620.621	194.207	311.259	389.23	0	1793.73				-150m to -200m	0.000664065	0.00148028	0.000463216	0.000742403	0.000928378	0	0.00427834
	<-200m	1050.99	7223.43	6925.06	18094.1	340619	14320.3	388233				<-200m	0.00250678	0.0172291	0.0165174	0.0431575	0.812432	0.0341563	0.925999
	Total	12723.6	17391.3	9963.27	20334.9	344525	14320.3	419258				Total	0.0303478	0.041481	0.023764	0.0485021	0.821749	0.0341563	1
	All Areas in EEZ Excluding Protected Areas: Cell Values = Proportion of Column [Depth Band]											All Areas in EEZ Excluding Protected Areas: Cell Values = Proportion of Row [Distance Band]
		0 to 5 NM	5 to 12 NM	12 to 16 NM	16 to 24 NM	24 to 200 NM	> 200 NM	Total					0 to 5 NM	5 to 12 NM	12 to 16 NM	16 to 24 NM	24 to 200 NM	> 200 NM	Total
	> -10m	0.262795	0.0175534	0.00344175	0.00503528	0.00271875	0	0.0112635				> -10m	0.708059	0.0646455	0.00726149	0.0216826	0.198351	0	1
	-10m to -50m	0.487001	0.302334	0.0717744	0.0334152	0.00433152	0	0.0342063				-10m to -50m	0.432067	0.366632	0.0498636	0.0473804	0.104058	0	1
	-50m to -100m	0.116889	0.186673	0.170488	0.0406101	0.00205152	0	0.0189977				-50m to -100m	0.186724	0.407596	0.213261	0.10368	0.0887388	0	1
	-100m to -150m	0.0288315	0.0424059	0.0397443	0.0158267	0.00110641	0	0.00525532				-100m to -150m	0.166493	0.334716	0.17972	0.146067	0.173004	0	1
	-150m to -200m	0.0218818	0.0356858	0.0194923	0.0153066	0.00112976	0	0.00427834				-150m to -200m	0.155215	0.345994	0.10827	0.173526	0.216995	0	1
	<-200m	0.0826018	0.415348	0.695059	0.889806	0.988662	1	0.925999				<-200m	0.00270711	0.0186059	0.0178374	0.0466064	0.877357	0.0368859	1
	Total	1	1	1	1	1	1	1				Total	0.0303478	0.041481	0.023764	0.0485021	0.821749	0.0341563	1
Dataset Credits:
	Depth Ranges derived from GEBCO (General Bathymetric Chart of the Oceans) 2014 data (http://www.gebco.net/data_and_products/gridded_bathymetry_data/). GEBCO operates under the auspices of the International Hydrographic Organization (IHO) and the Intergovernmental Oceanographic Commission (IOC) of UNESCO.
	Coastlines, distance bands and general marine/land delinations derived from GAUL (Global Administrative Unit Layers) 2014 data (http://www.fao.org/geonetwork/srv/en/metadata.show?id=12691). This dataset is an initiative implemented by FAO within the Bill & Melinda Gates Foundation, Agricultural Market Information System (AMIS) and AfricaFertilizer.org projects.
	Exclusive Economic Zones and Jurisdictional Boundaries derived from the World EEZ v. 9 (2016-10-21), developed by the Flanders Marine Institute (http://www.marineregions.org/downloads.php). EEZ polygons were split along MARIBE regional boundaries to facilitate this analysis.
	Marine Protected Areas extracted from the October, 2016 version of the World Database on Protected Areas (https://www.protectedplanet.net/). This dataset is a joint project between the United Nations Environment Programme (UNEP) and the International Union for Conservation of Nature (IUCN), managed by UNEP World Conservation Monitoring Centre (UNEP-WCMC).
	Background reference map from National Geographic. Content may not reflect National Geographic's current map policy. Sources: National Geographic, Esri, DeLorme, HERE, UNEP-WCMC, USGS, NASA, ESA, METI, NRCAN, GEBCO, NOAA, increment P Corp.
Map and CSV created on Monday, April 2, 2018
Map Coordinate System:
	Name: World_Azimuthal_Equidistant
	Projection: Azimuthal_Equidistant
	Datum: D_WGS_1984
	Spheroid: WGS_1984
	False Easting: 0.0000
	False Northing: 0.0000
	Central Meridian: -76.4111576967
	Latitude of Origin: 12.0350837708
