# Supplementary material for: Spatial datasets to define operational boundaries within four marine basins delineated by distance from shore, depth, EEZ and protected status, accompanied by maps and statistical summary tables
Source: Data Brief. 2018 Nov 28;21:2638–42. doi: 10.1016/j.dib.2018.11.118 (PMC6290244; doi:10.1016/j.dib.2018.11.118)
Supplement: Supplementary file 2 — Supplementary material [file mmc2.zip › Operational_Boundaries_Data/Tables/By_Country/Costa_Rica_Caribbean.xls]

## Sheet: Costa_Rica_Caribbean
Costa Rica: Caribbean Region
	Regions: Caribbean
	Total Area in All Regions: 20,262 Sq. Km.
		Caribbean: 20,262 Sq. Km. [100.0%]
	Total Protected Area: 841 Sq. Km.
		Caribbean: 841 Sq. Km. [100.0%]
	All Areas in EEZ: Cell Values = Area in Sq.											All Areas in EEZ: Cell Values = Proportion of Total EEZ
		0 to 5 NM	5 to 12 NM	12 to 16 NM	16 to 24 NM	24 to 200 NM	> 200 NM	Total					0 to 5 NM	5 to 12 NM	12 to 16 NM	16 to 24 NM	24 to 200 NM	> 200 NM	Total
	> -10m	197.191	0	0	0	0	0	197.191				> -10m	0.009732	0	0	0	0	0	0.009732
	-10m to -50m	1060.35	11.5726	0	0	0	0	1071.92				-10m to -50m	0.0523317	0.000571144	0	0	0	0	0.0529028
	-50m to -100m	304.82	245.124	0	0	0	0	549.943				-50m to -100m	0.0150438	0.0120976	0	0	0	0	0.0271414
	-100m to -150m	80.8102	123.567	0	0	0	0	204.377				-100m to -150m	0.00398824	0.00609841	0	0	0	0	0.0100866
	-150m to -200m	58.3969	111.774	0	0	0	0	170.171				-150m to -200m	0.00288207	0.00551638	0	0	0	0	0.00839845
	<-200m	122.235	1992.42	1330.5	2506.33	12117	0	18068.5				<-200m	0.00603266	0.0983321	0.0656645	0.123695	0.598014	0	0.891739
	Total	1823.8	2484.46	1330.5	2506.33	12117	0	20262.1				Total	0.0900105	0.122616	0.0656645	0.123695	0.598014	0	1
	All Areas in EEZ: Cell Values = Proportion of Column [Depth Band]											All Areas in EEZ: Cell Values = Proportion of Row [Distance Band]
		0 to 5 NM	5 to 12 NM	12 to 16 NM	16 to 24 NM	24 to 200 NM	> 200 NM	Total					0 to 5 NM	5 to 12 NM	12 to 16 NM	16 to 24 NM	24 to 200 NM	> 200 NM	Total
	> -10m	0.108121	0	0	0	0	0	0.009732				> -10m	1	0	0	0	0	0	1
	-10m to -50m	0.581396	0.004658	0	0	0	0	0.0529028				-10m to -50m	0.989204	0.0107961	0	0	0	0	1
	-50m to -100m	0.167134	0.098663	0	0	0	0	0.0271414				-50m to -100m	0.554274	0.445726	0	0	0	0	1
	-100m to -150m	0.0443086	0.049736	0	0	0	0	0.0100866				-100m to -150m	0.395397	0.604603	0	0	0	0	1
	-150m to -200m	0.0320193	0.0449892	0	0	0	0	0.00839845				-150m to -200m	0.343167	0.656833	0	0	0	0	1
	<-200m	0.0670218	0.801954	1	1	1	0	0.891739				<-200m	0.00676506	0.11027	0.0736365	0.138713	0.670616	0	1
	Total	1	1	1	1	1	0	1				Total	0.0900105	0.122616	0.0656645	0.123695	0.598014	0	1
	All Areas in EEZ Excluding Protected Areas: Cell Values = Area in Sq. Km.											All Areas in EEZ Excluding Protected Areas: Cell Values = Proportion of Total EEZ
		0 to 5 NM	5 to 12 NM	12 to 16 NM	16 to 24 NM	24 to 200 NM	> 200 NM	Total					0 to 5 NM	5 to 12 NM	12 to 16 NM	16 to 24 NM	24 to 200 NM	> 200 NM	Total
	> -10m	137.1	0	0	0	0	0	137.1				> -10m	0.00705931	0	0	0	0	0	0.00705931
	-10m to -50m	811.842	11.4018	0	0	0	0	823.244				-10m to -50m	0.041802	0.000587084	0	0	0	0	0.0423891
	-50m to -100m	248.273	192.981	0	0	0	0	441.254				-50m to -100m	0.0127837	0.00993665	0	0	0	0	0.0227203
	-100m to -150m	73.3327	102.15	0	0	0	0	175.483				-100m to -150m	0.00377593	0.00525974	0	0	0	0	0.00903566
	-150m to -200m	50.7608	89.5562	0	0	0	0	140.317				-150m to -200m	0.00261369	0.00461128	0	0	0	0	0.00722497
	<-200m	112.673	1652.73	1314.93	2506.33	12117	0	17703.7				<-200m	0.00580156	0.0850998	0.0677063	0.129052	0.623911	0	0.911571
	Total	1433.98	2048.82	1314.93	2506.33	12117	0	19421.1				Total	0.0738362	0.105495	0.0677063	0.129052	0.623911	0	1
	All Areas in EEZ Excluding Protected Areas: Cell Values = Proportion of Column [Depth Band]											All Areas in EEZ Excluding Protected Areas: Cell Values = Proportion of Row [Distance Band]
		0 to 5 NM	5 to 12 NM	12 to 16 NM	16 to 24 NM	24 to 200 NM	> 200 NM	Total					0 to 5 NM	5 to 12 NM	12 to 16 NM	16 to 24 NM	24 to 200 NM	> 200 NM	Total
	> -10m	0.0956077	0	0	0	0	0	0.00705931				> -10m	1	0	0	0	0	0	1
	-10m to -50m	0.566146	0.00556506	0	0	0	0	0.0423891				-10m to -50m	0.98615	0.0138499	0	0	0	0	1
	-50m to -100m	0.173135	0.0941911	0	0	0	0	0.0227203				-50m to -100m	0.562653	0.437347	0	0	0	0	1
	-100m to -150m	0.0511392	0.0498579	0	0	0	0	0.00903566				-100m to -150m	0.417891	0.582109	0	0	0	0	1
	-150m to -200m	0.0353985	0.0437111	0	0	0	0	0.00722497				-150m to -200m	0.361758	0.638242	0	0	0	0	1
	<-200m	0.0785734	0.806675	1	1	1	0	0.911571				<-200m	0.00636436	0.0933551	0.0742743	0.141571	0.684435	0	1
	Total	1	1	1	1	1	0	1				Total	0.0738362	0.105495	0.0677063	0.129052	0.623911	0	1
Dataset Credits:
	Depth Ranges derived from GEBCO (General Bathymetric Chart of the Oceans) 2014 data (http://www.gebco.net/data_and_products/gridded_bathymetry_data/). GEBCO operates under the auspices of the International Hydrographic Organization (IHO) and the Intergovernmental Oceanographic Commission (IOC) of UNESCO.
	Coastlines, distance bands and general marine/land delinations derived from GAUL (Global Administrative Unit Layers) 2014 data (http://www.fao.org/geonetwork/srv/en/metadata.show?id=12691). This dataset is an initiative implemented by FAO within the Bill & Melinda Gates Foundation, Agricultural Market Information System (AMIS) and AfricaFertilizer.org projects.
	Exclusive Economic Zones and Jurisdictional Boundaries derived from the World EEZ v. 9 (2016-10-21), developed by the Flanders Marine Institute (http://www.marineregions.org/downloads.php). EEZ polygons were split along MARIBE regional boundaries to facilitate this analysis.
	Marine Protected Areas extracted from the October, 2016 version of the World Database on Protected Areas (https://www.protectedplanet.net/). This dataset is a joint project between the United Nations Environment Programme (UNEP) and the International Union for Conservation of Nature (IUCN), managed by UNEP World Conservation Monitoring Centre (UNEP-WCMC).
	Background reference map from National Geographic. Content may not reflect National Geographic's current map policy. Sources: National Geographic, Esri, DeLorme, HERE, UNEP-WCMC, USGS, NASA, ESA, METI, NRCAN, GEBCO, NOAA, increment P Corp.
Map and CSV created on Monday, April 2, 2018
Map Coordinate System:
	Name: World_Azimuthal_Equidistant
	Projection: Azimuthal_Equidistant
	Datum: D_WGS_1984
	Spheroid: WGS_1984
	False Easting: 0.0000
	False Northing: 0.0000
	Central Meridian: -82.5508925856
	Latitude of Origin: 10.2775736868
