# Supplementary material for: Spatial datasets to define operational boundaries within four marine basins delineated by distance from shore, depth, EEZ and protected status, accompanied by maps and statistical summary tables
Source: Data Brief. 2018 Nov 28;21:2638–42. doi: 10.1016/j.dib.2018.11.118 (PMC6290244; doi:10.1016/j.dib.2018.11.118)
Supplement: Supplementary file 2 — Supplementary material [file mmc2.zip › Operational_Boundaries_Data/Tables/By_Country/Croatia_Mediterranean.xls]

## Sheet: Croatia_Mediterranean
Croatia: Mediterranean Region
	Regions: Mediterranean
	Total Area in All Regions: 54,969 Sq. Km.
		Mediterranean: 54,969 Sq. Km. [100.0%]
	Total Protected Area: 4,847 Sq. Km.
		Mediterranean: 4,847 Sq. Km. [100.0%]
	All Areas in Croatia EEZ: Cell Values = Area in Sq.											All Areas in Croatia EEZ: Cell Values = Proportion of Total EEZ
		0 to 5 NM	5 to 12 NM	12 to 16 NM	16 to 24 NM	24 to 200 NM	> 200 NM	Total					0 to 5 NM	5 to 12 NM	12 to 16 NM	16 to 24 NM	24 to 200 NM	> 200 NM	Total
	> -10m	2049.98	0	0	0	0	0	2049.98				> -10m	0.0372933	0	0	0	0	0	0.0372933
	-10m to -50m	5096.61	2019.22	986.177	1643.48	665.978	0	10411.5				-10m to -50m	0.0927176	0.0367338	0.0179406	0.0298983	0.0121155	0	0.189406
	-50m to -100m	7251.26	2121.13	941.389	2096.03	2908.54	0	15318.3				-50m to -100m	0.131915	0.0385876	0.0171258	0.0381311	0.0529122	0	0.278672
	-100m to -150m	2657.85	3493.86	738.641	1577.42	921.809	0	9389.57				-100m to -150m	0.0483516	0.0635603	0.0134374	0.0286964	0.0167696	0	0.170815
	-150m to -200m	499.958	3208.07	1633.81	1063.65	0	0	6405.48				-150m to -200m	0.00909525	0.0583612	0.0297223	0.01935	0	0	0.116529
	<-200m	25.6693	1598.69	1537.49	2846.22	5386.21	0	11394.3				<-200m	0.000466977	0.0290835	0.0279701	0.0517785	0.0979861	0	0.207285
	Total	17581.3	12441	5837.5	9226.8	9882.53	0	54969.1				Total	0.31984	0.226326	0.106196	0.167854	0.179783	0	1
	All Areas in Croatia EEZ: Cell Values = Proportion of Column [Depth Band]											All Areas in Croatia EEZ: Cell Values = Proportion of Row [Distance Band]
		0 to 5 NM	5 to 12 NM	12 to 16 NM	16 to 24 NM	24 to 200 NM	> 200 NM	Total					0 to 5 NM	5 to 12 NM	12 to 16 NM	16 to 24 NM	24 to 200 NM	> 200 NM	Total
	> -10m	0.1166	0	0	0	0	0	0.0372933				> -10m	1	0	0	0	0	0	1
	-10m to -50m	0.289888	0.162304	0.168938	0.178121	0.0673894	0	0.189406				-10m to -50m	0.489519	0.193942	0.0947203	0.157853	0.0639658	0	1
	-50m to -100m	0.412441	0.170495	0.161266	0.227168	0.294311	0	0.278672				-50m to -100m	0.473371	0.13847	0.0614551	0.136831	0.189873	0	1
	-100m to -150m	0.151174	0.280835	0.126534	0.17096	0.0932766	0	0.170815				-100m to -150m	0.283064	0.3721	0.0786661	0.167997	0.0981737	0	1
	-150m to -200m	0.0284369	0.257863	0.279881	0.115278	0	0	0.116529				-150m to -200m	0.0780516	0.500831	0.255064	0.166053	0	0	1
	<-200m	0.00146003	0.128502	0.263381	0.308473	0.545023	0	0.207285				<-200m	0.00225283	0.140307	0.134935	0.249794	0.472712	0	1
	Total	1	1	1	1	1	0	1				Total	0.31984	0.226326	0.106196	0.167854	0.179783	0	1
	All Areas in Croatia EEZ Excluding Protected Areas: Cell Values = Area in Sq. Km.											All Areas in Croatia EEZ Excluding Protected Areas: Cell Values = Proportion of Total EEZ
		0 to 5 NM	5 to 12 NM	12 to 16 NM	16 to 24 NM	24 to 200 NM	> 200 NM	Total					0 to 5 NM	5 to 12 NM	12 to 16 NM	16 to 24 NM	24 to 200 NM	> 200 NM	Total
	> -10m	1052.5	0	0	0	0	0	1052.5				> -10m	0.0209985	0	0	0	0	0	0.0209985
	-10m to -50m	3405.38	1893.26	985.736	1643.48	665.978	0	8593.83				-10m to -50m	0.0679413	0.0377727	0.0196666	0.0327894	0.013287	0	0.171457
	-50m to -100m	5693.99	1962.05	941.389	2096.03	2908.54	0	13602				-50m to -100m	0.113602	0.0391453	0.0187818	0.0418182	0.0580287	0	0.271376
	-100m to -150m	2431.61	3446.07	738.641	1577.42	921.809	0	9115.55				-100m to -150m	0.0485135	0.0687531	0.0147367	0.0314713	0.0183912	0	0.181866
	-150m to -200m	492.987	3182.53	1627.22	1063.65	0	0	6366.39				-150m to -200m	0.00983567	0.0634951	0.0324649	0.0212211	0	0	0.127017
	<-200m	25.6693	1597.71	1536.31	2846.22	5386.21	0	11392.1				<-200m	0.000512133	0.0318762	0.0306512	0.0567854	0.107461	0	0.227286
	Total	13102.1	12081.6	5829.3	9226.8	9882.53	0	50122.4				Total	0.261403	0.241042	0.116301	0.184085	0.197168	0	1
	All Areas in Croatia EEZ Excluding Protected Areas: Cell Values = Proportion of Column [Depth Band]											All Areas in Croatia EEZ Excluding Protected Areas: Cell Values = Proportion of Row [Distance Band]
		0 to 5 NM	5 to 12 NM	12 to 16 NM	16 to 24 NM	24 to 200 NM	> 200 NM	Total					0 to 5 NM	5 to 12 NM	12 to 16 NM	16 to 24 NM	24 to 200 NM	> 200 NM	Total
	> -10m	0.0803302	0	0	0	0	0	0.0209985				> -10m	1	0	0	0	0	0	1
	-10m to -50m	0.25991	0.156706	0.1691	0.178121	0.0673894	0	0.171457				-10m to -50m	0.396258	0.220304	0.114703	0.19124	0.0774949	0	1
	-50m to -100m	0.434585	0.1624	0.161493	0.227168	0.294311	0	0.271376				-50m to -100m	0.418614	0.144247	0.0692096	0.154097	0.213831	0	1
	-100m to -150m	0.185589	0.285232	0.126712	0.17096	0.0932766	0	0.181866				-100m to -150m	0.266755	0.378043	0.0810309	0.173047	0.101125	0	1
	-150m to -200m	0.0376265	0.263419	0.279145	0.115278	0	0	0.127017				-150m to -200m	0.0774359	0.499896	0.255596	0.167073	0	0	1
	<-200m	0.00195917	0.132243	0.26355	0.308473	0.545023	0	0.227286				<-200m	0.00225325	0.140247	0.134857	0.249841	0.472801	0	1
	Total	1	1	1	1	1	0	1				Total	0.261403	0.241042	0.116301	0.184085	0.197168	0	1
Dataset Credits:
	Depth Ranges derived from GEBCO (General Bathymetric Chart of the Oceans) 2014 data (http://www.gebco.net/data_and_products/gridded_bathymetry_data/). GEBCO operates under the auspices of the International Hydrographic Organization (IHO) and the Intergovernmental Oceanographic Commission (IOC) of UNESCO.
	Coastlines, distance bands and general marine/land delinations derived from GAUL (Global Administrative Unit Layers) 2014 data (http://www.fao.org/geonetwork/srv/en/metadata.show?id=12691). This dataset is an initiative implemented by FAO within the Bill & Melinda Gates Foundation, Agricultural Market Information System (AMIS) and AfricaFertilizer.org projects.
	Exclusive Economic Zones and Jurisdictional Boundaries derived from the World EEZ v. 9 (2016-10-21), developed by the Flanders Marine Institute (http://www.marineregions.org/downloads.php). EEZ polygons were split along MARIBE regional boundaries to facilitate this analysis.
	Marine Protected Areas extracted from the October, 2016 version of the World Database on Protected Areas (https://www.protectedplanet.net/). This dataset is a joint project between the United Nations Environment Programme (UNEP) and the International Union for Conservation of Nature (IUCN), managed by UNEP World Conservation Monitoring Centre (UNEP-WCMC).
	Background reference map from National Geographic. Content may not reflect National Geographic's current map policy. Sources: National Geographic, Esri, DeLorme, HERE, UNEP-WCMC, USGS, NASA, ESA, METI, NRCAN, GEBCO, NOAA, increment P Corp.
Map and CSV created on Monday, April 2, 2018
Map Coordinate System:
	Name: World_Azimuthal_Equidistant
	Projection: Azimuthal_Equidistant
	Datum: D_WGS_1984
	Spheroid: WGS_1984
	False Easting: 0.0000
	False Northing: 0.0000
	Central Meridian: 15.7787895838
	Latitude of Origin: 43.6054366185
