# Supplementary material for: Spatial datasets to define operational boundaries within four marine basins delineated by distance from shore, depth, EEZ and protected status, accompanied by maps and statistical summary tables
Source: Data Brief. 2018 Nov 28;21:2638–42. doi: 10.1016/j.dib.2018.11.118 (PMC6290244; doi:10.1016/j.dib.2018.11.118)
Supplement: Supplementary file 2 — Supplementary material [file mmc2.zip › Operational_Boundaries_Data/Tables/By_Country/Cuba_Caribbean.xls]

## Sheet: Cuba_Caribbean
Cuba: Caribbean Region
	Regions: Caribbean
	Total Area in All Regions: 352,162 Sq. Km.
		Caribbean: 352,162 Sq. Km. [100.0%]
	Total Protected Area: 14,056 Sq. Km.
		Caribbean: 14,056 Sq. Km. [100.0%]
	All Areas in EEZ: Cell Values = Area in Sq.											All Areas in EEZ: Cell Values = Proportion of Total EEZ
		0 to 5 NM	5 to 12 NM	12 to 16 NM	16 to 24 NM	24 to 200 NM	> 200 NM	Total					0 to 5 NM	5 to 12 NM	12 to 16 NM	16 to 24 NM	24 to 200 NM	> 200 NM	Total
	> -10m	26400.1	8819.63	1960.9	1194.37	11.6045	0	38386.6				> -10m	0.0749658	0.0250442	0.00556816	0.00339153	3.29521e-05	0	0.109003
	-10m to -50m	4752.51	5839.81	2189.15	831.432	13.8322	0	13626.7				-10m to -50m	0.0134952	0.0165827	0.0062163	0.00236094	3.9278e-05	0	0.0386945
	-50m to -100m	1359.76	160.141	37.466	116.678	11.9904	0	1686.04				-50m to -100m	0.00386119	0.000454737	0.000106389	0.00033132	3.40479e-05	0	0.00478768
	-100m to -150m	1054.4	117.638	32.9518	87.4987	12.7454	0	1305.23				-100m to -150m	0.00299408	0.000334044	9.35698e-05	0.000248461	3.61918e-05	0	0.00370635
	-150m to -200m	779.843	126.244	30.3165	84.5079	6.3898	0	1027.3				-150m to -200m	0.00221444	0.000358483	8.60867e-05	0.000239968	1.81445e-05	0	0.00291712
	<-200m	15943.1	33567.2	19004.7	35324.1	192027	263.844	296130				<-200m	0.0452721	0.0953173	0.0539657	0.100306	0.545281	0.000749212	0.840892
	Total	50289.8	48630.6	23255.4	37638.6	192084	263.844	352162				Total	0.142803	0.138092	0.0660362	0.106879	0.545442	0.000749212	1
	All Areas in EEZ: Cell Values = Proportion of Column [Depth Band]											All Areas in EEZ: Cell Values = Proportion of Row [Distance Band]
		0 to 5 NM	5 to 12 NM	12 to 16 NM	16 to 24 NM	24 to 200 NM	> 200 NM	Total					0 to 5 NM	5 to 12 NM	12 to 16 NM	16 to 24 NM	24 to 200 NM	> 200 NM	Total
	> -10m	0.52496	0.18136	0.0843199	0.0317325	6.04136e-05	0	0.109003				> -10m	0.687743	0.229758	0.0510828	0.0311142	0.000302306	0	1
	-10m to -50m	0.0945026	0.120085	0.0941348	0.0220899	7.20114e-05	0	0.0386945				-10m to -50m	0.348764	0.428555	0.160651	0.0610148	0.00101508	0	1
	-50m to -100m	0.0270386	0.00329301	0.00161106	0.00309997	6.24226e-05	0	0.00478768				-50m to -100m	0.806484	0.0949808	0.0222213	0.0692027	0.00711156	0	1
	-100m to -150m	0.0209665	0.002419	0.00141695	0.00232471	6.63533e-05	0	0.00370635				-100m to -150m	0.807825	0.0901276	0.0252459	0.0670368	0.00976483	0	1
	-150m to -200m	0.015507	0.00259598	0.00130363	0.00224524	3.32656e-05	0	0.00291712				-150m to -200m	0.759118	0.122889	0.0295108	0.082262	0.00621998	0	1
	<-200m	0.317025	0.690247	0.817214	0.938508	0.999706	1	0.840892				<-200m	0.0538382	0.113353	0.0641767	0.119286	0.648456	0.000890974	1
	Total	1	1	1	1	1	1	1				Total	0.142803	0.138092	0.0660362	0.106879	0.545442	0.000749212	1
	All Areas in EEZ Excluding Protected Areas: Cell Values = Area in Sq. Km.											All Areas in EEZ Excluding Protected Areas: Cell Values = Proportion of Total EEZ
		0 to 5 NM	5 to 12 NM	12 to 16 NM	16 to 24 NM	24 to 200 NM	> 200 NM	Total					0 to 5 NM	5 to 12 NM	12 to 16 NM	16 to 24 NM	24 to 200 NM	> 200 NM	Total
	> -10m	18720.6	8254.21	1585.47	854.159	8.30563	0	29422.7				> -10m	0.055369	0.0244131	0.00468925	0.0025263	2.45652e-05	0	0.0870222
	-10m to -50m	3273.49	5581.95	2063.72	792.196	11.7916	0	11723.1				-10m to -50m	0.00968185	0.0165095	0.00610376	0.00234304	3.48754e-05	0	0.034673
	-50m to -100m	620.941	104.818	32.441	105.384	11.1861	0	874.77				-50m to -100m	0.00183653	0.000310016	9.59492e-05	0.000311689	3.30846e-05	0	0.00258726
	-100m to -150m	558.708	75.6311	28.4383	80.0771	10.3966	0	753.251				-100m to -150m	0.00165246	0.000223691	8.41105e-05	0.00023684	3.07496e-05	0	0.00222785
	-150m to -200m	512.721	88.017	29.3531	78.5363	6.3898	0	715.017				-150m to -200m	0.00151645	0.000260323	8.68162e-05	0.000232283	1.88988e-05	0	0.00211477
	<-200m	14973	33036.9	19002.2	35319.1	192022	263.844	294617				<-200m	0.044285	0.0977118	0.0562019	0.104461	0.567934	0.000780359	0.871375
	Total	38659.5	47141.6	22741.6	37229.4	192070	263.844	338106				Total	0.114341	0.139428	0.0672618	0.110112	0.568077	0.000780359	1
	All Areas in EEZ Excluding Protected Areas: Cell Values = Proportion of Column [Depth Band]											All Areas in EEZ Excluding Protected Areas: Cell Values = Proportion of Row [Distance Band]
		0 to 5 NM	5 to 12 NM	12 to 16 NM	16 to 24 NM	24 to 200 NM	> 200 NM	Total					0 to 5 NM	5 to 12 NM	12 to 16 NM	16 to 24 NM	24 to 200 NM	> 200 NM	Total
	> -10m	0.484243	0.175094	0.0697164	0.0229431	4.32427e-05	0	0.0870222				> -10m	0.636263	0.280538	0.0538857	0.0290306	0.000282286	0	1
	-10m to -50m	0.0846751	0.118408	0.0907462	0.0212788	6.13921e-05	0	0.034673				-10m to -50m	0.279233	0.476148	0.176038	0.0675754	0.00100584	0	1
	-50m to -100m	0.0160618	0.00222348	0.0014265	0.00283066	5.82396e-05	0	0.00258726				-50m to -100m	0.709833	0.119824	0.0370852	0.12047	0.0127875	0	1
	-100m to -150m	0.014452	0.00160434	0.00125049	0.00215091	5.41294e-05	0	0.00222785				-100m to -150m	0.741729	0.100406	0.037754	0.106309	0.0138023	0	1
	-150m to -200m	0.0132625	0.00186708	0.00129072	0.00210952	3.3268e-05	0	0.00211477				-150m to -200m	0.717075	0.123098	0.0410523	0.109838	0.00893656	0	1
	<-200m	0.387305	0.700803	0.83557	0.948687	0.99975	1	0.871375				<-200m	0.0508219	0.112135	0.064498	0.119881	0.651768	0.000895549	1
	Total	1	1	1	1	1	1	1				Total	0.114341	0.139428	0.0672618	0.110112	0.568077	0.000780359	1
Dataset Credits:
	Depth Ranges derived from GEBCO (General Bathymetric Chart of the Oceans) 2014 data (http://www.gebco.net/data_and_products/gridded_bathymetry_data/). GEBCO operates under the auspices of the International Hydrographic Organization (IHO) and the Intergovernmental Oceanographic Commission (IOC) of UNESCO.
	Coastlines, distance bands and general marine/land delinations derived from GAUL (Global Administrative Unit Layers) 2014 data (http://www.fao.org/geonetwork/srv/en/metadata.show?id=12691). This dataset is an initiative implemented by FAO within the Bill & Melinda Gates Foundation, Agricultural Market Information System (AMIS) and AfricaFertilizer.org projects.
	Exclusive Economic Zones and Jurisdictional Boundaries derived from the World EEZ v. 9 (2016-10-21), developed by the Flanders Marine Institute (http://www.marineregions.org/downloads.php). EEZ polygons were split along MARIBE regional boundaries to facilitate this analysis.
	Marine Protected Areas extracted from the October, 2016 version of the World Database on Protected Areas (https://www.protectedplanet.net/). This dataset is a joint project between the United Nations Environment Programme (UNEP) and the International Union for Conservation of Nature (IUCN), managed by UNEP World Conservation Monitoring Centre (UNEP-WCMC).
	Background reference map from National Geographic. Content may not reflect National Geographic's current map policy. Sources: National Geographic, Esri, DeLorme, HERE, UNEP-WCMC, USGS, NASA, ESA, METI, NRCAN, GEBCO, NOAA, increment P Corp.
Map and CSV created on Monday, April 2, 2018
Map Coordinate System:
	Name: World_Azimuthal_Equidistant
	Projection: Azimuthal_Equidistant
	Datum: D_WGS_1984
	Spheroid: WGS_1984
	False Easting: 0.0000
	False Northing: 0.0000
	Central Meridian: -80.2610066924
	Latitude of Origin: 22.0284016525
