# Supplementary material for: Spatial datasets to define operational boundaries within four marine basins delineated by distance from shore, depth, EEZ and protected status, accompanied by maps and statistical summary tables
Source: Data Brief. 2018 Nov 28;21:2638–42. doi: 10.1016/j.dib.2018.11.118 (PMC6290244; doi:10.1016/j.dib.2018.11.118)
Supplement: Supplementary file 2 — Supplementary material [file mmc2.zip › Operational_Boundaries_Data/Tables/By_Country/Cyprus_Mediterranean.xls]

## Sheet: Cyprus_Mediterranean
Cyprus: Mediterranean Region
	Regions: Mediterranean
	Total Area in All Regions: 98,462 Sq. Km.
		Mediterranean: 98,462 Sq. Km. [100.0%]
	Total Protected Area: 127 Sq. Km.
		Mediterranean: 127 Sq. Km. [100.0%]
	All Areas in Cyprus EEZ: Cell Values = Area in Sq.											All Areas in Cyprus EEZ: Cell Values = Proportion of Total EEZ
		0 to 5 NM	5 to 12 NM	12 to 16 NM	16 to 24 NM	24 to 200 NM	> 200 NM	Total					0 to 5 NM	5 to 12 NM	12 to 16 NM	16 to 24 NM	24 to 200 NM	> 200 NM	Total
	> -10m	314.162	0	0	0	0	0	314.162				> -10m	0.00319069	0	0	0	0	0	0.00319069
	-10m to -50m	875.645	0	0	0	0	0	875.645				-10m to -50m	0.00889324	0	0	0	0	0	0.00889324
	-50m to -100m	736.714	2.08923	0	0.695712	0	0	739.499				-50m to -100m	0.00748222	2.12187e-05	0	7.0658e-06	0	0	0.00751051
	-100m to -150m	456.425	10.6381	7.45581	5.06752	0	0	479.586				-100m to -150m	0.00463555	0.000108042	7.57227e-05	5.14668e-05	0	0	0.00487078
	-150m to -200m	320.52	24.9675	11.0598	11.5366	0	0	368.084				-150m to -200m	0.00325527	0.000253575	0.000112326	0.000117168	0	0	0.00373834
	<-200m	3502.55	8927.78	5384.61	10796	67074.1	0	95685				<-200m	0.0355726	0.0906724	0.0546872	0.109646	0.681218	0	0.971796
	Total	6206.02	8965.47	5403.13	10813.3	67074.1	0	98461.9				Total	0.0630296	0.0910552	0.0548753	0.109822	0.681218	0	1
	All Areas in Cyprus EEZ: Cell Values = Proportion of Column [Depth Band]											All Areas in Cyprus EEZ: Cell Values = Proportion of Row [Distance Band]
		0 to 5 NM	5 to 12 NM	12 to 16 NM	16 to 24 NM	24 to 200 NM	> 200 NM	Total					0 to 5 NM	5 to 12 NM	12 to 16 NM	16 to 24 NM	24 to 200 NM	> 200 NM	Total
	> -10m	0.0506222	0	0	0	0	0	0.00319069				> -10m	1	0	0	0	0	0	1
	-10m to -50m	0.141096	0	0	0	0	0	0.00889324				-10m to -50m	1	0	0	0	0	0	1
	-50m to -100m	0.11871	0.000233031	0	6.43388e-05	0	0	0.00751051				-50m to -100m	0.996234	0.0028252	0	0.000940788	0	0	1
	-100m to -150m	0.0735456	0.00118656	0.00137991	0.00046864	0	0	0.00487078				-100m to -150m	0.951706	0.0221817	0.0155463	0.0105664	0	0	1
	-150m to -200m	0.0516467	0.00278485	0.00204693	0.0010669	0	0	0.00373834				-150m to -200m	0.87078	0.0678309	0.030047	0.0313424	0	0	1
	<-200m	0.56438	0.995796	0.996573	0.9984	1	0	0.971796				<-200m	0.036605	0.0933039	0.0562744	0.112828	0.700989	0	1
	Total	1	1	1	1	1	0	1				Total	0.0630296	0.0910552	0.0548753	0.109822	0.681218	0	1
	All Areas in Cyprus EEZ Excluding Protected Areas: Cell Values = Area in Sq. Km.											All Areas in Cyprus EEZ Excluding Protected Areas: Cell Values = Proportion of Total EEZ
		0 to 5 NM	5 to 12 NM	12 to 16 NM	16 to 24 NM	24 to 200 NM	> 200 NM	Total					0 to 5 NM	5 to 12 NM	12 to 16 NM	16 to 24 NM	24 to 200 NM	> 200 NM	Total
	> -10m	281.724	0	0	0	0	0	281.724				> -10m	0.00286496	0	0	0	0	0	0.00286496
	-10m to -50m	796.421	0	0	0	0	0	796.421				-10m to -50m	0.0080991	0	0	0	0	0	0.0080991
	-50m to -100m	721.643	2.08923	0	0.695712	0	0	724.428				-50m to -100m	0.00733865	2.12462e-05	0	7.0749e-06	0	0	0.00736697
	-100m to -150m	455.823	10.6381	7.45581	5.06752	0	0	478.984				-100m to -150m	0.00463543	0.000108182	7.58208e-05	5.15334e-05	0	0	0.00487097
	-150m to -200m	320.488	24.9675	11.0598	11.5366	0	0	368.052				-150m to -200m	0.00325916	0.000253903	0.000112471	0.00011732	0	0	0.00374285
	<-200m	3502.55	8927.78	5384.61	10796	67074.1	0	95685				<-200m	0.0356187	0.0907898	0.0547581	0.109788	0.682101	0	0.973055
	Total	6078.65	8965.47	5403.13	10813.3	67074.1	0	98334.6				Total	0.061816	0.0911732	0.0549464	0.109964	0.682101	0	1
	All Areas in Cyprus EEZ Excluding Protected Areas: Cell Values = Proportion of Column [Depth Band]											All Areas in Cyprus EEZ Excluding Protected Areas: Cell Values = Proportion of Row [Distance Band]
		0 to 5 NM	5 to 12 NM	12 to 16 NM	16 to 24 NM	24 to 200 NM	> 200 NM	Total					0 to 5 NM	5 to 12 NM	12 to 16 NM	16 to 24 NM	24 to 200 NM	> 200 NM	Total
	> -10m	0.0463465	0	0	0	0	0	0.00286496				> -10m	1	0	0	0	0	0	1
	-10m to -50m	0.13102	0	0	0	0	0	0.0080991				-10m to -50m	1	0	0	0	0	0	1
	-50m to -100m	0.118718	0.000233031	0	6.43388e-05	0	0	0.00736697				-50m to -100m	0.996156	0.00288397	0	0.00096036	0	0	1
	-100m to -150m	0.0749876	0.00118656	0.00137991	0.00046864	0	0	0.00487097				-100m to -150m	0.951645	0.0222096	0.0155659	0.0105797	0	0	1
	-150m to -200m	0.0527235	0.00278485	0.00204693	0.0010669	0	0	0.00374285				-150m to -200m	0.870768	0.0678369	0.0300497	0.0313451	0	0	1
	<-200m	0.576205	0.995796	0.996573	0.9984	1	0	0.973055				<-200m	0.036605	0.0933039	0.0562744	0.112828	0.700989	0	1
	Total	1	1	1	1	1	0	1				Total	0.061816	0.0911732	0.0549464	0.109964	0.682101	0	1
Dataset Credits:
	Depth Ranges derived from GEBCO (General Bathymetric Chart of the Oceans) 2014 data (http://www.gebco.net/data_and_products/gridded_bathymetry_data/). GEBCO operates under the auspices of the International Hydrographic Organization (IHO) and the Intergovernmental Oceanographic Commission (IOC) of UNESCO.
	Coastlines, distance bands and general marine/land delinations derived from GAUL (Global Administrative Unit Layers) 2014 data (http://www.fao.org/geonetwork/srv/en/metadata.show?id=12691). This dataset is an initiative implemented by FAO within the Bill & Melinda Gates Foundation, Agricultural Market Information System (AMIS) and AfricaFertilizer.org projects.
	Exclusive Economic Zones and Jurisdictional Boundaries derived from the World EEZ v. 9 (2016-10-21), developed by the Flanders Marine Institute (http://www.marineregions.org/downloads.php). EEZ polygons were split along MARIBE regional boundaries to facilitate this analysis.
	Marine Protected Areas extracted from the October, 2016 version of the World Database on Protected Areas (https://www.protectedplanet.net/). This dataset is a joint project between the United Nations Environment Programme (UNEP) and the International Union for Conservation of Nature (IUCN), managed by UNEP World Conservation Monitoring Centre (UNEP-WCMC).
	Background reference map from National Geographic. Content may not reflect National Geographic's current map policy. Sources: National Geographic, Esri, DeLorme, HERE, UNEP-WCMC, USGS, NASA, ESA, METI, NRCAN, GEBCO, NOAA, increment P Corp.
Map and CSV created on Monday, April 2, 2018
Map Coordinate System:
	Name: World_Azimuthal_Equidistant
	Projection: Azimuthal_Equidistant
	Datum: D_WGS_1984
	Spheroid: WGS_1984
	False Easting: 0.0000
	False Northing: 0.0000
	Central Meridian: 32.5203890957
	Latitude of Origin: 34.5539994424
