# Supplementary material for: Spatial datasets to define operational boundaries within four marine basins delineated by distance from shore, depth, EEZ and protected status, accompanied by maps and statistical summary tables
Source: Data Brief. 2018 Nov 28;21:2638–42. doi: 10.1016/j.dib.2018.11.118 (PMC6290244; doi:10.1016/j.dib.2018.11.118)
Supplement: Supplementary file 2 — Supplementary material [file mmc2.zip › Operational_Boundaries_Data/Tables/By_Country/Denmark_Baltic.xls]

## Sheet: Denmark_Baltic
Denmark: Baltic Region
	Regions: Baltic
	Total Area in All Regions: 102,493 Sq. Km.
		Baltic: 102,493 Sq. Km. [100.0%]
	Total Protected Area: 17,712 Sq. Km.
		Baltic: 17,712 Sq. Km. [100.0%]
	All Areas in Denmark EEZ: Cell Values = Area in Sq.											All Areas in Denmark EEZ: Cell Values = Proportion of Total EEZ
		0 to 5 NM	5 to 12 NM	12 to 16 NM	16 to 24 NM	24 to 200 NM	> 200 NM	Total					0 to 5 NM	5 to 12 NM	12 to 16 NM	16 to 24 NM	24 to 200 NM	> 200 NM	Total
	> -10m	9482.83	1120.26	195.721	47.4504	0	0	10846.3				> -10m	0.0925217	0.0109301	0.0019096	0.000462963	0	0	0.105824
	-10m to -50m	14280.4	14562.5	6160.15	6620.35	25004.2	0	66627.6				-10m to -50m	0.139331	0.142082	0.0601031	0.0645932	0.24396	0	0.650069
	-50m to -100m	801.378	2650.97	1586.13	3558.11	13570.7	0	22167.3				-50m to -100m	0.00781885	0.0258648	0.0154755	0.0347156	0.132406	0	0.216281
	-100m to -150m	21.2466	270.108	88.9659	360.29	703.121	0	1443.73				-100m to -150m	0.000207298	0.00263538	0.000868019	0.00351527	0.00686019	0	0.0140862
	-150m to -200m	0	31.1341	84.8684	172.854	302.911	0	591.767				-150m to -200m	0	0.000303768	0.00082804	0.00168649	0.00295543	0	0.00577373
	<-200m	0	0	4.92711	0.696212	810.784	0	816.407				<-200m	0	0	4.80726e-05	6.7928e-06	0.00791062	0	0.00796549
	Total	24585.9	18634.9	8120.76	10759.7	40391.7	0	102493				Total	0.239879	0.181817	0.0792323	0.10498	0.394092	0	1
	All Areas in Denmark EEZ: Cell Values = Proportion of Column [Depth Band]											All Areas in Denmark EEZ: Cell Values = Proportion of Row [Distance Band]
		0 to 5 NM	5 to 12 NM	12 to 16 NM	16 to 24 NM	24 to 200 NM	> 200 NM	Total					0 to 5 NM	5 to 12 NM	12 to 16 NM	16 to 24 NM	24 to 200 NM	> 200 NM	Total
	> -10m	0.385702	0.0601163	0.0241012	0.00441	0	0	0.105824				> -10m	0.874295	0.103286	0.018045	0.00437482	0	0	1
	-10m to -50m	0.580839	0.78146	0.758568	0.615289	0.619043	0	0.650069				-10m to -50m	0.214332	0.218565	0.0924564	0.0993635	0.375283	0	1
	-50m to -100m	0.032595	0.142258	0.195318	0.330687	0.335977	0	0.216281				-50m to -100m	0.0361514	0.119589	0.0715529	0.160512	0.612195	0	1
	-100m to -150m	0.000864178	0.0144947	0.0109554	0.033485	0.0174076	0	0.0140862				-100m to -150m	0.0147164	0.18709	0.0616221	0.249555	0.487016	0	1
	-150m to -200m	0	0.00167074	0.0104508	0.0160649	0.00749933	0	0.00577373				-150m to -200m	0	0.0526122	0.143415	0.292098	0.511875	0	1
	<-200m	0	0	0.000606729	6.47053e-05	0.020073	0	0.00796549				<-200m	0	0	0.00603511	0.000852776	0.993112	0	1
	Total	1	1	1	1	1	0	1				Total	0.239879	0.181817	0.0792323	0.10498	0.394092	0	1
	All Areas in Denmark EEZ Excluding Protected Areas: Cell Values = Area in Sq. Km.											All Areas in Denmark EEZ Excluding Protected Areas: Cell Values = Proportion of Total EEZ
		0 to 5 NM	5 to 12 NM	12 to 16 NM	16 to 24 NM	24 to 200 NM	> 200 NM	Total					0 to 5 NM	5 to 12 NM	12 to 16 NM	16 to 24 NM	24 to 200 NM	> 200 NM	Total
	> -10m	3678.86	223.985	103.272	41.9577	0	0	4048.07				> -10m	0.0433924	0.00264192	0.0012181	0.000494894	0	0	0.0477473
	-10m to -50m	11499	12828.4	5225.24	5185.37	23347.8	0	58085.8				-10m to -50m	0.135631	0.151312	0.0616321	0.0611618	0.275389	0	0.685127
	-50m to -100m	663.689	2190.39	1302.14	3134.26	13558.3	0	20848.8				-50m to -100m	0.00782826	0.0258358	0.0153588	0.0369688	0.159922	0	0.245913
	-100m to -150m	0.488751	2.3217	0.912491	97.5543	657.945	0	759.222				-100m to -150m	5.7649e-06	2.73847e-05	1.07629e-05	0.00115066	0.00776051	0	0.00895508
	-150m to -200m	0	0	1.79398	8.61787	221.527	0	231.939				-150m to -200m	0	0	2.11601e-05	0.000101648	0.00261293	0	0.00273574
	<-200m	0	0	1.03065	0.0501963	806.181	0	807.261				<-200m	0	0	1.21566e-05	5.921e-07	0.00950896	0	0.00952171
	Total	15842	15245.1	6634.39	8467.81	38591.8	0	84781.2				Total	0.186858	0.179817	0.0782531	0.0998785	0.455193	0	1
	All Areas in Denmark EEZ Excluding Protected Areas: Cell Values = Proportion of Column [Depth Band]											All Areas in Denmark EEZ Excluding Protected Areas: Cell Values = Proportion of Row [Distance Band]
		0 to 5 NM	5 to 12 NM	12 to 16 NM	16 to 24 NM	24 to 200 NM	> 200 NM	Total					0 to 5 NM	5 to 12 NM	12 to 16 NM	16 to 24 NM	24 to 200 NM	> 200 NM	Total
	> -10m	0.232222	0.0146922	0.0155662	0.00495497	0	0	0.0477473				> -10m	0.908792	0.0553313	0.0255114	0.0103649	0	0	1
	-10m to -50m	0.725853	0.841478	0.787599	0.612362	0.604994	0	0.685127				-10m to -50m	0.197965	0.220853	0.0899573	0.0892708	0.401954	0	1
	-50m to -100m	0.0418943	0.143678	0.196271	0.370138	0.351327	0	0.245913				-50m to -100m	0.0318334	0.105061	0.0624563	0.150333	0.650317	0	1
	-100m to -150m	3.08516e-05	0.000152291	0.000137539	0.0115206	0.0170488	0	0.00895508				-100m to -150m	0.000643752	0.003058	0.00120188	0.128492	0.866604	0	1
	-150m to -200m	0	0	0.000270406	0.00101772	0.00574026	0	0.00273574				-150m to -200m	0	0	0.00773472	0.0371558	0.955109	0	1
	<-200m	0	0	0.000155349	5.9279e-06	0.0208899	0	0.00952171				<-200m	0	0	0.00127672	6.2181e-05	0.998661	0	1
	Total	1	1	1	1	1	0	1				Total	0.186858	0.179817	0.0782531	0.0998785	0.455193	0	1
Dataset Credits:
	Depth Ranges derived from GEBCO (General Bathymetric Chart of the Oceans) 2014 data (http://www.gebco.net/data_and_products/gridded_bathymetry_data/). GEBCO operates under the auspices of the International Hydrographic Organization (IHO) and the Intergovernmental Oceanographic Commission (IOC) of UNESCO.
	Coastlines, distance bands and general marine/land delinations derived from GAUL (Global Administrative Unit Layers) 2014 data (http://www.fao.org/geonetwork/srv/en/metadata.show?id=12691). This dataset is an initiative implemented by FAO within the Bill & Melinda Gates Foundation, Agricultural Market Information System (AMIS) and AfricaFertilizer.org projects.
	Exclusive Economic Zones and Jurisdictional Boundaries derived from the World EEZ v. 9 (2016-10-21), developed by the Flanders Marine Institute (http://www.marineregions.org/downloads.php). EEZ polygons were split along MARIBE regional boundaries to facilitate this analysis.
	Marine Protected Areas extracted from the October, 2016 version of the World Database on Protected Areas (https://www.protectedplanet.net/). This dataset is a joint project between the United Nations Environment Programme (UNEP) and the International Union for Conservation of Nature (IUCN), managed by UNEP World Conservation Monitoring Centre (UNEP-WCMC).
	Background reference map from National Geographic. Content may not reflect National Geographic's current map policy. Sources: National Geographic, Esri, DeLorme, HERE, UNEP-WCMC, USGS, NASA, ESA, METI, NRCAN, GEBCO, NOAA, increment P Corp.
Map and CSV created on Monday, April 2, 2018
Map Coordinate System:
	Name: World_Azimuthal_Equidistant
	Projection: Azimuthal_Equidistant
	Datum: D_WGS_1984
	Spheroid: WGS_1984
	False Easting: 0.0000
	False Northing: 0.0000
	Central Meridian: 9.8786860469
	Latitude of Origin: 56.3131388891
