# Supplementary material for: Spatial datasets to define operational boundaries within four marine basins delineated by distance from shore, depth, EEZ and protected status, accompanied by maps and statistical summary tables
Source: Data Brief. 2018 Nov 28;21:2638–42. doi: 10.1016/j.dib.2018.11.118 (PMC6290244; doi:10.1016/j.dib.2018.11.118)
Supplement: Supplementary file 2 — Supplementary material [file mmc2.zip › Operational_Boundaries_Data/Tables/By_Country/Dominican_Republic_Caribbean.xls]

## Sheet: Dominican_Republic_Caribbean
Dominican Republic: Caribbean Region
	Regions: Caribbean
	Total Area in All Regions: 358,360 Sq. Km.
		Caribbean: 358,360 Sq. Km. [100.0%]
	Total Protected Area: 24,445 Sq. Km.
		Caribbean: 24,445 Sq. Km. [100.0%]
	All Areas in EEZ: Cell Values = Area in Sq.											All Areas in EEZ: Cell Values = Proportion of Total EEZ
		0 to 5 NM	5 to 12 NM	12 to 16 NM	16 to 24 NM	24 to 200 NM	> 200 NM	Total					0 to 5 NM	5 to 12 NM	12 to 16 NM	16 to 24 NM	24 to 200 NM	> 200 NM	Total
	> -10m	1595.61	23.6598	0	0.614488	1200.58	0	2820.47				> -10m	0.00445254	6.60223e-05	0	1.7147e-06	0.00335021	0	0.00787048
	-10m to -50m	2792.5	402.606	0	2.46476	1880.86	0	5078.43				-10m to -50m	0.00779243	0.00112347	0	6.8779e-06	0.0052485	0	0.0141713
	-50m to -100m	995.055	255.893	7.16686	102.342	883.558	0	2244.01				-50m to -100m	0.00277669	0.000714066	1.9999e-05	0.000285583	0.00246556	0	0.00626189
	-100m to -150m	711.827	206.21	30.5563	41.9028	603.608	0	1594.1				-100m to -150m	0.00198634	0.000575425	8.52669e-05	0.000116929	0.00168436	0	0.00444832
	-150m to -200m	741.985	271.542	60.3679	35.0392	216.073	0	1325.01				-150m to -200m	0.0020705	0.000757733	0.000168456	9.77765e-05	0.000602949	0	0.00369741
	<-200m	4805.36	13161.7	8175.7	16792.1	280066	22297.3	345299				<-200m	0.0134093	0.0367274	0.0228142	0.0468582	0.781521	0.0622202	0.963551
	Total	11642.3	14321.6	8273.79	16974.5	284851	22297.3	358361				Total	0.0324878	0.0399642	0.0230879	0.0473671	0.794873	0.0622202	1
	All Areas in EEZ: Cell Values = Proportion of Column [Depth Band]											All Areas in EEZ: Cell Values = Proportion of Row [Distance Band]
		0 to 5 NM	5 to 12 NM	12 to 16 NM	16 to 24 NM	24 to 200 NM	> 200 NM	Total					0 to 5 NM	5 to 12 NM	12 to 16 NM	16 to 24 NM	24 to 200 NM	> 200 NM	Total
	> -10m	0.137053	0.00165204	0	3.62006e-05	0.00421478	0	0.00787048				> -10m	0.565726	0.0083886	0	0.000217867	0.425668	0	1
	-10m to -50m	0.239857	0.0281119	0	0.000145204	0.00660295	0	0.0141713				-10m to -50m	0.549875	0.0792777	0	0.000485339	0.370362	0	1
	-50m to -100m	0.0854686	0.0178677	0.000866213	0.00602913	0.00310182	0	0.00626189				-50m to -100m	0.443426	0.114034	0.00319377	0.0456065	0.39374	0	1
	-100m to -150m	0.0611412	0.0143985	0.00369314	0.00246857	0.00211903	0	0.00444832				-100m to -150m	0.446537	0.129358	0.0191683	0.0262861	0.37865	0	1
	-150m to -200m	0.0637316	0.0189603	0.00729629	0.00206423	0.000758548	0	0.00369741				-150m to -200m	0.559986	0.204936	0.0455604	0.0264446	0.163073	0	1
	<-200m	0.412748	0.91901	0.988144	0.989257	0.983203	1	0.963551				<-200m	0.0139165	0.0381168	0.0236772	0.0486308	0.811085	0.0645738	1
	Total	1	1	1	1	1	1	1				Total	0.0324878	0.0399642	0.0230879	0.0473671	0.794873	0.0622202	1
	All Areas in EEZ Excluding Protected Areas: Cell Values = Area in Sq. Km.											All Areas in EEZ Excluding Protected Areas: Cell Values = Proportion of Total EEZ
		0 to 5 NM	5 to 12 NM	12 to 16 NM	16 to 24 NM	24 to 200 NM	> 200 NM	Total					0 to 5 NM	5 to 12 NM	12 to 16 NM	16 to 24 NM	24 to 200 NM	> 200 NM	Total
	> -10m	737.574	20.4785	0	0.614488	564.529	0	1323.2				> -10m	0.00220886	6.13282e-05	0	1.8402e-06	0.00169063	0	0.00396266
	-10m to -50m	1727.65	248.001	0	2.46476	1392.88	0	3371				-10m to -50m	0.00517391	0.000742704	0	7.3814e-06	0.00417136	0	0.0100954
	-50m to -100m	686.256	169.414	7.16686	102.342	777.289	0	1742.47				-50m to -100m	0.00205518	0.000507354	2.14631e-05	0.000306489	0.0023278	0	0.00521828
	-100m to -150m	498.728	152.122	30.2825	41.9028	514.613	0	1237.65				-100m to -150m	0.00149357	0.000455569	9.06889e-05	0.000125489	0.00154114	0	0.00370646
	-150m to -200m	572.005	202.977	60.3679	35.0392	149.575	0	1019.96				-150m to -200m	0.00171302	0.000607868	0.000180788	0.000104934	0.000447942	0	0.00305455
	<-200m	3683.54	10236.8	6395.67	13137.1	269471	22297.3	325222				<-200m	0.0110313	0.0306567	0.0191535	0.0393425	0.807004	0.066775	0.973963
	Total	7905.76	11029.7	6493.49	13319.5	272870	22297.3	333916				Total	0.0236759	0.0330315	0.0194465	0.0398886	0.817182	0.066775	1
	All Areas in EEZ Excluding Protected Areas: Cell Values = Proportion of Column [Depth Band]											All Areas in EEZ Excluding Protected Areas: Cell Values = Proportion of Row [Distance Band]
		0 to 5 NM	5 to 12 NM	12 to 16 NM	16 to 24 NM	24 to 200 NM	> 200 NM	Total					0 to 5 NM	5 to 12 NM	12 to 16 NM	16 to 24 NM	24 to 200 NM	> 200 NM	Total
	> -10m	0.0932958	0.00185666	0	4.61346e-05	0.00206885	0	0.00396266				> -10m	0.557419	0.0154765	0	0.000464397	0.42664	0	1
	-10m to -50m	0.218531	0.0224847	0	0.00018505	0.00510457	0	0.0100954				-10m to -50m	0.512504	0.0735688	0	0.000731165	0.413196	0	1
	-50m to -100m	0.0868046	0.0153597	0.0011037	0.00768362	0.00284856	0	0.00521828				-50m to -100m	0.393842	0.0972263	0.00411305	0.0587337	0.446085	0	1
	-100m to -150m	0.0630841	0.013792	0.00466352	0.00314599	0.00188592	0	0.00370646				-100m to -150m	0.402964	0.122912	0.0244678	0.0338568	0.415799	0	1
	-150m to -200m	0.072353	0.0184027	0.00929669	0.00263068	0.000548154	0	0.00305455				-150m to -200m	0.560809	0.199004	0.0591863	0.0343534	0.146647	0	1
	<-200m	0.465931	0.928104	0.984936	0.986309	0.987544	1	0.973963				<-200m	0.0113262	0.0314762	0.0196656	0.0403943	0.828578	0.0685602	1
	Total	1	1	1	1	1	1	1				Total	0.0236759	0.0330315	0.0194465	0.0398886	0.817182	0.066775	1
Dataset Credits:
	Depth Ranges derived from GEBCO (General Bathymetric Chart of the Oceans) 2014 data (http://www.gebco.net/data_and_products/gridded_bathymetry_data/). GEBCO operates under the auspices of the International Hydrographic Organization (IHO) and the Intergovernmental Oceanographic Commission (IOC) of UNESCO.
	Coastlines, distance bands and general marine/land delinations derived from GAUL (Global Administrative Unit Layers) 2014 data (http://www.fao.org/geonetwork/srv/en/metadata.show?id=12691). This dataset is an initiative implemented by FAO within the Bill & Melinda Gates Foundation, Agricultural Market Information System (AMIS) and AfricaFertilizer.org projects.
	Exclusive Economic Zones and Jurisdictional Boundaries derived from the World EEZ v. 9 (2016-10-21), developed by the Flanders Marine Institute (http://www.marineregions.org/downloads.php). EEZ polygons were split along MARIBE regional boundaries to facilitate this analysis.
	Marine Protected Areas extracted from the October, 2016 version of the World Database on Protected Areas (https://www.protectedplanet.net/). This dataset is a joint project between the United Nations Environment Programme (UNEP) and the International Union for Conservation of Nature (IUCN), managed by UNEP World Conservation Monitoring Centre (UNEP-WCMC).
	Background reference map from National Geographic. Content may not reflect National Geographic's current map policy. Sources: National Geographic, Esri, DeLorme, HERE, UNEP-WCMC, USGS, NASA, ESA, METI, NRCAN, GEBCO, NOAA, increment P Corp.
Map and CSV created on Monday, April 2, 2018
Map Coordinate System:
	Name: World_Azimuthal_Equidistant
	Projection: Azimuthal_Equidistant
	Datum: D_WGS_1984
	Spheroid: WGS_1984
	False Easting: 0.0000
	False Northing: 0.0000
	Central Meridian: -69.6482999329
	Latitude of Origin: 19.3821551070
