# Supplementary material for: Spatial datasets to define operational boundaries within four marine basins delineated by distance from shore, depth, EEZ and protected status, accompanied by maps and statistical summary tables
Source: Data Brief. 2018 Nov 28;21:2638–42. doi: 10.1016/j.dib.2018.11.118 (PMC6290244; doi:10.1016/j.dib.2018.11.118)
Supplement: Supplementary file 2 — Supplementary material [file mmc2.zip › Operational_Boundaries_Data/Tables/By_Country/Dominica_Caribbean.xls]

## Sheet: Dominica_Caribbean
Dominica: Caribbean Region
	Regions: Caribbean
	Total Area in All Regions: 28,593 Sq. Km.
		Caribbean: 28,593 Sq. Km. [100.0%]
	Total Protected Area: 36 Sq. Km.
		Caribbean: 36 Sq. Km. [100.0%]
	All Areas in EEZ: Cell Values = Area in Sq.											All Areas in EEZ: Cell Values = Proportion of Total EEZ
		0 to 5 NM	5 to 12 NM	12 to 16 NM	16 to 24 NM	24 to 200 NM	> 200 NM	Total					0 to 5 NM	5 to 12 NM	12 to 16 NM	16 to 24 NM	24 to 200 NM	> 200 NM	Total
	> -10m	63.1697	0	0	4.97178	0	0	68.1414				> -10m	0.00220929	0	0	0.000173883	0	0	0.00238317
	-10m to -50m	64.1335	0	0	18.2305	0	0	82.364				-10m to -50m	0.002243	0	0	0.000637591	0	0	0.00288059
	-50m to -100m	139.695	0	3.95975	53.2058	0	0	196.86				-50m to -100m	0.00488567	0	0.000138488	0.00186082	0	0	0.00688497
	-100m to -150m	47.1668	0	3.68781	18.3855	0	0	69.2401				-100m to -150m	0.00164961	0	0.000128977	0.000643012	0	0	0.0024216
	-150m to -200m	43.0279	1.65384	2.59782	13.1271	0	0	60.4067				-150m to -200m	0.00150486	5.78412e-05	9.08561e-05	0.000459105	0	0	0.00211266
	<-200m	1094.84	2402.29	1121.4	1929.92	21567.3	0	28115.7				<-200m	0.0382907	0.0840175	0.0392199	0.067497	0.754292	0	0.983317
	Total	1452.03	2403.94	1131.65	2037.84	21567.3	0	28592.7				Total	0.0507831	0.0840753	0.0395782	0.0712714	0.754292	0	1
	All Areas in EEZ: Cell Values = Proportion of Column [Depth Band]											All Areas in EEZ: Cell Values = Proportion of Row [Distance Band]
		0 to 5 NM	5 to 12 NM	12 to 16 NM	16 to 24 NM	24 to 200 NM	> 200 NM	Total					0 to 5 NM	5 to 12 NM	12 to 16 NM	16 to 24 NM	24 to 200 NM	> 200 NM	Total
	> -10m	0.0435044	0	0	0.00243973	0	0	0.00238317				> -10m	0.927037	0	0	0.0729626	0	0	1
	-10m to -50m	0.0441682	0	0	0.00894596	0	0	0.00288059				-10m to -50m	0.77866	0	0	0.22134	0	0	1
	-50m to -100m	0.0962065	0	0.00349909	0.0261089	0	0	0.00688497				-50m to -100m	0.709613	0	0.0201145	0.270272	0	0	1
	-100m to -150m	0.0324834	0	0.00325879	0.00902203	0	0	0.0024216				-100m to -150m	0.681207	0	0.0532612	0.265532	0	0	1
	-150m to -200m	0.029633	0.000687969	0.00229561	0.00644165	0	0	0.00211266				-150m to -200m	0.712304	0.0273784	0.0430056	0.217312	0	0	1
	<-200m	0.754004	0.999312	0.990947	0.947042	1	0	0.983317				<-200m	0.0389404	0.0854429	0.0398853	0.0686421	0.767089	0	1
	Total	1	1	1	1	1	0	1				Total	0.0507831	0.0840753	0.0395782	0.0712714	0.754292	0	1
	All Areas in EEZ Excluding Protected Areas: Cell Values = Area in Sq. Km.											All Areas in EEZ Excluding Protected Areas: Cell Values = Proportion of Total EEZ
		0 to 5 NM	5 to 12 NM	12 to 16 NM	16 to 24 NM	24 to 200 NM	> 200 NM	Total					0 to 5 NM	5 to 12 NM	12 to 16 NM	16 to 24 NM	24 to 200 NM	> 200 NM	Total
	> -10m	59.9016	0	0	4.97178	0	0	64.8734				> -10m	0.0020976	0	0	0.000174099	0	0	0.0022717
	-10m to -50m	63.2141	0	0	18.2305	0	0	81.4446				-10m to -50m	0.0022136	0	0	0.000638385	0	0	0.00285198
	-50m to -100m	137.89	0	3.95975	53.2058	0	0	195.056				-50m to -100m	0.00482856	0	0.00013866	0.00186313	0	0	0.00683035
	-100m to -150m	45.8705	0	3.68781	18.3529	0	0	67.9112				-100m to -150m	0.00160627	0	0.000129138	0.000642671	0	0	0.00237808
	-150m to -200m	41.5702	1.65384	2.59782	13.1117	0	0	58.9335				-150m to -200m	0.00145568	5.79132e-05	9.09693e-05	0.000459139	0	0	0.0020637
	<-200m	1092.59	2400.08	1119.46	1928.27	21548.5	0	28089				<-200m	0.0382599	0.0840447	0.0392007	0.0675231	0.754576	0	0.983604
	Total	1441.04	2401.73	1129.71	2036.14	21548.5	0	28557.2				Total	0.0504616	0.0841027	0.0395595	0.0713005	0.754576	0	1
	All Areas in EEZ Excluding Protected Areas: Cell Values = Proportion of Column [Depth Band]											All Areas in EEZ Excluding Protected Areas: Cell Values = Proportion of Row [Distance Band]
		0 to 5 NM	5 to 12 NM	12 to 16 NM	16 to 24 NM	24 to 200 NM	> 200 NM	Total					0 to 5 NM	5 to 12 NM	12 to 16 NM	16 to 24 NM	24 to 200 NM	> 200 NM	Total
	> -10m	0.0415683	0	0	0.00244177	0	0	0.0022717				> -10m	0.923362	0	0	0.0766382	0	0	1
	-10m to -50m	0.043867	0	0	0.00895344	0	0	0.00285198				-10m to -50m	0.776161	0	0	0.223839	0	0	1
	-50m to -100m	0.0956879	0	0.00350511	0.0261307	0	0	0.00683035				-50m to -100m	0.706927	0	0.0203006	0.272772	0	0	1
	-100m to -150m	0.0318316	0	0.0032644	0.00901356	0	0	0.00237808				-100m to -150m	0.675449	0	0.0543035	0.270248	0	0	1
	-150m to -200m	0.0288473	0.000688602	0.00229956	0.00643949	0	0	0.0020637				-150m to -200m	0.705374	0.0280628	0.0440806	0.222483	0	0	1
	<-200m	0.758198	0.999311	0.990931	0.947021	1	0	0.983604				<-200m	0.0388976	0.0854457	0.0398542	0.0686486	0.767154	0	1
	Total	1	1	1	1	1	0	1				Total	0.0504616	0.0841027	0.0395595	0.0713005	0.754576	0	1
Dataset Credits:
	Depth Ranges derived from GEBCO (General Bathymetric Chart of the Oceans) 2014 data (http://www.gebco.net/data_and_products/gridded_bathymetry_data/). GEBCO operates under the auspices of the International Hydrographic Organization (IHO) and the Intergovernmental Oceanographic Commission (IOC) of UNESCO.
	Coastlines, distance bands and general marine/land delinations derived from GAUL (Global Administrative Unit Layers) 2014 data (http://www.fao.org/geonetwork/srv/en/metadata.show?id=12691). This dataset is an initiative implemented by FAO within the Bill & Melinda Gates Foundation, Agricultural Market Information System (AMIS) and AfricaFertilizer.org projects.
	Exclusive Economic Zones and Jurisdictional Boundaries derived from the World EEZ v. 9 (2016-10-21), developed by the Flanders Marine Institute (http://www.marineregions.org/downloads.php). EEZ polygons were split along MARIBE regional boundaries to facilitate this analysis.
	Marine Protected Areas extracted from the October, 2016 version of the World Database on Protected Areas (https://www.protectedplanet.net/). This dataset is a joint project between the United Nations Environment Programme (UNEP) and the International Union for Conservation of Nature (IUCN), managed by UNEP World Conservation Monitoring Centre (UNEP-WCMC).
	Background reference map from National Geographic. Content may not reflect National Geographic's current map policy. Sources: National Geographic, Esri, DeLorme, HERE, UNEP-WCMC, USGS, NASA, ESA, METI, NRCAN, GEBCO, NOAA, increment P Corp.
Map and CSV created on Monday, April 2, 2018
Map Coordinate System:
	Name: World_Azimuthal_Equidistant
	Projection: Azimuthal_Equidistant
	Datum: D_WGS_1984
	Spheroid: WGS_1984
	False Easting: 0.0000
	False Northing: 0.0000
	Central Meridian: -60.3444444446
	Latitude of Origin: 15.4947222222
