# Supplementary material for: Spatial datasets to define operational boundaries within four marine basins delineated by distance from shore, depth, EEZ and protected status, accompanied by maps and statistical summary tables
Source: Data Brief. 2018 Nov 28;21:2638–42. doi: 10.1016/j.dib.2018.11.118 (PMC6290244; doi:10.1016/j.dib.2018.11.118)
Supplement: Supplementary file 2 — Supplementary material [file mmc2.zip › Operational_Boundaries_Data/Tables/By_Country/Egypt_Mediterranean.xls]

## Sheet: Egypt_Mediterranean
Egypt: Mediterranean Region
	Regions: Mediterranean
	Total Area in All Regions: 243,209 Sq. Km.
		Mediterranean: 243,209 Sq. Km. [100.0%]
	Total Protected Area: 7,248 Sq. Km.
		Mediterranean: 7,248 Sq. Km. [100.0%]
	All Areas in Egypt EEZ: Cell Values = Area in Sq.											All Areas in Egypt EEZ: Cell Values = Proportion of Total EEZ
		0 to 5 NM	5 to 12 NM	12 to 16 NM	16 to 24 NM	24 to 200 NM	> 200 NM	Total					0 to 5 NM	5 to 12 NM	12 to 16 NM	16 to 24 NM	24 to 200 NM	> 200 NM	Total
	> -10m	6317.17	523.076	181.233	157.936	6.92055	0	7186.33				> -10m	0.0259742	0.00215072	0.000745172	0.000649382	2.84551e-05	0	0.0295479
	-10m to -50m	9709.33	8233	2171.62	1544.98	221.636	0	21880.6				-10m to -50m	0.0399217	0.0338515	0.00892902	0.00635246	0.000911298	0	0.089966
	-50m to -100m	3059.46	3889.24	1504.21	3266.55	1291.57	0	13011				-50m to -100m	0.0125795	0.0159913	0.00618483	0.013431	0.00531055	0	0.0534973
	-100m to -150m	688.002	925.18	225.603	636.876	1132.22	0	3607.88				-100m to -150m	0.00282885	0.00380405	0.00092761	0.00261864	0.00465535	0	0.0148345
	-150m to -200m	504.215	640.022	229.012	422.218	768.704	0	2564.17				-150m to -200m	0.00207317	0.00263157	0.000941627	0.00173603	0.00316067	0	0.0105431
	<-200m	3381.23	10129.4	7604.8	16797	157047	0	194959				<-200m	0.0139026	0.0416489	0.0312686	0.0690639	0.645727	0	0.801611
	Total	23659.4	24339.9	11916.5	22825.5	160468	0	243209				Total	0.09728	0.100078	0.0489968	0.0938514	0.659794	0	1
	All Areas in Egypt EEZ: Cell Values = Proportion of Column [Depth Band]											All Areas in Egypt EEZ: Cell Values = Proportion of Row [Distance Band]
		0 to 5 NM	5 to 12 NM	12 to 16 NM	16 to 24 NM	24 to 200 NM	> 200 NM	Total					0 to 5 NM	5 to 12 NM	12 to 16 NM	16 to 24 NM	24 to 200 NM	> 200 NM	Total
	> -10m	0.267005	0.0214905	0.0152086	0.00691925	4.31273e-05	0	0.0295479				> -10m	0.879053	0.0727876	0.0252191	0.0219772	0.000963016	0	1
	-10m to -50m	0.410379	0.338251	0.182237	0.0676863	0.00138119	0	0.089966				-10m to -50m	0.443742	0.37627	0.0992489	0.0706096	0.0101294	0	1
	-50m to -100m	0.129313	0.159789	0.126229	0.14311	0.0080488	0	0.0534973				-50m to -100m	0.235143	0.298919	0.11561	0.25106	0.0992676	0	1
	-100m to -150m	0.0290794	0.0380108	0.0189321	0.0279019	0.00705576	0	0.0148345				-100m to -150m	0.190694	0.256433	0.0625307	0.176523	0.313819	0	1
	-150m to -200m	0.0213114	0.0262952	0.0192181	0.0184976	0.00479039	0	0.0105431				-150m to -200m	0.196639	0.249602	0.0893124	0.164661	0.299787	0	1
	<-200m	0.142913	0.416164	0.638175	0.735885	0.978681	0	0.801611				<-200m	0.0173433	0.0519564	0.0390071	0.0861563	0.805537	0	1
	Total	1	1	1	1	1	0	1				Total	0.09728	0.100078	0.0489968	0.0938514	0.659794	0	1
	All Areas in Egypt EEZ Excluding Protected Areas: Cell Values = Area in Sq. Km.											All Areas in Egypt EEZ Excluding Protected Areas: Cell Values = Proportion of Total EEZ
		0 to 5 NM	5 to 12 NM	12 to 16 NM	16 to 24 NM	24 to 200 NM	> 200 NM	Total					0 to 5 NM	5 to 12 NM	12 to 16 NM	16 to 24 NM	24 to 200 NM	> 200 NM	Total
	> -10m	4770.52	93.9163	23.0873	11.8126	6.92055	0	4906.26				> -10m	0.0202174	0.000398017	9.78439e-05	5.00617e-05	2.93292e-05	0	0.0207927
	-10m to -50m	8252.26	7482.26	2012.7	1484.9	221.636	0	19453.8				-10m to -50m	0.034973	0.0317098	0.00852982	0.006293	0.000939292	0	0.0824449
	-50m to -100m	2656.09	3361.46	1404.12	3244.75	1291.57	0	11958				-50m to -100m	0.0112565	0.0142458	0.00595063	0.0137512	0.00547368	0	0.0506778
	-100m to -150m	588.845	562.749	181.741	629.515	1132.22	0	3095.07				-100m to -150m	0.00249552	0.00238493	0.000770217	0.00266788	0.00479835	0	0.0131169
	-150m to -200m	454.31	434.295	221.477	417.703	768.628	0	2296.41				-150m to -200m	0.00192536	0.00184054	0.000938618	0.00177022	0.00325744	0	0.00973218
	<-200m	3162.59	9668.66	7584.57	16795.6	157040	0	194251				<-200m	0.013403	0.0409757	0.0321433	0.0711795	0.665534	0	0.823236
	Total	19884.6	21603.3	11427.7	22584.3	160461	0	235961				Total	0.0842708	0.0915548	0.0484305	0.0957119	0.680032	0	1
	All Areas in Egypt EEZ Excluding Protected Areas: Cell Values = Proportion of Column [Depth Band]											All Areas in Egypt EEZ Excluding Protected Areas: Cell Values = Proportion of Row [Distance Band]
		0 to 5 NM	5 to 12 NM	12 to 16 NM	16 to 24 NM	24 to 200 NM	> 200 NM	Total					0 to 5 NM	5 to 12 NM	12 to 16 NM	16 to 24 NM	24 to 200 NM	> 200 NM	Total
	> -10m	0.23991	0.00434731	0.0020203	0.000523046	4.31292e-05	0	0.0207927				> -10m	0.972334	0.0191422	0.00470569	0.00240766	0.00141056	0	1
	-10m to -50m	0.415007	0.346347	0.176125	0.0657493	0.00138125	0	0.0824449				-10m to -50m	0.424199	0.384618	0.103461	0.0763297	0.011393	0	1
	-50m to -100m	0.133575	0.155599	0.12287	0.143673	0.00804915	0	0.0506778				-50m to -100m	0.222119	0.281105	0.117421	0.271346	0.108009	0	1
	-100m to -150m	0.0296131	0.0260492	0.0159036	0.0278741	0.00705607	0	0.0131169				-100m to -150m	0.190252	0.181821	0.0587195	0.203393	0.365815	0	1
	-150m to -200m	0.0228473	0.0201031	0.0193807	0.0184953	0.00479013	0	0.00973218				-150m to -200m	0.197835	0.189119	0.0964448	0.181894	0.334708	0	1
	<-200m	0.159047	0.447554	0.663701	0.743685	0.97868	0	0.823236				<-200m	0.0162809	0.049774	0.0390451	0.0864631	0.808437	0	1
	Total	1	1	1	1	1	0	1				Total	0.0842708	0.0915548	0.0484305	0.0957119	0.680032	0	1
Dataset Credits:
	Depth Ranges derived from GEBCO (General Bathymetric Chart of the Oceans) 2014 data (http://www.gebco.net/data_and_products/gridded_bathymetry_data/). GEBCO operates under the auspices of the International Hydrographic Organization (IHO) and the Intergovernmental Oceanographic Commission (IOC) of UNESCO.
	Coastlines, distance bands and general marine/land delinations derived from GAUL (Global Administrative Unit Layers) 2014 data (http://www.fao.org/geonetwork/srv/en/metadata.show?id=12691). This dataset is an initiative implemented by FAO within the Bill & Melinda Gates Foundation, Agricultural Market Information System (AMIS) and AfricaFertilizer.org projects.
	Exclusive Economic Zones and Jurisdictional Boundaries derived from the World EEZ v. 9 (2016-10-21), developed by the Flanders Marine Institute (http://www.marineregions.org/downloads.php). EEZ polygons were split along MARIBE regional boundaries to facilitate this analysis.
	Marine Protected Areas extracted from the October, 2016 version of the World Database on Protected Areas (https://www.protectedplanet.net/). This dataset is a joint project between the United Nations Environment Programme (UNEP) and the International Union for Conservation of Nature (IUCN), managed by UNEP World Conservation Monitoring Centre (UNEP-WCMC).
	Background reference map from National Geographic. Content may not reflect National Geographic's current map policy. Sources: National Geographic, Esri, DeLorme, HERE, UNEP-WCMC, USGS, NASA, ESA, METI, NRCAN, GEBCO, NOAA, increment P Corp.
Map and CSV created on Monday, April 2, 2018
Map Coordinate System:
	Name: World_Azimuthal_Equidistant
	Projection: Azimuthal_Equidistant
	Datum: D_WGS_1984
	Spheroid: WGS_1984
	False Easting: 0.0000
	False Northing: 0.0000
	Central Meridian: 31.2013340822
	Latitude of Origin: 28.4569680973
