# Supplementary material for: Spatial datasets to define operational boundaries within four marine basins delineated by distance from shore, depth, EEZ and protected status, accompanied by maps and statistical summary tables
Source: Data Brief. 2018 Nov 28;21:2638–42. doi: 10.1016/j.dib.2018.11.118 (PMC6290244; doi:10.1016/j.dib.2018.11.118)
Supplement: Supplementary file 2 — Supplementary material [file mmc2.zip › Operational_Boundaries_Data/Tables/By_Country/Estonia_Baltic.xls]

## Sheet: Estonia_Baltic
Estonia: Baltic Region
	Regions: Baltic
	Total Area in All Regions: 35,986 Sq. Km.
		Baltic: 35,986 Sq. Km. [100.0%]
	Total Protected Area: 6,533 Sq. Km.
		Baltic: 6,533 Sq. Km. [100.0%]
	All Areas in Estonia EEZ: Cell Values = Area in Sq.											All Areas in Estonia EEZ: Cell Values = Proportion of Total EEZ
		0 to 5 NM	5 to 12 NM	12 to 16 NM	16 to 24 NM	24 to 200 NM	> 200 NM	Total					0 to 5 NM	5 to 12 NM	12 to 16 NM	16 to 24 NM	24 to 200 NM	> 200 NM	Total
	> -10m	5171.51	125.394	1.19641	0	0	0	5298.1				> -10m	0.143707	0.00348449	3.32463e-05	0	0	0	0.147225
	-10m to -50m	5626.75	6994.08	1472.14	565.098	190.182	0	14848.2				-10m to -50m	0.156358	0.194353	0.0409082	0.0157031	0.00528484	0	0.412607
	-50m to -100m	1455.9	3755.18	1626.88	2106.69	2742.02	0	11686.7				-50m to -100m	0.040457	0.10435	0.0452081	0.0585413	0.0761959	0	0.324752
	-100m to -150m	39.6281	326.972	508.3	900.266	1768.66	0	3543.83				-100m to -150m	0.0011012	0.00908599	0.0141248	0.0250168	0.0491481	0	0.0984769
	-150m to -200m	0	0	12.838	46.3782	545.922	0	605.138				-150m to -200m	0	0	0.000356745	0.00128877	0.0151702	0	0.0168157
	<-200m	0	0	0	0	4.42216	0	4.42216				<-200m	0	0	0	0	0.000122884	0	0.000122884
	Total	12293.8	11201.6	3621.35	3618.43	5251.21	0	35986.4				Total	0.341623	0.311274	0.100631	0.10055	0.145922	0	1
	All Areas in Estonia EEZ: Cell Values = Proportion of Column [Depth Band]											All Areas in Estonia EEZ: Cell Values = Proportion of Row [Distance Band]
		0 to 5 NM	5 to 12 NM	12 to 16 NM	16 to 24 NM	24 to 200 NM	> 200 NM	Total					0 to 5 NM	5 to 12 NM	12 to 16 NM	16 to 24 NM	24 to 200 NM	> 200 NM	Total
	> -10m	0.42066	0.0111943	0.000330378	0	0	0	0.147225				> -10m	0.976106	0.0236678	0.000225819	0	0	0	1
	-10m to -50m	0.45769	0.624381	0.406517	0.156172	0.0362169	0	0.412607				-10m to -50m	0.37895	0.471037	0.0991457	0.0380582	0.0128084	0	1
	-50m to -100m	0.118426	0.335235	0.449246	0.582211	0.522169	0	0.324752				-50m to -100m	0.124578	0.321322	0.139208	0.180264	0.234628	0	1
	-100m to -150m	0.00322343	0.0291897	0.140362	0.2488	0.336811	0	0.0984769				-100m to -150m	0.0111823	0.0922652	0.143432	0.254038	0.499083	0	1
	-150m to -200m	0	0	0.00354508	0.0128172	0.103961	0	0.0168157				-150m to -200m	0	0	0.0212149	0.0766407	0.902144	0	1
	<-200m	0	0	0	0	0.000842123	0	0.000122884				<-200m	0	0	0	0	1	0	1
	Total	1	1	1	1	1	0	1				Total	0.341623	0.311274	0.100631	0.10055	0.145922	0	1
	All Areas in Estonia EEZ Excluding Protected Areas: Cell Values = Area in Sq. Km.											All Areas in Estonia EEZ Excluding Protected Areas: Cell Values = Proportion of Total EEZ
		0 to 5 NM	5 to 12 NM	12 to 16 NM	16 to 24 NM	24 to 200 NM	> 200 NM	Total					0 to 5 NM	5 to 12 NM	12 to 16 NM	16 to 24 NM	24 to 200 NM	> 200 NM	Total
	> -10m	1273.97	11.2923	0.61203	0	0	0	1285.87				> -10m	0.0432535	0.000383395	2.07795e-05	0	0	0	0.0436577
	-10m to -50m	4259.15	5951.33	1403.59	565.098	190.182	0	12369.3				-10m to -50m	0.144606	0.202058	0.0476544	0.0191861	0.00645702	0	0.419961
	-50m to -100m	1415.68	3753.68	1626.88	2106.69	2742.02	0	11644.9				-50m to -100m	0.0480647	0.127444	0.0552353	0.0715258	0.0930963	0	0.395366
	-100m to -150m	39.6281	326.972	508.3	900.266	1768.66	0	3543.83				-100m to -150m	0.00134544	0.0111013	0.0172577	0.0305656	0.0600492	0	0.120319
	-150m to -200m	0	0	12.838	46.3782	545.922	0	605.138				-150m to -200m	0	0	0.000435872	0.00157462	0.018535	0	0.0205455
	<-200m	0	0	0	0	4.42216	0	4.42216				<-200m	0	0	0	0	0.00015014	0	0.00015014
	Total	6988.43	10043.3	3552.22	3618.43	5251.21	0	29453.6				Total	0.237269	0.340987	0.120604	0.122852	0.178288	0	1
	All Areas in Estonia EEZ Excluding Protected Areas: Cell Values = Proportion of Column [Depth Band]											All Areas in Estonia EEZ Excluding Protected Areas: Cell Values = Proportion of Row [Distance Band]
		0 to 5 NM	5 to 12 NM	12 to 16 NM	16 to 24 NM	24 to 200 NM	> 200 NM	Total					0 to 5 NM	5 to 12 NM	12 to 16 NM	16 to 24 NM	24 to 200 NM	> 200 NM	Total
	> -10m	0.182297	0.00112437	0.000172295	0	0	0	0.0436577				> -10m	0.990742	0.00878185	0.000475964	0	0	0	1
	-10m to -50m	0.609458	0.592568	0.395131	0.156172	0.0362169	0	0.419961				-10m to -50m	0.344331	0.481135	0.113473	0.0456853	0.0153753	0	1
	-50m to -100m	0.202574	0.373751	0.457989	0.582211	0.522169	0	0.395366				-50m to -100m	0.12157	0.322345	0.139707	0.18091	0.235468	0	1
	-100m to -150m	0.00567053	0.0325563	0.143094	0.2488	0.336811	0	0.120319				-100m to -150m	0.0111823	0.0922652	0.143432	0.254038	0.499083	0	1
	-150m to -200m	0	0	0.00361407	0.0128172	0.103961	0	0.0205455				-150m to -200m	0	0	0.0212149	0.0766407	0.902144	0	1
	<-200m	0	0	0	0	0.000842123	0	0.00015014				<-200m	0	0	0	0	1	0	1
	Total	1	1	1	1	1	0	1				Total	0.237269	0.340987	0.120604	0.122852	0.178288	0	1
Dataset Credits:
	Depth Ranges derived from GEBCO (General Bathymetric Chart of the Oceans) 2014 data (http://www.gebco.net/data_and_products/gridded_bathymetry_data/). GEBCO operates under the auspices of the International Hydrographic Organization (IHO) and the Intergovernmental Oceanographic Commission (IOC) of UNESCO.
	Coastlines, distance bands and general marine/land delinations derived from GAUL (Global Administrative Unit Layers) 2014 data (http://www.fao.org/geonetwork/srv/en/metadata.show?id=12691). This dataset is an initiative implemented by FAO within the Bill & Melinda Gates Foundation, Agricultural Market Information System (AMIS) and AfricaFertilizer.org projects.
	Exclusive Economic Zones and Jurisdictional Boundaries derived from the World EEZ v. 9 (2016-10-21), developed by the Flanders Marine Institute (http://www.marineregions.org/downloads.php). EEZ polygons were split along MARIBE regional boundaries to facilitate this analysis.
	Marine Protected Areas extracted from the October, 2016 version of the World Database on Protected Areas (https://www.protectedplanet.net/). This dataset is a joint project between the United Nations Environment Programme (UNEP) and the International Union for Conservation of Nature (IUCN), managed by UNEP World Conservation Monitoring Centre (UNEP-WCMC).
	Background reference map from National Geographic. Content may not reflect National Geographic's current map policy. Sources: National Geographic, Esri, DeLorme, HERE, UNEP-WCMC, USGS, NASA, ESA, METI, NRCAN, GEBCO, NOAA, increment P Corp.
Map and CSV created on Monday, April 2, 2018
Map Coordinate System:
	Name: World_Azimuthal_Equidistant
	Projection: Azimuthal_Equidistant
	Datum: D_WGS_1984
	Spheroid: WGS_1984
	False Easting: 0.0000
	False Northing: 0.0000
	Central Meridian: 24.2085233791
	Latitude of Origin: 58.7906500000
