# Supplementary material for: Spatial datasets to define operational boundaries within four marine basins delineated by distance from shore, depth, EEZ and protected status, accompanied by maps and statistical summary tables
Source: Data Brief. 2018 Nov 28;21:2638–42. doi: 10.1016/j.dib.2018.11.118 (PMC6290244; doi:10.1016/j.dib.2018.11.118)
Supplement: Supplementary file 2 — Supplementary material [file mmc2.zip › Operational_Boundaries_Data/Tables/By_Country/Finland_Baltic.xls]

## Sheet: Finland_Baltic
Finland: Baltic Region
	Regions: Baltic
	Total Area in All Regions: 79,838 Sq. Km.
		Baltic: 79,838 Sq. Km. [100.0%]
	Total Protected Area: 8,597 Sq. Km.
		Baltic: 8,597 Sq. Km. [100.0%]
	All Areas in Finland EEZ: Cell Values = Area in Sq.											All Areas in Finland EEZ: Cell Values = Proportion of Total EEZ
		0 to 5 NM	5 to 12 NM	12 to 16 NM	16 to 24 NM	24 to 200 NM	> 200 NM	Total					0 to 5 NM	5 to 12 NM	12 to 16 NM	16 to 24 NM	24 to 200 NM	> 200 NM	Total
	> -10m	12219.7	1048.38	12.7593	2.0201	0	0	13282.8				> -10m	0.153055	0.0131313	0.000159815	2.53024e-05	0	0	0.166372
	-10m to -50m	13767.4	13219.2	3411.34	2505.76	463.104	0	33366.8				-10m to -50m	0.172441	0.165575	0.0427282	0.0313855	0.00580054	0	0.41793
	-50m to -100m	471.147	3031	4279.4	7629.8	8107.1	0	23518.4				-50m to -100m	0.00590127	0.0379642	0.0536009	0.0955658	0.101544	0	0.294576
	-100m to -150m	87.443	158.801	92.6469	340.677	8151.41	0	8830.98				-100m to -150m	0.00109525	0.00198904	0.00116043	0.00426709	0.102099	0	0.110611
	-150m to -200m	53.412	178.524	115.336	11.7915	154.3	0	513.363				-150m to -200m	0.000669003	0.00223607	0.00144462	0.000147693	0.00193266	0	0.00643004
	<-200m	74.0746	240.486	4.59332	0.601655	6.08111	0	325.836				<-200m	0.000927808	0.00301216	5.75328e-05	7.5359e-06	7.61679e-05	0	0.00408121
	Total	26673.1	17876.4	7916.08	10490.7	16882	0	79838.2				Total	0.33409	0.223907	0.0991515	0.131399	0.211453	0	1
	All Areas in Finland EEZ: Cell Values = Proportion of Column [Depth Band]											All Areas in Finland EEZ: Cell Values = Proportion of Row [Distance Band]
		0 to 5 NM	5 to 12 NM	12 to 16 NM	16 to 24 NM	24 to 200 NM	> 200 NM	Total					0 to 5 NM	5 to 12 NM	12 to 16 NM	16 to 24 NM	24 to 200 NM	> 200 NM	Total
	> -10m	0.458127	0.0586461	0.00161183	0.000192562	0	0	0.166372				> -10m	0.91996	0.0789274	0.00096059	0.000152083	0	0	1
	-10m to -50m	0.516152	0.739478	0.430938	0.238857	0.0274319	0	0.41793				-10m to -50m	0.412607	0.396178	0.102238	0.0750976	0.0138792	0	1
	-50m to -100m	0.0176637	0.169553	0.540596	0.727295	0.480222	0	0.294576				-50m to -100m	0.0200331	0.128877	0.181959	0.324418	0.344712	0	1
	-100m to -150m	0.00327832	0.00888329	0.0117036	0.0324743	0.482846	0	0.110611				-100m to -150m	0.00990185	0.0179823	0.0104911	0.0385774	0.923047	0	1
	-150m to -200m	0.00200247	0.00998658	0.0145698	0.001124	0.00913991	0	0.00643004				-150m to -200m	0.104043	0.347754	0.224667	0.0229692	0.300567	0	1
	<-200m	0.00277713	0.0134527	0.000580251	5.73515e-05	0.000360213	0	0.00408121				<-200m	0.227337	0.738057	0.014097	0.0018465	0.0186631	0	1
	Total	1	1	1	1	1	0	1				Total	0.33409	0.223907	0.0991515	0.131399	0.211453	0	1
	All Areas in Finland EEZ Excluding Protected Areas: Cell Values = Area in Sq. Km.											All Areas in Finland EEZ Excluding Protected Areas: Cell Values = Proportion of Total EEZ
		0 to 5 NM	5 to 12 NM	12 to 16 NM	16 to 24 NM	24 to 200 NM	> 200 NM	Total					0 to 5 NM	5 to 12 NM	12 to 16 NM	16 to 24 NM	24 to 200 NM	> 200 NM	Total
	> -10m	8720.25	812.751	10.2786	2.0201	0	0	9545.3				> -10m	0.122404	0.0114084	0.000144279	2.83557e-05	0	0	0.133985
	-10m to -50m	10280	12111.3	3339.29	2505.76	463.104	0	28699.5				-10m to -50m	0.144299	0.170004	0.0468729	0.0351729	0.0065005	0	0.402849
	-50m to -100m	359.825	2964.24	4270.09	7629.8	8107.1	0	23331.1				-50m to -100m	0.00505079	0.0416084	0.0599384	0.107098	0.113798	0	0.327493
	-100m to -150m	86.928	155.058	92.6469	340.677	8151.41	0	8826.72				-100m to -150m	0.00122019	0.00217652	0.00130047	0.004782	0.11442	0	0.123899
	-150m to -200m	53.412	178.104	115.336	11.7915	154.3	0	512.943				-150m to -200m	0.000749733	0.0025	0.00161894	0.000165515	0.00216587	0	0.00720007
	<-200m	74.0746	240.486	4.59332	0.601655	6.08111	0	325.836				<-200m	0.00103977	0.00337564	6.44754e-05	8.4453e-06	8.53592e-05	0	0.00457369
	Total	19574.5	16462	7832.23	10490.7	16882	0	71241.4				Total	0.274764	0.231073	0.109939	0.147255	0.236969	0	1
	All Areas in Finland EEZ Excluding Protected Areas: Cell Values = Proportion of Column [Depth Band]											All Areas in Finland EEZ Excluding Protected Areas: Cell Values = Proportion of Row [Distance Band]
		0 to 5 NM	5 to 12 NM	12 to 16 NM	16 to 24 NM	24 to 200 NM	> 200 NM	Total					0 to 5 NM	5 to 12 NM	12 to 16 NM	16 to 24 NM	24 to 200 NM	> 200 NM	Total
	> -10m	0.44549	0.0493715	0.00131235	0.000192562	0	0	0.133985				> -10m	0.913565	0.0851467	0.00107683	0.000211633	0	0	1
	-10m to -50m	0.525174	0.735716	0.426352	0.238857	0.0274319	0	0.402849				-10m to -50m	0.358196	0.422004	0.116354	0.0873103	0.0161363	0	1
	-50m to -100m	0.0183823	0.180066	0.545194	0.727295	0.480222	0	0.327493				-50m to -100m	0.0154226	0.127051	0.183022	0.327024	0.347481	0	1
	-100m to -150m	0.00444087	0.00941918	0.0118289	0.0324743	0.482846	0	0.123899				-100m to -150m	0.00984828	0.0175669	0.0104962	0.0385961	0.923493	0	1
	-150m to -200m	0.00272865	0.0108191	0.0147258	0.001124	0.00913991	0	0.00720007				-150m to -200m	0.104129	0.34722	0.224851	0.022988	0.300813	0	1
	<-200m	0.00378423	0.0146086	0.000586463	5.73515e-05	0.000360213	0	0.00457369				<-200m	0.227337	0.738057	0.014097	0.0018465	0.0186631	0	1
	Total	1	1	1	1	1	0	1				Total	0.274764	0.231073	0.109939	0.147255	0.236969	0	1
Dataset Credits:
	Depth Ranges derived from GEBCO (General Bathymetric Chart of the Oceans) 2014 data (http://www.gebco.net/data_and_products/gridded_bathymetry_data/). GEBCO operates under the auspices of the International Hydrographic Organization (IHO) and the Intergovernmental Oceanographic Commission (IOC) of UNESCO.
	Coastlines, distance bands and general marine/land delinations derived from GAUL (Global Administrative Unit Layers) 2014 data (http://www.fao.org/geonetwork/srv/en/metadata.show?id=12691). This dataset is an initiative implemented by FAO within the Bill & Melinda Gates Foundation, Agricultural Market Information System (AMIS) and AfricaFertilizer.org projects.
	Exclusive Economic Zones and Jurisdictional Boundaries derived from the World EEZ v. 9 (2016-10-21), developed by the Flanders Marine Institute (http://www.marineregions.org/downloads.php). EEZ polygons were split along MARIBE regional boundaries to facilitate this analysis.
	Marine Protected Areas extracted from the October, 2016 version of the World Database on Protected Areas (https://www.protectedplanet.net/). This dataset is a joint project between the United Nations Environment Programme (UNEP) and the International Union for Conservation of Nature (IUCN), managed by UNEP World Conservation Monitoring Centre (UNEP-WCMC).
	Background reference map from National Geographic. Content may not reflect National Geographic's current map policy. Sources: National Geographic, Esri, DeLorme, HERE, UNEP-WCMC, USGS, NASA, ESA, METI, NRCAN, GEBCO, NOAA, increment P Corp.
Map and CSV created on Monday, April 2, 2018
Map Coordinate System:
	Name: World_Azimuthal_Equidistant
	Projection: Azimuthal_Equidistant
	Datum: D_WGS_1984
	Spheroid: WGS_1984
	False Easting: 0.0000
	False Northing: 0.0000
	Central Meridian: 23.4572007768
	Latitude of Origin: 62.3342363512
