# Supplementary material for: Spatial datasets to define operational boundaries within four marine basins delineated by distance from shore, depth, EEZ and protected status, accompanied by maps and statistical summary tables
Source: Data Brief. 2018 Nov 28;21:2638–42. doi: 10.1016/j.dib.2018.11.118 (PMC6290244; doi:10.1016/j.dib.2018.11.118)
Supplement: Supplementary file 2 — Supplementary material [file mmc2.zip › Operational_Boundaries_Data/Tables/By_Country/France_Atlantic_Mediterranean.xls]

## Sheet: France_Atlantic_Mediterranean
France: Atlantic and Mediterranean Regions
	Regions: AtlanticMediterranean
	Total Area in All Regions: 344,179 Sq. Km.
		Atlantic: 257,188 Sq. Km. [74.7%]
		Mediterranean: 86,991 Sq. Km. [25.3%]
	Total Protected Area: 87,574 Sq. Km.
		Atlantic: 35,448 Sq. Km. [40.5%]
		Mediterranean: 52,125 Sq. Km. [59.5%]
	All Areas in France EEZ: Cell Values = Area in Sq.											All Areas in France EEZ: Cell Values = Proportion of Total EEZ
		0 to 5 NM	5 to 12 NM	12 to 16 NM	16 to 24 NM	24 to 200 NM	> 200 NM	Total					0 to 5 NM	5 to 12 NM	12 to 16 NM	16 to 24 NM	24 to 200 NM	> 200 NM	Total
	> -10m	7625.26	196.573	2.85146	0.469755	0	0	7825.15				> -10m	0.0221549	0.000571136	8.2848e-06	1.3649e-06	0	0	0.0227357
	-10m to -50m	15994.5	12600.9	4147.29	4628.27	2202.59	0	39573.6				-10m to -50m	0.0464715	0.0366115	0.0120498	0.0134473	0.00639953	0	0.11498
	-50m to -100m	4654.05	10641.1	6125.14	10315.1	11378.4	0	43113.8				-50m to -100m	0.0135222	0.0309172	0.0177964	0.0299702	0.0330595	0	0.125265
	-100m to -150m	826.56	2109.92	2079.55	6846.39	47662.3	0	59524.7				-100m to -150m	0.00240154	0.0061303	0.00604204	0.0198919	0.138481	0	0.172947
	-150m to -200m	352.909	254.012	47.3676	65.4755	16583.7	0	17303.5				-150m to -200m	0.00102536	0.000738023	0.000137625	0.000190237	0.0481834	0	0.0502747
	<-200m	3072.82	8223.21	4719.62	9093.45	151349	379.946	176839				<-200m	0.00892796	0.0238922	0.0137127	0.0264207	0.43974	0.00110392	0.513798
	Total	32526.1	34025.7	17121.8	30949.2	229177	379.946	344179				Total	0.0945034	0.0988604	0.0497468	0.0899217	0.665864	0.00110392	1
	All Areas in France EEZ: Cell Values = Proportion of Column [Depth Band]											All Areas in France EEZ: Cell Values = Proportion of Row [Distance Band]
		0 to 5 NM	5 to 12 NM	12 to 16 NM	16 to 24 NM	24 to 200 NM	> 200 NM	Total					0 to 5 NM	5 to 12 NM	12 to 16 NM	16 to 24 NM	24 to 200 NM	> 200 NM	Total
	> -10m	0.234435	0.00577719	0.00016654	1.51783e-05	0	0	0.0227357				> -10m	0.974455	0.0251207	0.000364397	6.00314e-05	0	0	1
	-10m to -50m	0.491744	0.370336	0.242223	0.149544	0.00961088	0	0.11498				-10m to -50m	0.404172	0.318418	0.1048	0.116953	0.055658	0	1
	-50m to -100m	0.143087	0.312736	0.357739	0.333292	0.049649	0	0.125265				-50m to -100m	0.107948	0.246813	0.142069	0.239254	0.263915	0	1
	-100m to -150m	0.0254122	0.0620097	0.121456	0.221214	0.207972	0	0.172947				-100m to -150m	0.013886	0.0354461	0.0349358	0.115018	0.800715	0	1
	-150m to -200m	0.01085	0.00746531	0.0027665	0.00211558	0.0723623	0	0.0502747				-150m to -200m	0.0203952	0.0146798	0.00273746	0.00378395	0.958404	0	1
	<-200m	0.0944724	0.241677	0.275649	0.293819	0.660406	1	0.513798				<-200m	0.0173764	0.0465013	0.0266889	0.0514223	0.855863	0.00214855	1
	Total	1	1	1	1	1	1	1				Total	0.0945034	0.0988604	0.0497468	0.0899217	0.665864	0.00110392	1
	All Areas in France EEZ Excluding Protected Areas: Cell Values = Area in Sq. Km.											All Areas in France EEZ Excluding Protected Areas: Cell Values = Proportion of Total EEZ
		0 to 5 NM	5 to 12 NM	12 to 16 NM	16 to 24 NM	24 to 200 NM	> 200 NM	Total					0 to 5 NM	5 to 12 NM	12 to 16 NM	16 to 24 NM	24 to 200 NM	> 200 NM	Total
	> -10m	1711.29	49.1163	2.30582	0.469755	0	0	1763.18				> -10m	0.00666896	0.000191408	8.9858e-06	1.8306e-06	0	0	0.00687118
	-10m to -50m	5509.55	5800.9	2388.72	3308.29	1968.16	0	18975.6				-10m to -50m	0.0214709	0.0226063	0.00930893	0.0128925	0.00766999	0	0.0739486
	-50m to -100m	1307.26	6895.62	5187.43	8328.8	8947	0	30666.1				-50m to -100m	0.00509445	0.0268724	0.0202156	0.0324576	0.0348667	0	0.119507
	-100m to -150m	54.0343	982.279	1631.64	6434.37	46268.6	0	55370.9				-100m to -150m	0.000210573	0.00382797	0.00635853	0.0250749	0.18031	0	0.215782
	-150m to -200m	12.6508	22.4261	3.64301	55.6873	16317.3	0	16411.7				-150m to -200m	4.93006e-05	8.73951e-05	1.41969e-05	0.000217015	0.0635888	0	0.0639567
	<-200m	86.912	731.33	648.941	2005.54	129566	379.946	133418				<-200m	0.000338699	0.00285002	0.00252894	0.00781565	0.504921	0.00148066	0.519935
	Total	8681.71	14481.7	9862.68	20133.2	203067	379.946	256606				Total	0.0338329	0.0564355	0.0384351	0.0784595	0.791356	0.00148066	1
	All Areas in France EEZ Excluding Protected Areas: Cell Values = Proportion of Column [Depth Band]											All Areas in France EEZ Excluding Protected Areas: Cell Values = Proportion of Row [Distance Band]
		0 to 5 NM	5 to 12 NM	12 to 16 NM	16 to 24 NM	24 to 200 NM	> 200 NM	Total					0 to 5 NM	5 to 12 NM	12 to 16 NM	16 to 24 NM	24 to 200 NM	> 200 NM	Total
	> -10m	0.197115	0.00339162	0.000233792	2.33324e-05	0	0	0.00687118				> -10m	0.970569	0.0278566	0.00130776	0.000266424	0	0	1
	-10m to -50m	0.634616	0.400568	0.242198	0.16432	0.00969221	0	0.0739486				-10m to -50m	0.290349	0.305703	0.125884	0.174344	0.103721	0	1
	-50m to -100m	0.150577	0.476162	0.525966	0.413686	0.0440595	0	0.119507				-50m to -100m	0.042629	0.224861	0.169158	0.271596	0.291755	0	1
	-100m to -150m	0.00622393	0.0678291	0.165435	0.319591	0.227849	0	0.215782				-100m to -150m	0.000975861	0.01774	0.0294674	0.116205	0.835612	0	1
	-150m to -200m	0.00145718	0.00154858	0.000369374	0.00276595	0.0803542	0	0.0639567				-150m to -200m	0.000770843	0.00136647	0.000221977	0.00339315	0.994248	0	1
	<-200m	0.0100109	0.0505004	0.0657976	0.0996138	0.638045	1	0.519935				<-200m	0.000651425	0.00548149	0.00486396	0.015032	0.971123	0.00284778	1
	Total	1	1	1	1	1	1	1				Total	0.0338329	0.0564355	0.0384351	0.0784595	0.791356	0.00148066	1
Dataset Credits:
	Depth Ranges derived from GEBCO (General Bathymetric Chart of the Oceans) 2014 data (http://www.gebco.net/data_and_products/gridded_bathymetry_data/). GEBCO operates under the auspices of the International Hydrographic Organization (IHO) and the Intergovernmental Oceanographic Commission (IOC) of UNESCO.
	Coastlines, distance bands and general marine/land delinations derived from GAUL (Global Administrative Unit Layers) 2014 data (http://www.fao.org/geonetwork/srv/en/metadata.show?id=12691). This dataset is an initiative implemented by FAO within the Bill & Melinda Gates Foundation, Agricultural Market Information System (AMIS) and AfricaFertilizer.org projects.
	Exclusive Economic Zones and Jurisdictional Boundaries derived from the World EEZ v. 9 (2016-10-21), developed by the Flanders Marine Institute (http://www.marineregions.org/downloads.php). EEZ polygons were split along MARIBE regional boundaries to facilitate this analysis.
	Marine Protected Areas extracted from the October, 2016 version of the World Database on Protected Areas (https://www.protectedplanet.net/). This dataset is a joint project between the United Nations Environment Programme (UNEP) and the International Union for Conservation of Nature (IUCN), managed by UNEP World Conservation Monitoring Centre (UNEP-WCMC).
	Background reference map from National Geographic. Content may not reflect National Geographic's current map policy. Sources: National Geographic, Esri, DeLorme, HERE, UNEP-WCMC, USGS, NASA, ESA, METI, NRCAN, GEBCO, NOAA, increment P Corp.
Map and CSV created on Monday, April 2, 2018
Map Coordinate System:
	Name: World_Azimuthal_Equidistant
	Projection: Azimuthal_Equidistant
	Datum: D_WGS_1984
	Spheroid: WGS_1984
	False Easting: 0.0000
	False Northing: 0.0000
	Central Meridian: 0.1705250002
	Latitude of Origin: 46.4005555557
