# Supplementary material for: Spatial datasets to define operational boundaries within four marine basins delineated by distance from shore, depth, EEZ and protected status, accompanied by maps and statistical summary tables
Source: Data Brief. 2018 Nov 28;21:2638–42. doi: 10.1016/j.dib.2018.11.118 (PMC6290244; doi:10.1016/j.dib.2018.11.118)
Supplement: Supplementary file 2 — Supplementary material [file mmc2.zip › Operational_Boundaries_Data/Tables/By_Country/France_Caribbean.xls]

## Sheet: France_Caribbean
France: Caribbean Region
	Regions: Caribbean
	Total Area in All Regions: 275,982 Sq. Km.
		Caribbean: 275,982 Sq. Km. [100.0%]
	Total Protected Area: 144,023 Sq. Km.
		Caribbean: 144,023 Sq. Km. [100.0%]
	All Areas in EEZ: Cell Values = Area in Sq.											All Areas in EEZ: Cell Values = Proportion of Total EEZ
		0 to 5 NM	5 to 12 NM	12 to 16 NM	16 to 24 NM	24 to 200 NM	> 200 NM	Total					0 to 5 NM	5 to 12 NM	12 to 16 NM	16 to 24 NM	24 to 200 NM	> 200 NM	Total
	> -10m	3242.82	1958.54	165.222	142.755	157.43	0	5666.76				> -10m	0.0117501	0.00709662	0.00059867	0.000517262	0.000570436	0	0.0205331
	-10m to -50m	2544.4	2810.35	2220.3	3940.29	8085.81	0	19601.1				-10m to -50m	0.00921943	0.0101831	0.00804508	0.0142774	0.0292983	0	0.0710233
	-50m to -100m	982.386	422.27	190.856	753.847	11343.7	0	13693.1				-50m to -100m	0.0035596	0.00153006	0.000691553	0.00273151	0.041103	0	0.0496158
	-100m to -150m	441.243	161.589	49.3312	40.4962	4640.91	0	5333.57				-100m to -150m	0.00159881	0.000585507	0.000178748	0.000146735	0.016816	0	0.0193258
	-150m to -200m	370.706	181.015	41.0271	29.0791	2352.73	0	2974.56				-150m to -200m	0.00134323	0.000655895	0.000148659	0.000105366	0.00852494	0	0.0107781
	<-200m	3463.18	8601.77	4754.41	8753.19	202389	751.553	228713				<-200m	0.0125486	0.0311679	0.0172272	0.0317165	0.733341	0.00272319	0.828724
	Total	11044.7	14135.5	7421.14	13659.7	228969	751.553	275982				Total	0.0400197	0.051219	0.0268899	0.0494947	0.829653	0.00272319	1
	All Areas in EEZ: Cell Values = Proportion of Column [Depth Band]											All Areas in EEZ: Cell Values = Proportion of Row [Distance Band]
		0 to 5 NM	5 to 12 NM	12 to 16 NM	16 to 24 NM	24 to 200 NM	> 200 NM	Total					0 to 5 NM	5 to 12 NM	12 to 16 NM	16 to 24 NM	24 to 200 NM	> 200 NM	Total
	> -10m	0.293607	0.138554	0.0222637	0.0104508	0.00068756	0	0.0205331				> -10m	0.572252	0.345619	0.0291564	0.0251916	0.0277813	0	1
	-10m to -50m	0.230372	0.198814	0.299185	0.288462	0.0353139	0	0.0710233				-10m to -50m	0.129809	0.143377	0.113274	0.201024	0.412517	0	1
	-50m to -100m	0.0889461	0.0298729	0.0257179	0.0551878	0.0495424	0	0.0496158				-50m to -100m	0.0717434	0.0308382	0.0139382	0.0550532	0.828427	0	1
	-100m to -150m	0.0399505	0.0114314	0.00664739	0.00296466	0.0202687	0	0.0193258				-100m to -150m	0.0827293	0.0302967	0.00924919	0.0075927	0.870132	0	1
	-150m to -200m	0.0335641	0.0128057	0.00552842	0.00212883	0.0102753	0	0.0107781				-150m to -200m	0.124626	0.0608545	0.0137927	0.00977594	0.790951	0	1
	<-200m	0.31356	0.608521	0.640657	0.640806	0.883912	1	0.828724				<-200m	0.0151421	0.0376095	0.0207877	0.0382715	0.884903	0.00328601	1
	Total	1	1	1	1	1	1	1				Total	0.0400197	0.051219	0.0268899	0.0494947	0.829653	0.00272319	1
	All Areas in EEZ Excluding Protected Areas: Cell Values = Area in Sq. Km.											All Areas in EEZ Excluding Protected Areas: Cell Values = Proportion of Total EEZ
		0 to 5 NM	5 to 12 NM	12 to 16 NM	16 to 24 NM	24 to 200 NM	> 200 NM	Total					0 to 5 NM	5 to 12 NM	12 to 16 NM	16 to 24 NM	24 to 200 NM	> 200 NM	Total
	> -10m	2282.41	1951.33	141.461	141.127	157.43	0	4673.76				> -10m	0.0172963	0.0147874	0.001072	0.00106947	0.00119302	0	0.0354182
	-10m to -50m	833.085	2319.75	2125.12	3915.48	8085.68	0	17279.1				-10m to -50m	0.00631319	0.0175793	0.0161043	0.0296718	0.061274	0	0.130943
	-50m to -100m	11.4862	5.82228	99.7804	646.282	11333.8	0	12097.2				-50m to -100m	8.70437e-05	4.41217e-05	0.000756145	0.00489758	0.0858888	0	0.0916737
	-100m to -150m	0.00226074	0	2.9242e-05	1.4624e-05	4634.42	0	4634.42				-100m to -150m	1.71e-08	0	2e-10	1e-10	0.0351201	0	0.0351201
	-150m to -200m	0.721444	0.00338149	0	0	2345.56	0	2346.28				-150m to -200m	5.4672e-06	2.56e-08	0	0	0.0177748	0	0.0177803
	<-200m	0.167123	71.8988	13.3934	26.7073	90066.8	749.572	90928.6				<-200m	1.2665e-06	0.000544856	0.000101497	0.00020239	0.682535	0.00568032	0.689065
	Total	3127.87	4348.81	2379.75	4729.59	116624	749.572	131959				Total	0.0237033	0.0329557	0.018034	0.0358413	0.883785	0.00568032	1
	All Areas in EEZ Excluding Protected Areas: Cell Values = Proportion of Column [Depth Band]											All Areas in EEZ Excluding Protected Areas: Cell Values = Proportion of Row [Distance Band]
		0 to 5 NM	5 to 12 NM	12 to 16 NM	16 to 24 NM	24 to 200 NM	> 200 NM	Total					0 to 5 NM	5 to 12 NM	12 to 16 NM	16 to 24 NM	24 to 200 NM	> 200 NM	Total
	> -10m	0.729701	0.448705	0.0594436	0.0298391	0.0013499	0	0.0354182				> -10m	0.488346	0.417508	0.0302671	0.0301956	0.0336838	0	1
	-10m to -50m	0.266342	0.533423	0.892999	0.827868	0.0693313	0	0.130943				-10m to -50m	0.0482134	0.134252	0.122988	0.226602	0.467945	0	1
	-50m to -100m	0.00367222	0.00133882	0.0419289	0.136646	0.0971829	0	0.0916737				-50m to -100m	0.000949495	0.000481291	0.00824822	0.0534241	0.936897	0	1
	-100m to -150m	7.228e-07	0	1.23e-08	3.1e-09	0.0397382	0	0.0351201				-100m to -150m	4.878e-07	0	6.3e-09	3.2e-09	1	0	1
	-150m to -200m	0.00023065	7.776e-07	0	0	0.0201122	0	0.0177803				-150m to -200m	0.000307484	1.4412e-06	0	0	0.999691	0	1
	<-200m	5.34304e-05	0.016533	0.00562808	0.00564684	0.772286	1	0.689065				<-200m	1.838e-06	0.000790717	0.000147296	0.000293717	0.990523	0.00824352	1
	Total	1	1	1	1	1	1	1				Total	0.0237033	0.0329557	0.018034	0.0358413	0.883785	0.00568032	1
Dataset Credits:
	Depth Ranges derived from GEBCO (General Bathymetric Chart of the Oceans) 2014 data (http://www.gebco.net/data_and_products/gridded_bathymetry_data/). GEBCO operates under the auspices of the International Hydrographic Organization (IHO) and the Intergovernmental Oceanographic Commission (IOC) of UNESCO.
	Coastlines, distance bands and general marine/land delinations derived from GAUL (Global Administrative Unit Layers) 2014 data (http://www.fao.org/geonetwork/srv/en/metadata.show?id=12691). This dataset is an initiative implemented by FAO within the Bill & Melinda Gates Foundation, Agricultural Market Information System (AMIS) and AfricaFertilizer.org projects.
	Exclusive Economic Zones and Jurisdictional Boundaries derived from the World EEZ v. 9 (2016-10-21), developed by the Flanders Marine Institute (http://www.marineregions.org/downloads.php). EEZ polygons were split along MARIBE regional boundaries to facilitate this analysis.
	Marine Protected Areas extracted from the October, 2016 version of the World Database on Protected Areas (https://www.protectedplanet.net/). This dataset is a joint project between the United Nations Environment Programme (UNEP) and the International Union for Conservation of Nature (IUCN), managed by UNEP World Conservation Monitoring Centre (UNEP-WCMC).
	Background reference map from National Geographic. Content may not reflect National Geographic's current map policy. Sources: National Geographic, Esri, DeLorme, HERE, UNEP-WCMC, USGS, NASA, ESA, METI, NRCAN, GEBCO, NOAA, increment P Corp.
Map and CSV created on Monday, April 2, 2018
Map Coordinate System:
	Name: World_Azimuthal_Equidistant
	Projection: Azimuthal_Equidistant
	Datum: D_WGS_1984
	Spheroid: WGS_1984
	False Easting: 0.0000
	False Northing: 0.0000
	Central Meridian: -56.5200885795
	Latitude of Origin: 11.3630447556
