# Supplementary material for: Spatial datasets to define operational boundaries within four marine basins delineated by distance from shore, depth, EEZ and protected status, accompanied by maps and statistical summary tables
Source: Data Brief. 2018 Nov 28;21:2638–42. doi: 10.1016/j.dib.2018.11.118 (PMC6290244; doi:10.1016/j.dib.2018.11.118)
Supplement: Supplementary file 2 — Supplementary material [file mmc2.zip › Operational_Boundaries_Data/Tables/By_Country/Georgia_Black_Sea.xls]

## Sheet: Georgia_Black_Sea
Georgia: Black Sea Region
	Regions: Mediterranean
	Total Area in All Regions: 22,808 Sq. Km.
		Mediterranean: 22,808 Sq. Km. [100.0%]
	Total Protected Area: 152 Sq. Km.
		Mediterranean: 152 Sq. Km. [100.0%]
	All Areas in Georgia EEZ: Cell Values = Area in Sq.											All Areas in Georgia EEZ: Cell Values = Proportion of Total EEZ
		0 to 5 NM	5 to 12 NM	12 to 16 NM	16 to 24 NM	24 to 200 NM	> 200 NM	Total					0 to 5 NM	5 to 12 NM	12 to 16 NM	16 to 24 NM	24 to 200 NM	> 200 NM	Total
	> -10m	206.228	0	0	0	0	0	206.228				> -10m	0.00904204	0	0	0	0	0	0.00904204
	-10m to -50m	630.497	10.7558	0	0	0	0	641.252				-10m to -50m	0.027644	0.000471586	0	0	0	0	0.0281156
	-50m to -100m	516.149	249.5	0	0	0	0	765.649				-50m to -100m	0.0226305	0.0109393	0	0	0	0	0.0335698
	-100m to -150m	170.971	301.187	0.702381	0	0	0	472.86				-100m to -150m	0.0074962	0.0132055	3.07958e-05	0	0	0	0.0207325
	-150m to -200m	112.481	194.003	50.0022	0	0	0	356.486				-150m to -200m	0.00493173	0.00850602	0.00219234	0	0	0	0.0156301
	<-200m	1117.02	2726.77	1768.14	3310.43	11442.9	0	20365.2				<-200m	0.0489757	0.119555	0.0775237	0.145145	0.501711	0	0.89291
	Total	2753.35	3482.21	1818.84	3310.43	11442.9	0	22807.7				Total	0.12072	0.152677	0.0797468	0.145145	0.501711	0	1
	All Areas in Georgia EEZ: Cell Values = Proportion of Column [Depth Band]											All Areas in Georgia EEZ: Cell Values = Proportion of Row [Distance Band]
		0 to 5 NM	5 to 12 NM	12 to 16 NM	16 to 24 NM	24 to 200 NM	> 200 NM	Total					0 to 5 NM	5 to 12 NM	12 to 16 NM	16 to 24 NM	24 to 200 NM	> 200 NM	Total
	> -10m	0.0749008	0	0	0	0	0	0.00904204				> -10m	1	0	0	0	0	0	1
	-10m to -50m	0.228993	0.00308878	0	0	0	0	0.0281156				-10m to -50m	0.983227	0.0167731	0	0	0	0	1
	-50m to -100m	0.187462	0.0716499	0	0	0	0	0.0335698				-50m to -100m	0.674132	0.325868	0	0	0	0	1
	-100m to -150m	0.0620957	0.0864929	0.000386169	0	0	0	0.0207325				-100m to -150m	0.361568	0.636947	0.00148539	0	0	0	1
	-150m to -200m	0.0408526	0.0557125	0.0274912	0	0	0	0.0156301				-150m to -200m	0.315528	0.544208	0.140264	0	0	0	1
	<-200m	0.405696	0.783056	0.972123	1	1	0	0.89291				<-200m	0.0548495	0.133893	0.0868214	0.162553	0.561883	0	1
	Total	1	1	1	1	1	0	1				Total	0.12072	0.152677	0.0797468	0.145145	0.501711	0	1
	All Areas in Georgia EEZ Excluding Protected Areas: Cell Values = Area in Sq. Km.											All Areas in Georgia EEZ Excluding Protected Areas: Cell Values = Proportion of Total EEZ
		0 to 5 NM	5 to 12 NM	12 to 16 NM	16 to 24 NM	24 to 200 NM	> 200 NM	Total					0 to 5 NM	5 to 12 NM	12 to 16 NM	16 to 24 NM	24 to 200 NM	> 200 NM	Total
	> -10m	194.127	0	0	0	0	0	194.127				> -10m	0.00856856	0	0	0	0	0	0.00856856
	-10m to -50m	594.321	10.7558	0	0	0	0	605.077				-10m to -50m	0.0262326	0.000474749	0	0	0	0	0.0267074
	-50m to -100m	493.22	249.5	0	0	0	0	742.72				-50m to -100m	0.0217702	0.0110127	0	0	0	0	0.0327828
	-100m to -150m	155.029	301.187	0.702381	0	0	0	456.918				-100m to -150m	0.00684279	0.013294	3.10023e-05	0	0	0	0.0201678
	-150m to -200m	100.992	194.003	50.0022	0	0	0	344.997				-150m to -200m	0.00445768	0.00856307	0.00220704	0	0	0	0.0152278
	<-200m	1064	2726.49	1768.14	3310.43	11442.9	0	20311.9				<-200m	0.0469637	0.120344	0.0780436	0.146119	0.505076	0	0.896546
	Total	2601.69	3481.94	1818.84	3310.43	11442.9	0	22655.8				Total	0.114836	0.153689	0.0802816	0.146119	0.505076	0	1
	All Areas in Georgia EEZ Excluding Protected Areas: Cell Values = Proportion of Column [Depth Band]											All Areas in Georgia EEZ Excluding Protected Areas: Cell Values = Proportion of Row [Distance Band]
		0 to 5 NM	5 to 12 NM	12 to 16 NM	16 to 24 NM	24 to 200 NM	> 200 NM	Total					0 to 5 NM	5 to 12 NM	12 to 16 NM	16 to 24 NM	24 to 200 NM	> 200 NM	Total
	> -10m	0.074616	0	0	0	0	0	0.00856856				> -10m	1	0	0	0	0	0	1
	-10m to -50m	0.228437	0.00308903	0	0	0	0	0.0267074				-10m to -50m	0.982224	0.0177759	0	0	0	0	1
	-50m to -100m	0.189577	0.0716556	0	0	0	0	0.0327828				-50m to -100m	0.664072	0.335928	0	0	0	0	1
	-100m to -150m	0.0595878	0.0864998	0.000386169	0	0	0	0.0201678				-100m to -150m	0.339292	0.65917	0.00153721	0	0	0	1
	-150m to -200m	0.0388179	0.055717	0.0274912	0	0	0	0.0152278				-150m to -200m	0.292733	0.562332	0.144935	0	0	0	1
	<-200m	0.408965	0.783039	0.972123	1	1	0	0.896546				<-200m	0.0523829	0.134231	0.0870492	0.16298	0.563357	0	1
	Total	1	1	1	1	1	0	1				Total	0.114836	0.153689	0.0802816	0.146119	0.505076	0	1
Dataset Credits:
	Depth Ranges derived from GEBCO (General Bathymetric Chart of the Oceans) 2014 data (http://www.gebco.net/data_and_products/gridded_bathymetry_data/). GEBCO operates under the auspices of the International Hydrographic Organization (IHO) and the Intergovernmental Oceanographic Commission (IOC) of UNESCO.
	Coastlines, distance bands and general marine/land delinations derived from GAUL (Global Administrative Unit Layers) 2014 data (http://www.fao.org/geonetwork/srv/en/metadata.show?id=12691). This dataset is an initiative implemented by FAO within the Bill & Melinda Gates Foundation, Agricultural Market Information System (AMIS) and AfricaFertilizer.org projects.
	Exclusive Economic Zones and Jurisdictional Boundaries derived from the World EEZ v. 9 (2016-10-21), developed by the Flanders Marine Institute (http://www.marineregions.org/downloads.php). EEZ polygons were split along MARIBE regional boundaries to facilitate this analysis.
	Marine Protected Areas extracted from the October, 2016 version of the World Database on Protected Areas (https://www.protectedplanet.net/). This dataset is a joint project between the United Nations Environment Programme (UNEP) and the International Union for Conservation of Nature (IUCN), managed by UNEP World Conservation Monitoring Centre (UNEP-WCMC).
	Background reference map from National Geographic. Content may not reflect National Geographic's current map policy. Sources: National Geographic, Esri, DeLorme, HERE, UNEP-WCMC, USGS, NASA, ESA, METI, NRCAN, GEBCO, NOAA, increment P Corp.
Map and CSV created on Monday, April 2, 2018
Map Coordinate System:
	Name: World_Azimuthal_Equidistant
	Projection: Azimuthal_Equidistant
	Datum: D_WGS_1984
	Spheroid: WGS_1984
	False Easting: 0.0000
	False Northing: 0.0000
	Central Meridian: 40.3762396416
	Latitude of Origin: 42.4522253151
