# Supplementary material for: Spatial datasets to define operational boundaries within four marine basins delineated by distance from shore, depth, EEZ and protected status, accompanied by maps and statistical summary tables
Source: Data Brief. 2018 Nov 28;21:2638–42. doi: 10.1016/j.dib.2018.11.118 (PMC6290244; doi:10.1016/j.dib.2018.11.118)
Supplement: Supplementary file 2 — Supplementary material [file mmc2.zip › Operational_Boundaries_Data/Tables/By_Country/Germany_North_Sea_and_Baltic.xls]

## Sheet: Germany_North_Sea_and_Baltic
Germany: North Sea and Baltic Regions
	Regions: Baltic
	Total Area in All Regions: 55,802 Sq. Km.
		Baltic: 55,802 Sq. Km. [100.0%]
	Total Protected Area: 25,120 Sq. Km.
		Baltic: 25,120 Sq. Km. [100.0%]
	All Areas in Germany EEZ: Cell Values = Area in Sq.											All Areas in Germany EEZ: Cell Values = Proportion of Total EEZ
		0 to 5 NM	5 to 12 NM	12 to 16 NM	16 to 24 NM	24 to 200 NM	> 200 NM	Total					0 to 5 NM	5 to 12 NM	12 to 16 NM	16 to 24 NM	24 to 200 NM	> 200 NM	Total
	> -10m	8488.06	555.806	67.4269	141.029	0	0	9252.32				> -10m	0.15211	0.00996031	0.00120832	0.0025273	0	0	0.165806
	-10m to -50m	5623.07	9007.1	3117.1	4841.98	23332.5	0	45921.7				-10m to -50m	0.100768	0.161411	0.05586	0.0867706	0.418129	0	0.822939
	-50m to -100m	9.55544	0	0	0	618.488	0	628.044				-50m to -100m	0.000171238	0	0	0	0.0110836	0	0.0112548
	-100m to -150m	0	0	0	0	0	0	0				-100m to -150m	0	0	0	0	0	0	0
	-150m to -200m	0	0	0	0	0	0	0				-150m to -200m	0	0	0	0	0	0	0
	<-200m	0	0	0	0	0	0	0				<-200m	0	0	0	0	0	0	0
	Total	14120.7	9562.9	3184.53	4983.01	23951	0	55802.1				Total	0.253049	0.171372	0.0570683	0.0892979	0.429213	0	1
	All Areas in Germany EEZ: Cell Values = Proportion of Column [Depth Band]											All Areas in Germany EEZ: Cell Values = Proportion of Row [Distance Band]
		0 to 5 NM	5 to 12 NM	12 to 16 NM	16 to 24 NM	24 to 200 NM	> 200 NM	Total					0 to 5 NM	5 to 12 NM	12 to 16 NM	16 to 24 NM	24 to 200 NM	> 200 NM	Total
	> -10m	0.601108	0.0581211	0.0211733	0.0283019	0	0	0.165806				> -10m	0.917398	0.0600721	0.00728757	0.0152425	0	0	1
	-10m to -50m	0.398215	0.941879	0.978827	0.971698	0.974177	0	0.822939				-10m to -50m	0.122449	0.19614	0.0678786	0.10544	0.508092	0	1
	-50m to -100m	0.000676698	0	0	0	0.0258231	0	0.0112548				-50m to -100m	0.0152146	0	0	0	0.984785	0	1
	-100m to -150m	0	0	0	0	0	0	0				-100m to -150m	0	0	0	0	0	0	0
	-150m to -200m	0	0	0	0	0	0	0				-150m to -200m	0	0	0	0	0	0	0
	<-200m	0	0	0	0	0	0	0				<-200m	0	0	0	0	0	0	0
	Total	1	1	1	1	1	0	1				Total	0.253049	0.171372	0.0570683	0.0892979	0.429213	0	1
	All Areas in Germany EEZ Excluding Protected Areas: Cell Values = Area in Sq. Km.											All Areas in Germany EEZ Excluding Protected Areas: Cell Values = Proportion of Total EEZ
		0 to 5 NM	5 to 12 NM	12 to 16 NM	16 to 24 NM	24 to 200 NM	> 200 NM	Total					0 to 5 NM	5 to 12 NM	12 to 16 NM	16 to 24 NM	24 to 200 NM	> 200 NM	Total
	> -10m	481.71	21.4017	0.0108305	0.117708	0	0	503.24				> -10m	0.0156999	0.000697521	3.53e-07	3.8363e-06	0	0	0.0164016
	-10m to -50m	2691.93	5111.76	1722.29	2651.05	17374.2	0	29551.2				-10m to -50m	0.0877354	0.166602	0.0561327	0.0864028	0.566258	0	0.963131
	-50m to -100m	9.51777	0	0	0	618.488	0	628.006				-50m to -100m	0.000310202	0	0	0	0.0201577	0	0.0204679
	-100m to -150m	0	0	0	0	0	0	0				-100m to -150m	0	0	0	0	0	0	0
	-150m to -200m	0	0	0	0	0	0	0				-150m to -200m	0	0	0	0	0	0	0
	<-200m	0	0	0	0	0	0	0				<-200m	0	0	0	0	0	0	0
	Total	3183.16	5133.16	1722.3	2651.17	17992.7	0	30682.4				Total	0.103745	0.1673	0.0561331	0.0864066	0.586415	0	1
	All Areas in Germany EEZ Excluding Protected Areas: Cell Values = Proportion of Column [Depth Band]											All Areas in Germany EEZ Excluding Protected Areas: Cell Values = Proportion of Row [Distance Band]
		0 to 5 NM	5 to 12 NM	12 to 16 NM	16 to 24 NM	24 to 200 NM	> 200 NM	Total					0 to 5 NM	5 to 12 NM	12 to 16 NM	16 to 24 NM	24 to 200 NM	> 200 NM	Total
	> -10m	0.151331	0.0041693	6.2884e-06	4.43986e-05	0	0	0.0164016				> -10m	0.957217	0.0425277	2.15215e-05	0.000233901	0	0	1
	-10m to -50m	0.845679	0.995831	0.999994	0.999956	0.965626	0	0.963131				-10m to -50m	0.091094	0.17298	0.0582816	0.0897104	0.587934	0	1
	-50m to -100m	0.00299003	0	0	0	0.0343745	0	0.0204679				-50m to -100m	0.0151555	0	0	0	0.984844	0	1
	-100m to -150m	0	0	0	0	0	0	0				-100m to -150m	0	0	0	0	0	0	0
	-150m to -200m	0	0	0	0	0	0	0				-150m to -200m	0	0	0	0	0	0	0
	<-200m	0	0	0	0	0	0	0				<-200m	0	0	0	0	0	0	0
	Total	1	1	1	1	1	0	1				Total	0.103745	0.1673	0.0561331	0.0864066	0.586415	0	1
Dataset Credits:
	Depth Ranges derived from GEBCO (General Bathymetric Chart of the Oceans) 2014 data (http://www.gebco.net/data_and_products/gridded_bathymetry_data/). GEBCO operates under the auspices of the International Hydrographic Organization (IHO) and the Intergovernmental Oceanographic Commission (IOC) of UNESCO.
	Coastlines, distance bands and general marine/land delinations derived from GAUL (Global Administrative Unit Layers) 2014 data (http://www.fao.org/geonetwork/srv/en/metadata.show?id=12691). This dataset is an initiative implemented by FAO within the Bill & Melinda Gates Foundation, Agricultural Market Information System (AMIS) and AfricaFertilizer.org projects.
	Exclusive Economic Zones and Jurisdictional Boundaries derived from the World EEZ v. 9 (2016-10-21), developed by the Flanders Marine Institute (http://www.marineregions.org/downloads.php). EEZ polygons were split along MARIBE regional boundaries to facilitate this analysis.
	Marine Protected Areas extracted from the October, 2016 version of the World Database on Protected Areas (https://www.protectedplanet.net/). This dataset is a joint project between the United Nations Environment Programme (UNEP) and the International Union for Conservation of Nature (IUCN), managed by UNEP World Conservation Monitoring Centre (UNEP-WCMC).
	Background reference map from National Geographic. Content may not reflect National Geographic's current map policy. Sources: National Geographic, Esri, DeLorme, HERE, UNEP-WCMC, USGS, NASA, ESA, METI, NRCAN, GEBCO, NOAA, increment P Corp.
Map and CSV created on Monday, April 2, 2018
Map Coordinate System:
	Name: World_Azimuthal_Equidistant
	Projection: Azimuthal_Equidistant
	Datum: D_WGS_1984
	Spheroid: WGS_1984
	False Easting: 0.0000
	False Northing: 0.0000
	Central Meridian: 9.0500000004
	Latitude of Origin: 54.5817254136
