# Supplementary material for: Spatial datasets to define operational boundaries within four marine basins delineated by distance from shore, depth, EEZ and protected status, accompanied by maps and statistical summary tables
Source: Data Brief. 2018 Nov 28;21:2638–42. doi: 10.1016/j.dib.2018.11.118 (PMC6290244; doi:10.1016/j.dib.2018.11.118)
Supplement: Supplementary file 2 — Supplementary material [file mmc2.zip › Operational_Boundaries_Data/Tables/By_Country/Greece_Mediterranean.xls]

## Sheet: Greece_Mediterranean
Greece: Mediterranean Region
	Regions: Mediterranean
	Total Area in All Regions: 480,896 Sq. Km.
		Mediterranean: 480,896 Sq. Km. [100.0%]
	Total Protected Area: 6,859 Sq. Km.
		Mediterranean: 6,859 Sq. Km. [100.0%]
	All Areas in Greece EEZ: Cell Values = Area in Sq.											All Areas in Greece EEZ: Cell Values = Proportion of Total EEZ
		0 to 5 NM	5 to 12 NM	12 to 16 NM	16 to 24 NM	24 to 200 NM	> 200 NM	Total					0 to 5 NM	5 to 12 NM	12 to 16 NM	16 to 24 NM	24 to 200 NM	> 200 NM	Total
	> -10m	4918.96	13.6106	0.690108	0	0	0	4933.26				> -10m	0.0102287	2.83025e-05	1.435e-06	0	0	0	0.0102585
	-10m to -50m	10391.9	881.265	0.677495	3.37589	0	0	11277.2				-10m to -50m	0.0216093	0.00183255	1.4088e-06	7.02e-06	0	0	0.0234503
	-50m to -100m	17867.9	4895.61	563.477	48.0874	0.667008	0	23375.7				-50m to -100m	0.0371554	0.0101802	0.00117172	9.99953e-05	1.387e-06	0	0.0486087
	-100m to -150m	10481.4	3932.02	460.311	380.484	12.8904	0	15267.1				-100m to -150m	0.0217956	0.00817644	0.000957193	0.000791198	2.6805e-05	0	0.0317472
	-150m to -200m	7123.47	2875.89	827.944	427.505	49.8808	0	11304.7				-150m to -200m	0.0148129	0.00598027	0.00172167	0.000888976	0.000103725	0	0.0235075
	<-200m	40312	74060	29807.9	39339.5	231219	0	414739				<-200m	0.0838269	0.154004	0.0619839	0.0818044	0.480809	0	0.862428
	Total	91095.6	86658.4	31660.9	40198.9	231283	0	480897				Total	0.189429	0.180202	0.0658373	0.0835916	0.48094	0	1
	All Areas in Greece EEZ: Cell Values = Proportion of Column [Depth Band]											All Areas in Greece EEZ: Cell Values = Proportion of Row [Distance Band]
		0 to 5 NM	5 to 12 NM	12 to 16 NM	16 to 24 NM	24 to 200 NM	> 200 NM	Total					0 to 5 NM	5 to 12 NM	12 to 16 NM	16 to 24 NM	24 to 200 NM	> 200 NM	Total
	> -10m	0.0539978	0.00015706	2.17968e-05	0	0	0	0.0102585				> -10m	0.997101	0.00275894	0.000139889	0	0	0	1
	-10m to -50m	0.114076	0.0101694	2.13985e-05	8.39796e-05	0	0	0.0234503				-10m to -50m	0.921495	0.078146	6.00767e-05	0.000299356	0	0	1
	-50m to -100m	0.196144	0.0564932	0.0177972	0.00119624	2.884e-06	0	0.0486087				-50m to -100m	0.764378	0.209431	0.0241052	0.00205715	2.85342e-05	0	1
	-100m to -150m	0.115059	0.0453738	0.0145388	0.00946504	5.57346e-05	0	0.0317472				-100m to -150m	0.686535	0.257548	0.0301505	0.0249218	0.000844327	0	1
	-150m to -200m	0.0781977	0.0331865	0.0261503	0.0106347	0.00021567	0	0.0235075				-150m to -200m	0.630134	0.254398	0.0732389	0.0378166	0.0044124	0	1
	<-200m	0.442524	0.85462	0.941471	0.97862	0.999726	0	0.862428				<-200m	0.0971987	0.17857	0.0718714	0.0948536	0.557506	0	1
	Total	1	1	1	1	1	0	1				Total	0.189429	0.180202	0.0658373	0.0835916	0.48094	0	1
	All Areas in Greece EEZ Excluding Protected Areas: Cell Values = Area in Sq. Km.											All Areas in Greece EEZ Excluding Protected Areas: Cell Values = Proportion of Total EEZ
		0 to 5 NM	5 to 12 NM	12 to 16 NM	16 to 24 NM	24 to 200 NM	> 200 NM	Total					0 to 5 NM	5 to 12 NM	12 to 16 NM	16 to 24 NM	24 to 200 NM	> 200 NM	Total
	> -10m	3386.56	5.30651	0.183244	0	0	0	3392.05				> -10m	0.00714407	1.11943e-05	3.866e-07	0	0	0	0.00715565
	-10m to -50m	8945.84	858.22	0.677495	0.107491	0	0	9804.85				-10m to -50m	0.0188716	0.00181045	1.4292e-06	2.268e-07	0	0	0.0206837
	-50m to -100m	17112.7	4894.67	563.477	42.4761	0.667008	0	22614				-50m to -100m	0.0360999	0.0103255	0.00118868	8.9605e-05	1.4071e-06	0	0.0477051
	-100m to -150m	9834.83	3931.75	460.311	375.756	12.8904	0	14615.5				-100m to -150m	0.0207469	0.00829416	0.000971043	0.000792672	2.71929e-05	0	0.030832
	-150m to -200m	6631.49	2875.59	827.944	427.399	49.8808	0	10812.3				-150m to -200m	0.0139894	0.00606616	0.00174658	0.000901615	0.000105225	0	0.0228089
	<-200m	38792.3	73644.5	29807.3	39335.7	231219	0	412799				<-200m	0.0818338	0.155356	0.0628797	0.08298	0.487765	0	0.870815
	Total	84703.8	86210	31659.9	40181.4	231283	0	474038				Total	0.178686	0.181863	0.0667878	0.0847642	0.487899	0	1
	All Areas in Greece EEZ Excluding Protected Areas: Cell Values = Proportion of Column [Depth Band]											All Areas in Greece EEZ Excluding Protected Areas: Cell Values = Proportion of Row [Distance Band]
		0 to 5 NM	5 to 12 NM	12 to 16 NM	16 to 24 NM	24 to 200 NM	> 200 NM	Total					0 to 5 NM	5 to 12 NM	12 to 16 NM	16 to 24 NM	24 to 200 NM	> 200 NM	Total
	> -10m	0.0399812	6.15533e-05	5.7879e-06	0	0	0	0.00715565				> -10m	0.998382	0.0015644	5.40216e-05	0	0	0	1
	-10m to -50m	0.105613	0.00995499	2.13991e-05	2.6752e-06	0	0	0.0206837				-10m to -50m	0.91239	0.0875302	6.9098e-05	1.09631e-05	0	0	1
	-50m to -100m	0.20203	0.0567761	0.0177978	0.00105711	2.884e-06	0	0.0477051				-50m to -100m	0.756731	0.216444	0.0249172	0.00187831	2.94953e-05	0	1
	-100m to -150m	0.116109	0.0456066	0.0145392	0.00935149	5.57346e-05	0	0.030832				-100m to -150m	0.672903	0.269011	0.0314946	0.0257094	0.000881968	0	1
	-150m to -200m	0.0782904	0.0333556	0.0261511	0.0106367	0.00021567	0	0.0228089				-150m to -200m	0.613328	0.265955	0.0765742	0.039529	0.00461334	0	1
	<-200m	0.457976	0.854245	0.941485	0.978952	0.999726	0	0.870815				<-200m	0.0939738	0.178403	0.0722079	0.0952901	0.560125	0	1
	Total	1	1	1	1	1	0	1				Total	0.178686	0.181863	0.0667878	0.0847642	0.487899	0	1
Dataset Credits:
	Depth Ranges derived from GEBCO (General Bathymetric Chart of the Oceans) 2014 data (http://www.gebco.net/data_and_products/gridded_bathymetry_data/). GEBCO operates under the auspices of the International Hydrographic Organization (IHO) and the Intergovernmental Oceanographic Commission (IOC) of UNESCO.
	Coastlines, distance bands and general marine/land delinations derived from GAUL (Global Administrative Unit Layers) 2014 data (http://www.fao.org/geonetwork/srv/en/metadata.show?id=12691). This dataset is an initiative implemented by FAO within the Bill & Melinda Gates Foundation, Agricultural Market Information System (AMIS) and AfricaFertilizer.org projects.
	Exclusive Economic Zones and Jurisdictional Boundaries derived from the World EEZ v. 9 (2016-10-21), developed by the Flanders Marine Institute (http://www.marineregions.org/downloads.php). EEZ polygons were split along MARIBE regional boundaries to facilitate this analysis.
	Marine Protected Areas extracted from the October, 2016 version of the World Database on Protected Areas (https://www.protectedplanet.net/). This dataset is a joint project between the United Nations Environment Programme (UNEP) and the International Union for Conservation of Nature (IUCN), managed by UNEP World Conservation Monitoring Centre (UNEP-WCMC).
	Background reference map from National Geographic. Content may not reflect National Geographic's current map policy. Sources: National Geographic, Esri, DeLorme, HERE, UNEP-WCMC, USGS, NASA, ESA, METI, NRCAN, GEBCO, NOAA, increment P Corp.
Map and CSV created on Monday, April 2, 2018
Map Coordinate System:
	Name: World_Azimuthal_Equidistant
	Projection: Azimuthal_Equidistant
	Datum: D_WGS_1984
	Spheroid: WGS_1984
	False Easting: 0.0000
	False Northing: 0.0000
	Central Meridian: 24.1826295109
	Latitude of Origin: 37.1463965206
