# Supplementary material for: Spatial datasets to define operational boundaries within four marine basins delineated by distance from shore, depth, EEZ and protected status, accompanied by maps and statistical summary tables
Source: Data Brief. 2018 Nov 28;21:2638–42. doi: 10.1016/j.dib.2018.11.118 (PMC6290244; doi:10.1016/j.dib.2018.11.118)
Supplement: Supplementary file 2 — Supplementary material [file mmc2.zip › Operational_Boundaries_Data/Tables/By_Country/Grenada_Caribbean.xls]

## Sheet: Grenada_Caribbean
Grenada: Caribbean Region
	Regions: Caribbean
	Total Area in All Regions: 25,671 Sq. Km.
		Caribbean: 25,671 Sq. Km. [100.0%]
	Total Protected Area: 216 Sq. Km.
		Caribbean: 216 Sq. Km. [100.0%]
	All Areas in EEZ: Cell Values = Area in Sq.											All Areas in EEZ: Cell Values = Proportion of Total EEZ
		0 to 5 NM	5 to 12 NM	12 to 16 NM	16 to 24 NM	24 to 200 NM	> 200 NM	Total					0 to 5 NM	5 to 12 NM	12 to 16 NM	16 to 24 NM	24 to 200 NM	> 200 NM	Total
	> -10m	139.609	18.2733	8.69685	6.72339	0	0	173.302				> -10m	0.00543833	0.000711819	0.000338778	0.000261903	0	0	0.00675083
	-10m to -50m	897.451	243.463	87.9299	22.8556	0	0	1251.7				-10m to -50m	0.0349594	0.00948388	0.00342523	0.000890317	0	0	0.0487588
	-50m to -100m	117.489	56.4194	15.4744	10.4967	2.95345	0	202.833				-50m to -100m	0.00457668	0.00219776	0.000602789	0.00040889	0.000115049	0	0.00790117
	-100m to -150m	53.1281	32.4911	9.91593	15.2946	124.721	0	235.55				-100m to -150m	0.00206956	0.00126566	0.000386266	0.000595786	0.00485837	0	0.00917564
	-150m to -200m	26.2454	21.6613	3.9572	6.06546	437.593	0	495.522				-150m to -200m	0.00102237	0.000843796	0.000154149	0.000236274	0.017046	0	0.0193026
	<-200m	602.358	2245.66	1567.43	3789.91	15107	0	23312.4				<-200m	0.0234643	0.0874776	0.0610577	0.147632	0.588479	0	0.908111
	Total	1836.28	2617.97	1693.4	3851.34	15672.3	0	25671.3				Total	0.0715306	0.10198	0.0659649	0.150025	0.610499	0	1
	All Areas in EEZ: Cell Values = Proportion of Column [Depth Band]											All Areas in EEZ: Cell Values = Proportion of Row [Distance Band]
		0 to 5 NM	5 to 12 NM	12 to 16 NM	16 to 24 NM	24 to 200 NM	> 200 NM	Total					0 to 5 NM	5 to 12 NM	12 to 16 NM	16 to 24 NM	24 to 200 NM	> 200 NM	Total
	> -10m	0.0760281	0.00697995	0.00513573	0.00174573	0	0	0.00675083				> -10m	0.80558	0.105442	0.0501831	0.0387957	0	0	1
	-10m to -50m	0.488733	0.092997	0.051925	0.00593444	0	0	0.0487588				-10m to -50m	0.716986	0.194506	0.0702484	0.0182596	0	0	1
	-50m to -100m	0.0639821	0.0215508	0.00913803	0.00272547	0.000188451	0	0.00790117				-50m to -100m	0.57924	0.278157	0.0762911	0.0517506	0.014561	0	1
	-100m to -150m	0.0289325	0.0124108	0.00585563	0.00397124	0.00795804	0	0.00917564				-100m to -150m	0.225549	0.137937	0.0420969	0.0649313	0.529486	0	1
	-150m to -200m	0.0142927	0.0082741	0.00233684	0.00157489	0.0279215	0	0.0193026				-150m to -200m	0.0529651	0.0437141	0.00798592	0.0122405	0.883094	0	1
	<-200m	0.328032	0.857787	0.925609	0.984048	0.963932	0	0.908111				<-200m	0.0258386	0.0963291	0.0672359	0.162571	0.648026	0	1
	Total	1	1	1	1	1	0	1				Total	0.0715306	0.10198	0.0659649	0.150025	0.610499	0	1
	All Areas in EEZ Excluding Protected Areas: Cell Values = Area in Sq. Km.											All Areas in EEZ Excluding Protected Areas: Cell Values = Proportion of Total EEZ
		0 to 5 NM	5 to 12 NM	12 to 16 NM	16 to 24 NM	24 to 200 NM	> 200 NM	Total					0 to 5 NM	5 to 12 NM	12 to 16 NM	16 to 24 NM	24 to 200 NM	> 200 NM	Total
	> -10m	71.3484	18.2733	8.69685	6.72339	0	0	105.042				> -10m	0.00280293	0.000717868	0.000341656	0.000264129	0	0	0.00412658
	-10m to -50m	770.266	243.463	87.9299	22.8556	0	0	1124.51				-10m to -50m	0.03026	0.00956447	0.00345433	0.000897882	0	0	0.0441767
	-50m to -100m	111.976	56.4194	15.4744	10.4967	2.95345	0	197.32				-50m to -100m	0.00439898	0.00221644	0.000607911	0.000412365	0.000116027	0	0.00775172
	-100m to -150m	49.0078	32.4911	9.91593	15.2946	124.721	0	231.43				-100m to -150m	0.00192527	0.00127642	0.000389548	0.000600849	0.00489966	0	0.00909174
	-150m to -200m	24.3142	21.6613	3.9572	6.06546	437.593	0	493.591				-150m to -200m	0.000955186	0.000850967	0.000155459	0.000238282	0.0171909	0	0.0193908
	<-200m	593.062	2245.66	1567.43	3789.91	15107	0	23303.1				<-200m	0.0232985	0.0882209	0.0615765	0.148887	0.59348	0	0.915463
	Total	1619.97	2617.97	1693.4	3851.34	15672.3	0	25455				Total	0.0636408	0.102847	0.0665254	0.1513	0.615686	0	1
	All Areas in EEZ Excluding Protected Areas: Cell Values = Proportion of Column [Depth Band]											All Areas in EEZ Excluding Protected Areas: Cell Values = Proportion of Row [Distance Band]
		0 to 5 NM	5 to 12 NM	12 to 16 NM	16 to 24 NM	24 to 200 NM	> 200 NM	Total					0 to 5 NM	5 to 12 NM	12 to 16 NM	16 to 24 NM	24 to 200 NM	> 200 NM	Total
	> -10m	0.0440429	0.00697995	0.00513573	0.00174573	0	0	0.00412658				> -10m	0.679237	0.173962	0.082794	0.0640067	0	0	1
	-10m to -50m	0.47548	0.092997	0.051925	0.00593444	0	0	0.0441767				-10m to -50m	0.684976	0.216505	0.0781936	0.0203248	0	0	1
	-50m to -100m	0.069122	0.0215508	0.00913803	0.00272547	0.000188451	0	0.00775172				-50m to -100m	0.567484	0.285929	0.0784227	0.0531965	0.0149679	0	1
	-100m to -150m	0.0302522	0.0124108	0.00585563	0.00397124	0.00795804	0	0.00909174				-100m to -150m	0.211761	0.140393	0.0428463	0.0660873	0.538913	0	1
	-150m to -200m	0.015009	0.0082741	0.00233684	0.00157489	0.0279215	0	0.0193908				-150m to -200m	0.0492598	0.0438851	0.00801716	0.0122884	0.886549	0	1
	<-200m	0.366094	0.857787	0.925609	0.984048	0.963932	0	0.915463				<-200m	0.02545	0.0963676	0.0672627	0.162636	0.648284	0	1
	Total	1	1	1	1	1	0	1				Total	0.0636408	0.102847	0.0665254	0.1513	0.615686	0	1
Dataset Credits:
	Depth Ranges derived from GEBCO (General Bathymetric Chart of the Oceans) 2014 data (http://www.gebco.net/data_and_products/gridded_bathymetry_data/). GEBCO operates under the auspices of the International Hydrographic Organization (IHO) and the Intergovernmental Oceanographic Commission (IOC) of UNESCO.
	Coastlines, distance bands and general marine/land delinations derived from GAUL (Global Administrative Unit Layers) 2014 data (http://www.fao.org/geonetwork/srv/en/metadata.show?id=12691). This dataset is an initiative implemented by FAO within the Bill & Melinda Gates Foundation, Agricultural Market Information System (AMIS) and AfricaFertilizer.org projects.
	Exclusive Economic Zones and Jurisdictional Boundaries derived from the World EEZ v. 9 (2016-10-21), developed by the Flanders Marine Institute (http://www.marineregions.org/downloads.php). EEZ polygons were split along MARIBE regional boundaries to facilitate this analysis.
	Marine Protected Areas extracted from the October, 2016 version of the World Database on Protected Areas (https://www.protectedplanet.net/). This dataset is a joint project between the United Nations Environment Programme (UNEP) and the International Union for Conservation of Nature (IUCN), managed by UNEP World Conservation Monitoring Centre (UNEP-WCMC).
	Background reference map from National Geographic. Content may not reflect National Geographic's current map policy. Sources: National Geographic, Esri, DeLorme, HERE, UNEP-WCMC, USGS, NASA, ESA, METI, NRCAN, GEBCO, NOAA, increment P Corp.
Map and CSV created on Monday, April 2, 2018
Map Coordinate System:
	Name: World_Azimuthal_Equidistant
	Projection: Azimuthal_Equidistant
	Datum: D_WGS_1984
	Spheroid: WGS_1984
	False Easting: 0.0000
	False Northing: 0.0000
	Central Meridian: -62.0241392675
	Latitude of Origin: 12.3591950366
