# Supplementary material for: Spatial datasets to define operational boundaries within four marine basins delineated by distance from shore, depth, EEZ and protected status, accompanied by maps and statistical summary tables
Source: Data Brief. 2018 Nov 28;21:2638–42. doi: 10.1016/j.dib.2018.11.118 (PMC6290244; doi:10.1016/j.dib.2018.11.118)
Supplement: Supplementary file 2 — Supplementary material [file mmc2.zip › Operational_Boundaries_Data/Tables/By_Country/Guatemala_Caribbean.xls]

## Sheet: Guatemala_Caribbean
Guatemala: Caribbean Region
	Regions: Caribbean
	Total Area in All Regions: 1,487 Sq. Km.
		Caribbean: 1,487 Sq. Km. [100.0%]
	Total Protected Area: 923 Sq. Km.
		Caribbean: 923 Sq. Km. [100.0%]
	All Areas in EEZ: Cell Values = Area in Sq.											All Areas in EEZ: Cell Values = Proportion of Total EEZ
		0 to 5 NM	5 to 12 NM	12 to 16 NM	16 to 24 NM	24 to 200 NM	> 200 NM	Total					0 to 5 NM	5 to 12 NM	12 to 16 NM	16 to 24 NM	24 to 200 NM	> 200 NM	Total
	> -10m	297.052	3.19357	0	0	0	0	300.246				> -10m	0.199778	0.00214779	0	0	0	0	0.201926
	-10m to -50m	675.9	303.525	0	0	0	0	979.425				-10m to -50m	0.454566	0.204131	0	0	0	0	0.658698
	-50m to -100m	56.4569	31.3821	0	0	0	0	87.8389				-50m to -100m	0.0379692	0.0211056	0	0	0	0	0.0590748
	-100m to -150m	18.4816	12.5989	0	0	0	0	31.0805				-100m to -150m	0.0124295	0.00847322	0	0	0	0	0.0209028
	-150m to -200m	12.2661	19.802	0	0	0	0	32.0681				-150m to -200m	0.00824941	0.0133175	0	0	0	0	0.0215669
	<-200m	5.60761	50.6457	0	0	0	0	56.2533				<-200m	0.00377131	0.034061	0	0	0	0	0.0378323
	Total	1065.76	421.147	0	0	0	0	1486.91				Total	0.716764	0.283236	0	0	0	0	1
	All Areas in EEZ: Cell Values = Proportion of Column [Depth Band]											All Areas in EEZ: Cell Values = Proportion of Row [Distance Band]
		0 to 5 NM	5 to 12 NM	12 to 16 NM	16 to 24 NM	24 to 200 NM	> 200 NM	Total					0 to 5 NM	5 to 12 NM	12 to 16 NM	16 to 24 NM	24 to 200 NM	> 200 NM	Total
	> -10m	0.278722	0.00758302	0	0	0	0	0.201926				> -10m	0.989363	0.0106365	0	0	0	0	1
	-10m to -50m	0.634193	0.72071	0	0	0	0	0.658698				-10m to -50m	0.690099	0.309901	0	0	0	0	1
	-50m to -100m	0.0529731	0.0745157	0	0	0	0	0.0590748				-50m to -100m	0.642732	0.357268	0	0	0	0	1
	-100m to -150m	0.0173412	0.0299157	0	0	0	0	0.0209028				-100m to -150m	0.594636	0.405364	0	0	0	0	1
	-150m to -200m	0.0115093	0.0470191	0	0	0	0	0.0215669				-150m to -200m	0.382503	0.617497	0	0	0	0	1
	<-200m	0.00526158	0.120256	0	0	0	0	0.0378323				<-200m	0.0996849	0.900315	0	0	0	0	1
	Total	1	1	0	0	0	0	1				Total	0.716764	0.283236	0	0	0	0	1
	All Areas in EEZ Excluding Protected Areas: Cell Values = Area in Sq. Km.											All Areas in EEZ Excluding Protected Areas: Cell Values = Proportion of Total EEZ
		0 to 5 NM	5 to 12 NM	12 to 16 NM	16 to 24 NM	24 to 200 NM	> 200 NM	Total					0 to 5 NM	5 to 12 NM	12 to 16 NM	16 to 24 NM	24 to 200 NM	> 200 NM	Total
	> -10m	160.193	1.64347	0	0	0	0	161.837				> -10m	0.284035	0.00291399	0	0	0	0	0.286949
	-10m to -50m	143.379	153.64	0	0	0	0	297.019				-10m to -50m	0.254221	0.272415	0	0	0	0	0.526637
	-50m to -100m	1.61743	17.6996	0	0	0	0	19.317				-50m to -100m	0.00286782	0.0313827	0	0	0	0	0.0342505
	-100m to -150m	2.37079	4.77092	0	0	0	0	7.14171				-100m to -150m	0.00420359	0.0084592	0	0	0	0	0.0126628
	-150m to -200m	4.34872	18.2074	0	0	0	0	22.5561				-150m to -200m	0.00771061	0.032283	0	0	0	0	0.0399936
	<-200m	5.47582	50.6457	0	0	0	0	56.1215				<-200m	0.00970904	0.0897986	0	0	0	0	0.0995076
	Total	317.385	246.607	0	0	0	0	563.992				Total	0.562747	0.437253	0	0	0	0	1
	All Areas in EEZ Excluding Protected Areas: Cell Values = Proportion of Column [Depth Band]											All Areas in EEZ Excluding Protected Areas: Cell Values = Proportion of Row [Distance Band]
		0 to 5 NM	5 to 12 NM	12 to 16 NM	16 to 24 NM	24 to 200 NM	> 200 NM	Total					0 to 5 NM	5 to 12 NM	12 to 16 NM	16 to 24 NM	24 to 200 NM	> 200 NM	Total
	> -10m	0.504729	0.00666432	0	0	0	0	0.286949				> -10m	0.989845	0.0101551	0	0	0	0	1
	-10m to -50m	0.45175	0.623016	0	0	0	0	0.526637				-10m to -50m	0.482726	0.517274	0	0	0	0	1
	-50m to -100m	0.00509611	0.0717724	0	0	0	0	0.0342505				-50m to -100m	0.0837308	0.916269	0	0	0	0	1
	-100m to -150m	0.00746976	0.0193462	0	0	0	0	0.0126628				-100m to -150m	0.331964	0.668036	0	0	0	0	1
	-150m to -200m	0.0137017	0.0738315	0	0	0	0	0.0399936				-150m to -200m	0.192796	0.807204	0	0	0	0	1
	<-200m	0.0172529	0.20537	0	0	0	0	0.0995076				<-200m	0.0975708	0.902429	0	0	0	0	1
	Total	1	1	0	0	0	0	1				Total	0.562747	0.437253	0	0	0	0	1
Dataset Credits:
	Depth Ranges derived from GEBCO (General Bathymetric Chart of the Oceans) 2014 data (http://www.gebco.net/data_and_products/gridded_bathymetry_data/). GEBCO operates under the auspices of the International Hydrographic Organization (IHO) and the Intergovernmental Oceanographic Commission (IOC) of UNESCO.
	Coastlines, distance bands and general marine/land delinations derived from GAUL (Global Administrative Unit Layers) 2014 data (http://www.fao.org/geonetwork/srv/en/metadata.show?id=12691). This dataset is an initiative implemented by FAO within the Bill & Melinda Gates Foundation, Agricultural Market Information System (AMIS) and AfricaFertilizer.org projects.
	Exclusive Economic Zones and Jurisdictional Boundaries derived from the World EEZ v. 9 (2016-10-21), developed by the Flanders Marine Institute (http://www.marineregions.org/downloads.php). EEZ polygons were split along MARIBE regional boundaries to facilitate this analysis.
	Marine Protected Areas extracted from the October, 2016 version of the World Database on Protected Areas (https://www.protectedplanet.net/). This dataset is a joint project between the United Nations Environment Programme (UNEP) and the International Union for Conservation of Nature (IUCN), managed by UNEP World Conservation Monitoring Centre (UNEP-WCMC).
	Background reference map from National Geographic. Content may not reflect National Geographic's current map policy. Sources: National Geographic, Esri, DeLorme, HERE, UNEP-WCMC, USGS, NASA, ESA, METI, NRCAN, GEBCO, NOAA, increment P Corp.
Map and CSV created on Monday, April 2, 2018
Map Coordinate System:
	Name: World_Azimuthal_Equidistant
	Projection: Azimuthal_Equidistant
	Datum: D_WGS_1984
	Spheroid: WGS_1984
	False Easting: 0.0000
	False Northing: 0.0000
	Central Meridian: -88.5775027859
	Latitude of Origin: 15.8827504566
