# Supplementary material for: Spatial datasets to define operational boundaries within four marine basins delineated by distance from shore, depth, EEZ and protected status, accompanied by maps and statistical summary tables
Source: Data Brief. 2018 Nov 28;21:2638–42. doi: 10.1016/j.dib.2018.11.118 (PMC6290244; doi:10.1016/j.dib.2018.11.118)
Supplement: Supplementary file 2 — Supplementary material [file mmc2.zip › Operational_Boundaries_Data/Tables/By_Country/Guyana_Caribbean.xls]

## Sheet: Guyana_Caribbean
Guyana: Caribbean Region
	Regions: Caribbean
	Total Area in All Regions: 138,722 Sq. Km.
		Caribbean: 138,722 Sq. Km. [100.0%]
	Total Protected Area: 3 Sq. Km.
		Caribbean: 3 Sq. Km. [100.0%]
	All Areas in EEZ: Cell Values = Area in Sq.											All Areas in EEZ: Cell Values = Proportion of Total EEZ
		0 to 5 NM	5 to 12 NM	12 to 16 NM	16 to 24 NM	24 to 200 NM	> 200 NM	Total					0 to 5 NM	5 to 12 NM	12 to 16 NM	16 to 24 NM	24 to 200 NM	> 200 NM	Total
	> -10m	3414.55	3014.62	505.625	292.105	538.444	0	7765.35				> -10m	0.0246143	0.0217313	0.00364487	0.00210568	0.00388145	0	0.0559776
	-10m to -50m	885.918	2466.52	2637.49	5638.37	13574.9	0	25203.2				-10m to -50m	0.00638627	0.0177802	0.0190127	0.040645	0.0978566	0	0.181681
	-50m to -100m	23.8024	0	0	324.061	12145.5	0	12493.4				-50m to -100m	0.000171583	0	0	0.00233604	0.0875525	0	0.0900601
	-100m to -150m	0	0	0	0	2563.12	0	2563.12				-100m to -150m	0	0	0	0	0.0184766	0	0.0184766
	-150m to -200m	0	0	0	0	1054.39	0	1054.39				-150m to -200m	0	0	0	0	0.00760069	0	0.00760069
	<-200m	0	0	0	0	89642.9	0	89642.9				<-200m	0	0	0	0	0.646204	0	0.646204
	Total	4324.27	5481.14	3143.12	6254.54	119519	0	138722				Total	0.0311722	0.0395116	0.0226576	0.0450868	0.861572	0	1
	All Areas in EEZ: Cell Values = Proportion of Column [Depth Band]											All Areas in EEZ: Cell Values = Proportion of Row [Distance Band]
		0 to 5 NM	5 to 12 NM	12 to 16 NM	16 to 24 NM	24 to 200 NM	> 200 NM	Total					0 to 5 NM	5 to 12 NM	12 to 16 NM	16 to 24 NM	24 to 200 NM	> 200 NM	Total
	> -10m	0.789625	0.549999	0.160868	0.0467029	0.00450508	0	0.0559776				> -10m	0.439717	0.388214	0.065113	0.0376165	0.0693393	0	1
	-10m to -50m	0.204871	0.450001	0.839132	0.901485	0.113579	0	0.181681				-10m to -50m	0.035151	0.0978652	0.104649	0.223717	0.538618	0	1
	-50m to -100m	0.00550438	0	0	0.0518122	0.101619	0	0.0900601				-50m to -100m	0.00190521	0	0	0.0259387	0.972156	0	1
	-100m to -150m	0	0	0	0	0.0214453	0	0.0184766				-100m to -150m	0	0	0	0	1	0	1
	-150m to -200m	0	0	0	0	0.00882188	0	0.00760069				-150m to -200m	0	0	0	0	1	0	1
	<-200m	0	0	0	0	0.750029	0	0.646204				<-200m	0	0	0	0	1	0	1
	Total	1	1	1	1	1	0	1				Total	0.0311722	0.0395116	0.0226576	0.0450868	0.861572	0	1
	All Areas in EEZ Excluding Protected Areas: Cell Values = Area in Sq. Km.											All Areas in EEZ Excluding Protected Areas: Cell Values = Proportion of Total EEZ
		0 to 5 NM	5 to 12 NM	12 to 16 NM	16 to 24 NM	24 to 200 NM	> 200 NM	Total					0 to 5 NM	5 to 12 NM	12 to 16 NM	16 to 24 NM	24 to 200 NM	> 200 NM	Total
	> -10m	3411.66	3014.62	505.625	292.105	538.444	0	7762.46				> -10m	0.024594	0.0217318	0.00364495	0.00210573	0.00388153	0	0.055958
	-10m to -50m	885.77	2466.52	2637.49	5638.37	13574.9	0	25203				-10m to -50m	0.00638534	0.0177806	0.0190132	0.0406459	0.0978587	0	0.181684
	-50m to -100m	23.8024	0	0	324.061	12145.5	0	12493.4				-50m to -100m	0.000171587	0	0	0.00233609	0.0875544	0	0.0900621
	-100m to -150m	0	0	0	0	2563.12	0	2563.12				-100m to -150m	0	0	0	0	0.018477	0	0.018477
	-150m to -200m	0	0	0	0	1054.39	0	1054.39				-150m to -200m	0	0	0	0	0.00760085	0	0.00760085
	<-200m	0	0	0	0	89642.9	0	89642.9				<-200m	0	0	0	0	0.646218	0	0.646218
	Total	4321.24	5481.14	3143.12	6254.54	119519	0	138719				Total	0.0311509	0.0395124	0.0226581	0.0450878	0.861591	0	1
	All Areas in EEZ Excluding Protected Areas: Cell Values = Proportion of Column [Depth Band]											All Areas in EEZ Excluding Protected Areas: Cell Values = Proportion of Row [Distance Band]
		0 to 5 NM	5 to 12 NM	12 to 16 NM	16 to 24 NM	24 to 200 NM	> 200 NM	Total					0 to 5 NM	5 to 12 NM	12 to 16 NM	16 to 24 NM	24 to 200 NM	> 200 NM	Total
	> -10m	0.789511	0.549999	0.160868	0.0467029	0.00450508	0	0.055958				> -10m	0.439508	0.388359	0.0651373	0.0376305	0.0693651	0	1
	-10m to -50m	0.204981	0.450001	0.839132	0.901485	0.113579	0	0.181684				-10m to -50m	0.0351454	0.0978658	0.10465	0.223718	0.538621	0	1
	-50m to -100m	0.00550825	0	0	0.0518122	0.101619	0	0.0900621				-50m to -100m	0.00190521	0	0	0.0259387	0.972156	0	1
	-100m to -150m	0	0	0	0	0.0214453	0	0.018477				-100m to -150m	0	0	0	0	1	0	1
	-150m to -200m	0	0	0	0	0.00882188	0	0.00760085				-150m to -200m	0	0	0	0	1	0	1
	<-200m	0	0	0	0	0.750029	0	0.646218				<-200m	0	0	0	0	1	0	1
	Total	1	1	1	1	1	0	1				Total	0.0311509	0.0395124	0.0226581	0.0450878	0.861591	0	1
Dataset Credits:
	Depth Ranges derived from GEBCO (General Bathymetric Chart of the Oceans) 2014 data (http://www.gebco.net/data_and_products/gridded_bathymetry_data/). GEBCO operates under the auspices of the International Hydrographic Organization (IHO) and the Intergovernmental Oceanographic Commission (IOC) of UNESCO.
	Coastlines, distance bands and general marine/land delinations derived from GAUL (Global Administrative Unit Layers) 2014 data (http://www.fao.org/geonetwork/srv/en/metadata.show?id=12691). This dataset is an initiative implemented by FAO within the Bill & Melinda Gates Foundation, Agricultural Market Information System (AMIS) and AfricaFertilizer.org projects.
	Exclusive Economic Zones and Jurisdictional Boundaries derived from the World EEZ v. 9 (2016-10-21), developed by the Flanders Marine Institute (http://www.marineregions.org/downloads.php). EEZ polygons were split along MARIBE regional boundaries to facilitate this analysis.
	Marine Protected Areas extracted from the October, 2016 version of the World Database on Protected Areas (https://www.protectedplanet.net/). This dataset is a joint project between the United Nations Environment Programme (UNEP) and the International Union for Conservation of Nature (IUCN), managed by UNEP World Conservation Monitoring Centre (UNEP-WCMC).
	Background reference map from National Geographic. Content may not reflect National Geographic's current map policy. Sources: National Geographic, Esri, DeLorme, HERE, UNEP-WCMC, USGS, NASA, ESA, METI, NRCAN, GEBCO, NOAA, increment P Corp.
Map and CSV created on Monday, April 2, 2018
Map Coordinate System:
	Name: World_Azimuthal_Equidistant
	Projection: Azimuthal_Equidistant
	Datum: D_WGS_1984
	Spheroid: WGS_1984
	False Easting: 0.0000
	False Northing: 0.0000
	Central Meridian: -57.8061178239
	Latitude of Origin: 8.4886323946
