# Supplementary material for: Spatial datasets to define operational boundaries within four marine basins delineated by distance from shore, depth, EEZ and protected status, accompanied by maps and statistical summary tables
Source: Data Brief. 2018 Nov 28;21:2638–42. doi: 10.1016/j.dib.2018.11.118 (PMC6290244; doi:10.1016/j.dib.2018.11.118)
Supplement: Supplementary file 2 — Supplementary material [file mmc2.zip › Operational_Boundaries_Data/Tables/By_Country/Haiti_Caribbean.xls]

## Sheet: Haiti_Caribbean
Haiti: Caribbean Region
	Regions: Caribbean
	Total Area in All Regions: 117,728 Sq. Km.
		Caribbean: 117,728 Sq. Km. [100.0%]
	Total Protected Area: 1,473 Sq. Km.
		Caribbean: 1,473 Sq. Km. [100.0%]
	All Areas in EEZ: Cell Values = Area in Sq.											All Areas in EEZ: Cell Values = Proportion of Total EEZ
		0 to 5 NM	5 to 12 NM	12 to 16 NM	16 to 24 NM	24 to 200 NM	> 200 NM	Total					0 to 5 NM	5 to 12 NM	12 to 16 NM	16 to 24 NM	24 to 200 NM	> 200 NM	Total
	> -10m	1340.2	17.089	0	0	0.0365704	0	1357.33				> -10m	0.0113839	0.000145157	0	0	3.106e-07	0	0.0115294
	-10m to -50m	2102.92	211.37	0	0	2.58392	0	2316.87				-10m to -50m	0.0178625	0.00179541	0	0	2.19483e-05	0	0.0196799
	-50m to -100m	678.161	52.013	0.0820003	0	0.813964	0	731.07				-50m to -100m	0.0057604	0.000441807	6.965e-07	0	6.9139e-06	0	0.00620982
	-100m to -150m	683.772	83.582	0.0588978	0	7.0395	0	774.453				-100m to -150m	0.00580807	0.000709959	5.003e-07	0	5.97946e-05	0	0.00657832
	-150m to -200m	431.743	16.3142	0.033759	0	6.90236	0	454.994				-150m to -200m	0.0036673	0.000138576	2.868e-07	0	5.86298e-05	0	0.00386479
	<-200m	7968.31	14431.1	8035.66	14862.3	66796	0	112093				<-200m	0.0676841	0.12258	0.0682562	0.126242	0.567375	0	0.952138
	Total	13205.1	14811.4	8035.84	14862.3	66813.3	0	117728				Total	0.112166	0.125811	0.0682577	0.126242	0.567523	0	1
	All Areas in EEZ: Cell Values = Proportion of Column [Depth Band]											All Areas in EEZ: Cell Values = Proportion of Row [Distance Band]
		0 to 5 NM	5 to 12 NM	12 to 16 NM	16 to 24 NM	24 to 200 NM	> 200 NM	Total					0 to 5 NM	5 to 12 NM	12 to 16 NM	16 to 24 NM	24 to 200 NM	> 200 NM	Total
	> -10m	0.101491	0.00115377	0	0	5.474e-07	0	0.0115294				> -10m	0.987383	0.0125902	0	0	2.69429e-05	0	1
	-10m to -50m	0.15925	0.0142707	0	0	3.86738e-05	0	0.0196799				-10m to -50m	0.907654	0.0912309	0	0	0.00111527	0	1
	-50m to -100m	0.0513559	0.00351168	1.02043e-05	0	1.21827e-05	0	0.00620982				-50m to -100m	0.927628	0.0711464	0.000112165	0	0.00111339	0	1
	-100m to -150m	0.0517809	0.00564307	7.3294e-06	0	0.000105361	0	0.00657832				-100m to -150m	0.88291	0.107924	7.60508e-05	0	0.00908964	0	1
	-150m to -200m	0.0326952	0.00110146	4.201e-06	0	0.000103308	0	0.00386479				-150m to -200m	0.9489	0.035856	7.41965e-05	0	0.0151702	0	1
	<-200m	0.603427	0.974319	0.999978	1	0.99974	0	0.952138				<-200m	0.0710865	0.128742	0.0716873	0.132588	0.595896	0	1
	Total	1	1	1	1	1	0	1				Total	0.112166	0.125811	0.0682577	0.126242	0.567523	0	1
	All Areas in EEZ Excluding Protected Areas: Cell Values = Area in Sq. Km.											All Areas in EEZ Excluding Protected Areas: Cell Values = Proportion of Total EEZ
		0 to 5 NM	5 to 12 NM	12 to 16 NM	16 to 24 NM	24 to 200 NM	> 200 NM	Total					0 to 5 NM	5 to 12 NM	12 to 16 NM	16 to 24 NM	24 to 200 NM	> 200 NM	Total
	> -10m	1336.54	17.089	0	0	0.0365704	0	1353.66				> -10m	0.0114966	0.000146996	0	0	3.146e-07	0	0.0116439
	-10m to -50m	2100.61	211.37	0	0	2.58392	0	2314.57				-10m to -50m	0.018069	0.00181816	0	0	2.22263e-05	0	0.0199094
	-50m to -100m	673.272	52.013	0.0820003	0	0.813964	0	726.181				-50m to -100m	0.00579134	0.000447404	7.053e-07	0	7.0015e-06	0	0.00624645
	-100m to -150m	681.328	83.582	0.0588978	0	7.0395	0	772.008				-100m to -150m	0.00586063	0.000718953	5.066e-07	0	6.05521e-05	0	0.00664064
	-150m to -200m	430.929	16.3142	0.033759	0	6.90236	0	454.179				-150m to -200m	0.00370675	0.000140331	2.904e-07	0	5.93725e-05	0	0.00390675
	<-200m	7630.26	13310.4	8035.66	14862.3	66796	0	110635				<-200m	0.0656338	0.114493	0.0691209	0.127842	0.574564	0	0.951653
	Total	12852.9	13690.7	8035.84	14862.3	66813.3	0	116255				Total	0.110558	0.117765	0.0691224	0.127842	0.574713	0	1
	All Areas in EEZ Excluding Protected Areas: Cell Values = Proportion of Column [Depth Band]											All Areas in EEZ Excluding Protected Areas: Cell Values = Proportion of Row [Distance Band]
		0 to 5 NM	5 to 12 NM	12 to 16 NM	16 to 24 NM	24 to 200 NM	> 200 NM	Total					0 to 5 NM	5 to 12 NM	12 to 16 NM	16 to 24 NM	24 to 200 NM	> 200 NM	Total
	> -10m	0.103987	0.00124822	0	0	5.474e-07	0	0.0116439				> -10m	0.987349	0.0126243	0	0	2.70159e-05	0	1
	-10m to -50m	0.163434	0.0154389	0	0	3.86738e-05	0	0.0199094				-10m to -50m	0.907562	0.0913216	0	0	0.00111637	0	1
	-50m to -100m	0.0523828	0.00379914	1.02043e-05	0	1.21827e-05	0	0.00624645				-50m to -100m	0.927141	0.0716253	0.00011292	0	0.00112088	0	1
	-100m to -150m	0.0530095	0.006105	7.3294e-06	0	0.000105361	0	0.00664064				-100m to -150m	0.88254	0.108266	7.62916e-05	0	0.00911842	0	1
	-150m to -200m	0.0335276	0.00119163	4.201e-06	0	0.000103308	0	0.00390675				-150m to -200m	0.948808	0.0359203	7.43296e-05	0	0.0151974	0	1
	<-200m	0.593659	0.972217	0.999978	1	0.99974	0	0.951653				<-200m	0.0689682	0.120309	0.0726325	0.134337	0.603753	0	1
	Total	1	1	1	1	1	0	1				Total	0.110558	0.117765	0.0691224	0.127842	0.574713	0	1
Dataset Credits:
	Depth Ranges derived from GEBCO (General Bathymetric Chart of the Oceans) 2014 data (http://www.gebco.net/data_and_products/gridded_bathymetry_data/). GEBCO operates under the auspices of the International Hydrographic Organization (IHO) and the Intergovernmental Oceanographic Commission (IOC) of UNESCO.
	Coastlines, distance bands and general marine/land delinations derived from GAUL (Global Administrative Unit Layers) 2014 data (http://www.fao.org/geonetwork/srv/en/metadata.show?id=12691). This dataset is an initiative implemented by FAO within the Bill & Melinda Gates Foundation, Agricultural Market Information System (AMIS) and AfricaFertilizer.org projects.
	Exclusive Economic Zones and Jurisdictional Boundaries derived from the World EEZ v. 9 (2016-10-21), developed by the Flanders Marine Institute (http://www.marineregions.org/downloads.php). EEZ polygons were split along MARIBE regional boundaries to facilitate this analysis.
	Marine Protected Areas extracted from the October, 2016 version of the World Database on Protected Areas (https://www.protectedplanet.net/). This dataset is a joint project between the United Nations Environment Programme (UNEP) and the International Union for Conservation of Nature (IUCN), managed by UNEP World Conservation Monitoring Centre (UNEP-WCMC).
	Background reference map from National Geographic. Content may not reflect National Geographic's current map policy. Sources: National Geographic, Esri, DeLorme, HERE, UNEP-WCMC, USGS, NASA, ESA, METI, NRCAN, GEBCO, NOAA, increment P Corp.
Map and CSV created on Monday, April 2, 2018
Map Coordinate System:
	Name: World_Azimuthal_Equidistant
	Projection: Azimuthal_Equidistant
	Datum: D_WGS_1984
	Spheroid: WGS_1984
	False Easting: 0.0000
	False Northing: 0.0000
	Central Meridian: -73.7955277706
	Latitude of Origin: 17.8003376550
