# Supplementary material for: Spatial datasets to define operational boundaries within four marine basins delineated by distance from shore, depth, EEZ and protected status, accompanied by maps and statistical summary tables
Source: Data Brief. 2018 Nov 28;21:2638–42. doi: 10.1016/j.dib.2018.11.118 (PMC6290244; doi:10.1016/j.dib.2018.11.118)
Supplement: Supplementary file 2 — Supplementary material [file mmc2.zip › Operational_Boundaries_Data/Tables/By_Country/Honduras_Caribbean.xls]

## Sheet: Honduras_Caribbean
Honduras: Caribbean Region
	Regions: Caribbean
	Total Area in All Regions: 209,445 Sq. Km.
		Caribbean: 209,445 Sq. Km. [100.0%]
	Total Protected Area: 8,711 Sq. Km.
		Caribbean: 8,711 Sq. Km. [100.0%]
	All Areas in EEZ: Cell Values = Area in Sq.											All Areas in EEZ: Cell Values = Proportion of Total EEZ
		0 to 5 NM	5 to 12 NM	12 to 16 NM	16 to 24 NM	24 to 200 NM	> 200 NM	Total					0 to 5 NM	5 to 12 NM	12 to 16 NM	16 to 24 NM	24 to 200 NM	> 200 NM	Total
	> -10m	1507.29	359.707	36.7241	102.551	2940.53	0	4946.8				> -10m	0.00719657	0.00171742	0.00017534	0.000489629	0.0140396	0	0.0236185
	-10m to -50m	3894.99	4298.93	1553.95	2732.55	26991.2	0	39471.6				-10m to -50m	0.0185966	0.0205252	0.00741936	0.0130466	0.128869	0	0.188457
	-50m to -100m	900.531	1913.09	618.155	98.9338	5547.21	0	9077.92				-50m to -100m	0.00429959	0.00913405	0.00295138	0.00047236	0.0264852	0	0.0433426
	-100m to -150m	302.034	224.999	160.221	41.4853	2733.06	0	3461.8				-100m to -150m	0.00144206	0.00107426	0.000764974	0.000198072	0.013049	0	0.0165284
	-150m to -200m	192.387	153.077	127.068	41.7979	2354.25	0	2868.58				-150m to -200m	0.000918552	0.000730866	0.000606688	0.000199564	0.0112404	0	0.013696
	<-200m	1991.72	7453.32	4736.25	10859.3	124579	0	149619				<-200m	0.0095095	0.0355859	0.0226132	0.0518478	0.594801	0	0.714357
	Total	8788.95	14403.1	7232.37	13876.6	165145	0	209446				Total	0.0419629	0.0687677	0.034531	0.0662539	0.788484	0	1
	All Areas in EEZ: Cell Values = Proportion of Column [Depth Band]											All Areas in EEZ: Cell Values = Proportion of Row [Distance Band]
		0 to 5 NM	5 to 12 NM	12 to 16 NM	16 to 24 NM	24 to 200 NM	> 200 NM	Total					0 to 5 NM	5 to 12 NM	12 to 16 NM	16 to 24 NM	24 to 200 NM	> 200 NM	Total
	> -10m	0.171498	0.0249743	0.00507774	0.00739018	0.0178058	0	0.0236185				> -10m	0.3047	0.0727151	0.00742381	0.0207307	0.594431	0	1
	-10m to -50m	0.443168	0.298472	0.214861	0.196918	0.163439	0	0.188457				-10m to -50m	0.0986783	0.108912	0.0393689	0.0692283	0.683813	0	1
	-50m to -100m	0.102462	0.132825	0.0854706	0.00712954	0.03359	0	0.0433426				-50m to -100m	0.0992002	0.210741	0.0680944	0.0108983	0.611066	0	1
	-100m to -150m	0.0343652	0.0156216	0.0221533	0.00298959	0.0165495	0	0.0165284				-100m to -150m	0.0872478	0.0649949	0.0462825	0.0119837	0.789491	0	1
	-150m to -200m	0.0218896	0.010628	0.0175694	0.00301211	0.0142557	0	0.013696				-150m to -200m	0.067067	0.0533633	0.0442966	0.0145709	0.820702	0	1
	<-200m	0.226617	0.517479	0.654868	0.782561	0.75436	0	0.714357				<-200m	0.013312	0.0498153	0.0316554	0.0725796	0.832638	0	1
	Total	1	1	1	1	1	0	1				Total	0.0419629	0.0687677	0.034531	0.0662539	0.788484	0	1
	All Areas in EEZ Excluding Protected Areas: Cell Values = Area in Sq. Km.											All Areas in EEZ Excluding Protected Areas: Cell Values = Proportion of Total EEZ
		0 to 5 NM	5 to 12 NM	12 to 16 NM	16 to 24 NM	24 to 200 NM	> 200 NM	Total					0 to 5 NM	5 to 12 NM	12 to 16 NM	16 to 24 NM	24 to 200 NM	> 200 NM	Total
	> -10m	1019.85	333.654	35.899	102.551	2892.87	0	4384.83				> -10m	0.0050806	0.00166216	0.000178838	0.000510875	0.0144114	0	0.0218439
	-10m to -50m	2828.87	3684.5	1483.29	2643.44	26857	0	37497.1				-10m to -50m	0.0140926	0.018355	0.00738929	0.0131688	0.133793	0	0.186799
	-50m to -100m	567.099	1718.21	507.547	98.9338	5547.21	0	8438.99				-50m to -100m	0.00282511	0.00855957	0.00252844	0.000492857	0.0276344	0	0.0420404
	-100m to -150m	143.896	193.263	148.602	41.4822	2733.06	0	3260.3				-100m to -150m	0.000716846	0.000962774	0.00074029	0.000206651	0.0136152	0	0.0162418
	-150m to -200m	67.5159	127.573	116.248	41.2898	2354.25	0	2706.87				-150m to -200m	0.000336343	0.000635531	0.00057911	0.000205693	0.0117281	0	0.0134848
	<-200m	398.57	3961.45	4651.25	10857.3	124579	0	144447				<-200m	0.00198555	0.0197347	0.0231711	0.0540875	0.620611	0	0.71959
	Total	5025.81	10018.6	6942.84	13785	164963	0	200735				Total	0.025037	0.0499097	0.0345871	0.0686723	0.821794	0	1
	All Areas in EEZ Excluding Protected Areas: Cell Values = Proportion of Column [Depth Band]											All Areas in EEZ Excluding Protected Areas: Cell Values = Proportion of Row [Distance Band]
		0 to 5 NM	5 to 12 NM	12 to 16 NM	16 to 24 NM	24 to 200 NM	> 200 NM	Total					0 to 5 NM	5 to 12 NM	12 to 16 NM	16 to 24 NM	24 to 200 NM	> 200 NM	Total
	> -10m	0.202924	0.0333033	0.00517065	0.00743932	0.0175365	0	0.0218439				> -10m	0.232587	0.0760927	0.00818709	0.0233876	0.659746	0	1
	-10m to -50m	0.562869	0.367764	0.213643	0.191762	0.162806	0	0.186799				-10m to -50m	0.0754424	0.0982608	0.0395575	0.0704971	0.716242	0	1
	-50m to -100m	0.112837	0.171501	0.0731037	0.00717694	0.033627	0	0.0420404				-50m to -100m	0.0671998	0.203603	0.0601431	0.0117234	0.65733	0	1
	-100m to -150m	0.0286314	0.0192903	0.0214037	0.00300924	0.0165677	0	0.0162418				-100m to -150m	0.0441358	0.0592775	0.0455793	0.0127234	0.838284	0	1
	-150m to -200m	0.0134338	0.0127336	0.0167435	0.00299528	0.0142714	0	0.0134848				-150m to -200m	0.0249424	0.0471294	0.0429454	0.0152537	0.869729	0	1
	<-200m	0.0793047	0.395408	0.669935	0.787617	0.755191	0	0.71959				<-200m	0.00275928	0.0274249	0.0322004	0.0751643	0.862451	0	1
	Total	1	1	1	1	1	0	1				Total	0.025037	0.0499097	0.0345871	0.0686723	0.821794	0	1
Dataset Credits:
	Depth Ranges derived from GEBCO (General Bathymetric Chart of the Oceans) 2014 data (http://www.gebco.net/data_and_products/gridded_bathymetry_data/). GEBCO operates under the auspices of the International Hydrographic Organization (IHO) and the Intergovernmental Oceanographic Commission (IOC) of UNESCO.
	Coastlines, distance bands and general marine/land delinations derived from GAUL (Global Administrative Unit Layers) 2014 data (http://www.fao.org/geonetwork/srv/en/metadata.show?id=12691). This dataset is an initiative implemented by FAO within the Bill & Melinda Gates Foundation, Agricultural Market Information System (AMIS) and AfricaFertilizer.org projects.
	Exclusive Economic Zones and Jurisdictional Boundaries derived from the World EEZ v. 9 (2016-10-21), developed by the Flanders Marine Institute (http://www.marineregions.org/downloads.php). EEZ polygons were split along MARIBE regional boundaries to facilitate this analysis.
	Marine Protected Areas extracted from the October, 2016 version of the World Database on Protected Areas (https://www.protectedplanet.net/). This dataset is a joint project between the United Nations Environment Programme (UNEP) and the International Union for Conservation of Nature (IUCN), managed by UNEP World Conservation Monitoring Centre (UNEP-WCMC).
	Background reference map from National Geographic. Content may not reflect National Geographic's current map policy. Sources: National Geographic, Esri, DeLorme, HERE, UNEP-WCMC, USGS, NASA, ESA, METI, NRCAN, GEBCO, NOAA, increment P Corp.
Map and CSV created on Monday, April 2, 2018
Map Coordinate System:
	Name: World_Azimuthal_Equidistant
	Projection: Azimuthal_Equidistant
	Datum: D_WGS_1984
	Spheroid: WGS_1984
	False Easting: 0.0000
	False Northing: 0.0000
	Central Meridian: -84.2293914994
	Latitude of Origin: 17.2094166666
