# Supplementary material for: Spatial datasets to define operational boundaries within four marine basins delineated by distance from shore, depth, EEZ and protected status, accompanied by maps and statistical summary tables
Source: Data Brief. 2018 Nov 28;21:2638–42. doi: 10.1016/j.dib.2018.11.118 (PMC6290244; doi:10.1016/j.dib.2018.11.118)
Supplement: Supplementary file 2 — Supplementary material [file mmc2.zip › Operational_Boundaries_Data/Tables/By_Country/Ireland_Atlantic.xls]

## Sheet: Ireland_Atlantic
Ireland: Atlantic Region
	Regions: Atlantic
	Total Area in All Regions: 424,808 Sq. Km.
		Atlantic: 424,808 Sq. Km. [100.0%]
	Total Protected Area: 9,630 Sq. Km.
		Atlantic: 9,630 Sq. Km. [100.0%]
	All Areas in Ireland EEZ: Cell Values = Area in Sq.											All Areas in Ireland EEZ: Cell Values = Proportion of Total EEZ
		0 to 5 NM	5 to 12 NM	12 to 16 NM	16 to 24 NM	24 to 200 NM	> 200 NM	Total					0 to 5 NM	5 to 12 NM	12 to 16 NM	16 to 24 NM	24 to 200 NM	> 200 NM	Total
	> -10m	2586.17	10.9569	0	0	0	0	2597.13				> -10m	0.00608786	2.57926e-05	0	0	0	0	0.00611365
	-10m to -50m	9998.28	2282.45	277.502	16.8238	0	0	12575.1				-10m to -50m	0.023536	0.00537289	0.00065324	3.96034e-05	0	0	0.0296017
	-50m to -100m	5904.79	11890.3	6098.8	9874.76	10745	0	44513.6				-50m to -100m	0.0138999	0.0279898	0.0143566	0.0232452	0.0252937	0	0.104785
	-100m to -150m	202.543	3099.92	3102.09	6679.21	48454.5	0	61538.3				-100m to -150m	0.000476788	0.00729723	0.00730232	0.0157229	0.114062	0	0.144861
	-150m to -200m	0	1.85343	181.937	2027.64	24521.5	0	26732.9				-150m to -200m	0	4.363e-06	0.00042828	0.00477306	0.0577236	0	0.0629293
	<-200m	0	0	0	355.355	272919	3576.91	276851				<-200m	0	0	0	0.000836508	0.642452	0.00842006	0.651709
	Total	18691.8	17285.5	9660.33	18953.8	356640	3576.91	424808				Total	0.0440006	0.0406901	0.0227405	0.0446173	0.839532	0.00842006	1
	All Areas in Ireland EEZ: Cell Values = Proportion of Column [Depth Band]											All Areas in Ireland EEZ: Cell Values = Proportion of Row [Distance Band]
		0 to 5 NM	5 to 12 NM	12 to 16 NM	16 to 24 NM	24 to 200 NM	> 200 NM	Total					0 to 5 NM	5 to 12 NM	12 to 16 NM	16 to 24 NM	24 to 200 NM	> 200 NM	Total
	> -10m	0.138359	0.00063388	0	0	0	0	0.00611365				> -10m	0.995781	0.00421886	0	0	0	0	1
	-10m to -50m	0.534902	0.132044	0.0287259	0.000887624	0	0	0.0296017				-10m to -50m	0.795089	0.181506	0.0220676	0.00133787	0	0	1
	-50m to -100m	0.315903	0.687878	0.631325	0.520991	0.0301284	0	0.104785				-50m to -100m	0.132651	0.267116	0.13701	0.221837	0.241386	0	1
	-100m to -150m	0.0108359	0.179337	0.321116	0.352395	0.135864	0	0.144861				-100m to -150m	0.00329134	0.0503739	0.0504091	0.108538	0.787388	0	1
	-150m to -200m	0	0.000107224	0.0188334	0.106978	0.0687569	0	0.0629293				-150m to -200m	0	6.93313e-05	0.00680573	0.075848	0.917277	0	1
	<-200m	0	0	0	0.0187485	0.765251	1	0.651709				<-200m	0	0	0	0.00128356	0.985796	0.01292	1
	Total	1	1	1	1	1	1	1				Total	0.0440006	0.0406901	0.0227405	0.0446173	0.839532	0.00842006	1
	All Areas in Ireland EEZ Excluding Protected Areas: Cell Values = Area in Sq. Km.											All Areas in Ireland EEZ Excluding Protected Areas: Cell Values = Proportion of Total EEZ
		0 to 5 NM	5 to 12 NM	12 to 16 NM	16 to 24 NM	24 to 200 NM	> 200 NM	Total					0 to 5 NM	5 to 12 NM	12 to 16 NM	16 to 24 NM	24 to 200 NM	> 200 NM	Total
	> -10m	1038.53	9.8454	0	0	0	0	1048.38				> -10m	0.00250142	2.37137e-05	0	0	0	0	0.00252513
	-10m to -50m	7301.98	2163.1	277.502	16.8238	0	0	9759.41				-10m to -50m	0.0175876	0.00521006	0.000668393	4.0522e-05	0	0	0.0235066
	-50m to -100m	5482.28	11882.1	6075.13	9868.74	10745	0	44053.3				-50m to -100m	0.0132047	0.0286194	0.0146326	0.0237699	0.0258804	0	0.106107
	-100m to -150m	187.444	3099.92	3102.09	6679.21	48454.4	0	61523.1				-100m to -150m	0.000451479	0.0074665	0.00747171	0.0160876	0.116708	0	0.148185
	-150m to -200m	0	1.85343	181.937	2027.64	24521.4	0	26732.9				-150m to -200m	0	4.4642e-06	0.000438214	0.00488378	0.0590625	0	0.064389
	<-200m	0	0	0	355.355	268128	3576.91	272061				<-200m	0	0	0	0.000855912	0.645816	0.00861537	0.655287
	Total	14010.2	17156.9	9636.65	18947.8	351849	3576.91	415178				Total	0.0337452	0.0413241	0.0232109	0.0456377	0.847467	0.00861537	1
	All Areas in Ireland EEZ Excluding Protected Areas: Cell Values = Proportion of Column [Depth Band]											All Areas in Ireland EEZ Excluding Protected Areas: Cell Values = Proportion of Row [Distance Band]
		0 to 5 NM	5 to 12 NM	12 to 16 NM	16 to 24 NM	24 to 200 NM	> 200 NM	Total					0 to 5 NM	5 to 12 NM	12 to 16 NM	16 to 24 NM	24 to 200 NM	> 200 NM	Total
	> -10m	0.0741267	0.000573846	0	0	0	0	0.00252513				> -10m	0.990609	0.00939107	0	0	0	0	1
	-10m to -50m	0.521189	0.126078	0.0287965	0.000887906	0	0	0.0235066				-10m to -50m	0.748199	0.221643	0.0284343	0.00172386	0	0	1
	-50m to -100m	0.391305	0.692559	0.630419	0.520839	0.0305386	0	0.106107				-50m to -100m	0.124447	0.269722	0.137904	0.224018	0.243909	0	1
	-100m to -150m	0.0133791	0.180681	0.321905	0.352506	0.137714	0	0.148185				-100m to -150m	0.00304673	0.0503863	0.0504215	0.108564	0.787581	0	1
	-150m to -200m	0	0.000108028	0.0188797	0.107012	0.069693	0	0.064389				-150m to -200m	0	6.93313e-05	0.00680573	0.075848	0.917277	0	1
	<-200m	0	0	0	0.0187545	0.762055	1	0.655287				<-200m	0	0	0	0.00130616	0.985546	0.0131475	1
	Total	1	1	1	1	1	1	1				Total	0.0337452	0.0413241	0.0232109	0.0456377	0.847467	0.00861537	1
Dataset Credits:
	Depth Ranges derived from GEBCO (General Bathymetric Chart of the Oceans) 2014 data (http://www.gebco.net/data_and_products/gridded_bathymetry_data/). GEBCO operates under the auspices of the International Hydrographic Organization (IHO) and the Intergovernmental Oceanographic Commission (IOC) of UNESCO.
	Coastlines, distance bands and general marine/land delinations derived from GAUL (Global Administrative Unit Layers) 2014 data (http://www.fao.org/geonetwork/srv/en/metadata.show?id=12691). This dataset is an initiative implemented by FAO within the Bill & Melinda Gates Foundation, Agricultural Market Information System (AMIS) and AfricaFertilizer.org projects.
	Exclusive Economic Zones and Jurisdictional Boundaries derived from the World EEZ v. 9 (2016-10-21), developed by the Flanders Marine Institute (http://www.marineregions.org/downloads.php). EEZ polygons were split along MARIBE regional boundaries to facilitate this analysis.
	Marine Protected Areas extracted from the October, 2016 version of the World Database on Protected Areas (https://www.protectedplanet.net/). This dataset is a joint project between the United Nations Environment Programme (UNEP) and the International Union for Conservation of Nature (IUCN), managed by UNEP World Conservation Monitoring Centre (UNEP-WCMC).
	Background reference map from National Geographic. Content may not reflect National Geographic's current map policy. Sources: National Geographic, Esri, DeLorme, HERE, UNEP-WCMC, USGS, NASA, ESA, METI, NRCAN, GEBCO, NOAA, increment P Corp.
Map and CSV created on Monday, April 2, 2018
Map Coordinate System:
	Name: World_Azimuthal_Equidistant
	Projection: Azimuthal_Equidistant
	Datum: D_WGS_1984
	Spheroid: WGS_1984
	False Easting: 0.0000
	False Northing: 0.0000
	Central Meridian: -10.6731118816
	Latitude of Origin: 52.4393538900
