# Supplementary material for: Spatial datasets to define operational boundaries within four marine basins delineated by distance from shore, depth, EEZ and protected status, accompanied by maps and statistical summary tables
Source: Data Brief. 2018 Nov 28;21:2638–42. doi: 10.1016/j.dib.2018.11.118 (PMC6290244; doi:10.1016/j.dib.2018.11.118)
Supplement: Supplementary file 2 — Supplementary material [file mmc2.zip › Operational_Boundaries_Data/Tables/By_Country/Israel_Mediterranean.xls]

## Sheet: Israel_Mediterranean
Israel: Mediterranean Region
	Regions: Mediterranean
	Total Area in All Regions: 23,522 Sq. Km.
		Mediterranean: 23,522 Sq. Km. [100.0%]
	Total Protected Area: 10 Sq. Km.
		Mediterranean: 10 Sq. Km. [100.0%]
	All Areas in Israel EEZ: Cell Values = Area in Sq.											All Areas in Israel EEZ: Cell Values = Proportion of Total EEZ
		0 to 5 NM	5 to 12 NM	12 to 16 NM	16 to 24 NM	24 to 200 NM	> 200 NM	Total					0 to 5 NM	5 to 12 NM	12 to 16 NM	16 to 24 NM	24 to 200 NM	> 200 NM	Total
	> -10m	136.394	0	0	0	0	0	136.394				> -10m	0.00579852	0	0	0	0	0	0.00579852
	-10m to -50m	1271.63	89.308	0	0	0	0	1360.94				-10m to -50m	0.0540607	0.00379675	0	0	0	0	0.0578574
	-50m to -100m	201.013	694.267	0	0	0	0	895.28				-50m to -100m	0.00854565	0.0295154	0	0	0	0	0.038061
	-100m to -150m	7.64464	342.784	0	0	0	0	350.429				-100m to -150m	0.000324996	0.0145728	0	0	0	0	0.0148978
	-150m to -200m	3.48259	226.979	16.7269	0	0	0	247.188				-150m to -200m	0.000148055	0.00964955	0.00071111	0	0	0	0.0105087
	<-200m	34.426	892.62	1224.51	2397.96	15982.5	0	20532				<-200m	0.00146355	0.037948	0.0520577	0.101944	0.679463	0	0.872877
	Total	1654.59	2245.96	1241.24	2397.96	15982.5	0	23522.2				Total	0.0703415	0.0954824	0.0527688	0.101944	0.679463	0	1
	All Areas in Israel EEZ: Cell Values = Proportion of Column [Depth Band]											All Areas in Israel EEZ: Cell Values = Proportion of Row [Distance Band]
		0 to 5 NM	5 to 12 NM	12 to 16 NM	16 to 24 NM	24 to 200 NM	> 200 NM	Total					0 to 5 NM	5 to 12 NM	12 to 16 NM	16 to 24 NM	24 to 200 NM	> 200 NM	Total
	> -10m	0.0824339	0	0	0	0	0	0.00579852				> -10m	1	0	0	0	0	0	1
	-10m to -50m	0.768546	0.0397639	0	0	0	0	0.0578574				-10m to -50m	0.934377	0.0656225	0	0	0	0	1
	-50m to -100m	0.121488	0.309118	0	0	0	0	0.038061				-50m to -100m	0.224525	0.775475	0	0	0	0	1
	-100m to -150m	0.00462027	0.152623	0	0	0	0	0.0148978				-100m to -150m	0.0218151	0.978185	0	0	0	0	1
	-150m to -200m	0.00210481	0.101061	0.013476	0	0	0	0.0105087				-150m to -200m	0.0140888	0.918243	0.0676686	0	0	0	1
	<-200m	0.0208064	0.397434	0.986524	1	1	0	0.872877				<-200m	0.0016767	0.0434746	0.0596393	0.116791	0.778418	0	1
	Total	1	1	1	1	1	0	1				Total	0.0703415	0.0954824	0.0527688	0.101944	0.679463	0	1
	All Areas in Israel EEZ Excluding Protected Areas: Cell Values = Area in Sq. Km.											All Areas in Israel EEZ Excluding Protected Areas: Cell Values = Proportion of Total EEZ
		0 to 5 NM	5 to 12 NM	12 to 16 NM	16 to 24 NM	24 to 200 NM	> 200 NM	Total					0 to 5 NM	5 to 12 NM	12 to 16 NM	16 to 24 NM	24 to 200 NM	> 200 NM	Total
	> -10m	132.609	0	0	0	0	0	132.609				> -10m	0.00564009	0	0	0	0	0	0.00564009
	-10m to -50m	1266.37	89.308	0	0	0	0	1355.68				-10m to -50m	0.0538607	0.00379842	0	0	0	0	0.0576591
	-50m to -100m	200.676	694.267	0	0	0	0	894.943				-50m to -100m	0.00853508	0.0295283	0	0	0	0	0.0380634
	-100m to -150m	6.92204	342.784	0	0	0	0	349.706				-100m to -150m	0.000294406	0.0145792	0	0	0	0	0.0148736
	-150m to -200m	3.48259	226.979	16.7269	0	0	0	247.188				-150m to -200m	0.00014812	0.00965378	0.000711422	0	0	0	0.0105133
	<-200m	34.2101	892.62	1224.51	2397.96	15982.5	0	20531.8				<-200m	0.00145501	0.0379646	0.0520806	0.101989	0.679761	0	0.873251
	Total	1644.27	2245.96	1241.24	2397.96	15982.5	0	23511.9				Total	0.0699334	0.0955243	0.052792	0.101989	0.679761	0	1
	All Areas in Israel EEZ Excluding Protected Areas: Cell Values = Proportion of Column [Depth Band]											All Areas in Israel EEZ Excluding Protected Areas: Cell Values = Proportion of Row [Distance Band]
		0 to 5 NM	5 to 12 NM	12 to 16 NM	16 to 24 NM	24 to 200 NM	> 200 NM	Total					0 to 5 NM	5 to 12 NM	12 to 16 NM	16 to 24 NM	24 to 200 NM	> 200 NM	Total
	> -10m	0.0806495	0	0	0	0	0	0.00564009				> -10m	1	0	0	0	0	0	1
	-10m to -50m	0.770171	0.0397639	0	0	0	0	0.0576591				-10m to -50m	0.934123	0.0658772	0	0	0	0	1
	-50m to -100m	0.122046	0.309118	0	0	0	0	0.0380634				-50m to -100m	0.224233	0.775767	0	0	0	0	1
	-100m to -150m	0.0042098	0.152623	0	0	0	0	0.0148736				-100m to -150m	0.0197939	0.980206	0	0	0	0	1
	-150m to -200m	0.00211802	0.101061	0.013476	0	0	0	0.0105133				-150m to -200m	0.0140888	0.918243	0.0676686	0	0	0	1
	<-200m	0.0208057	0.397434	0.986524	1	1	0	0.873251				<-200m	0.0016662	0.0434751	0.0596399	0.116792	0.778426	0	1
	Total	1	1	1	1	1	0	1				Total	0.0699334	0.0955243	0.052792	0.101989	0.679761	0	1
Dataset Credits:
	Depth Ranges derived from GEBCO (General Bathymetric Chart of the Oceans) 2014 data (http://www.gebco.net/data_and_products/gridded_bathymetry_data/). GEBCO operates under the auspices of the International Hydrographic Organization (IHO) and the Intergovernmental Oceanographic Commission (IOC) of UNESCO.
	Coastlines, distance bands and general marine/land delinations derived from GAUL (Global Administrative Unit Layers) 2014 data (http://www.fao.org/geonetwork/srv/en/metadata.show?id=12691). This dataset is an initiative implemented by FAO within the Bill & Melinda Gates Foundation, Agricultural Market Information System (AMIS) and AfricaFertilizer.org projects.
	Exclusive Economic Zones and Jurisdictional Boundaries derived from the World EEZ v. 9 (2016-10-21), developed by the Flanders Marine Institute (http://www.marineregions.org/downloads.php). EEZ polygons were split along MARIBE regional boundaries to facilitate this analysis.
	Marine Protected Areas extracted from the October, 2016 version of the World Database on Protected Areas (https://www.protectedplanet.net/). This dataset is a joint project between the United Nations Environment Programme (UNEP) and the International Union for Conservation of Nature (IUCN), managed by UNEP World Conservation Monitoring Centre (UNEP-WCMC).
	Background reference map from National Geographic. Content may not reflect National Geographic's current map policy. Sources: National Geographic, Esri, DeLorme, HERE, UNEP-WCMC, USGS, NASA, ESA, METI, NRCAN, GEBCO, NOAA, increment P Corp.
Map and CSV created on Monday, April 2, 2018
Map Coordinate System:
	Name: World_Azimuthal_Equidistant
	Projection: Azimuthal_Equidistant
	Datum: D_WGS_1984
	Spheroid: WGS_1984
	False Easting: 0.0000
	False Northing: 0.0000
	Central Meridian: 34.0389175483
	Latitude of Origin: 31.4654759926
