# Supplementary material for: Spatial datasets to define operational boundaries within four marine basins delineated by distance from shore, depth, EEZ and protected status, accompanied by maps and statistical summary tables
Source: Data Brief. 2018 Nov 28;21:2638–42. doi: 10.1016/j.dib.2018.11.118 (PMC6290244; doi:10.1016/j.dib.2018.11.118)
Supplement: Supplementary file 2 — Supplementary material [file mmc2.zip › Operational_Boundaries_Data/Tables/By_Country/Italy_Mediterranean.xls]

## Sheet: Italy_Mediterranean
Italy: Mediterranean Region
	Regions: Mediterranean
	Total Area in All Regions: 534,766 Sq. Km.
		Mediterranean: 534,766 Sq. Km. [100.0%]
	Total Protected Area: 47,073 Sq. Km.
		Mediterranean: 47,073 Sq. Km. [100.0%]
	All Areas in Italy EEZ: Cell Values = Area in Sq.											All Areas in Italy EEZ: Cell Values = Proportion of Total EEZ
		0 to 5 NM	5 to 12 NM	12 to 16 NM	16 to 24 NM	24 to 200 NM	> 200 NM	Total					0 to 5 NM	5 to 12 NM	12 to 16 NM	16 to 24 NM	24 to 200 NM	> 200 NM	Total
	> -10m	5210.91	1.49395	0	0	0.687796	0	5213.09				> -10m	0.00974427	2.7936e-06	0	0	1.2862e-06	0	0.00974835
	-10m to -50m	18850.2	7316.8	1660.3	2099.13	921.521	0	30847.9				-10m to -50m	0.0352493	0.0136822	0.00310472	0.00392532	0.00172322	0	0.0576849
	-50m to -100m	11972.2	9983.33	2950.39	4868.22	4774.2	0	34548.3				-50m to -100m	0.0223877	0.0186686	0.00551716	0.00910345	0.00892764	0	0.0646045
	-100m to -150m	5437.14	12960.2	3942.2	4433.81	2759.54	0	29532.8				-100m to -150m	0.0101673	0.0242352	0.00737182	0.00829112	0.00516028	0	0.0552257
	-150m to -200m	1968.87	4543.96	1602.93	2177.48	2038.5	0	12331.7				-150m to -200m	0.00368174	0.0084971	0.00299744	0.00407184	0.00381194	0	0.0230601
	<-200m	13861.5	44391.8	28920.9	54566.5	280552	0	422292				<-200m	0.0259206	0.0830116	0.0540814	0.102038	0.524625	0	0.789677
	Total	57300.7	79197.5	39076.7	68145.1	291046	0	534766				Total	0.107151	0.148098	0.0730726	0.12743	0.544249	0	1
	All Areas in Italy EEZ: Cell Values = Proportion of Column [Depth Band]											All Areas in Italy EEZ: Cell Values = Proportion of Row [Distance Band]
		0 to 5 NM	5 to 12 NM	12 to 16 NM	16 to 24 NM	24 to 200 NM	> 200 NM	Total					0 to 5 NM	5 to 12 NM	12 to 16 NM	16 to 24 NM	24 to 200 NM	> 200 NM	Total
	> -10m	0.0909397	1.88636e-05	0	0	2.3632e-06	0	0.00974835				> -10m	0.999581	0.000286577	0	0	0.000131936	0	1
	-10m to -50m	0.328969	0.0923867	0.0424882	0.0308038	0.00316624	0	0.0576849				-10m to -50m	0.611068	0.23719	0.0538221	0.0680477	0.0298731	0	1
	-50m to -100m	0.208936	0.126056	0.0755025	0.0714389	0.0164036	0	0.0646045				-50m to -100m	0.346534	0.288967	0.085399	0.14091	0.138189	0	1
	-100m to -150m	0.0948878	0.163643	0.100883	0.0650642	0.00948146	0	0.0552257				-100m to -150m	0.184105	0.438839	0.133485	0.150132	0.0934398	0	1
	-150m to -200m	0.0343603	0.057375	0.0410201	0.0319536	0.00700404	0	0.0230601				-150m to -200m	0.159659	0.368477	0.129984	0.176575	0.165305	0	1
	<-200m	0.241907	0.56052	0.740106	0.800739	0.963942	0	0.789677				<-200m	0.0328243	0.105121	0.0684855	0.129215	0.664354	0	1
	Total	1	1	1	1	1	0	1				Total	0.107151	0.148098	0.0730726	0.12743	0.544249	0	1
	All Areas in Italy EEZ Excluding Protected Areas: Cell Values = Area in Sq. Km.											All Areas in Italy EEZ Excluding Protected Areas: Cell Values = Proportion of Total EEZ
		0 to 5 NM	5 to 12 NM	12 to 16 NM	16 to 24 NM	24 to 200 NM	> 200 NM	Total					0 to 5 NM	5 to 12 NM	12 to 16 NM	16 to 24 NM	24 to 200 NM	> 200 NM	Total
	> -10m	3247.6	0.346597	0	0	0.687796	0	3248.63				> -10m	0.00665911	7.107e-07	0	0	1.4103e-06	0	0.00666123
	-10m to -50m	13976.9	6591.12	1660.3	2099.13	921.521	0	25248.9				-10m to -50m	0.0286591	0.0135149	0.00340439	0.0043042	0.00188955	0	0.0517721
	-50m to -100m	8283.59	8425.11	2896.94	4868.22	4774.2	0	29248.1				-50m to -100m	0.0169852	0.0172754	0.00594008	0.00998213	0.00978935	0	0.0599722
	-100m to -150m	3714.64	10360.6	3435.96	4411.63	2759.54	0	24682.4				-100m to -150m	0.00761676	0.0212441	0.00704534	0.00904591	0.00565836	0	0.0506105
	-150m to -200m	1253.83	3461.51	1467.66	2147.67	2038.5	0	10369.2				-150m to -200m	0.00257095	0.00709772	0.00300939	0.00440373	0.00417988	0	0.0212617
	<-200m	11690.3	36819.6	24759.9	48626	273000	0	394896				<-200m	0.0239706	0.0754975	0.0507695	0.0997061	0.559779	0	0.809722
	Total	42166.8	65658.3	34220.8	62152.6	283495	0	487693				Total	0.0864617	0.13463	0.0701687	0.127442	0.581297	0	1
	All Areas in Italy EEZ Excluding Protected Areas: Cell Values = Proportion of Column [Depth Band]											All Areas in Italy EEZ Excluding Protected Areas: Cell Values = Proportion of Row [Distance Band]
		0 to 5 NM	5 to 12 NM	12 to 16 NM	16 to 24 NM	24 to 200 NM	> 200 NM	Total					0 to 5 NM	5 to 12 NM	12 to 16 NM	16 to 24 NM	24 to 200 NM	> 200 NM	Total
	> -10m	0.077018	5.2788e-06	0	0	2.4261e-06	0	0.00666123				> -10m	0.999682	0.00010669	0	0	0.000211718	0	1
	-10m to -50m	0.331466	0.100385	0.0485173	0.0337738	0.00325058	0	0.0517721				-10m to -50m	0.553562	0.261046	0.0657572	0.0831373	0.0364975	0	1
	-50m to -100m	0.196448	0.128318	0.0846543	0.0783268	0.0168405	0	0.0599722				-50m to -100m	0.283218	0.288057	0.0990471	0.166446	0.163231	0	1
	-100m to -150m	0.0880939	0.157796	0.100406	0.0709806	0.00973402	0	0.0506105				-100m to -150m	0.150498	0.419757	0.139207	0.178736	0.111802	0	1
	-150m to -200m	0.0297351	0.0527201	0.0428879	0.0345548	0.0071906	0	0.0212617				-150m to -200m	0.120919	0.333827	0.141541	0.207121	0.196592	0	1
	<-200m	0.277239	0.560776	0.723535	0.782364	0.962982	0	0.809722				<-200m	0.0296035	0.0932388	0.0626999	0.123136	0.691322	0	1
	Total	1	1	1	1	1	0	1				Total	0.0864617	0.13463	0.0701687	0.127442	0.581297	0	1
Dataset Credits:
	Depth Ranges derived from GEBCO (General Bathymetric Chart of the Oceans) 2014 data (http://www.gebco.net/data_and_products/gridded_bathymetry_data/). GEBCO operates under the auspices of the International Hydrographic Organization (IHO) and the Intergovernmental Oceanographic Commission (IOC) of UNESCO.
	Coastlines, distance bands and general marine/land delinations derived from GAUL (Global Administrative Unit Layers) 2014 data (http://www.fao.org/geonetwork/srv/en/metadata.show?id=12691). This dataset is an initiative implemented by FAO within the Bill & Melinda Gates Foundation, Agricultural Market Information System (AMIS) and AfricaFertilizer.org projects.
	Exclusive Economic Zones and Jurisdictional Boundaries derived from the World EEZ v. 9 (2016-10-21), developed by the Flanders Marine Institute (http://www.marineregions.org/downloads.php). EEZ polygons were split along MARIBE regional boundaries to facilitate this analysis.
	Marine Protected Areas extracted from the October, 2016 version of the World Database on Protected Areas (https://www.protectedplanet.net/). This dataset is a joint project between the United Nations Environment Programme (UNEP) and the International Union for Conservation of Nature (IUCN), managed by UNEP World Conservation Monitoring Centre (UNEP-WCMC).
	Background reference map from National Geographic. Content may not reflect National Geographic's current map policy. Sources: National Geographic, Esri, DeLorme, HERE, UNEP-WCMC, USGS, NASA, ESA, METI, NRCAN, GEBCO, NOAA, increment P Corp.
Map and CSV created on Monday, April 2, 2018
Map Coordinate System:
	Name: World_Azimuthal_Equidistant
	Projection: Azimuthal_Equidistant
	Datum: D_WGS_1984
	Spheroid: WGS_1984
	False Easting: 0.0000
	False Northing: 0.0000
	Central Meridian: 12.4424802512
	Latitude of Origin: 40.4298099243
