# Supplementary material for: Spatial datasets to define operational boundaries within four marine basins delineated by distance from shore, depth, EEZ and protected status, accompanied by maps and statistical summary tables
Source: Data Brief. 2018 Nov 28;21:2638–42. doi: 10.1016/j.dib.2018.11.118 (PMC6290244; doi:10.1016/j.dib.2018.11.118)
Supplement: Supplementary file 2 — Supplementary material [file mmc2.zip › Operational_Boundaries_Data/Tables/By_Country/Jamaica_Caribbean.xls]

## Sheet: Jamaica_Caribbean
Jamaica: Caribbean Region
	Regions: Caribbean
	Total Area in All Regions: 257,886 Sq. Km.
		Caribbean: 257,886 Sq. Km. [100.0%]
	Total Protected Area: 1,851 Sq. Km.
		Caribbean: 1,851 Sq. Km. [100.0%]
	All Areas in EEZ: Cell Values = Area in Sq.											All Areas in EEZ: Cell Values = Proportion of Total EEZ
		0 to 5 NM	5 to 12 NM	12 to 16 NM	16 to 24 NM	24 to 200 NM	> 200 NM	Total					0 to 5 NM	5 to 12 NM	12 to 16 NM	16 to 24 NM	24 to 200 NM	> 200 NM	Total
	> -10m	951.152	192.658	14.0787	2.29382	1158.68	0	2318.86				> -10m	0.00368826	0.000747065	5.45928e-05	8.8947e-06	0.004493	0	0.00899181
	-10m to -50m	1112.47	576.105	16.8137	9.53625	6771.08	0	8486.01				-10m to -50m	0.00431381	0.00223395	6.51982e-05	3.69785e-05	0.0262561	0	0.032906
	-50m to -100m	405.778	205.892	27.5973	6.63821	819.234	0	1465.14				-50m to -100m	0.00157348	0.000798382	0.000107013	2.57409e-05	0.00317673	0	0.00568134
	-100m to -150m	292.295	213.947	22.0383	11.039	597.484	0	1136.8				-100m to -150m	0.00113343	0.000829619	8.54575e-05	4.28057e-05	0.00231685	0	0.00440816
	-150m to -200m	320.553	228.012	31.3002	9.73571	697.604	0	1287.21				-150m to -200m	0.001243	0.000884158	0.000121372	3.7752e-05	0.00270508	0	0.00499137
	<-200m	2713.39	6965.26	5078.31	11308.1	211174	5952.82	243192				<-200m	0.0105216	0.0270091	0.0196921	0.0438492	0.818866	0.0230831	0.943021
	Total	5795.64	8381.88	5190.14	11347.4	221218	5952.82	257886				Total	0.0224736	0.0325022	0.0201257	0.0440014	0.857814	0.0230831	1
	All Areas in EEZ: Cell Values = Proportion of Column [Depth Band]											All Areas in EEZ: Cell Values = Proportion of Row [Distance Band]
		0 to 5 NM	5 to 12 NM	12 to 16 NM	16 to 24 NM	24 to 200 NM	> 200 NM	Total					0 to 5 NM	5 to 12 NM	12 to 16 NM	16 to 24 NM	24 to 200 NM	> 200 NM	Total
	> -10m	0.164115	0.022985	0.00271259	0.000202146	0.00523773	0	0.00899181				> -10m	0.41018	0.0830827	0.00607139	0.000989199	0.499677	0	1
	-10m to -50m	0.19195	0.0687322	0.00323955	0.000840394	0.0306081	0	0.032906				-10m to -50m	0.131095	0.0678888	0.00198135	0.00112376	0.797911	0	1
	-50m to -100m	0.0700144	0.0245639	0.00531725	0.000585001	0.00370328	0	0.00568134				-50m to -100m	0.276955	0.140527	0.018836	0.00453077	0.559151	0	1
	-100m to -150m	0.0504337	0.025525	0.00424618	0.000972826	0.00270088	0	0.00440816				-100m to -150m	0.25712	0.188201	0.0193862	0.00971056	0.525582	0	1
	-150m to -200m	0.0553094	0.027203	0.00603071	0.000857972	0.00315346	0	0.00499137				-150m to -200m	0.24903	0.177137	0.0243164	0.00756345	0.541952	0	1
	<-200m	0.468177	0.830991	0.978454	0.996542	0.954597	1	0.943021				<-200m	0.0111574	0.028641	0.0208819	0.0464987	0.868343	0.0244778	1
	Total	1	1	1	1	1	1	1				Total	0.0224736	0.0325022	0.0201257	0.0440014	0.857814	0.0230831	1
	All Areas in EEZ Excluding Protected Areas: Cell Values = Area in Sq. Km.											All Areas in EEZ Excluding Protected Areas: Cell Values = Proportion of Total EEZ
		0 to 5 NM	5 to 12 NM	12 to 16 NM	16 to 24 NM	24 to 200 NM	> 200 NM	Total					0 to 5 NM	5 to 12 NM	12 to 16 NM	16 to 24 NM	24 to 200 NM	> 200 NM	Total
	> -10m	615.356	54.2351	5.05259	2.29382	1158.68	0	1835.62				> -10m	0.00240341	0.000211827	1.9734e-05	8.959e-06	0.00452549	0	0.00716941
	-10m to -50m	653.45	205.107	12.1256	9.53625	6771.08	0	7651.3				-10m to -50m	0.00255219	0.000801092	4.73591e-05	3.72459e-05	0.0264459	0	0.0298838
	-50m to -100m	324.115	164.385	20.35	6.63821	819.234	0	1334.72				-50m to -100m	0.0012659	0.000642042	7.94812e-05	2.5927e-05	0.0031997	0	0.00521305
	-100m to -150m	227.324	183.102	18.2508	11.039	597.484	0	1037.2				-100m to -150m	0.000887862	0.000715147	7.12824e-05	4.31152e-05	0.0023336	0	0.00405101
	-150m to -200m	270.334	201.821	22.8647	9.73571	697.604	0	1202.36				-150m to -200m	0.00105585	0.000788257	8.93033e-05	3.80249e-05	0.00272464	0	0.00469608
	<-200m	2559.49	6935.82	5043.3	11308	211174	5952.82	242974				<-200m	0.00999665	0.0270894	0.0196977	0.0441658	0.824787	0.02325	0.948987
	Total	4650.07	7744.47	5121.94	11347.2	221218	5952.82	256035				Total	0.0181619	0.0302477	0.0200049	0.044319	0.864016	0.02325	1
	All Areas in EEZ Excluding Protected Areas: Cell Values = Proportion of Column [Depth Band]											All Areas in EEZ Excluding Protected Areas: Cell Values = Proportion of Row [Distance Band]
		0 to 5 NM	5 to 12 NM	12 to 16 NM	16 to 24 NM	24 to 200 NM	> 200 NM	Total					0 to 5 NM	5 to 12 NM	12 to 16 NM	16 to 24 NM	24 to 200 NM	> 200 NM	Total
	> -10m	0.132333	0.00700307	0.00098646	0.000202148	0.00523773	0	0.00716941				> -10m	0.335231	0.0295459	0.00275253	0.00124961	0.631221	0	1
	-10m to -50m	0.140525	0.0264844	0.00236738	0.000840404	0.0306081	0	0.0298838				-10m to -50m	0.0854038	0.0268069	0.00158477	0.00124636	0.884958	0	1
	-50m to -100m	0.0697011	0.0212261	0.00397309	0.000585007	0.00370328	0	0.00521305				-50m to -100m	0.242833	0.123161	0.0152466	0.00497348	0.613786	0	1
	-100m to -150m	0.0488861	0.023643	0.00356325	0.000972837	0.00270088	0	0.00405101				-100m to -150m	0.21917	0.176535	0.0175962	0.0106431	0.576055	0	1
	-150m to -200m	0.0581356	0.0260601	0.00446408	0.000857982	0.00315346	0	0.00469608				-150m to -200m	0.224836	0.167854	0.0190166	0.00809717	0.580195	0	1
	<-200m	0.55042	0.895583	0.984646	0.996542	0.954597	1	0.948987				<-200m	0.010534	0.0285456	0.0207566	0.0465399	0.869124	0.0244999	1
	Total	1	1	1	1	1	1	1				Total	0.0181619	0.0302477	0.0200049	0.044319	0.864016	0.02325	1
Dataset Credits:
	Depth Ranges derived from GEBCO (General Bathymetric Chart of the Oceans) 2014 data (http://www.gebco.net/data_and_products/gridded_bathymetry_data/). GEBCO operates under the auspices of the International Hydrographic Organization (IHO) and the Intergovernmental Oceanographic Commission (IOC) of UNESCO.
	Coastlines, distance bands and general marine/land delinations derived from GAUL (Global Administrative Unit Layers) 2014 data (http://www.fao.org/geonetwork/srv/en/metadata.show?id=12691). This dataset is an initiative implemented by FAO within the Bill & Melinda Gates Foundation, Agricultural Market Information System (AMIS) and AfricaFertilizer.org projects.
	Exclusive Economic Zones and Jurisdictional Boundaries derived from the World EEZ v. 9 (2016-10-21), developed by the Flanders Marine Institute (http://www.marineregions.org/downloads.php). EEZ polygons were split along MARIBE regional boundaries to facilitate this analysis.
	Marine Protected Areas extracted from the October, 2016 version of the World Database on Protected Areas (https://www.protectedplanet.net/). This dataset is a joint project between the United Nations Environment Programme (UNEP) and the International Union for Conservation of Nature (IUCN), managed by UNEP World Conservation Monitoring Centre (UNEP-WCMC).
	Background reference map from National Geographic. Content may not reflect National Geographic's current map policy. Sources: National Geographic, Esri, DeLorme, HERE, UNEP-WCMC, USGS, NASA, ESA, METI, NRCAN, GEBCO, NOAA, increment P Corp.
Map and CSV created on Monday, April 2, 2018
Map Coordinate System:
	Name: World_Azimuthal_Equidistant
	Projection: Azimuthal_Equidistant
	Datum: D_WGS_1984
	Spheroid: WGS_1984
	False Easting: 0.0000
	False Northing: 0.0000
	Central Meridian: -77.4212431238
	Latitude of Origin: 16.7205699809
