# Supplementary material for: Spatial datasets to define operational boundaries within four marine basins delineated by distance from shore, depth, EEZ and protected status, accompanied by maps and statistical summary tables
Source: Data Brief. 2018 Nov 28;21:2638–42. doi: 10.1016/j.dib.2018.11.118 (PMC6290244; doi:10.1016/j.dib.2018.11.118)
Supplement: Supplementary file 2 — Supplementary material [file mmc2.zip › Operational_Boundaries_Data/Tables/By_Country/Jamaica_plus_Joint_Regime_Caribbean.xls]

## Sheet: Jamaica_plus_Joint_Regime_Carib
Jamaica + Joint Regime: Caribbean Region
	Regions: Caribbean
	Total Area in All Regions: 273,187 Sq. Km.
		Caribbean: 273,187 Sq. Km. [100.0%]
	Total Protected Area: 1,851 Sq. Km.
		Caribbean: 1,851 Sq. Km. [100.0%]
	All Areas in EEZ: Cell Values = Area in Sq.											All Areas in EEZ: Cell Values = Proportion of Total EEZ
		0 to 5 NM	5 to 12 NM	12 to 16 NM	16 to 24 NM	24 to 200 NM	> 200 NM	Total					0 to 5 NM	5 to 12 NM	12 to 16 NM	16 to 24 NM	24 to 200 NM	> 200 NM	Total
	> -10m	951.152	192.658	14.0787	2.29382	1158.91	0	2319.1				> -10m	0.00348169	0.000705222	5.15351e-05	8.3965e-06	0.0042422	0	0.00848904
	-10m to -50m	1112.47	576.105	16.8137	9.53625	6944.09	0	8659.02				-10m to -50m	0.0040722	0.00210883	6.15465e-05	3.49074e-05	0.0254188	0	0.0316963
	-50m to -100m	405.778	205.892	27.5973	6.63821	1028.91	0	1674.82				-50m to -100m	0.00148535	0.000753666	0.00010102	2.42991e-05	0.00376633	0	0.00613066
	-100m to -150m	292.295	213.947	22.0383	11.039	667.067	0	1206.39				-100m to -150m	0.00106995	0.000783153	8.06711e-05	4.04082e-05	0.00244179	0	0.00441597
	-150m to -200m	320.553	228.012	31.3002	9.73571	771.574	0	1361.17				-150m to -200m	0.00117338	0.000834637	0.000114574	3.56375e-05	0.00282434	0	0.00498258
	<-200m	2713.39	6965.26	5078.31	11308.1	225949	5952.82	257967				<-200m	0.00993234	0.0254963	0.0185892	0.0413933	0.827084	0.0217903	0.944285
	Total	5795.64	8381.88	5190.14	11347.4	236519	5952.82	273187				Total	0.0212149	0.0306818	0.0189985	0.0415369	0.865778	0.0217903	1
	All Areas in EEZ: Cell Values = Proportion of Column [Depth Band]											All Areas in EEZ: Cell Values = Proportion of Row [Distance Band]
		0 to 5 NM	5 to 12 NM	12 to 16 NM	16 to 24 NM	24 to 200 NM	> 200 NM	Total					0 to 5 NM	5 to 12 NM	12 to 16 NM	16 to 24 NM	24 to 200 NM	> 200 NM	Total
	> -10m	0.164115	0.022985	0.00271259	0.000202146	0.00489988	0	0.00848904				> -10m	0.410139	0.0830744	0.00607078	0.0009891	0.499727	0	1
	-10m to -50m	0.19195	0.0687322	0.00323955	0.000840394	0.0293595	0	0.0316963				-10m to -50m	0.128476	0.0665324	0.00194176	0.00110131	0.801949	0	1
	-50m to -100m	0.0700144	0.0245639	0.00531725	0.000585001	0.00435023	0	0.00613066				-50m to -100m	0.242282	0.122934	0.0164778	0.00396354	0.614343	0	1
	-100m to -150m	0.0504337	0.025525	0.00424618	0.000972826	0.00282035	0	0.00441597				-100m to -150m	0.24229	0.177346	0.018268	0.00915046	0.552946	0	1
	-150m to -200m	0.0553094	0.027203	0.00603071	0.000857972	0.0032622	0	0.00498258				-150m to -200m	0.235497	0.167511	0.022995	0.00715243	0.566844	0	1
	<-200m	0.468177	0.830991	0.978454	0.996542	0.955308	1	0.944285				<-200m	0.0105184	0.0270007	0.0196859	0.0438356	0.875884	0.0230759	1
	Total	1	1	1	1	1	1	1				Total	0.0212149	0.0306818	0.0189985	0.0415369	0.865778	0.0217903	1
	All Areas in EEZ Excluding Protected Areas: Cell Values = Area in Sq. Km.											All Areas in EEZ Excluding Protected Areas: Cell Values = Proportion of Total EEZ
		0 to 5 NM	5 to 12 NM	12 to 16 NM	16 to 24 NM	24 to 200 NM	> 200 NM	Total					0 to 5 NM	5 to 12 NM	12 to 16 NM	16 to 24 NM	24 to 200 NM	> 200 NM	Total
	> -10m	615.356	54.2351	5.05259	2.29382	1158.91	0	1835.85				> -10m	0.00226788	0.000199882	1.86212e-05	8.4538e-06	0.00427115	0	0.00676598
	-10m to -50m	653.45	205.107	12.1256	9.53625	6944.09	0	7824.31				-10m to -50m	0.00240827	0.000755918	4.46885e-05	3.51456e-05	0.0255922	0	0.0288363
	-50m to -100m	324.115	164.385	20.35	6.63821	1028.91	0	1544.4				-50m to -100m	0.00119452	0.000605837	7.49992e-05	2.44649e-05	0.00379203	0	0.00569184
	-100m to -150m	227.324	183.102	18.2508	11.039	667.067	0	1106.78				-100m to -150m	0.000837794	0.000674819	6.72627e-05	4.06839e-05	0.00245846	0	0.00407901
	-150m to -200m	270.334	201.821	22.8647	9.73571	771.574	0	1276.33				-150m to -200m	0.000996309	0.000743807	8.42674e-05	3.58807e-05	0.00284361	0	0.00470388
	<-200m	2559.49	6935.82	5043.3	11308	225949	5952.82	257748				<-200m	0.00943293	0.0255618	0.0185869	0.0416752	0.832727	0.021939	0.949923
	Total	4650.07	7744.47	5121.94	11347.2	236519	5952.82	271336				Total	0.0171377	0.028542	0.0188768	0.0418199	0.871685	0.021939	1
	All Areas in EEZ Excluding Protected Areas: Cell Values = Proportion of Column [Depth Band]											All Areas in EEZ Excluding Protected Areas: Cell Values = Proportion of Row [Distance Band]
		0 to 5 NM	5 to 12 NM	12 to 16 NM	16 to 24 NM	24 to 200 NM	> 200 NM	Total					0 to 5 NM	5 to 12 NM	12 to 16 NM	16 to 24 NM	24 to 200 NM	> 200 NM	Total
	> -10m	0.132333	0.00700307	0.00098646	0.000202148	0.00489988	0	0.00676598				> -10m	0.335188	0.0295422	0.00275218	0.00124946	0.631268	0	1
	-10m to -50m	0.140525	0.0264844	0.00236738	0.000840404	0.0293595	0	0.0288363				-10m to -50m	0.0835153	0.0262141	0.00154973	0.0012188	0.887502	0	1
	-50m to -100m	0.0697011	0.0212261	0.00397309	0.000585007	0.00435023	0	0.00569184				-50m to -100m	0.209865	0.106439	0.0131766	0.00429824	0.666221	0	1
	-100m to -150m	0.0488861	0.023643	0.00356325	0.000972837	0.00282035	0	0.00407901				-100m to -150m	0.205391	0.165437	0.0164899	0.00997395	0.602708	0	1
	-150m to -200m	0.0581356	0.0260601	0.00446408	0.000857982	0.0032622	0	0.00470388				-150m to -200m	0.211806	0.158126	0.0179145	0.00762789	0.604525	0	1
	<-200m	0.55042	0.895583	0.984646	0.996542	0.955308	1	0.949923				<-200m	0.0099302	0.0269093	0.0195668	0.0438722	0.876626	0.0230955	1
	Total	1	1	1	1	1	1	1				Total	0.0171377	0.028542	0.0188768	0.0418199	0.871685	0.021939	1
Dataset Credits:
	Depth Ranges derived from GEBCO (General Bathymetric Chart of the Oceans) 2014 data (http://www.gebco.net/data_and_products/gridded_bathymetry_data/). GEBCO operates under the auspices of the International Hydrographic Organization (IHO) and the Intergovernmental Oceanographic Commission (IOC) of UNESCO.
	Coastlines, distance bands and general marine/land delinations derived from GAUL (Global Administrative Unit Layers) 2014 data (http://www.fao.org/geonetwork/srv/en/metadata.show?id=12691). This dataset is an initiative implemented by FAO within the Bill & Melinda Gates Foundation, Agricultural Market Information System (AMIS) and AfricaFertilizer.org projects.
	Exclusive Economic Zones and Jurisdictional Boundaries derived from the World EEZ v. 9 (2016-10-21), developed by the Flanders Marine Institute (http://www.marineregions.org/downloads.php). EEZ polygons were split along MARIBE regional boundaries to facilitate this analysis.
	Marine Protected Areas extracted from the October, 2016 version of the World Database on Protected Areas (https://www.protectedplanet.net/). This dataset is a joint project between the United Nations Environment Programme (UNEP) and the International Union for Conservation of Nature (IUCN), managed by UNEP World Conservation Monitoring Centre (UNEP-WCMC).
	Background reference map from National Geographic. Content may not reflect National Geographic's current map policy. Sources: National Geographic, Esri, DeLorme, HERE, UNEP-WCMC, USGS, NASA, ESA, METI, NRCAN, GEBCO, NOAA, increment P Corp.
Map and CSV created on Monday, April 2, 2018
Map Coordinate System:
	Name: World_Azimuthal_Equidistant
	Projection: Azimuthal_Equidistant
	Datum: D_WGS_1984
	Spheroid: WGS_1984
	False Easting: 0.0000
	False Northing: 0.0000
	Central Meridian: -77.4212431238
	Latitude of Origin: 16.7205699809
