# Supplementary material for: Spatial datasets to define operational boundaries within four marine basins delineated by distance from shore, depth, EEZ and protected status, accompanied by maps and statistical summary tables
Source: Data Brief. 2018 Nov 28;21:2638–42. doi: 10.1016/j.dib.2018.11.118 (PMC6290244; doi:10.1016/j.dib.2018.11.118)
Supplement: Supplementary file 2 — Supplementary material [file mmc2.zip › Operational_Boundaries_Data/Tables/By_Country/Joint_Regime_Caribbean.xls]

## Sheet: Joint_Regime_Caribbean
Joint Regime: Caribbean Region
	Regions: Caribbean
	Total Area in All Regions: 224,746 Sq. Km.
		Caribbean: 224,746 Sq. Km. [100.0%]
	Total Protected Area: 8,711 Sq. Km.
		Caribbean: 8,711 Sq. Km. [100.0%]
	All Areas in EEZ: Cell Values = Area in Sq.											All Areas in EEZ: Cell Values = Proportion of Total EEZ
		0 to 5 NM	5 to 12 NM	12 to 16 NM	16 to 24 NM	24 to 200 NM	> 200 NM	Total					0 to 5 NM	5 to 12 NM	12 to 16 NM	16 to 24 NM	24 to 200 NM	> 200 NM	Total
	> -10m	1507.29	359.707	36.7241	102.551	2940.76	0	4947.04				> -10m	0.00670662	0.0016005	0.000163402	0.000456295	0.0130848	0	0.0220116
	-10m to -50m	3894.99	4298.93	1553.95	2732.55	27164.2	0	39644.6				-10m to -50m	0.0173306	0.0191279	0.00691424	0.0121584	0.120866	0	0.176397
	-50m to -100m	900.531	1913.09	618.155	98.9338	5756.89	0	9287.59				-50m to -100m	0.00400687	0.0085122	0.00275045	0.000440202	0.025615	0	0.0413247
	-100m to -150m	302.034	224.999	160.221	41.4853	2802.64	0	3531.38				-100m to -150m	0.00134389	0.00100113	0.000712894	0.000184587	0.0124702	0	0.0157127
	-150m to -200m	192.387	153.077	127.068	41.7979	2428.22	0	2942.55				-150m to -200m	0.000856016	0.000681109	0.000565385	0.000185978	0.0108042	0	0.0130927
	<-200m	1991.72	7453.32	4736.25	10859.3	139353	0	164393				<-200m	0.00886209	0.0331632	0.0210737	0.0483179	0.620044	0	0.731461
	Total	8788.95	14403.1	7232.37	13876.6	180446	0	224747				Total	0.0391061	0.064086	0.0321801	0.0617434	0.802884	0	1
	All Areas in EEZ: Cell Values = Proportion of Column [Depth Band]											All Areas in EEZ: Cell Values = Proportion of Row [Distance Band]
		0 to 5 NM	5 to 12 NM	12 to 16 NM	16 to 24 NM	24 to 200 NM	> 200 NM	Total					0 to 5 NM	5 to 12 NM	12 to 16 NM	16 to 24 NM	24 to 200 NM	> 200 NM	Total
	> -10m	0.171498	0.0249743	0.00507774	0.00739018	0.0162972	0	0.0220116				> -10m	0.304686	0.0727117	0.00742346	0.0207297	0.59445	0	1
	-10m to -50m	0.443168	0.298472	0.214861	0.196918	0.150539	0	0.176397				-10m to -50m	0.0982476	0.108437	0.0391971	0.0689262	0.685192	0	1
	-50m to -100m	0.102462	0.132825	0.0854706	0.00712954	0.0319037	0	0.0413247				-50m to -100m	0.0969607	0.205983	0.0665571	0.0106523	0.619847	0	1
	-100m to -150m	0.0343652	0.0156216	0.0221533	0.00298959	0.0155318	0	0.0157127				-100m to -150m	0.0855287	0.0637143	0.0453705	0.0117476	0.793639	0	1
	-150m to -200m	0.0218896	0.010628	0.0175694	0.00301211	0.0134568	0	0.0130927				-150m to -200m	0.065381	0.0520219	0.0431831	0.0142047	0.825209	0	1
	<-200m	0.226617	0.517479	0.654868	0.782561	0.772271	0	0.731461				<-200m	0.0121156	0.0453383	0.0288104	0.0660567	0.847679	0	1
	Total	1	1	1	1	1	0	1				Total	0.0391061	0.064086	0.0321801	0.0617434	0.802884	0	1
	All Areas in EEZ Excluding Protected Areas: Cell Values = Area in Sq. Km.											All Areas in EEZ Excluding Protected Areas: Cell Values = Proportion of Total EEZ
		0 to 5 NM	5 to 12 NM	12 to 16 NM	16 to 24 NM	24 to 200 NM	> 200 NM	Total					0 to 5 NM	5 to 12 NM	12 to 16 NM	16 to 24 NM	24 to 200 NM	> 200 NM	Total
	> -10m	1019.85	333.654	35.899	102.551	2893.1	0	4385.06				> -10m	0.00472076	0.00154444	0.000166171	0.000474693	0.0133918	0	0.0202978
	-10m to -50m	2828.87	3684.5	1483.29	2643.44	27030	0	37670.1				-10m to -50m	0.0130945	0.017055	0.00686595	0.0122361	0.125118	0	0.17437
	-50m to -100m	567.099	1718.21	507.547	98.9338	5756.88	0	8648.67				-50m to -100m	0.00262502	0.00795333	0.00234937	0.000457951	0.0266478	0	0.0400335
	-100m to -150m	143.896	193.263	148.602	41.4822	2802.64	0	3329.88				-100m to -150m	0.000666075	0.000894585	0.000687859	0.000192015	0.012973	0	0.0154136
	-150m to -200m	67.5159	127.573	116.248	41.2898	2428.22	0	2780.84				-150m to -200m	0.000312522	0.00059052	0.000538094	0.000191125	0.0112399	0	0.0128721
	<-200m	398.57	3961.45	4651.25	10857.3	139353	0	159221				<-200m	0.00184492	0.018337	0.02153	0.0502567	0.645045	0	0.737013
	Total	5025.81	10018.6	6942.84	13785	180264	0	216036				Total	0.0232638	0.0463749	0.0321374	0.0638086	0.834415	0	1
	All Areas in EEZ Excluding Protected Areas: Cell Values = Proportion of Column [Depth Band]											All Areas in EEZ Excluding Protected Areas: Cell Values = Proportion of Row [Distance Band]
		0 to 5 NM	5 to 12 NM	12 to 16 NM	16 to 24 NM	24 to 200 NM	> 200 NM	Total					0 to 5 NM	5 to 12 NM	12 to 16 NM	16 to 24 NM	24 to 200 NM	> 200 NM	Total
	> -10m	0.202924	0.0333033	0.00517065	0.00743932	0.0160493	0	0.0202978				> -10m	0.232575	0.0760887	0.00818666	0.0233864	0.659764	0	1
	-10m to -50m	0.562869	0.367764	0.213643	0.191762	0.149947	0	0.17437				-10m to -50m	0.0750959	0.0978095	0.0393758	0.0701733	0.717545	0	1
	-50m to -100m	0.112837	0.171501	0.0731037	0.00717694	0.0319359	0	0.0400335				-50m to -100m	0.0655706	0.198667	0.058685	0.0114392	0.665638	0	1
	-100m to -150m	0.0286314	0.0192903	0.0214037	0.00300924	0.0155475	0	0.0154136				-100m to -150m	0.0432135	0.0580388	0.0446269	0.0124575	0.841663	0	1
	-150m to -200m	0.0134338	0.0127336	0.0167435	0.00299528	0.0134704	0	0.0128721				-150m to -200m	0.0242789	0.0458758	0.041803	0.0148479	0.873194	0	1
	<-200m	0.0793047	0.395408	0.669935	0.787617	0.77305	0	0.737013				<-200m	0.00250324	0.0248801	0.0292125	0.0681897	0.875214	0	1
	Total	1	1	1	1	1	0	1				Total	0.0232638	0.0463749	0.0321374	0.0638086	0.834415	0	1
Dataset Credits:
	Depth Ranges derived from GEBCO (General Bathymetric Chart of the Oceans) 2014 data (http://www.gebco.net/data_and_products/gridded_bathymetry_data/). GEBCO operates under the auspices of the International Hydrographic Organization (IHO) and the Intergovernmental Oceanographic Commission (IOC) of UNESCO.
	Coastlines, distance bands and general marine/land delinations derived from GAUL (Global Administrative Unit Layers) 2014 data (http://www.fao.org/geonetwork/srv/en/metadata.show?id=12691). This dataset is an initiative implemented by FAO within the Bill & Melinda Gates Foundation, Agricultural Market Information System (AMIS) and AfricaFertilizer.org projects.
	Exclusive Economic Zones and Jurisdictional Boundaries derived from the World EEZ v. 9 (2016-10-21), developed by the Flanders Marine Institute (http://www.marineregions.org/downloads.php). EEZ polygons were split along MARIBE regional boundaries to facilitate this analysis.
	Marine Protected Areas extracted from the October, 2016 version of the World Database on Protected Areas (https://www.protectedplanet.net/). This dataset is a joint project between the United Nations Environment Programme (UNEP) and the International Union for Conservation of Nature (IUCN), managed by UNEP World Conservation Monitoring Centre (UNEP-WCMC).
	Background reference map from National Geographic. Content may not reflect National Geographic's current map policy. Sources: National Geographic, Esri, DeLorme, HERE, UNEP-WCMC, USGS, NASA, ESA, METI, NRCAN, GEBCO, NOAA, increment P Corp.
Map and CSV created on Monday, April 2, 2018
Map Coordinate System:
	Name: World_Azimuthal_Equidistant
	Projection: Azimuthal_Equidistant
	Datum: D_WGS_1984
	Spheroid: WGS_1984
	False Easting: 0.0000
	False Northing: 0.0000
	Central Meridian: -83.3326741323
	Latitude of Origin: 17.0170555552
