# Supplementary material for: Spatial datasets to define operational boundaries within four marine basins delineated by distance from shore, depth, EEZ and protected status, accompanied by maps and statistical summary tables
Source: Data Brief. 2018 Nov 28;21:2638–42. doi: 10.1016/j.dib.2018.11.118 (PMC6290244; doi:10.1016/j.dib.2018.11.118)
Supplement: Supplementary file 2 — Supplementary material [file mmc2.zip › Operational_Boundaries_Data/Tables/By_Country/Latvia_Baltic.xls]

## Sheet: Latvia_Baltic
Latvia: Baltic Region
	Regions: Baltic
	Total Area in All Regions: 28,116 Sq. Km.
		Baltic: 28,116 Sq. Km. [100.0%]
	Total Protected Area: 4,812 Sq. Km.
		Baltic: 4,812 Sq. Km. [100.0%]
	All Areas in Latvia EEZ: Cell Values = Area in Sq.											All Areas in Latvia EEZ: Cell Values = Proportion of Total EEZ
		0 to 5 NM	5 to 12 NM	12 to 16 NM	16 to 24 NM	24 to 200 NM	> 200 NM	Total					0 to 5 NM	5 to 12 NM	12 to 16 NM	16 to 24 NM	24 to 200 NM	> 200 NM	Total
	> -10m	1638.58	39.646	1.0069	0	0	0	1679.24				> -10m	0.0582804	0.00141011	3.5813e-05	0	0	0	0.0597263
	-10m to -50m	2840.97	5617.75	2376.42	2210.54	578.741	0	13624.4				-10m to -50m	0.101046	0.19981	0.0845236	0.0786234	0.0205844	0	0.484587
	-50m to -100m	0	208.355	577.648	1798.79	3137.5	0	5722.29				-50m to -100m	0	0.00741068	0.0205455	0.0639785	0.111593	0	0.203528
	-100m to -150m	0	0	0	2.42342	4751.05	0	4753.47				-100m to -150m	0	0	0	8.61953e-05	0.168983	0	0.169069
	-150m to -200m	0	0	0	0	1583.4	0	1583.4				-150m to -200m	0	0	0	0	0.0563179	0	0.0563179
	<-200m	0	0	0	0	752.68	0	752.68				<-200m	0	0	0	0	0.026771	0	0.026771
	Total	4479.55	5865.75	2955.08	4011.75	10803.4	0	28115.5				Total	0.159327	0.20863	0.105105	0.142688	0.38425	0	1
	All Areas in Latvia EEZ: Cell Values = Proportion of Column [Depth Band]											All Areas in Latvia EEZ: Cell Values = Proportion of Row [Distance Band]
		0 to 5 NM	5 to 12 NM	12 to 16 NM	16 to 24 NM	24 to 200 NM	> 200 NM	Total					0 to 5 NM	5 to 12 NM	12 to 16 NM	16 to 24 NM	24 to 200 NM	> 200 NM	Total
	> -10m	0.365791	0.0067589	0.000340735	0	0	0	0.0597263				> -10m	0.975791	0.0236095	0.000599618	0	0	0	1
	-10m to -50m	0.634209	0.95772	0.804183	0.551016	0.0535704	0	0.484587				-10m to -50m	0.208521	0.412329	0.174424	0.162248	0.0424782	0	1
	-50m to -100m	0	0.0355206	0.195476	0.44838	0.290419	0	0.203528				-50m to -100m	0	0.0364111	0.100947	0.314347	0.548295	0	1
	-100m to -150m	0	0	0	0.000604082	0.439774	0	0.169069				-100m to -150m	0	0	0	0.000509822	0.99949	0	1
	-150m to -200m	0	0	0	0	0.146566	0	0.0563179				-150m to -200m	0	0	0	0	1	0	1
	<-200m	0	0	0	0	0.0696708	0	0.026771				<-200m	0	0	0	0	1	0	1
	Total	1	1	1	1	1	0	1				Total	0.159327	0.20863	0.105105	0.142688	0.38425	0	1
	All Areas in Latvia EEZ Excluding Protected Areas: Cell Values = Area in Sq. Km.											All Areas in Latvia EEZ Excluding Protected Areas: Cell Values = Proportion of Total EEZ
		0 to 5 NM	5 to 12 NM	12 to 16 NM	16 to 24 NM	24 to 200 NM	> 200 NM	Total					0 to 5 NM	5 to 12 NM	12 to 16 NM	16 to 24 NM	24 to 200 NM	> 200 NM	Total
	> -10m	601.169	0	0	0	0	0	601.169				> -10m	0.0257969	0	0	0	0	0	0.0257969
	-10m to -50m	1055.74	3897.43	2203.67	2171.19	578.741	0	9906.77				-10m to -50m	0.0453029	0.167243	0.0945621	0.0931681	0.0248344	0	0.425111
	-50m to -100m	0	208.355	563.24	1797.39	3137.5	0	5706.48				-50m to -100m	0	0.00894075	0.0241693	0.0771279	0.134634	0	0.244872
	-100m to -150m	0	0	0	2.42342	4751.05	0	4753.47				-100m to -150m	0	0	0	0.000103992	0.203873	0	0.203977
	-150m to -200m	0	0	0	0	1583.4	0	1583.4				-150m to -200m	0	0	0	0	0.0679457	0	0.0679457
	<-200m	0	0	0	0	752.68	0	752.68				<-200m	0	0	0	0	0.0322984	0	0.0322984
	Total	1656.91	4105.78	2766.91	3971	10803.4	0	23304				Total	0.0710997	0.176184	0.118731	0.1704	0.463585	0	1
	All Areas in Latvia EEZ Excluding Protected Areas: Cell Values = Proportion of Column [Depth Band]											All Areas in Latvia EEZ Excluding Protected Areas: Cell Values = Proportion of Row [Distance Band]
		0 to 5 NM	5 to 12 NM	12 to 16 NM	16 to 24 NM	24 to 200 NM	> 200 NM	Total					0 to 5 NM	5 to 12 NM	12 to 16 NM	16 to 24 NM	24 to 200 NM	> 200 NM	Total
	> -10m	0.362826	0	0	0	0	0	0.0257969				> -10m	1	0	0	0	0	0	1
	-10m to -50m	0.637174	0.949253	0.796437	0.546761	0.0535704	0	0.425111				-10m to -50m	0.106567	0.393411	0.222441	0.219162	0.0584187	0	1
	-50m to -100m	0	0.0507467	0.203563	0.452629	0.290419	0	0.244872				-50m to -100m	0	0.036512	0.0987017	0.314973	0.549813	0	1
	-100m to -150m	0	0	0	0.000610281	0.439774	0	0.203977				-100m to -150m	0	0	0	0.000509822	0.99949	0	1
	-150m to -200m	0	0	0	0	0.146566	0	0.0679457				-150m to -200m	0	0	0	0	1	0	1
	<-200m	0	0	0	0	0.0696708	0	0.0322984				<-200m	0	0	0	0	1	0	1
	Total	1	1	1	1	1	0	1				Total	0.0710997	0.176184	0.118731	0.1704	0.463585	0	1
Dataset Credits:
	Depth Ranges derived from GEBCO (General Bathymetric Chart of the Oceans) 2014 data (http://www.gebco.net/data_and_products/gridded_bathymetry_data/). GEBCO operates under the auspices of the International Hydrographic Organization (IHO) and the Intergovernmental Oceanographic Commission (IOC) of UNESCO.
	Coastlines, distance bands and general marine/land delinations derived from GAUL (Global Administrative Unit Layers) 2014 data (http://www.fao.org/geonetwork/srv/en/metadata.show?id=12691). This dataset is an initiative implemented by FAO within the Bill & Melinda Gates Foundation, Agricultural Market Information System (AMIS) and AfricaFertilizer.org projects.
	Exclusive Economic Zones and Jurisdictional Boundaries derived from the World EEZ v. 9 (2016-10-21), developed by the Flanders Marine Institute (http://www.marineregions.org/downloads.php). EEZ polygons were split along MARIBE regional boundaries to facilitate this analysis.
	Marine Protected Areas extracted from the October, 2016 version of the World Database on Protected Areas (https://www.protectedplanet.net/). This dataset is a joint project between the United Nations Environment Programme (UNEP) and the International Union for Conservation of Nature (IUCN), managed by UNEP World Conservation Monitoring Centre (UNEP-WCMC).
	Background reference map from National Geographic. Content may not reflect National Geographic's current map policy. Sources: National Geographic, Esri, DeLorme, HERE, UNEP-WCMC, USGS, NASA, ESA, METI, NRCAN, GEBCO, NOAA, increment P Corp.
Map and CSV created on Monday, April 2, 2018
Map Coordinate System:
	Name: World_Azimuthal_Equidistant
	Projection: Azimuthal_Equidistant
	Datum: D_WGS_1984
	Spheroid: WGS_1984
	False Easting: 0.0000
	False Northing: 0.0000
	Central Meridian: 21.7550025794
	Latitude of Origin: 57.0329001470
