# Supplementary material for: Spatial datasets to define operational boundaries within four marine basins delineated by distance from shore, depth, EEZ and protected status, accompanied by maps and statistical summary tables
Source: Data Brief. 2018 Nov 28;21:2638–42. doi: 10.1016/j.dib.2018.11.118 (PMC6290244; doi:10.1016/j.dib.2018.11.118)
Supplement: Supplementary file 2 — Supplementary material [file mmc2.zip › Operational_Boundaries_Data/Tables/By_Country/Lebanon_Mediterranean.xls]

## Sheet: Lebanon_Mediterranean
Lebanon: Mediterranean Region
	Regions: Mediterranean
	Total Area in All Regions: 20,179 Sq. Km.
		Mediterranean: 20,179 Sq. Km. [100.0%]
	Total Protected Area: 41 Sq. Km.
		Mediterranean: 41 Sq. Km. [100.0%]
	All Areas in Lebanon EEZ: Cell Values = Area in Sq.											All Areas in Lebanon EEZ: Cell Values = Proportion of Total EEZ
		0 to 5 NM	5 to 12 NM	12 to 16 NM	16 to 24 NM	24 to 200 NM	> 200 NM	Total					0 to 5 NM	5 to 12 NM	12 to 16 NM	16 to 24 NM	24 to 200 NM	> 200 NM	Total
	> -10m	162.771	1.14003	0	0	0	0	163.911				> -10m	0.00806618	5.64947e-05	0	0	0	0	0.00812267
	-10m to -50m	380.05	5.21329	0	0	0	0	385.264				-10m to -50m	0.0188335	0.000258346	0	0	0	0	0.0190918
	-50m to -100m	292.946	17.2224	0	0	0	0	310.168				-50m to -100m	0.014517	0.000853462	0	0	0	0	0.0153705
	-100m to -150m	249.21	22.058	0	0	0	0	271.268				-100m to -150m	0.0123497	0.00109309	0	0	0	0	0.0134428
	-150m to -200m	141.693	30.6022	0	0	0	0	172.295				-150m to -200m	0.00702161	0.0015165	0	0	0	0	0.00853811
	<-200m	641.768	2529.69	1484.8	2946.96	11273.4	0	18876.6				<-200m	0.031803	0.12536	0.0735794	0.146037	0.558655	0	0.935434
	Total	1868.44	2605.93	1484.8	2946.96	11273.4	0	20179.5				Total	0.0925909	0.129137	0.0735794	0.146037	0.558655	0	1
	All Areas in Lebanon EEZ: Cell Values = Proportion of Column [Depth Band]											All Areas in Lebanon EEZ: Cell Values = Proportion of Row [Distance Band]
		0 to 5 NM	5 to 12 NM	12 to 16 NM	16 to 24 NM	24 to 200 NM	> 200 NM	Total					0 to 5 NM	5 to 12 NM	12 to 16 NM	16 to 24 NM	24 to 200 NM	> 200 NM	Total
	> -10m	0.0871163	0.000437477	0	0	0	0	0.00812267				> -10m	0.993045	0.00695518	0	0	0	0	1
	-10m to -50m	0.203405	0.00200055	0	0	0	0	0.0190918				-10m to -50m	0.986468	0.0135317	0	0	0	0	1
	-50m to -100m	0.156786	0.00660894	0	0	0	0	0.0153705				-50m to -100m	0.944474	0.0555261	0	0	0	0	1
	-100m to -150m	0.133379	0.00846455	0	0	0	0	0.0134428				-100m to -150m	0.918686	0.0813144	0	0	0	0	1
	-150m to -200m	0.0758348	0.0117433	0	0	0	0	0.00853811				-150m to -200m	0.822385	0.177615	0	0	0	0	1
	<-200m	0.343478	0.970745	1	1	1	0	0.935434				<-200m	0.0339981	0.134012	0.078658	0.156117	0.597214	0	1
	Total	1	1	1	1	1	0	1				Total	0.0925909	0.129137	0.0735794	0.146037	0.558655	0	1
	All Areas in Lebanon EEZ Excluding Protected Areas: Cell Values = Area in Sq. Km.											All Areas in Lebanon EEZ Excluding Protected Areas: Cell Values = Proportion of Total EEZ
		0 to 5 NM	5 to 12 NM	12 to 16 NM	16 to 24 NM	24 to 200 NM	> 200 NM	Total					0 to 5 NM	5 to 12 NM	12 to 16 NM	16 to 24 NM	24 to 200 NM	> 200 NM	Total
	> -10m	157.56	1.14003	0	0	0	0	158.7				> -10m	0.00782378	5.66093e-05	0	0	0	0	0.00788039
	-10m to -50m	369.781	5.21329	0	0	0	0	374.995				-10m to -50m	0.0183618	0.00025887	0	0	0	0	0.0186207
	-50m to -100m	280.523	17.2224	0	0	0	0	297.745				-50m to -100m	0.0139296	0.000855194	0	0	0	0	0.0147848
	-100m to -150m	236.266	22.058	0	0	0	0	258.324				-100m to -150m	0.011732	0.00109531	0	0	0	0	0.0128273
	-150m to -200m	141.677	30.6022	0	0	0	0	172.279				-150m to -200m	0.00703507	0.00151958	0	0	0	0	0.00855464
	<-200m	641.768	2529.69	1484.8	2946.96	11273.4	0	18876.6				<-200m	0.0318675	0.125614	0.0737287	0.146334	0.559788	0	0.937332
	Total	1827.58	2605.93	1484.8	2946.96	11273.4	0	20138.6				Total	0.0907497	0.1294	0.0737287	0.146334	0.559788	0	1
	All Areas in Lebanon EEZ Excluding Protected Areas: Cell Values = Proportion of Column [Depth Band]											All Areas in Lebanon EEZ Excluding Protected Areas: Cell Values = Proportion of Row [Distance Band]
		0 to 5 NM	5 to 12 NM	12 to 16 NM	16 to 24 NM	24 to 200 NM	> 200 NM	Total					0 to 5 NM	5 to 12 NM	12 to 16 NM	16 to 24 NM	24 to 200 NM	> 200 NM	Total
	> -10m	0.0862127	0.000437477	0	0	0	0	0.00788039				> -10m	0.992816	0.00718357	0	0	0	0	1
	-10m to -50m	0.202334	0.00200055	0	0	0	0	0.0186207				-10m to -50m	0.986098	0.0139023	0	0	0	0	1
	-50m to -100m	0.153495	0.00660894	0	0	0	0	0.0147848				-50m to -100m	0.942157	0.0578428	0	0	0	0	1
	-100m to -150m	0.129278	0.00846455	0	0	0	0	0.0128273				-100m to -150m	0.914611	0.0853889	0	0	0	0	1
	-150m to -200m	0.0775216	0.0117433	0	0	0	0	0.00855464				-150m to -200m	0.822368	0.177632	0	0	0	0	1
	<-200m	0.351158	0.970745	1	1	1	0	0.937332				<-200m	0.0339981	0.134012	0.078658	0.156117	0.597214	0	1
	Total	1	1	1	1	1	0	1				Total	0.0907497	0.1294	0.0737287	0.146334	0.559788	0	1
Dataset Credits:
	Depth Ranges derived from GEBCO (General Bathymetric Chart of the Oceans) 2014 data (http://www.gebco.net/data_and_products/gridded_bathymetry_data/). GEBCO operates under the auspices of the International Hydrographic Organization (IHO) and the Intergovernmental Oceanographic Commission (IOC) of UNESCO.
	Coastlines, distance bands and general marine/land delinations derived from GAUL (Global Administrative Unit Layers) 2014 data (http://www.fao.org/geonetwork/srv/en/metadata.show?id=12691). This dataset is an initiative implemented by FAO within the Bill & Melinda Gates Foundation, Agricultural Market Information System (AMIS) and AfricaFertilizer.org projects.
	Exclusive Economic Zones and Jurisdictional Boundaries derived from the World EEZ v. 9 (2016-10-21), developed by the Flanders Marine Institute (http://www.marineregions.org/downloads.php). EEZ polygons were split along MARIBE regional boundaries to facilitate this analysis.
	Marine Protected Areas extracted from the October, 2016 version of the World Database on Protected Areas (https://www.protectedplanet.net/). This dataset is a joint project between the United Nations Environment Programme (UNEP) and the International Union for Conservation of Nature (IUCN), managed by UNEP World Conservation Monitoring Centre (UNEP-WCMC).
	Background reference map from National Geographic. Content may not reflect National Geographic's current map policy. Sources: National Geographic, Esri, DeLorme, HERE, UNEP-WCMC, USGS, NASA, ESA, METI, NRCAN, GEBCO, NOAA, increment P Corp.
Map and CSV created on Monday, April 2, 2018
Map Coordinate System:
	Name: World_Azimuthal_Equidistant
	Projection: Azimuthal_Equidistant
	Datum: D_WGS_1984
	Spheroid: WGS_1984
	False Easting: 0.0000
	False Northing: 0.0000
	Central Meridian: 34.8431466589
	Latitude of Origin: 33.9537579945
