# Supplementary material for: Spatial datasets to define operational boundaries within four marine basins delineated by distance from shore, depth, EEZ and protected status, accompanied by maps and statistical summary tables
Source: Data Brief. 2018 Nov 28;21:2638–42. doi: 10.1016/j.dib.2018.11.118 (PMC6290244; doi:10.1016/j.dib.2018.11.118)
Supplement: Supplementary file 2 — Supplementary material [file mmc2.zip › Operational_Boundaries_Data/Tables/By_Country/Libya_Mediterranean.xls]

## Sheet: Libya_Mediterranean
Libya: Mediterranean Region
	Regions: Mediterranean
	Total Area in All Regions: 364,065 Sq. Km.
		Mediterranean: 364,065 Sq. Km. [100.0%]
	Total Protected Area: 0 Sq. Km.
		Mediterranean: 0 Sq. Km. [0.0%]
	All Areas in Libya EEZ: Cell Values = Area in Sq.											All Areas in Libya EEZ: Cell Values = Proportion of Total EEZ
		0 to 5 NM	5 to 12 NM	12 to 16 NM	16 to 24 NM	24 to 200 NM	> 200 NM	Total					0 to 5 NM	5 to 12 NM	12 to 16 NM	16 to 24 NM	24 to 200 NM	> 200 NM	Total
	> -10m	3091.64	57.8463	5.63394	0	0	0	3155.12				> -10m	0.00849199	0.00015889	1.54751e-05	0	0	0	0.00866635
	-10m to -50m	9332.49	6130.37	800.964	513.263	330.034	0	17107.1				-10m to -50m	0.0256341	0.0168387	0.00220006	0.00140981	0.000906524	0	0.0469892
	-50m to -100m	2565.85	7502.18	3651.02	3259.9	3634.81	0	20613.8				-50m to -100m	0.00704778	0.0206067	0.0100285	0.00895417	0.00998396	0	0.0566211
	-100m to -150m	436.569	3035.42	1982.11	2962.77	6652.35	0	15069.2				-100m to -150m	0.00119915	0.00833758	0.00544439	0.00813802	0.0182724	0	0.0413916
	-150m to -200m	181.914	1469.22	1630.69	3024.53	4215.93	0	10522.3				-150m to -200m	0.000499675	0.00403559	0.00447911	0.00830768	0.0115802	0	0.0289022
	<-200m	482.641	4161.88	4655.69	15524.4	272773	0	297597				<-200m	0.0013257	0.0114317	0.0127881	0.0426417	0.749242	0	0.81743
	Total	16091.1	22356.9	12726.1	25284.8	287606	0	364065				Total	0.0441984	0.0614091	0.0349556	0.0694514	0.789985	0	1
	All Areas in Libya EEZ: Cell Values = Proportion of Column [Depth Band]											All Areas in Libya EEZ: Cell Values = Proportion of Row [Distance Band]
		0 to 5 NM	5 to 12 NM	12 to 16 NM	16 to 24 NM	24 to 200 NM	> 200 NM	Total					0 to 5 NM	5 to 12 NM	12 to 16 NM	16 to 24 NM	24 to 200 NM	> 200 NM	Total
	> -10m	0.192133	0.0025874	0.000442707	0	0	0	0.00866635				> -10m	0.97988	0.0183341	0.00178565	0	0	0	1
	-10m to -50m	0.579979	0.274205	0.0629387	0.0202992	0.00114752	0	0.0469892				-10m to -50m	0.545533	0.358352	0.0468205	0.0300029	0.0192922	0	1
	-50m to -100m	0.159458	0.335564	0.286892	0.128927	0.0126382	0	0.0566211				-50m to -100m	0.124473	0.36394	0.177116	0.158142	0.176329	0	1
	-100m to -150m	0.0271311	0.135771	0.155752	0.117176	0.0231301	0	0.0413916				-100m to -150m	0.0289709	0.201432	0.131534	0.196611	0.441453	0	1
	-150m to -200m	0.0113053	0.0657164	0.128137	0.119619	0.0146587	0	0.0289022				-150m to -200m	0.0172885	0.139629	0.154975	0.287441	0.400667	0	1
	<-200m	0.0299943	0.186156	0.365838	0.613979	0.948426	0	0.81743				<-200m	0.00162179	0.0139849	0.0156442	0.0521657	0.916583	0	1
	Total	1	1	1	1	1	0	1				Total	0.0441984	0.0614091	0.0349556	0.0694514	0.789985	0	1
	All Areas in Libya EEZ Excluding Protected Areas: Cell Values = Area in Sq. Km.											All Areas in Libya EEZ Excluding Protected Areas: Cell Values = Proportion of Total EEZ
		0 to 5 NM	5 to 12 NM	12 to 16 NM	16 to 24 NM	24 to 200 NM	> 200 NM	Total					0 to 5 NM	5 to 12 NM	12 to 16 NM	16 to 24 NM	24 to 200 NM	> 200 NM	Total
	> -10m	3091.64	57.8463	5.63394	0	0	0	3155.12				> -10m	0.00849199	0.00015889	1.54751e-05	0	0	0	0.00866635
	-10m to -50m	9332.49	6130.37	800.964	513.263	330.034	0	17107.1				-10m to -50m	0.0256341	0.0168387	0.00220006	0.00140981	0.000906524	0	0.0469892
	-50m to -100m	2565.85	7502.18	3651.02	3259.9	3634.81	0	20613.8				-50m to -100m	0.00704778	0.0206067	0.0100285	0.00895417	0.00998396	0	0.0566211
	-100m to -150m	436.569	3035.42	1982.11	2962.77	6652.35	0	15069.2				-100m to -150m	0.00119915	0.00833758	0.00544439	0.00813802	0.0182724	0	0.0413916
	-150m to -200m	181.914	1469.22	1630.69	3024.53	4215.93	0	10522.3				-150m to -200m	0.000499675	0.00403559	0.00447911	0.00830768	0.0115802	0	0.0289022
	<-200m	482.641	4161.88	4655.69	15524.4	272773	0	297597				<-200m	0.0013257	0.0114317	0.0127881	0.0426417	0.749242	0	0.81743
	Total	16091.1	22356.9	12726.1	25284.8	287606	0	364065				Total	0.0441984	0.0614091	0.0349556	0.0694514	0.789985	0	1
	All Areas in Libya EEZ Excluding Protected Areas: Cell Values = Proportion of Column [Depth Band]											All Areas in Libya EEZ Excluding Protected Areas: Cell Values = Proportion of Row [Distance Band]
		0 to 5 NM	5 to 12 NM	12 to 16 NM	16 to 24 NM	24 to 200 NM	> 200 NM	Total					0 to 5 NM	5 to 12 NM	12 to 16 NM	16 to 24 NM	24 to 200 NM	> 200 NM	Total
	> -10m	0.192133	0.0025874	0.000442707	0	0	0	0.00866635				> -10m	0.97988	0.0183341	0.00178565	0	0	0	1
	-10m to -50m	0.579979	0.274205	0.0629387	0.0202992	0.00114752	0	0.0469892				-10m to -50m	0.545533	0.358352	0.0468205	0.0300029	0.0192922	0	1
	-50m to -100m	0.159458	0.335564	0.286892	0.128927	0.0126382	0	0.0566211				-50m to -100m	0.124473	0.36394	0.177116	0.158142	0.176329	0	1
	-100m to -150m	0.0271311	0.135771	0.155752	0.117176	0.0231301	0	0.0413916				-100m to -150m	0.0289709	0.201432	0.131534	0.196611	0.441453	0	1
	-150m to -200m	0.0113053	0.0657164	0.128137	0.119619	0.0146587	0	0.0289022				-150m to -200m	0.0172885	0.139629	0.154975	0.287441	0.400667	0	1
	<-200m	0.0299943	0.186156	0.365838	0.613979	0.948426	0	0.81743				<-200m	0.00162179	0.0139849	0.0156442	0.0521657	0.916583	0	1
	Total	1	1	1	1	1	0	1				Total	0.0441984	0.0614091	0.0349556	0.0694514	0.789985	0	1
Dataset Credits:
	Depth Ranges derived from GEBCO (General Bathymetric Chart of the Oceans) 2014 data (http://www.gebco.net/data_and_products/gridded_bathymetry_data/). GEBCO operates under the auspices of the International Hydrographic Organization (IHO) and the Intergovernmental Oceanographic Commission (IOC) of UNESCO.
	Coastlines, distance bands and general marine/land delinations derived from GAUL (Global Administrative Unit Layers) 2014 data (http://www.fao.org/geonetwork/srv/en/metadata.show?id=12691). This dataset is an initiative implemented by FAO within the Bill & Melinda Gates Foundation, Agricultural Market Information System (AMIS) and AfricaFertilizer.org projects.
	Exclusive Economic Zones and Jurisdictional Boundaries derived from the World EEZ v. 9 (2016-10-21), developed by the Flanders Marine Institute (http://www.marineregions.org/downloads.php). EEZ polygons were split along MARIBE regional boundaries to facilitate this analysis.
	Marine Protected Areas extracted from the October, 2016 version of the World Database on Protected Areas (https://www.protectedplanet.net/). This dataset is a joint project between the United Nations Environment Programme (UNEP) and the International Union for Conservation of Nature (IUCN), managed by UNEP World Conservation Monitoring Centre (UNEP-WCMC).
	Background reference map from National Geographic. Content may not reflect National Geographic's current map policy. Sources: National Geographic, Esri, DeLorme, HERE, UNEP-WCMC, USGS, NASA, ESA, METI, NRCAN, GEBCO, NOAA, increment P Corp.
Map and CSV created on Monday, April 2, 2018
Map Coordinate System:
	Name: World_Azimuthal_Equidistant
	Projection: Azimuthal_Equidistant
	Datum: D_WGS_1984
	Spheroid: WGS_1984
	False Easting: 0.0000
	False Northing: 0.0000
	Central Meridian: 18.8768261797
	Latitude of Origin: 32.8460975142
