# Supplementary material for: Spatial datasets to define operational boundaries within four marine basins delineated by distance from shore, depth, EEZ and protected status, accompanied by maps and statistical summary tables
Source: Data Brief. 2018 Nov 28;21:2638–42. doi: 10.1016/j.dib.2018.11.118 (PMC6290244; doi:10.1016/j.dib.2018.11.118)
Supplement: Supplementary file 2 — Supplementary material [file mmc2.zip › Operational_Boundaries_Data/Tables/By_Country/Lithuania_Baltic.xls]

## Sheet: Lithuania_Baltic
Lithuania: Baltic Region
	Regions: Baltic
	Total Area in All Regions: 6,758 Sq. Km.
		Baltic: 6,758 Sq. Km. [100.0%]
	Total Protected Area: 1,296 Sq. Km.
		Baltic: 1,296 Sq. Km. [100.0%]
	All Areas in Lithuania EEZ: Cell Values = Area in Sq.											All Areas in Lithuania EEZ: Cell Values = Proportion of Total EEZ
		0 to 5 NM	5 to 12 NM	12 to 16 NM	16 to 24 NM	24 to 200 NM	> 200 NM	Total					0 to 5 NM	5 to 12 NM	12 to 16 NM	16 to 24 NM	24 to 200 NM	> 200 NM	Total
	> -10m	514.255	0	0	0	0	0	514.255				> -10m	0.0760984	0	0	0	0	0	0.0760984
	-10m to -50m	659.077	967.112	400.411	589.384	286.4	0	2902.38				-10m to -50m	0.0975289	0.143111	0.059252	0.0872159	0.0423809	0	0.429489
	-50m to -100m	0	58.5712	137.257	389.754	2655.37	0	3240.95				-50m to -100m	0	0.00866725	0.0203111	0.057675	0.392936	0	0.47959
	-100m to -150m	0	0	0	0	100.17	0	100.17				-100m to -150m	0	0	0	0	0.014823	0	0.014823
	-150m to -200m	0	0	0	0	0	0	0				-150m to -200m	0	0	0	0	0	0	0
	<-200m	0	0	0	0	0	0	0				<-200m	0	0	0	0	0	0	0
	Total	1173.33	1025.68	537.668	979.138	3041.94	0	6757.76				Total	0.173627	0.151779	0.0795631	0.144891	0.45014	0	1
	All Areas in Lithuania EEZ: Cell Values = Proportion of Column [Depth Band]											All Areas in Lithuania EEZ: Cell Values = Proportion of Row [Distance Band]
		0 to 5 NM	5 to 12 NM	12 to 16 NM	16 to 24 NM	24 to 200 NM	> 200 NM	Total					0 to 5 NM	5 to 12 NM	12 to 16 NM	16 to 24 NM	24 to 200 NM	> 200 NM	Total
	> -10m	0.438286	0	0	0	0	0	0.0760984				> -10m	1	0	0	0	0	0	1
	-10m to -50m	0.561714	0.942895	0.744717	0.601942	0.0941504	0	0.429489				-10m to -50m	0.227081	0.333213	0.137959	0.203069	0.0986774	0	1
	-50m to -100m	0	0.0571046	0.255283	0.398058	0.87292	0	0.47959				-50m to -100m	0	0.0180722	0.042351	0.120259	0.819318	0	1
	-100m to -150m	0	0	0	0	0.0329297	0	0.014823				-100m to -150m	0	0	0	0	1	0	1
	-150m to -200m	0	0	0	0	0	0	0				-150m to -200m	0	0	0	0	0	0	0
	<-200m	0	0	0	0	0	0	0				<-200m	0	0	0	0	0	0	0
	Total	1	1	1	1	1	0	1				Total	0.173627	0.151779	0.0795631	0.144891	0.45014	0	1
	All Areas in Lithuania EEZ Excluding Protected Areas: Cell Values = Area in Sq. Km.											All Areas in Lithuania EEZ Excluding Protected Areas: Cell Values = Proportion of Total EEZ
		0 to 5 NM	5 to 12 NM	12 to 16 NM	16 to 24 NM	24 to 200 NM	> 200 NM	Total					0 to 5 NM	5 to 12 NM	12 to 16 NM	16 to 24 NM	24 to 200 NM	> 200 NM	Total
	> -10m	41.9629	0	0	0	0	0	41.9629				> -10m	0.00768327	0	0	0	0	0	0.00768327
	-10m to -50m	283.309	702.482	279.28	527.034	286.4	0	2078.5				-10m to -50m	0.051873	0.128622	0.0511353	0.0964982	0.0524389	0	0.380568
	-50m to -100m	0	58.5712	137.257	389.754	2655.37	0	3240.95				-50m to -100m	0	0.0107242	0.0251314	0.0713628	0.48619	0	0.593408
	-100m to -150m	0	0	0	0	100.17	0	100.17				-100m to -150m	0	0	0	0	0.0183408	0	0.0183408
	-150m to -200m	0	0	0	0	0	0	0				-150m to -200m	0	0	0	0	0	0	0
	<-200m	0	0	0	0	0	0	0				<-200m	0	0	0	0	0	0	0
	Total	325.272	761.053	416.537	916.788	3041.94	0	5461.59				Total	0.0595562	0.139346	0.0762667	0.167861	0.55697	0	1
	All Areas in Lithuania EEZ Excluding Protected Areas: Cell Values = Proportion of Column [Depth Band]											All Areas in Lithuania EEZ Excluding Protected Areas: Cell Values = Proportion of Row [Distance Band]
		0 to 5 NM	5 to 12 NM	12 to 16 NM	16 to 24 NM	24 to 200 NM	> 200 NM	Total					0 to 5 NM	5 to 12 NM	12 to 16 NM	16 to 24 NM	24 to 200 NM	> 200 NM	Total
	> -10m	0.129009	0	0	0	0	0	0.00768327				> -10m	1	0	0	0	0	0	1
	-10m to -50m	0.870991	0.923039	0.67048	0.57487	0.0941504	0	0.380568				-10m to -50m	0.136304	0.337975	0.134366	0.253564	0.137791	0	1
	-50m to -100m	0	0.0769607	0.32952	0.42513	0.87292	0	0.593408				-50m to -100m	0	0.0180722	0.042351	0.120259	0.819318	0	1
	-100m to -150m	0	0	0	0	0.0329297	0	0.0183408				-100m to -150m	0	0	0	0	1	0	1
	-150m to -200m	0	0	0	0	0	0	0				-150m to -200m	0	0	0	0	0	0	0
	<-200m	0	0	0	0	0	0	0				<-200m	0	0	0	0	0	0	0
	Total	1	1	1	1	1	0	1				Total	0.0595562	0.139346	0.0762667	0.167861	0.55697	0	1
Dataset Credits:
	Depth Ranges derived from GEBCO (General Bathymetric Chart of the Oceans) 2014 data (http://www.gebco.net/data_and_products/gridded_bathymetry_data/). GEBCO operates under the auspices of the International Hydrographic Organization (IHO) and the Intergovernmental Oceanographic Commission (IOC) of UNESCO.
	Coastlines, distance bands and general marine/land delinations derived from GAUL (Global Administrative Unit Layers) 2014 data (http://www.fao.org/geonetwork/srv/en/metadata.show?id=12691). This dataset is an initiative implemented by FAO within the Bill & Melinda Gates Foundation, Agricultural Market Information System (AMIS) and AfricaFertilizer.org projects.
	Exclusive Economic Zones and Jurisdictional Boundaries derived from the World EEZ v. 9 (2016-10-21), developed by the Flanders Marine Institute (http://www.marineregions.org/downloads.php). EEZ polygons were split along MARIBE regional boundaries to facilitate this analysis.
	Marine Protected Areas extracted from the October, 2016 version of the World Database on Protected Areas (https://www.protectedplanet.net/). This dataset is a joint project between the United Nations Environment Programme (UNEP) and the International Union for Conservation of Nature (IUCN), managed by UNEP World Conservation Monitoring Centre (UNEP-WCMC).
	Background reference map from National Geographic. Content may not reflect National Geographic's current map policy. Sources: National Geographic, Esri, DeLorme, HERE, UNEP-WCMC, USGS, NASA, ESA, METI, NRCAN, GEBCO, NOAA, increment P Corp.
Map and CSV created on Monday, April 2, 2018
Map Coordinate System:
	Name: World_Azimuthal_Equidistant
	Projection: Azimuthal_Equidistant
	Datum: D_WGS_1984
	Spheroid: WGS_1984
	False Easting: 0.0000
	False Northing: 0.0000
	Central Meridian: 20.1605329289
	Latitude of Origin: 55.6456296019
