# Supplementary material for: Spatial datasets to define operational boundaries within four marine basins delineated by distance from shore, depth, EEZ and protected status, accompanied by maps and statistical summary tables
Source: Data Brief. 2018 Nov 28;21:2638–42. doi: 10.1016/j.dib.2018.11.118 (PMC6290244; doi:10.1016/j.dib.2018.11.118)
Supplement: Supplementary file 2 — Supplementary material [file mmc2.zip › Operational_Boundaries_Data/Tables/By_Country/Malta_Mediterranean.xls]

## Sheet: Malta_Mediterranean
Malta: Mediterranean Region
	Regions: Mediterranean
	Total Area in All Regions: 52,922 Sq. Km.
		Mediterranean: 52,922 Sq. Km. [100.0%]
	Total Protected Area: 3,480 Sq. Km.
		Mediterranean: 3,480 Sq. Km. [100.0%]
	All Areas in Malta EEZ: Cell Values = Area in Sq.											All Areas in Malta EEZ: Cell Values = Proportion of Total EEZ
		0 to 5 NM	5 to 12 NM	12 to 16 NM	16 to 24 NM	24 to 200 NM	> 200 NM	Total					0 to 5 NM	5 to 12 NM	12 to 16 NM	16 to 24 NM	24 to 200 NM	> 200 NM	Total
	> -10m	56.1918	0	0	0	0	0	56.1918				> -10m	0.00106179	0	0	0	0	0	0.00106179
	-10m to -50m	82.7005	6.95609	0	0	0	0	89.6566				-10m to -50m	0.0015627	0.000131441	0	0	0	0	0.00169414
	-50m to -100m	192.701	207.633	206.025	551.629	345.605	0	1503.59				-50m to -100m	0.00364125	0.0039234	0.00389301	0.0104235	0.0065305	0	0.0284117
	-100m to -150m	281.682	544.739	415.566	1046.71	1722.56	0	4011.25				-100m to -150m	0.00532263	0.0102933	0.00785248	0.0197785	0.0325492	0	0.0757961
	-150m to -200m	412.454	212.326	94.5502	118.159	1477.51	0	2315				-150m to -200m	0.00779368	0.00401208	0.00178661	0.00223271	0.0279188	0	0.0437438
	<-200m	310.618	1673.46	1259.6	3119.03	38583.2	0	44946				<-200m	0.0058694	0.0316214	0.0238013	0.0589367	0.729064	0	0.849292
	Total	1336.35	2645.11	1975.74	4835.53	42128.9	0	52921.6				Total	0.0252515	0.0499816	0.0373334	0.0913714	0.796062	0	1
	All Areas in Malta EEZ: Cell Values = Proportion of Column [Depth Band]											All Areas in Malta EEZ: Cell Values = Proportion of Row [Distance Band]
		0 to 5 NM	5 to 12 NM	12 to 16 NM	16 to 24 NM	24 to 200 NM	> 200 NM	Total					0 to 5 NM	5 to 12 NM	12 to 16 NM	16 to 24 NM	24 to 200 NM	> 200 NM	Total
	> -10m	0.0420488	0	0	0	0	0	0.00106179				> -10m	1	0	0	0	0	0	1
	-10m to -50m	0.0618854	0.00262979	0	0	0	0	0.00169414				-10m to -50m	0.922414	0.077586	0	0	0	0	1
	-50m to -100m	0.1442	0.0784969	0.104277	0.114078	0.00820351	0	0.0284117				-50m to -100m	0.12816	0.138091	0.137022	0.366874	0.229853	0	1
	-100m to -150m	0.210785	0.205942	0.210334	0.216463	0.0408877	0	0.0757961				-100m to -150m	0.070223	0.135803	0.1036	0.260944	0.429431	0	1
	-150m to -200m	0.308643	0.0802711	0.0478555	0.0244355	0.0350711	0	0.0437438				-150m to -200m	0.178166	0.0917177	0.0408425	0.0510405	0.638233	0	1
	<-200m	0.232438	0.632661	0.637533	0.645023	0.915838	0	0.849292				<-200m	0.00691093	0.0372327	0.0280248	0.0693951	0.858437	0	1
	Total	1	1	1	1	1	0	1				Total	0.0252515	0.0499816	0.0373334	0.0913714	0.796062	0	1
	All Areas in Malta EEZ Excluding Protected Areas: Cell Values = Area in Sq. Km.											All Areas in Malta EEZ Excluding Protected Areas: Cell Values = Proportion of Total EEZ
		0 to 5 NM	5 to 12 NM	12 to 16 NM	16 to 24 NM	24 to 200 NM	> 200 NM	Total					0 to 5 NM	5 to 12 NM	12 to 16 NM	16 to 24 NM	24 to 200 NM	> 200 NM	Total
	> -10m	13.2493	0	0	0	0	0	13.2493				> -10m	0.000267979	0	0	0	0	0	0.000267979
	-10m to -50m	10.2611	0	0	0	0	0	10.2611				-10m to -50m	0.000207541	0	0	0	0	0	0.000207541
	-50m to -100m	18.0594	15.0679	108.9	497.679	345.605	0	985.312				-50m to -100m	0.000365269	0.000304764	0.00220262	0.010066	0.0069902	0	0.0199289
	-100m to -150m	54.3651	214.077	310.067	1037.71	1719.9	0	3336.12				-100m to -150m	0.00109959	0.00432991	0.00627141	0.0209887	0.0347866	0	0.0674763
	-150m to -200m	101.694	184.975	91.198	110	1474.41	0	1962.28				-150m to -200m	0.00205686	0.00374129	0.00184457	0.00222485	0.0298215	0	0.039689
	<-200m	103.017	1029.39	928.793	2521.9	38551.1	0	43134.2				<-200m	0.00208362	0.0208205	0.0187857	0.0510079	0.779733	0	0.87243
	Total	300.646	1443.51	1438.96	4167.29	42091	0	49441.4				Total	0.00608086	0.0291965	0.0291043	0.0842875	0.851331	0	1
	All Areas in Malta EEZ Excluding Protected Areas: Cell Values = Proportion of Column [Depth Band]											All Areas in Malta EEZ Excluding Protected Areas: Cell Values = Proportion of Row [Distance Band]
		0 to 5 NM	5 to 12 NM	12 to 16 NM	16 to 24 NM	24 to 200 NM	> 200 NM	Total					0 to 5 NM	5 to 12 NM	12 to 16 NM	16 to 24 NM	24 to 200 NM	> 200 NM	Total
	> -10m	0.0440693	0	0	0	0	0	0.000267979				> -10m	1	0	0	0	0	0	1
	-10m to -50m	0.0341303	0	0	0	0	0	0.000207541				-10m to -50m	1	0	0	0	0	0	1
	-50m to -100m	0.0600687	0.0104384	0.07568	0.119425	0.0082109	0	0.0199289				-50m to -100m	0.0183286	0.0152926	0.110524	0.505098	0.350757	0	1
	-100m to -150m	0.180827	0.148302	0.21548	0.249014	0.0408615	0	0.0674763				-100m to -150m	0.0162959	0.0641694	0.0929425	0.311053	0.515539	0	1
	-150m to -200m	0.338252	0.128142	0.0633777	0.026396	0.0350292	0	0.039689				-150m to -200m	0.0518244	0.0942652	0.0464755	0.0560571	0.751378	0	1
	<-200m	0.342653	0.713117	0.645462	0.605165	0.915898	0	0.87243				<-200m	0.0023883	0.023865	0.0215327	0.0584664	0.893748	0	1
	Total	1	1	1	1	1	0	1				Total	0.00608086	0.0291965	0.0291043	0.0842875	0.851331	0	1
Dataset Credits:
	Depth Ranges derived from GEBCO (General Bathymetric Chart of the Oceans) 2014 data (http://www.gebco.net/data_and_products/gridded_bathymetry_data/). GEBCO operates under the auspices of the International Hydrographic Organization (IHO) and the Intergovernmental Oceanographic Commission (IOC) of UNESCO.
	Coastlines, distance bands and general marine/land delinations derived from GAUL (Global Administrative Unit Layers) 2014 data (http://www.fao.org/geonetwork/srv/en/metadata.show?id=12691). This dataset is an initiative implemented by FAO within the Bill & Melinda Gates Foundation, Agricultural Market Information System (AMIS) and AfricaFertilizer.org projects.
	Exclusive Economic Zones and Jurisdictional Boundaries derived from the World EEZ v. 9 (2016-10-21), developed by the Flanders Marine Institute (http://www.marineregions.org/downloads.php). EEZ polygons were split along MARIBE regional boundaries to facilitate this analysis.
	Marine Protected Areas extracted from the October, 2016 version of the World Database on Protected Areas (https://www.protectedplanet.net/). This dataset is a joint project between the United Nations Environment Programme (UNEP) and the International Union for Conservation of Nature (IUCN), managed by UNEP World Conservation Monitoring Centre (UNEP-WCMC).
	Background reference map from National Geographic. Content may not reflect National Geographic's current map policy. Sources: National Geographic, Esri, DeLorme, HERE, UNEP-WCMC, USGS, NASA, ESA, METI, NRCAN, GEBCO, NOAA, increment P Corp.
Map and CSV created on Monday, April 2, 2018
Map Coordinate System:
	Name: World_Azimuthal_Equidistant
	Projection: Azimuthal_Equidistant
	Datum: D_WGS_1984
	Spheroid: WGS_1984
	False Easting: 0.0000
	False Northing: 0.0000
	Central Meridian: 15.4571140868
	Latitude of Origin: 35.3628441306
