# Supplementary material for: Spatial datasets to define operational boundaries within four marine basins delineated by distance from shore, depth, EEZ and protected status, accompanied by maps and statistical summary tables
Source: Data Brief. 2018 Nov 28;21:2638–42. doi: 10.1016/j.dib.2018.11.118 (PMC6290244; doi:10.1016/j.dib.2018.11.118)
Supplement: Supplementary file 2 — Supplementary material [file mmc2.zip › Operational_Boundaries_Data/Tables/By_Country/Mexico_Gulf_of_Mexico_and_Caribbean.xls]

## Sheet: Mexico_Gulf_of_Mexico_and_Carib
Mexico: Gulf of Mexico and Caribbean Regions
	Regions: Caribbean
	Total Area in All Regions: 829,583 Sq. Km.
		Caribbean: 829,583 Sq. Km. [100.0%]
	Total Protected Area: 18,984 Sq. Km.
		Caribbean: 18,984 Sq. Km. [100.0%]
	All Areas in EEZ: Cell Values = Area in Sq.											All Areas in EEZ: Cell Values = Proportion of Total EEZ
		0 to 5 NM	5 to 12 NM	12 to 16 NM	16 to 24 NM	24 to 200 NM	> 200 NM	Total					0 to 5 NM	5 to 12 NM	12 to 16 NM	16 to 24 NM	24 to 200 NM	> 200 NM	Total
	> -10m	13682.7	5707.99	1626.69	1430.22	1245.89	0	23693.5				> -10m	0.0164934	0.00688055	0.00196085	0.00172402	0.00150182	0	0.0285607
	-10m to -50m	12825.1	17729.8	9425.35	15773.2	61072.3	0	116826				-10m to -50m	0.0154596	0.0213719	0.0113615	0.0190134	0.073618	0	0.140825
	-50m to -100m	2487.68	6258.09	3856.86	8750.31	38774.9	0	60127.9				-50m to -100m	0.00299871	0.00754365	0.00464915	0.0105478	0.0467402	0	0.0724796
	-100m to -150m	844.492	1630.86	1238.59	3008.6	13125	0	19847.6				-100m to -150m	0.00101797	0.00196588	0.00149303	0.00362664	0.0158212	0	0.0239247
	-150m to -200m	592.305	461.236	634.71	1090.18	9014.88	0	11793.3				-150m to -200m	0.000713979	0.000555986	0.000765095	0.00131412	0.0108668	0	0.0142159
	<-200m	2683.75	7369.35	5341.52	15542.8	566279	79.3078	597296				<-200m	0.00323505	0.00888319	0.00643879	0.0187357	0.682606	9.55995e-05	0.719995
	Total	33116	39157.3	22123.7	45595.4	689512	79.3078	829583				Total	0.0399188	0.0472012	0.0266685	0.0549618	0.831154	9.55995e-05	1
	All Areas in EEZ: Cell Values = Proportion of Column [Depth Band]											All Areas in EEZ: Cell Values = Proportion of Row [Distance Band]
		0 to 5 NM	5 to 12 NM	12 to 16 NM	16 to 24 NM	24 to 200 NM	> 200 NM	Total					0 to 5 NM	5 to 12 NM	12 to 16 NM	16 to 24 NM	24 to 200 NM	> 200 NM	Total
	> -10m	0.413175	0.145771	0.0735268	0.0313677	0.00180691	0	0.0285607				> -10m	0.577487	0.24091	0.0686555	0.0603635	0.0525835	0	1
	-10m to -50m	0.387277	0.452784	0.426029	0.345939	0.0885732	0	0.140825				-10m to -50m	0.109779	0.151763	0.0806787	0.135015	0.522764	0	1
	-50m to -100m	0.0751204	0.159819	0.174332	0.191912	0.0562353	0	0.0724796				-50m to -100m	0.0413732	0.10408	0.0641443	0.145528	0.644874	0	1
	-100m to -150m	0.0255011	0.0416489	0.0559847	0.0659848	0.0190352	0	0.0239247				-100m to -150m	0.0425489	0.0821693	0.0624052	0.151585	0.661291	0	1
	-150m to -200m	0.0178858	0.0117791	0.0286891	0.0239098	0.0130743	0	0.0142159				-150m to -200m	0.0502238	0.03911	0.0538195	0.0924402	0.764406	0	1
	<-200m	0.0810409	0.188198	0.241439	0.340887	0.821275	1	0.719995				<-200m	0.00449317	0.0123379	0.00894284	0.026022	0.948071	0.000132778	1
	Total	1	1	1	1	1	1	1				Total	0.0399188	0.0472012	0.0266685	0.0549618	0.831154	9.55995e-05	1
	All Areas in EEZ Excluding Protected Areas: Cell Values = Area in Sq. Km.											All Areas in EEZ Excluding Protected Areas: Cell Values = Proportion of Total EEZ
		0 to 5 NM	5 to 12 NM	12 to 16 NM	16 to 24 NM	24 to 200 NM	> 200 NM	Total					0 to 5 NM	5 to 12 NM	12 to 16 NM	16 to 24 NM	24 to 200 NM	> 200 NM	Total
	> -10m	5693.33	3453.39	1531.22	1430.22	1245.89	0	13354				> -10m	0.0070236	0.0042603	0.00188899	0.0017644	0.00153699	0	0.0164743
	-10m to -50m	10087.3	16265.6	8968.71	15765.2	61072.3	0	112159				-10m to -50m	0.0124442	0.0200661	0.0110643	0.0194488	0.0753422	0	0.138366
	-50m to -100m	1630.63	4583.64	3695.93	8750.31	38774.9	0	57435.4				-50m to -100m	0.00201164	0.00565464	0.00455951	0.0107949	0.0478349	0	0.0708555
	-100m to -150m	540.549	1556.5	1205.4	3008.6	13125	0	19436.1				-100m to -150m	0.000666851	0.00192018	0.00148705	0.00371158	0.0161917	0	0.0239774
	-150m to -200m	380.69	453.618	634.71	1090.18	9014.88	0	11574.1				-150m to -200m	0.000469641	0.000559608	0.000783014	0.0013449	0.0111213	0	0.0142784
	<-200m	2127.18	7270.89	5341.52	15542.8	566279	79.3078	596641				<-200m	0.0026242	0.00896977	0.00658959	0.0191745	0.698593	9.78384e-05	0.736049
	Total	20459.7	33583.6	21377.5	45587.4	689512	79.3078	810599				Total	0.0252402	0.0414306	0.0263724	0.0562391	0.85062	9.78384e-05	1
	All Areas in EEZ Excluding Protected Areas: Cell Values = Proportion of Column [Depth Band]											All Areas in EEZ Excluding Protected Areas: Cell Values = Proportion of Row [Distance Band]
		0 to 5 NM	5 to 12 NM	12 to 16 NM	16 to 24 NM	24 to 200 NM	> 200 NM	Total					0 to 5 NM	5 to 12 NM	12 to 16 NM	16 to 24 NM	24 to 200 NM	> 200 NM	Total
	> -10m	0.278271	0.10283	0.0716276	0.0313732	0.00180691	0	0.0164743				> -10m	0.426337	0.258603	0.114663	0.1071	0.0932965	0	1
	-10m to -50m	0.493033	0.484331	0.41954	0.345824	0.0885732	0	0.138366				-10m to -50m	0.0899372	0.145022	0.0799642	0.140561	0.544515	0	1
	-50m to -100m	0.0796999	0.136484	0.172889	0.191946	0.0562353	0	0.0708555				-50m to -100m	0.0283907	0.0798051	0.0643494	0.15235	0.675104	0	1
	-100m to -150m	0.0264202	0.0463469	0.0563864	0.0659964	0.0190352	0	0.0239774				-100m to -150m	0.0278116	0.080083	0.0620187	0.154795	0.675292	0	1
	-150m to -200m	0.0186069	0.0135071	0.0296906	0.023914	0.0130743	0	0.0142784				-150m to -200m	0.0328916	0.0391926	0.054839	0.0941912	0.778886	0	1
	<-200m	0.103969	0.216501	0.249867	0.340946	0.821275	1	0.736049				<-200m	0.00356526	0.0121864	0.00895266	0.0260506	0.949112	0.000132924	1
	Total	1	1	1	1	1	1	1				Total	0.0252402	0.0414306	0.0263724	0.0562391	0.85062	9.78384e-05	1
Dataset Credits:
	Depth Ranges derived from GEBCO (General Bathymetric Chart of the Oceans) 2014 data (http://www.gebco.net/data_and_products/gridded_bathymetry_data/). GEBCO operates under the auspices of the International Hydrographic Organization (IHO) and the Intergovernmental Oceanographic Commission (IOC) of UNESCO.
	Coastlines, distance bands and general marine/land delinations derived from GAUL (Global Administrative Unit Layers) 2014 data (http://www.fao.org/geonetwork/srv/en/metadata.show?id=12691). This dataset is an initiative implemented by FAO within the Bill & Melinda Gates Foundation, Agricultural Market Information System (AMIS) and AfricaFertilizer.org projects.
	Exclusive Economic Zones and Jurisdictional Boundaries derived from the World EEZ v. 9 (2016-10-21), developed by the Flanders Marine Institute (http://www.marineregions.org/downloads.php). EEZ polygons were split along MARIBE regional boundaries to facilitate this analysis.
	Marine Protected Areas extracted from the October, 2016 version of the World Database on Protected Areas (https://www.protectedplanet.net/). This dataset is a joint project between the United Nations Environment Programme (UNEP) and the International Union for Conservation of Nature (IUCN), managed by UNEP World Conservation Monitoring Centre (UNEP-WCMC).
	Background reference map from National Geographic. Content may not reflect National Geographic's current map policy. Sources: National Geographic, Esri, DeLorme, HERE, UNEP-WCMC, USGS, NASA, ESA, METI, NRCAN, GEBCO, NOAA, increment P Corp.
Map and CSV created on Monday, April 2, 2018
Map Coordinate System:
	Name: World_Azimuthal_Equidistant
	Projection: Azimuthal_Equidistant
	Datum: D_WGS_1984
	Spheroid: WGS_1984
	False Easting: 0.0000
	False Northing: 0.0000
	Central Meridian: -91.2526819732
	Latitude of Origin: 21.8963548175
