# Supplementary material for: Spatial datasets to define operational boundaries within four marine basins delineated by distance from shore, depth, EEZ and protected status, accompanied by maps and statistical summary tables
Source: Data Brief. 2018 Nov 28;21:2638–42. doi: 10.1016/j.dib.2018.11.118 (PMC6290244; doi:10.1016/j.dib.2018.11.118)
Supplement: Supplementary file 2 — Supplementary material [file mmc2.zip › Operational_Boundaries_Data/Tables/By_Country/Monaco_Mediterranean.xls]

## Sheet: Monaco_Mediterranean
Monaco: Mediterranean Region
	Regions: Mediterranean
	Total Area in All Regions: 287 Sq. Km.
		Mediterranean: 287 Sq. Km. [100.0%]
	Total Protected Area: 287 Sq. Km.
		Mediterranean: 287 Sq. Km. [100.0%]
	All Areas in Monaco EEZ: Cell Values = Area in Sq.											All Areas in Monaco EEZ: Cell Values = Proportion of Total EEZ
		0 to 5 NM	5 to 12 NM	12 to 16 NM	16 to 24 NM	24 to 200 NM	> 200 NM	Total					0 to 5 NM	5 to 12 NM	12 to 16 NM	16 to 24 NM	24 to 200 NM	> 200 NM	Total
	> -10m	1.41066	0	0	0	0	0	1.41066				> -10m	0.00491277	0	0	0	0	0	0.00491277
	-10m to -50m	0.7457	0	0	0	0	0	0.7457				-10m to -50m	0.00259698	0	0	0	0	0	0.00259698
	-50m to -100m	3.61717	0	0	0	0	0	3.61717				-50m to -100m	0.0125972	0	0	0	0	0	0.0125972
	-100m to -150m	1.2411	0	0	0	0	0	1.2411				-100m to -150m	0.00432224	0	0	0	0	0	0.00432224
	-150m to -200m	2.13158	0	0	0	0	0	2.13158				-150m to -200m	0.00742343	0	0	0	0	0	0.00742343
	<-200m	20.4095	43.6011	25.4321	50.3758	138.177	0	277.996				<-200m	0.0710782	0.151845	0.08857	0.175439	0.481215	0	0.968147
	Total	29.5557	43.6011	25.4321	50.3758	138.177	0	287.142				Total	0.102931	0.151845	0.08857	0.175439	0.481215	0	1
	All Areas in Monaco EEZ: Cell Values = Proportion of Column [Depth Band]											All Areas in Monaco EEZ: Cell Values = Proportion of Row [Distance Band]
		0 to 5 NM	5 to 12 NM	12 to 16 NM	16 to 24 NM	24 to 200 NM	> 200 NM	Total					0 to 5 NM	5 to 12 NM	12 to 16 NM	16 to 24 NM	24 to 200 NM	> 200 NM	Total
	> -10m	0.0477289	0	0	0	0	0	0.00491277				> -10m	1	0	0	0	0	0	1
	-10m to -50m	0.0252303	0	0	0	0	0	0.00259698				-10m to -50m	1	0	0	0	0	0	1
	-50m to -100m	0.122385	0	0	0	0	0	0.0125972				-50m to -100m	1	0	0	0	0	0	1
	-100m to -150m	0.0419917	0	0	0	0	0	0.00432224				-100m to -150m	1	0	0	0	0	0	1
	-150m to -200m	0.0721206	0	0	0	0	0	0.00742343				-150m to -200m	1	0	0	0	0	0	1
	<-200m	0.690544	1	1	1	1	0	0.968147				<-200m	0.0734167	0.156841	0.091484	0.181211	0.497047	0	1
	Total	1	1	1	1	1	0	1				Total	0.102931	0.151845	0.08857	0.175439	0.481215	0	1
	All Areas in Monaco EEZ Excluding Protected Areas: Cell Values = Area in Sq. Km.											All Areas in Monaco EEZ Excluding Protected Areas: Cell Values = Proportion of Total EEZ
		0 to 5 NM	5 to 12 NM	12 to 16 NM	16 to 24 NM	24 to 200 NM	> 200 NM	Total					0 to 5 NM	5 to 12 NM	12 to 16 NM	16 to 24 NM	24 to 200 NM	> 200 NM	Total
	> -10m	0.0214415	0	0	0	0	0	0.0214415				> -10m	1	0	0	0	0	0	1
	-10m to -50m	0	0	0	0	0	0	0				-10m to -50m	0	0	0	0	0	0	0
	-50m to -100m	0	0	0	0	0	0	0				-50m to -100m	0	0	0	0	0	0	0
	-100m to -150m	0	0	0	0	0	0	0				-100m to -150m	0	0	0	0	0	0	0
	-150m to -200m	0	0	0	0	0	0	0				-150m to -200m	0	0	0	0	0	0	0
	<-200m	0	0	0	0	0	0	0				<-200m	0	0	0	0	0	0	0
	Total	0.0214415	0	0	0	0	0	0.0214415				Total	1	0	0	0	0	0	1
	All Areas in Monaco EEZ Excluding Protected Areas: Cell Values = Proportion of Column [Depth Band]											All Areas in Monaco EEZ Excluding Protected Areas: Cell Values = Proportion of Row [Distance Band]
		0 to 5 NM	5 to 12 NM	12 to 16 NM	16 to 24 NM	24 to 200 NM	> 200 NM	Total					0 to 5 NM	5 to 12 NM	12 to 16 NM	16 to 24 NM	24 to 200 NM	> 200 NM	Total
	> -10m	1	0	0	0	0	0	1				> -10m	1	0	0	0	0	0	1
	-10m to -50m	0	0	0	0	0	0	0				-10m to -50m	0	0	0	0	0	0	0
	-50m to -100m	0	0	0	0	0	0	0				-50m to -100m	0	0	0	0	0	0	0
	-100m to -150m	0	0	0	0	0	0	0				-100m to -150m	0	0	0	0	0	0	0
	-150m to -200m	0	0	0	0	0	0	0				-150m to -200m	0	0	0	0	0	0	0
	<-200m	0	0	0	0	0	0	0				<-200m	0	0	0	0	0	0	0
	Total	1	0	0	0	0	0	1				Total	1	0	0	0	0	0	1
Dataset Credits:
	Depth Ranges derived from GEBCO (General Bathymetric Chart of the Oceans) 2014 data (http://www.gebco.net/data_and_products/gridded_bathymetry_data/). GEBCO operates under the auspices of the International Hydrographic Organization (IHO) and the Intergovernmental Oceanographic Commission (IOC) of UNESCO.
	Coastlines, distance bands and general marine/land delinations derived from GAUL (Global Administrative Unit Layers) 2014 data (http://www.fao.org/geonetwork/srv/en/metadata.show?id=12691). This dataset is an initiative implemented by FAO within the Bill & Melinda Gates Foundation, Agricultural Market Information System (AMIS) and AfricaFertilizer.org projects.
	Exclusive Economic Zones and Jurisdictional Boundaries derived from the World EEZ v. 9 (2016-10-21), developed by the Flanders Marine Institute (http://www.marineregions.org/downloads.php). EEZ polygons were split along MARIBE regional boundaries to facilitate this analysis.
	Marine Protected Areas extracted from the October, 2016 version of the World Database on Protected Areas (https://www.protectedplanet.net/). This dataset is a joint project between the United Nations Environment Programme (UNEP) and the International Union for Conservation of Nature (IUCN), managed by UNEP World Conservation Monitoring Centre (UNEP-WCMC).
	Background reference map from National Geographic. Content may not reflect National Geographic's current map policy. Sources: National Geographic, Esri, DeLorme, HERE, UNEP-WCMC, USGS, NASA, ESA, METI, NRCAN, GEBCO, NOAA, increment P Corp.
Map and CSV created on Monday, April 2, 2018
Map Coordinate System:
	Name: World_Azimuthal_Equidistant
	Projection: Azimuthal_Equidistant
	Datum: D_WGS_1984
	Spheroid: WGS_1984
	False Easting: 0.0000
	False Northing: 0.0000
	Central Meridian: 7.5883671315
	Latitude of Origin: 43.3481128085
