# Supplementary material for: Spatial datasets to define operational boundaries within four marine basins delineated by distance from shore, depth, EEZ and protected status, accompanied by maps and statistical summary tables
Source: Data Brief. 2018 Nov 28;21:2638–42. doi: 10.1016/j.dib.2018.11.118 (PMC6290244; doi:10.1016/j.dib.2018.11.118)
Supplement: Supplementary file 2 — Supplementary material [file mmc2.zip › Operational_Boundaries_Data/Tables/By_Country/Montenegro_Mediterranean.xls]

## Sheet: Montenegro_Mediterranean
Montenegro: Mediterranean Region
	Regions: Mediterranean
	Total Area in All Regions: 6,355 Sq. Km.
		Mediterranean: 6,355 Sq. Km. [100.0%]
	Total Protected Area: 0 Sq. Km.
		Mediterranean: 0 Sq. Km. [100.0%]
	All Areas in Montenegro EEZ: Cell Values = Area in Sq.											All Areas in Montenegro EEZ: Cell Values = Proportion of Total EEZ
		0 to 5 NM	5 to 12 NM	12 to 16 NM	16 to 24 NM	24 to 200 NM	> 200 NM	Total					0 to 5 NM	5 to 12 NM	12 to 16 NM	16 to 24 NM	24 to 200 NM	> 200 NM	Total
	> -10m	133.679	0	0	0	0	0	133.679				> -10m	0.0210343	0	0	0	0	0	0.0210343
	-10m to -50m	237.684	1.12753	0	0	0	0	238.811				-10m to -50m	0.0373993	0.000177416	0	0	0	0	0.0375768
	-50m to -100m	473.293	736.791	81.9676	0	0	0	1292.05				-50m to -100m	0.0744723	0.115934	0.0128975	0	0	0	0.203303
	-100m to -150m	148.35	370.027	364.425	265.557	0	0	1148.36				-100m to -150m	0.0233427	0.0582235	0.0573419	0.0417851	0	0	0.180693
	-150m to -200m	2.40942	83.6165	137.536	322.744	0.612179	0	546.918				-150m to -200m	0.00037912	0.013157	0.0216412	0.0507835	9.63258e-05	0	0.0860571
	<-200m	0	30.4406	42.3791	516.736	2405.92	0	2995.47				<-200m	0	0.0047898	0.00666832	0.081308	0.378569	0	0.471335
	Total	995.415	1222	626.308	1105.04	2406.53	0	6355.29				Total	0.156628	0.192281	0.098549	0.173877	0.378665	0	1
	All Areas in Montenegro EEZ: Cell Values = Proportion of Column [Depth Band]											All Areas in Montenegro EEZ: Cell Values = Proportion of Row [Distance Band]
		0 to 5 NM	5 to 12 NM	12 to 16 NM	16 to 24 NM	24 to 200 NM	> 200 NM	Total					0 to 5 NM	5 to 12 NM	12 to 16 NM	16 to 24 NM	24 to 200 NM	> 200 NM	Total
	> -10m	0.134295	0	0	0	0	0	0.0210343				> -10m	1	0	0	0	0	0	1
	-10m to -50m	0.238779	0.000922692	0	0	0	0	0.0375768				-10m to -50m	0.995279	0.00472144	0	0	0	0	1
	-50m to -100m	0.475473	0.602937	0.130874	0	0	0	0.203303				-50m to -100m	0.366311	0.570249	0.0634398	0	0	0	1
	-100m to -150m	0.149033	0.302804	0.581862	0.240315	0	0	0.180693				-100m to -150m	0.129184	0.322223	0.317344	0.231249	0	0	1
	-150m to -200m	0.00242052	0.0684257	0.219599	0.292066	0.000254382	0	0.0860571				-150m to -200m	0.00440545	0.152887	0.251475	0.590113	0.00111932	0	1
	<-200m	0	0.0249104	0.067665	0.467619	0.999746	0	0.471335				<-200m	0	0.0101622	0.0141477	0.172506	0.803184	0	1
	Total	1	1	1	1	1	0	1				Total	0.156628	0.192281	0.098549	0.173877	0.378665	0	1
	All Areas in Montenegro EEZ Excluding Protected Areas: Cell Values = Area in Sq. Km.											All Areas in Montenegro EEZ Excluding Protected Areas: Cell Values = Proportion of Total EEZ
		0 to 5 NM	5 to 12 NM	12 to 16 NM	16 to 24 NM	24 to 200 NM	> 200 NM	Total					0 to 5 NM	5 to 12 NM	12 to 16 NM	16 to 24 NM	24 to 200 NM	> 200 NM	Total
	> -10m	133.675	0	0	0	0	0	133.675				> -10m	0.0210338	0	0	0	0	0	0.0210338
	-10m to -50m	237.68	1.12753	0	0	0	0	238.808				-10m to -50m	0.0373988	0.000177416	0	0	0	0	0.0375762
	-50m to -100m	473.293	736.791	81.9676	0	0	0	1292.05				-50m to -100m	0.0744724	0.115934	0.0128975	0	0	0	0.203304
	-100m to -150m	148.35	370.027	364.425	265.557	0	0	1148.36				-100m to -150m	0.0233427	0.0582236	0.057342	0.0417852	0	0	0.180693
	-150m to -200m	2.40942	83.6165	137.536	322.744	0.612179	0	546.918				-150m to -200m	0.00037912	0.013157	0.0216413	0.0507835	9.63259e-05	0	0.0860572
	<-200m	0	30.4406	42.3791	516.736	2405.92	0	2995.47				<-200m	0	0.00478981	0.00666833	0.0813081	0.37857	0	0.471336
	Total	995.408	1222	626.308	1105.04	2406.53	0	6355.28				Total	0.156627	0.192281	0.0985491	0.173877	0.378666	0	1
	All Areas in Montenegro EEZ Excluding Protected Areas: Cell Values = Proportion of Column [Depth Band]											All Areas in Montenegro EEZ Excluding Protected Areas: Cell Values = Proportion of Row [Distance Band]
		0 to 5 NM	5 to 12 NM	12 to 16 NM	16 to 24 NM	24 to 200 NM	> 200 NM	Total					0 to 5 NM	5 to 12 NM	12 to 16 NM	16 to 24 NM	24 to 200 NM	> 200 NM	Total
	> -10m	0.134292	0	0	0	0	0	0.0210338				> -10m	1	0	0	0	0	0	1
	-10m to -50m	0.238777	0.000922692	0	0	0	0	0.0375762				-10m to -50m	0.995278	0.00472151	0	0	0	0	1
	-50m to -100m	0.475477	0.602937	0.130874	0	0	0	0.203304				-50m to -100m	0.366311	0.570249	0.0634398	0	0	0	1
	-100m to -150m	0.149034	0.302804	0.581862	0.240315	0	0	0.180693				-100m to -150m	0.129184	0.322223	0.317344	0.231249	0	0	1
	-150m to -200m	0.00242053	0.0684257	0.219599	0.292066	0.000254382	0	0.0860572				-150m to -200m	0.00440545	0.152887	0.251475	0.590113	0.00111932	0	1
	<-200m	0	0.0249104	0.067665	0.467619	0.999746	0	0.471336				<-200m	0	0.0101622	0.0141477	0.172506	0.803184	0	1
	Total	1	1	1	1	1	0	1				Total	0.156627	0.192281	0.0985491	0.173877	0.378666	0	1
Dataset Credits:
	Depth Ranges derived from GEBCO (General Bathymetric Chart of the Oceans) 2014 data (http://www.gebco.net/data_and_products/gridded_bathymetry_data/). GEBCO operates under the auspices of the International Hydrographic Organization (IHO) and the Intergovernmental Oceanographic Commission (IOC) of UNESCO.
	Coastlines, distance bands and general marine/land delinations derived from GAUL (Global Administrative Unit Layers) 2014 data (http://www.fao.org/geonetwork/srv/en/metadata.show?id=12691). This dataset is an initiative implemented by FAO within the Bill & Melinda Gates Foundation, Agricultural Market Information System (AMIS) and AfricaFertilizer.org projects.
	Exclusive Economic Zones and Jurisdictional Boundaries derived from the World EEZ v. 9 (2016-10-21), developed by the Flanders Marine Institute (http://www.marineregions.org/downloads.php). EEZ polygons were split along MARIBE regional boundaries to facilitate this analysis.
	Marine Protected Areas extracted from the October, 2016 version of the World Database on Protected Areas (https://www.protectedplanet.net/). This dataset is a joint project between the United Nations Environment Programme (UNEP) and the International Union for Conservation of Nature (IUCN), managed by UNEP World Conservation Monitoring Centre (UNEP-WCMC).
	Background reference map from National Geographic. Content may not reflect National Geographic's current map policy. Sources: National Geographic, Esri, DeLorme, HERE, UNEP-WCMC, USGS, NASA, ESA, METI, NRCAN, GEBCO, NOAA, increment P Corp.
Map and CSV created on Monday, April 2, 2018
Map Coordinate System:
	Name: World_Azimuthal_Equidistant
	Projection: Azimuthal_Equidistant
	Datum: D_WGS_1984
	Spheroid: WGS_1984
	False Easting: 0.0000
	False Northing: 0.0000
	Central Meridian: 18.6958127575
	Latitude of Origin: 41.9781271063
