# Supplementary material for: Spatial datasets to define operational boundaries within four marine basins delineated by distance from shore, depth, EEZ and protected status, accompanied by maps and statistical summary tables
Source: Data Brief. 2018 Nov 28;21:2638–42. doi: 10.1016/j.dib.2018.11.118 (PMC6290244; doi:10.1016/j.dib.2018.11.118)
Supplement: Supplementary file 2 — Supplementary material [file mmc2.zip › Operational_Boundaries_Data/Tables/By_Country/Morocco_Mediterranean.xls]

## Sheet: Morocco_Mediterranean
Morocco: Mediterranean Region
	Regions: Mediterranean
	Total Area in All Regions: 279,746 Sq. Km.
		Mediterranean: 279,746 Sq. Km. [100.0%]
	Total Protected Area: 586 Sq. Km.
		Mediterranean: 586 Sq. Km. [100.0%]
	All Areas in Morocco EEZ: Cell Values = Area in Sq.											All Areas in Morocco EEZ: Cell Values = Proportion of Total EEZ
		0 to 5 NM	5 to 12 NM	12 to 16 NM	16 to 24 NM	24 to 200 NM	> 200 NM	Total					0 to 5 NM	5 to 12 NM	12 to 16 NM	16 to 24 NM	24 to 200 NM	> 200 NM	Total
	> -10m	1137.85	0	0	0	10.2087	0	1148.06				> -10m	0.00406744	0	0	0	3.64927e-05	0	0.00410393
	-10m to -50m	8408.04	3280.89	385.276	70.5227	6.56208	0	12151.3				-10m to -50m	0.030056	0.0117281	0.00137723	0.000252095	2.34573e-05	0	0.0434368
	-50m to -100m	4963.51	9106.34	3674.8	3766.23	1551.78	0	23062.6				-50m to -100m	0.0177429	0.0325521	0.0131362	0.013463	0.00554709	0	0.0824413
	-100m to -150m	515.175	4498.79	3907	5377.48	4177.63	0	18476.1				-100m to -150m	0.00184158	0.0160817	0.0139662	0.0192227	0.0149336	0	0.0660458
	-150m to -200m	321.866	627.056	745.94	1657.71	843.085	0	4195.66				-150m to -200m	0.00115056	0.00224152	0.00266649	0.00592577	0.00301375	0	0.0149981
	<-200m	654.765	3824.8	3079.44	11379.9	201768	5.22142	220713				<-200m	0.00234057	0.0136724	0.011008	0.0406792	0.721255	1.86648e-05	0.788974
	Total	16001.2	21337.9	11792.5	22251.8	208358	5.22142	279746				Total	0.057199	0.0762758	0.0421541	0.0795428	0.74481	1.86648e-05	1
	All Areas in Morocco EEZ: Cell Values = Proportion of Column [Depth Band]											All Areas in Morocco EEZ: Cell Values = Proportion of Row [Distance Band]
		0 to 5 NM	5 to 12 NM	12 to 16 NM	16 to 24 NM	24 to 200 NM	> 200 NM	Total					0 to 5 NM	5 to 12 NM	12 to 16 NM	16 to 24 NM	24 to 200 NM	> 200 NM	Total
	> -10m	0.0711103	0	0	0	4.8996e-05	0	0.00410393				> -10m	0.991108	0	0	0	0.00889213	0	1
	-10m to -50m	0.525463	0.153759	0.0326714	0.0031693	3.14943e-05	0	0.0434368				-10m to -50m	0.691946	0.270003	0.0317066	0.00580372	0.000540032	0	1
	-50m to -100m	0.310196	0.426769	0.311623	0.169255	0.00744766	0	0.0824413				-50m to -100m	0.215218	0.394852	0.15934	0.163304	0.0672853	0	1
	-100m to -150m	0.032196	0.210836	0.331314	0.241665	0.0200503	0	0.0660458				-100m to -150m	0.0278833	0.243492	0.211463	0.291051	0.22611	0	1
	-150m to -200m	0.0201151	0.029387	0.0632557	0.0744979	0.00404633	0	0.0149981				-150m to -200m	0.0767141	0.149453	0.177788	0.395102	0.200942	0	1
	<-200m	0.0409197	0.179249	0.261136	0.511413	0.968375	1	0.788974				<-200m	0.0029666	0.0173293	0.0139523	0.0515596	0.914169	2.36571e-05	1
	Total	1	1	1	1	1	1	1				Total	0.057199	0.0762758	0.0421541	0.0795428	0.74481	1.86648e-05	1
	All Areas in Morocco EEZ Excluding Protected Areas: Cell Values = Area in Sq. Km.											All Areas in Morocco EEZ Excluding Protected Areas: Cell Values = Proportion of Total EEZ
		0 to 5 NM	5 to 12 NM	12 to 16 NM	16 to 24 NM	24 to 200 NM	> 200 NM	Total					0 to 5 NM	5 to 12 NM	12 to 16 NM	16 to 24 NM	24 to 200 NM	> 200 NM	Total
	> -10m	916.051	0	0	0	10.2087	0	926.26				> -10m	0.00328146	0	0	0	3.65693e-05	0	0.00331803
	-10m to -50m	8221.65	3280.89	385.276	70.5227	6.56208	0	11964.9				-10m to -50m	0.0294514	0.0117527	0.00138013	0.000252625	2.35065e-05	0	0.0428604
	-50m to -100m	4862.04	9106.34	3674.8	3766.23	1551.78	0	22961.2				-50m to -100m	0.0174167	0.0326205	0.0131638	0.0134913	0.00555874	0	0.082251
	-100m to -150m	464.221	4498.79	3907	5377.48	4177.63	0	18425.1				-100m to -150m	0.00166292	0.0161154	0.0139956	0.0192631	0.014965	0	0.0660021
	-150m to -200m	297.989	627.056	745.94	1657.71	843.085	0	4171.78				-150m to -200m	0.00106745	0.00224622	0.00267209	0.00593822	0.00302008	0	0.0149441
	<-200m	652.819	3824.8	3079.44	11379.9	201768	5.22142	220711				<-200m	0.00233851	0.0137011	0.0110311	0.0407647	0.72277	1.8704e-05	0.790624
	Total	15414.8	21337.9	11792.5	22251.8	208358	5.22142	279160				Total	0.0552185	0.076436	0.0422427	0.0797099	0.746374	1.8704e-05	1
	All Areas in Morocco EEZ Excluding Protected Areas: Cell Values = Proportion of Column [Depth Band]											All Areas in Morocco EEZ Excluding Protected Areas: Cell Values = Proportion of Row [Distance Band]
		0 to 5 NM	5 to 12 NM	12 to 16 NM	16 to 24 NM	24 to 200 NM	> 200 NM	Total					0 to 5 NM	5 to 12 NM	12 to 16 NM	16 to 24 NM	24 to 200 NM	> 200 NM	Total
	> -10m	0.0594268	0	0	0	4.8996e-05	0	0.00331803				> -10m	0.988979	0	0	0	0.0110214	0	1
	-10m to -50m	0.533362	0.153759	0.0326714	0.0031693	3.14943e-05	0	0.0428604				-10m to -50m	0.687148	0.274209	0.0322005	0.00589413	0.000548444	0	1
	-50m to -100m	0.315415	0.426769	0.311623	0.169255	0.00744766	0	0.082251				-50m to -100m	0.211751	0.396597	0.160044	0.164026	0.0675826	0	1
	-100m to -150m	0.0301153	0.210836	0.331314	0.241665	0.0200503	0	0.0660021				-100m to -150m	0.025195	0.244166	0.212048	0.291856	0.226736	0	1
	-150m to -200m	0.0193314	0.029387	0.0632557	0.0744979	0.00404633	0	0.0149441				-150m to -200m	0.0714296	0.150309	0.178806	0.397363	0.202092	0	1
	<-200m	0.0423502	0.179249	0.261136	0.511413	0.968375	1	0.790624				<-200m	0.0029578	0.0173295	0.0139524	0.0515601	0.914177	2.36573e-05	1
	Total	1	1	1	1	1	1	1				Total	0.0552185	0.076436	0.0422427	0.0797099	0.746374	1.8704e-05	1
Dataset Credits:
	Depth Ranges derived from GEBCO (General Bathymetric Chart of the Oceans) 2014 data (http://www.gebco.net/data_and_products/gridded_bathymetry_data/). GEBCO operates under the auspices of the International Hydrographic Organization (IHO) and the Intergovernmental Oceanographic Commission (IOC) of UNESCO.
	Coastlines, distance bands and general marine/land delinations derived from GAUL (Global Administrative Unit Layers) 2014 data (http://www.fao.org/geonetwork/srv/en/metadata.show?id=12691). This dataset is an initiative implemented by FAO within the Bill & Melinda Gates Foundation, Agricultural Market Information System (AMIS) and AfricaFertilizer.org projects.
	Exclusive Economic Zones and Jurisdictional Boundaries derived from the World EEZ v. 9 (2016-10-21), developed by the Flanders Marine Institute (http://www.marineregions.org/downloads.php). EEZ polygons were split along MARIBE regional boundaries to facilitate this analysis.
	Marine Protected Areas extracted from the October, 2016 version of the World Database on Protected Areas (https://www.protectedplanet.net/). This dataset is a joint project between the United Nations Environment Programme (UNEP) and the International Union for Conservation of Nature (IUCN), managed by UNEP World Conservation Monitoring Centre (UNEP-WCMC).
	Background reference map from National Geographic. Content may not reflect National Geographic's current map policy. Sources: National Geographic, Esri, DeLorme, HERE, UNEP-WCMC, USGS, NASA, ESA, METI, NRCAN, GEBCO, NOAA, increment P Corp.
Map and CSV created on Monday, April 2, 2018
Map Coordinate System:
	Name: World_Azimuthal_Equidistant
	Projection: Azimuthal_Equidistant
	Datum: D_WGS_1984
	Spheroid: WGS_1984
	False Easting: 0.0000
	False Northing: 0.0000
	Central Meridian: -7.8611363970
	Latitude of Origin: 31.8385001823
