# Supplementary material for: Spatial datasets to define operational boundaries within four marine basins delineated by distance from shore, depth, EEZ and protected status, accompanied by maps and statistical summary tables
Source: Data Brief. 2018 Nov 28;21:2638–42. doi: 10.1016/j.dib.2018.11.118 (PMC6290244; doi:10.1016/j.dib.2018.11.118)
Supplement: Supplementary file 2 — Supplementary material [file mmc2.zip › Operational_Boundaries_Data/Tables/By_Country/Netherlands_Caribbean.xls]

## Sheet: Netherlands_Caribbean
Netherlands: Caribbean Region
	Regions: Caribbean
	Total Area in All Regions: 80,796 Sq. Km.
		Caribbean: 80,796 Sq. Km. [100.0%]
	Total Protected Area: 29 Sq. Km.
		Caribbean: 29 Sq. Km. [100.0%]
	All Areas in EEZ: Cell Values = Area in Sq.											All Areas in EEZ: Cell Values = Proportion of Total EEZ
		0 to 5 NM	5 to 12 NM	12 to 16 NM	16 to 24 NM	24 to 200 NM	> 200 NM	Total					0 to 5 NM	5 to 12 NM	12 to 16 NM	16 to 24 NM	24 to 200 NM	> 200 NM	Total
	> -10m	176.76	24.9555	4.93914	29.5989	78.3133	0	314.567				> -10m	0.00218772	0.00030887	6.11308e-05	0.00036634	0.00096927	0	0.00389334
	-10m to -50m	308.44	372.879	283.553	518.476	441.86	0	1925.21				-10m to -50m	0.00381751	0.00461506	0.00350949	0.00641708	0.00546882	0	0.023828
	-50m to -100m	288.015	382.904	215.409	311.809	103.691	0	1301.83				-50m to -100m	0.00356471	0.00473913	0.00266608	0.0038592	0.00128336	0	0.0161125
	-100m to -150m	215.891	106.699	32.6249	44.6308	57.3011	0	457.146				-100m to -150m	0.00267204	0.0013206	0.000403793	0.000552387	0.000709206	0	0.00565802
	-150m to -200m	332.238	84.7587	29.9381	37.3231	51.2745	0	535.533				-150m to -200m	0.00411206	0.00104904	0.000370538	0.000461942	0.000634615	0	0.0066282
	<-200m	3565.91	8661.14	4587.42	7741.15	51706.3	0	76261.9				<-200m	0.0441347	0.107197	0.0567777	0.0958109	0.639959	0	0.94388
	Total	4887.26	9633.33	5153.89	8682.99	52438.7	0	80796.2				Total	0.0604887	0.11923	0.0637887	0.107468	0.649025	0	1
	All Areas in EEZ: Cell Values = Proportion of Column [Depth Band]											All Areas in EEZ: Cell Values = Proportion of Row [Distance Band]
		0 to 5 NM	5 to 12 NM	12 to 16 NM	16 to 24 NM	24 to 200 NM	> 200 NM	Total					0 to 5 NM	5 to 12 NM	12 to 16 NM	16 to 24 NM	24 to 200 NM	> 200 NM	Total
	> -10m	0.0361675	0.00259054	0.000958332	0.00340883	0.00149343	0	0.00389334				> -10m	0.561915	0.079333	0.0157014	0.0940942	0.248956	0	1
	-10m to -50m	0.0631111	0.0387072	0.0550173	0.0597116	0.00842622	0	0.023828				-10m to -50m	0.160211	0.193682	0.147284	0.269309	0.229513	0	1
	-50m to -100m	0.0589318	0.0397478	0.0417955	0.0359103	0.00197737	0	0.0161125				-50m to -100m	0.221239	0.294128	0.165467	0.239516	0.0796503	0	1
	-100m to -150m	0.0441742	0.011076	0.00633015	0.00514002	0.00109273	0	0.00565802				-100m to -150m	0.472257	0.233403	0.0713664	0.097629	0.125345	0	1
	-150m to -200m	0.0679806	0.00879848	0.00580883	0.00429842	0.000977798	0	0.0066282				-150m to -200m	0.620389	0.15827	0.0559033	0.0696935	0.0957448	0	1
	<-200m	0.729635	0.89908	0.89009	0.891531	0.986032	0	0.94388				<-200m	0.0467588	0.113571	0.0601535	0.101508	0.678009	0	1
	Total	1	1	1	1	1	0	1				Total	0.0604887	0.11923	0.0637887	0.107468	0.649025	0	1
	All Areas in EEZ Excluding Protected Areas: Cell Values = Area in Sq. Km.											All Areas in EEZ Excluding Protected Areas: Cell Values = Proportion of Total EEZ
		0 to 5 NM	5 to 12 NM	12 to 16 NM	16 to 24 NM	24 to 200 NM	> 200 NM	Total					0 to 5 NM	5 to 12 NM	12 to 16 NM	16 to 24 NM	24 to 200 NM	> 200 NM	Total
	> -10m	164.731	24.9555	4.93914	29.5989	78.3133	0	302.538				> -10m	0.00203959	0.000308982	6.1153e-05	0.000366473	0.000969622	0	0.00374582
	-10m to -50m	302.811	372.879	283.553	518.476	441.86	0	1919.58				-10m to -50m	0.0037492	0.00461673	0.00351076	0.00641941	0.00547081	0	0.0237669
	-50m to -100m	284.942	382.904	215.409	311.809	103.691	0	1298.75				-50m to -100m	0.00352796	0.00474085	0.00266705	0.00386061	0.00128383	0	0.0160803
	-100m to -150m	212.422	106.699	32.6249	44.6308	57.3011	0	453.678				-100m to -150m	0.00263007	0.00132108	0.000403939	0.000552588	0.000709463	0	0.00561713
	-150m to -200m	330.158	84.7587	29.9381	37.3231	51.2745	0	533.452				-150m to -200m	0.00408779	0.00104942	0.000370673	0.00046211	0.000634846	0	0.00660484
	<-200m	3563.98	8660.4	4587.05	7741.15	51706.3	0	76258.8				<-200m	0.0441268	0.107227	0.0567937	0.0958457	0.640192	0	0.944185
	Total	4859.05	9632.6	5153.51	8682.99	52438.7	0	80766.8				Total	0.0601614	0.119264	0.0638073	0.107507	0.64926	0	1
	All Areas in EEZ Excluding Protected Areas: Cell Values = Proportion of Column [Depth Band]											All Areas in EEZ Excluding Protected Areas: Cell Values = Proportion of Row [Distance Band]
		0 to 5 NM	5 to 12 NM	12 to 16 NM	16 to 24 NM	24 to 200 NM	> 200 NM	Total					0 to 5 NM	5 to 12 NM	12 to 16 NM	16 to 24 NM	24 to 200 NM	> 200 NM	Total
	> -10m	0.0339019	0.00259073	0.000958402	0.00340883	0.00149343	0	0.00374582				> -10m	0.544497	0.0824872	0.0163257	0.0978353	0.258855	0	1
	-10m to -50m	0.0623191	0.0387101	0.0550213	0.0597116	0.00842622	0	0.0237669				-10m to -50m	0.157749	0.19425	0.147716	0.270099	0.230186	0	1
	-50m to -100m	0.0586415	0.0397508	0.0417985	0.0359103	0.00197737	0	0.0160803				-50m to -100m	0.219396	0.294824	0.165858	0.240083	0.0798387	0	1
	-100m to -150m	0.0437169	0.0110769	0.00633061	0.00514002	0.00109273	0	0.00561713				-100m to -150m	0.468222	0.235187	0.071912	0.0983754	0.126303	0	1
	-150m to -200m	0.067947	0.00879915	0.00580925	0.00429842	0.000977798	0	0.00660484				-150m to -200m	0.618908	0.158887	0.0561213	0.0699653	0.0961182	0	1
	<-200m	0.733474	0.899072	0.890082	0.891531	0.986032	0	0.944185				<-200m	0.0467353	0.113566	0.060151	0.101512	0.678036	0	1
	Total	1	1	1	1	1	0	1				Total	0.0601614	0.119264	0.0638073	0.107507	0.64926	0	1
Dataset Credits:
	Depth Ranges derived from GEBCO (General Bathymetric Chart of the Oceans) 2014 data (http://www.gebco.net/data_and_products/gridded_bathymetry_data/). GEBCO operates under the auspices of the International Hydrographic Organization (IHO) and the Intergovernmental Oceanographic Commission (IOC) of UNESCO.
	Coastlines, distance bands and general marine/land delinations derived from GAUL (Global Administrative Unit Layers) 2014 data (http://www.fao.org/geonetwork/srv/en/metadata.show?id=12691). This dataset is an initiative implemented by FAO within the Bill & Melinda Gates Foundation, Agricultural Market Information System (AMIS) and AfricaFertilizer.org projects.
	Exclusive Economic Zones and Jurisdictional Boundaries derived from the World EEZ v. 9 (2016-10-21), developed by the Flanders Marine Institute (http://www.marineregions.org/downloads.php). EEZ polygons were split along MARIBE regional boundaries to facilitate this analysis.
	Marine Protected Areas extracted from the October, 2016 version of the World Database on Protected Areas (https://www.protectedplanet.net/). This dataset is a joint project between the United Nations Environment Programme (UNEP) and the International Union for Conservation of Nature (IUCN), managed by UNEP World Conservation Monitoring Centre (UNEP-WCMC).
	Background reference map from National Geographic. Content may not reflect National Geographic's current map policy. Sources: National Geographic, Esri, DeLorme, HERE, UNEP-WCMC, USGS, NASA, ESA, METI, NRCAN, GEBCO, NOAA, increment P Corp.
Map and CSV created on Monday, April 2, 2018
Map Coordinate System:
	Name: World_Azimuthal_Equidistant
	Projection: Azimuthal_Equidistant
	Datum: D_WGS_1984
	Spheroid: WGS_1984
	False Easting: 0.0000
	False Northing: 0.0000
	Central Meridian: -66.5931086646
	Latitude of Origin: 14.8612480008
