# Supplementary material for: Spatial datasets to define operational boundaries within four marine basins delineated by distance from shore, depth, EEZ and protected status, accompanied by maps and statistical summary tables
Source: Data Brief. 2018 Nov 28;21:2638–42. doi: 10.1016/j.dib.2018.11.118 (PMC6290244; doi:10.1016/j.dib.2018.11.118)
Supplement: Supplementary file 2 — Supplementary material [file mmc2.zip › Operational_Boundaries_Data/Tables/By_Country/Netherlands_North_Sea.xls]

## Sheet: Netherlands_North_Sea
Netherlands: North Sea Region
	Regions: Baltic
	Total Area in All Regions: 63,773 Sq. Km.
		Baltic: 63,773 Sq. Km. [100.0%]
	Total Protected Area: 13,599 Sq. Km.
		Baltic: 13,599 Sq. Km. [100.0%]
	All Areas in Netherlands EEZ: Cell Values = Area in Sq.											All Areas in Netherlands EEZ: Cell Values = Proportion of Total EEZ
		0 to 5 NM	5 to 12 NM	12 to 16 NM	16 to 24 NM	24 to 200 NM	> 200 NM	Total					0 to 5 NM	5 to 12 NM	12 to 16 NM	16 to 24 NM	24 to 200 NM	> 200 NM	Total
	> -10m	5929.99	539.725	0	0	0	0	6469.72				> -10m	0.0929861	0.00846323	0	0	0	0	0.101449
	-10m to -50m	2211.98	4694.5	2696.87	5408.88	41982.1	0	56994.3				-10m to -50m	0.0346853	0.0736128	0.0422886	0.0848147	0.658306	0	0.893707
	-50m to -100m	0	0	0	0	308.877	0	308.877				-50m to -100m	0	0	0	0	0.00484339	0	0.00484339
	-100m to -150m	0	0	0	0	0	0	0				-100m to -150m	0	0	0	0	0	0	0
	-150m to -200m	0	0	0	0	0	0	0				-150m to -200m	0	0	0	0	0	0	0
	<-200m	0	0	0	0	0	0	0				<-200m	0	0	0	0	0	0	0
	Total	8141.97	5234.23	2696.87	5408.88	42291	0	63772.9				Total	0.127671	0.082076	0.0422886	0.0848147	0.663149	0	1
	All Areas in Netherlands EEZ: Cell Values = Proportion of Column [Depth Band]											All Areas in Netherlands EEZ: Cell Values = Proportion of Row [Distance Band]
		0 to 5 NM	5 to 12 NM	12 to 16 NM	16 to 24 NM	24 to 200 NM	> 200 NM	Total					0 to 5 NM	5 to 12 NM	12 to 16 NM	16 to 24 NM	24 to 200 NM	> 200 NM	Total
	> -10m	0.728324	0.103115	0	0	0	0	0.101449				> -10m	0.916577	0.0834232	0	0	0	0	1
	-10m to -50m	0.271676	0.896885	1	1	0.992696	0	0.893707				-10m to -50m	0.0388105	0.0823679	0.0473182	0.0949021	0.736601	0	1
	-50m to -100m	0	0	0	0	0.00730362	0	0.00484339				-50m to -100m	0	0	0	0	1	0	1
	-100m to -150m	0	0	0	0	0	0	0				-100m to -150m	0	0	0	0	0	0	0
	-150m to -200m	0	0	0	0	0	0	0				-150m to -200m	0	0	0	0	0	0	0
	<-200m	0	0	0	0	0	0	0				<-200m	0	0	0	0	0	0	0
	Total	1	1	1	1	1	0	1				Total	0.127671	0.082076	0.0422886	0.0848147	0.663149	0	1
	All Areas in Netherlands EEZ Excluding Protected Areas: Cell Values = Area in Sq. Km.											All Areas in Netherlands EEZ Excluding Protected Areas: Cell Values = Proportion of Total EEZ
		0 to 5 NM	5 to 12 NM	12 to 16 NM	16 to 24 NM	24 to 200 NM	> 200 NM	Total					0 to 5 NM	5 to 12 NM	12 to 16 NM	16 to 24 NM	24 to 200 NM	> 200 NM	Total
	> -10m	217.632	0.272094	0	0	0	0	217.905				> -10m	0.0043376	5.4231e-06	0	0	0	0	0.00434302
	-10m to -50m	985.671	4471.1	2695.68	5407.05	36221.5	0	49781				-10m to -50m	0.0196453	0.0891128	0.0537272	0.107767	0.721925	0	0.992177
	-50m to -100m	0	0	0	0	174.599	0	174.599				-50m to -100m	0	0	0	0	0.00347991	0	0.00347991
	-100m to -150m	0	0	0	0	0	0	0				-100m to -150m	0	0	0	0	0	0	0
	-150m to -200m	0	0	0	0	0	0	0				-150m to -200m	0	0	0	0	0	0	0
	<-200m	0	0	0	0	0	0	0				<-200m	0	0	0	0	0	0	0
	Total	1203.3	4471.37	2695.68	5407.05	36396.1	0	50173.5				Total	0.0239829	0.0891182	0.0537272	0.107767	0.725405	0	1
	All Areas in Netherlands EEZ Excluding Protected Areas: Cell Values = Proportion of Column [Depth Band]											All Areas in Netherlands EEZ Excluding Protected Areas: Cell Values = Proportion of Row [Distance Band]
		0 to 5 NM	5 to 12 NM	12 to 16 NM	16 to 24 NM	24 to 200 NM	> 200 NM	Total					0 to 5 NM	5 to 12 NM	12 to 16 NM	16 to 24 NM	24 to 200 NM	> 200 NM	Total
	> -10m	0.180862	6.08526e-05	0	0	0	0	0.00434302				> -10m	0.998751	0.00124869	0	0	0	0	1
	-10m to -50m	0.819138	0.999939	1	1	0.995203	0	0.992177				-10m to -50m	0.0198002	0.0898154	0.0541508	0.108617	0.727617	0	1
	-50m to -100m	0	0	0	0	0.0047972	0	0.00347991				-50m to -100m	0	0	0	0	1	0	1
	-100m to -150m	0	0	0	0	0	0	0				-100m to -150m	0	0	0	0	0	0	0
	-150m to -200m	0	0	0	0	0	0	0				-150m to -200m	0	0	0	0	0	0	0
	<-200m	0	0	0	0	0	0	0				<-200m	0	0	0	0	0	0	0
	Total	1	1	1	1	1	0	1				Total	0.0239829	0.0891182	0.0537272	0.107767	0.725405	0	1
Dataset Credits:
	Depth Ranges derived from GEBCO (General Bathymetric Chart of the Oceans) 2014 data (http://www.gebco.net/data_and_products/gridded_bathymetry_data/). GEBCO operates under the auspices of the International Hydrographic Organization (IHO) and the Intergovernmental Oceanographic Commission (IOC) of UNESCO.
	Coastlines, distance bands and general marine/land delinations derived from GAUL (Global Administrative Unit Layers) 2014 data (http://www.fao.org/geonetwork/srv/en/metadata.show?id=12691). This dataset is an initiative implemented by FAO within the Bill & Melinda Gates Foundation, Agricultural Market Information System (AMIS) and AfricaFertilizer.org projects.
	Exclusive Economic Zones and Jurisdictional Boundaries derived from the World EEZ v. 9 (2016-10-21), developed by the Flanders Marine Institute (http://www.marineregions.org/downloads.php). EEZ polygons were split along MARIBE regional boundaries to facilitate this analysis.
	Marine Protected Areas extracted from the October, 2016 version of the World Database on Protected Areas (https://www.protectedplanet.net/). This dataset is a joint project between the United Nations Environment Programme (UNEP) and the International Union for Conservation of Nature (IUCN), managed by UNEP World Conservation Monitoring Centre (UNEP-WCMC).
	Background reference map from National Geographic. Content may not reflect National Geographic's current map policy. Sources: National Geographic, Esri, DeLorme, HERE, UNEP-WCMC, USGS, NASA, ESA, METI, NRCAN, GEBCO, NOAA, increment P Corp.
Map and CSV created on Monday, April 2, 2018
Map Coordinate System:
	Name: World_Azimuthal_Equidistant
	Projection: Azimuthal_Equidistant
	Datum: D_WGS_1984
	Spheroid: WGS_1984
	False Easting: 0.0000
	False Northing: 0.0000
	Central Meridian: 4.8748062604
	Latitude of Origin: 53.5526059343
