# Supplementary material for: Spatial datasets to define operational boundaries within four marine basins delineated by distance from shore, depth, EEZ and protected status, accompanied by maps and statistical summary tables
Source: Data Brief. 2018 Nov 28;21:2638–42. doi: 10.1016/j.dib.2018.11.118 (PMC6290244; doi:10.1016/j.dib.2018.11.118)
Supplement: Supplementary file 2 — Supplementary material [file mmc2.zip › Operational_Boundaries_Data/Tables/By_Country/Nicaragua_Caribbean.xls]

## Sheet: Nicaragua_Caribbean
Nicaragua: Caribbean Region
	Regions: Caribbean
	Total Area in All Regions: 166,711 Sq. Km.
		Caribbean: 166,711 Sq. Km. [100.0%]
	Total Protected Area: 5,721 Sq. Km.
		Caribbean: 5,721 Sq. Km. [100.0%]
	All Areas in EEZ: Cell Values = Area in Sq.											All Areas in EEZ: Cell Values = Proportion of Total EEZ
		0 to 5 NM	5 to 12 NM	12 to 16 NM	16 to 24 NM	24 to 200 NM	> 200 NM	Total					0 to 5 NM	5 to 12 NM	12 to 16 NM	16 to 24 NM	24 to 200 NM	> 200 NM	Total
	> -10m	2412.14	697.827	147.28	337.012	1224.91	0	4819.17				> -10m	0.0144689	0.00418584	0.00088344	0.00202152	0.00734749	0	0.0289072
	-10m to -50m	4100.82	9804.92	5190.26	7834.93	21464.4	0	48395.3				-10m to -50m	0.0245983	0.0588137	0.0311332	0.0469969	0.128752	0	0.290294
	-50m to -100m	29.7926	333.744	486.74	616.144	2651.81	0	4118.23				-50m to -100m	0.000178708	0.00200192	0.00291965	0.00369587	0.0159066	0	0.0247027
	-100m to -150m	0	37.1981	58.1812	97.3392	816.87	0	1009.59				-100m to -150m	0	0.000223128	0.000348993	0.000583878	0.0048999	0	0.0060559
	-150m to -200m	0	17.9542	78.6623	80.8757	842.829	0	1020.32				-150m to -200m	0	0.000107696	0.000471847	0.000485124	0.00505561	0	0.00612028
	<-200m	0	47.1841	386.617	2871.62	104043	0	107349				<-200m	0	0.000283029	0.00231908	0.0172251	0.624093	0	0.64392
	Total	6542.76	10938.8	6347.74	11837.9	131044	0	166712				Total	0.039246	0.0656153	0.0380762	0.0710084	0.786054	0	1
	All Areas in EEZ: Cell Values = Proportion of Column [Depth Band]											All Areas in EEZ: Cell Values = Proportion of Row [Distance Band]
		0 to 5 NM	5 to 12 NM	12 to 16 NM	16 to 24 NM	24 to 200 NM	> 200 NM	Total					0 to 5 NM	5 to 12 NM	12 to 16 NM	16 to 24 NM	24 to 200 NM	> 200 NM	Total
	> -10m	0.368673	0.0637936	0.0232019	0.0284688	0.00934731	0	0.0289072				> -10m	0.50053	0.144802	0.0305612	0.0699314	0.254175	0	1
	-10m to -50m	0.626773	0.896341	0.817655	0.66185	0.163795	0	0.290294				-10m to -50m	0.0847359	0.202601	0.107247	0.161894	0.443522	0	1
	-50m to -100m	0.00455353	0.03051	0.0766793	0.0520483	0.020236	0	0.0247027				-50m to -100m	0.00723433	0.0810406	0.118192	0.149614	0.64392	0	1
	-100m to -150m	0	0.00340055	0.00916565	0.00822266	0.00623354	0	0.0060559				-100m to -150m	0	0.0368448	0.0576286	0.0964148	0.809112	0	1
	-150m to -200m	0	0.00164133	0.0123922	0.00683192	0.00643163	0	0.00612028				-150m to -200m	0	0.0175966	0.0770956	0.079265	0.826043	0	1
	<-200m	0	0.00431346	0.0609063	0.242578	0.793957	0	0.64392				<-200m	0	0.00043954	0.0036015	0.0267503	0.969209	0	1
	Total	1	1	1	1	1	0	1				Total	0.039246	0.0656153	0.0380762	0.0710084	0.786054	0	1
	All Areas in EEZ Excluding Protected Areas: Cell Values = Area in Sq. Km.											All Areas in EEZ Excluding Protected Areas: Cell Values = Proportion of Total EEZ
		0 to 5 NM	5 to 12 NM	12 to 16 NM	16 to 24 NM	24 to 200 NM	> 200 NM	Total					0 to 5 NM	5 to 12 NM	12 to 16 NM	16 to 24 NM	24 to 200 NM	> 200 NM	Total
	> -10m	1361.1	154.775	80.5776	337.012	1224.91	0	3158.38				> -10m	0.00845453	0.00096139	0.00050051	0.00209336	0.00760858	0	0.0196184
	-10m to -50m	3067.52	7585.92	4511.05	7708.88	21464.4	0	44337.8				-10m to -50m	0.019054	0.0471202	0.0280205	0.0478839	0.133327	0	0.275405
	-50m to -100m	29.7926	333.744	484.544	616.144	2651.81	0	4116.03				-50m to -100m	0.000185058	0.00207306	0.00300976	0.0038272	0.0164718	0	0.0255669
	-100m to -150m	0	37.1981	58.1812	97.3392	816.87	0	1009.59				-100m to -150m	0	0.000231057	0.000361394	0.000604625	0.00507401	0	0.00627108
	-150m to -200m	0	17.9542	78.6623	80.8757	842.829	0	1020.32				-150m to -200m	0	0.000111523	0.000488613	0.000502362	0.00523526	0	0.00633775
	<-200m	0	47.1841	386.617	2871.62	104043	0	107349				<-200m	0	0.000293086	0.00240148	0.0178371	0.646269	0	0.666801
	Total	4458.42	8176.78	5599.63	11711.9	131044	0	160991				Total	0.0276936	0.0507903	0.0347823	0.0727486	0.813985	0	1
	All Areas in EEZ Excluding Protected Areas: Cell Values = Proportion of Column [Depth Band]											All Areas in EEZ Excluding Protected Areas: Cell Values = Proportion of Row [Distance Band]
		0 to 5 NM	5 to 12 NM	12 to 16 NM	16 to 24 NM	24 to 200 NM	> 200 NM	Total					0 to 5 NM	5 to 12 NM	12 to 16 NM	16 to 24 NM	24 to 200 NM	> 200 NM	Total
	> -10m	0.305289	0.0189286	0.0143898	0.0287752	0.00934731	0	0.0196184				> -10m	0.43095	0.0490046	0.0255123	0.106704	0.387829	0	1
	-10m to -50m	0.688029	0.92774	0.805598	0.658211	0.163795	0	0.275405				-10m to -50m	0.0691853	0.171094	0.101743	0.173867	0.484111	0	1
	-50m to -100m	0.00668234	0.040816	0.0865314	0.0526085	0.020236	0	0.0255669				-50m to -100m	0.00723819	0.0810838	0.117721	0.149694	0.644263	0	1
	-100m to -150m	0	0.00454923	0.0103902	0.00831115	0.00623354	0	0.00627108				-100m to -150m	0	0.0368448	0.0576286	0.0964148	0.809112	0	1
	-150m to -200m	0	0.00219575	0.0140478	0.00690545	0.00643163	0	0.00633775				-150m to -200m	0	0.0175966	0.0770956	0.079265	0.826043	0	1
	<-200m	0	0.00577051	0.0690433	0.245189	0.793957	0	0.666801				<-200m	0	0.00043954	0.0036015	0.0267503	0.969209	0	1
	Total	1	1	1	1	1	0	1				Total	0.0276936	0.0507903	0.0347823	0.0727486	0.813985	0	1
Dataset Credits:
	Depth Ranges derived from GEBCO (General Bathymetric Chart of the Oceans) 2014 data (http://www.gebco.net/data_and_products/gridded_bathymetry_data/). GEBCO operates under the auspices of the International Hydrographic Organization (IHO) and the Intergovernmental Oceanographic Commission (IOC) of UNESCO.
	Coastlines, distance bands and general marine/land delinations derived from GAUL (Global Administrative Unit Layers) 2014 data (http://www.fao.org/geonetwork/srv/en/metadata.show?id=12691). This dataset is an initiative implemented by FAO within the Bill & Melinda Gates Foundation, Agricultural Market Information System (AMIS) and AfricaFertilizer.org projects.
	Exclusive Economic Zones and Jurisdictional Boundaries derived from the World EEZ v. 9 (2016-10-21), developed by the Flanders Marine Institute (http://www.marineregions.org/downloads.php). EEZ polygons were split along MARIBE regional boundaries to facilitate this analysis.
	Marine Protected Areas extracted from the October, 2016 version of the World Database on Protected Areas (https://www.protectedplanet.net/). This dataset is a joint project between the United Nations Environment Programme (UNEP) and the International Union for Conservation of Nature (IUCN), managed by UNEP World Conservation Monitoring Centre (UNEP-WCMC).
	Background reference map from National Geographic. Content may not reflect National Geographic's current map policy. Sources: National Geographic, Esri, DeLorme, HERE, UNEP-WCMC, USGS, NASA, ESA, METI, NRCAN, GEBCO, NOAA, increment P Corp.
Map and CSV created on Monday, April 2, 2018
Map Coordinate System:
	Name: World_Azimuthal_Equidistant
	Projection: Azimuthal_Equidistant
	Datum: D_WGS_1984
	Spheroid: WGS_1984
	False Easting: 0.0000
	False Northing: 0.0000
	Central Meridian: -81.5571321240
	Latitude of Origin: 13.4127090279
