# Supplementary material for: Spatial datasets to define operational boundaries within four marine basins delineated by distance from shore, depth, EEZ and protected status, accompanied by maps and statistical summary tables
Source: Data Brief. 2018 Nov 28;21:2638–42. doi: 10.1016/j.dib.2018.11.118 (PMC6290244; doi:10.1016/j.dib.2018.11.118)
Supplement: Supplementary file 2 — Supplementary material [file mmc2.zip › Operational_Boundaries_Data/Tables/By_Country/Norway_North_Sea_and_Norwegian_Sea.xls]

## Sheet: Norway_North_Sea_and_Norwegian_
Norway: North Sea and Norwegian Sea Regions
	Regions: Baltic
	Total Area in All Regions: 923,155 Sq. Km.
		Baltic: 923,155 Sq. Km. [100.0%]
	Total Protected Area: 6,598 Sq. Km.
		Baltic: 6,598 Sq. Km. [100.0%]
	All Areas in Norway EEZ: Cell Values = Area in Sq.											All Areas in Norway EEZ: Cell Values = Proportion of Total EEZ
		0 to 5 NM	5 to 12 NM	12 to 16 NM	16 to 24 NM	24 to 200 NM	> 200 NM	Total					0 to 5 NM	5 to 12 NM	12 to 16 NM	16 to 24 NM	24 to 200 NM	> 200 NM	Total
	> -10m	6486.12	141.062	1.07278	0	0	0	6628.26				> -10m	0.00702603	0.000152804	1.1621e-06	0	0	0	0.00718
	-10m to -50m	15484.7	1497.33	58.8844	51.4563	672.674	0	17765				-10m to -50m	0.0167736	0.00162197	6.3786e-05	5.57395e-05	0.000728667	0	0.0192438
	-50m to -100m	15939.5	4738.71	1405.81	1233.17	44650.2	0	67967.4				-50m to -100m	0.0172663	0.00513316	0.00152283	0.00133582	0.0483669	0	0.073625
	-100m to -150m	10770.6	5779.79	2274.21	3849.91	30419.8	0	53094.3				-100m to -150m	0.0116672	0.0062609	0.00246351	0.00417038	0.0329519	0	0.0575139
	-150m to -200m	7780.91	6084.25	2163.32	5371.31	19288.5	0	40688.3				-150m to -200m	0.0084286	0.00659071	0.0023434	0.00581842	0.0208941	0	0.0440752
	<-200m	16635.3	24538.3	16750.7	31871.2	642589	4628.05	737013				<-200m	0.01802	0.0265809	0.0181451	0.0345242	0.696079	0.0050133	0.798362
	Total	73097.1	42779.4	22654	42377	737620	4628.05	923156				Total	0.0791818	0.0463404	0.0245398	0.0459045	0.79902	0.0050133	1
	All Areas in Norway EEZ: Cell Values = Proportion of Column [Depth Band]											All Areas in Norway EEZ: Cell Values = Proportion of Row [Distance Band]
		0 to 5 NM	5 to 12 NM	12 to 16 NM	16 to 24 NM	24 to 200 NM	> 200 NM	Total					0 to 5 NM	5 to 12 NM	12 to 16 NM	16 to 24 NM	24 to 200 NM	> 200 NM	Total
	> -10m	0.0887329	0.00329742	4.73549e-05	0	0	0	0.00718				> -10m	0.978556	0.0212819	0.000161849	0	0	0	1
	-10m to -50m	0.211837	0.0350011	0.00259929	0.00121425	0.000911951	0	0.0192438				-10m to -50m	0.871639	0.0842851	0.00331462	0.00289649	0.037865	0	1
	-50m to -100m	0.218059	0.110771	0.0620555	0.0290999	0.0605328	0	0.073625				-50m to -100m	0.234517	0.0697204	0.0206836	0.0181435	0.656936	0	1
	-100m to -150m	0.147347	0.135107	0.100389	0.090849	0.0412404	0	0.0575139				-100m to -150m	0.202859	0.108859	0.0428333	0.0725107	0.572938	0	1
	-150m to -200m	0.106446	0.142224	0.095494	0.126751	0.0261496	0	0.0440752				-150m to -200m	0.191232	0.149533	0.0531682	0.132011	0.474055	0	1
	<-200m	0.227578	0.5736	0.739415	0.752086	0.871165	1	0.798362				<-200m	0.0225712	0.0332942	0.0227279	0.0432437	0.871883	0.00627948	1
	Total	1	1	1	1	1	1	1				Total	0.0791818	0.0463404	0.0245398	0.0459045	0.79902	0.0050133	1
	All Areas in Norway EEZ Excluding Protected Areas: Cell Values = Area in Sq. Km.											All Areas in Norway EEZ Excluding Protected Areas: Cell Values = Proportion of Total EEZ
		0 to 5 NM	5 to 12 NM	12 to 16 NM	16 to 24 NM	24 to 200 NM	> 200 NM	Total					0 to 5 NM	5 to 12 NM	12 to 16 NM	16 to 24 NM	24 to 200 NM	> 200 NM	Total
	> -10m	5788.03	62.5651	1.07278	0	0	0	5851.67				> -10m	0.00631496	6.82609e-05	1.1704e-06	0	0	0	0.00638439
	-10m to -50m	14032.9	1189.54	56.7776	51.4563	672.674	0	16003.4				-10m to -50m	0.0153105	0.00129783	6.19465e-05	5.61408e-05	0.000733913	0	0.0174603
	-50m to -100m	15291.5	4487.03	1380.23	1233.17	44650.2	0	67042.1				-50m to -100m	0.0166836	0.00489552	0.00150588	0.00134543	0.0487151	0	0.0731455
	-100m to -150m	10522.4	5663.01	2250.7	3845.26	30419	0	52700.4				-100m to -150m	0.0114804	0.00617856	0.00245559	0.00419533	0.0331883	0	0.0574982
	-150m to -200m	7675.95	6037.6	2155.13	5367.01	19260.4	0	40496.1				-150m to -200m	0.00837475	0.00658725	0.00235133	0.00585562	0.0210139	0	0.0441828
	<-200m	16497.1	24507.8	16733.7	31411.3	640687	4628.05	734465				<-200m	0.0179989	0.0267389	0.0182571	0.0342709	0.699014	0.00504938	0.801329
	Total	69807.9	41947.5	22577.6	41908.2	735689	4628.05	916558				Total	0.0761631	0.0457663	0.024633	0.0457234	0.802665	0.00504938	1
	All Areas in Norway EEZ Excluding Protected Areas: Cell Values = Proportion of Column [Depth Band]											All Areas in Norway EEZ Excluding Protected Areas: Cell Values = Proportion of Row [Distance Band]
		0 to 5 NM	5 to 12 NM	12 to 16 NM	16 to 24 NM	24 to 200 NM	> 200 NM	Total					0 to 5 NM	5 to 12 NM	12 to 16 NM	16 to 24 NM	24 to 200 NM	> 200 NM	Total
	> -10m	0.0829137	0.00149151	4.75152e-05	0	0	0	0.00638439				> -10m	0.989125	0.0106918	0.000183329	0	0	0	1
	-10m to -50m	0.201022	0.0283578	0.00251478	0.00122783	0.000914345	0	0.0174603				-10m to -50m	0.876873	0.0743303	0.00354785	0.00321534	0.0420332	0	1
	-50m to -100m	0.219051	0.106968	0.0611327	0.0294255	0.0606917	0	0.0731455				-50m to -100m	0.228088	0.0669286	0.0205875	0.0183939	0.666002	0	1
	-100m to -150m	0.150734	0.135002	0.0996871	0.0917545	0.0413477	0	0.0574982				-100m to -150m	0.199665	0.107457	0.0427073	0.0729645	0.577207	0	1
	-150m to -200m	0.109958	0.143932	0.0954545	0.128066	0.0261801	0	0.0441828				-150m to -200m	0.189548	0.149091	0.0532183	0.132532	0.475612	0	1
	<-200m	0.236321	0.584248	0.741163	0.749526	0.870866	1	0.801329				<-200m	0.0224613	0.0333682	0.0227835	0.0427676	0.872318	0.00630126	1
	Total	1	1	1	1	1	1	1				Total	0.0761631	0.0457663	0.024633	0.0457234	0.802665	0.00504938	1
Dataset Credits:
	Depth Ranges derived from GEBCO (General Bathymetric Chart of the Oceans) 2014 data (http://www.gebco.net/data_and_products/gridded_bathymetry_data/). GEBCO operates under the auspices of the International Hydrographic Organization (IHO) and the Intergovernmental Oceanographic Commission (IOC) of UNESCO.
	Coastlines, distance bands and general marine/land delinations derived from GAUL (Global Administrative Unit Layers) 2014 data (http://www.fao.org/geonetwork/srv/en/metadata.show?id=12691). This dataset is an initiative implemented by FAO within the Bill & Melinda Gates Foundation, Agricultural Market Information System (AMIS) and AfricaFertilizer.org projects.
	Exclusive Economic Zones and Jurisdictional Boundaries derived from the World EEZ v. 9 (2016-10-21), developed by the Flanders Marine Institute (http://www.marineregions.org/downloads.php). EEZ polygons were split along MARIBE regional boundaries to facilitate this analysis.
	Marine Protected Areas extracted from the October, 2016 version of the World Database on Protected Areas (https://www.protectedplanet.net/). This dataset is a joint project between the United Nations Environment Programme (UNEP) and the International Union for Conservation of Nature (IUCN), managed by UNEP World Conservation Monitoring Centre (UNEP-WCMC).
	Background reference map from National Geographic. Content may not reflect National Geographic's current map policy. Sources: National Geographic, Esri, DeLorme, HERE, UNEP-WCMC, USGS, NASA, ESA, METI, NRCAN, GEBCO, NOAA, increment P Corp.
Map and CSV created on Monday, April 2, 2018
Map Coordinate System:
	Name: World_Azimuthal_Equidistant
	Projection: Azimuthal_Equidistant
	Datum: D_WGS_1984
	Spheroid: WGS_1984
	False Easting: 0.0000
	False Northing: 0.0000
	Central Meridian: 18.0261740825
	Latitude of Origin: 65.2957493337
