# Supplementary material for: Spatial datasets to define operational boundaries within four marine basins delineated by distance from shore, depth, EEZ and protected status, accompanied by maps and statistical summary tables
Source: Data Brief. 2018 Nov 28;21:2638–42. doi: 10.1016/j.dib.2018.11.118 (PMC6290244; doi:10.1016/j.dib.2018.11.118)
Supplement: Supplementary file 2 — Supplementary material [file mmc2.zip › Operational_Boundaries_Data/Tables/By_Country/Palestine_Mediterranean.xls]

## Sheet: Palestine_Mediterranean
Palestine: Mediterranean Region
	Regions: Mediterranean
	Total Area in All Regions: 2,331 Sq. Km.
		Mediterranean: 2,331 Sq. Km. [100.0%]
	Total Protected Area: 0 Sq. Km.
		Mediterranean: 0 Sq. Km. [100.0%]
	All Areas in Palestine EEZ: Cell Values = Area in Sq.											All Areas in Palestine EEZ: Cell Values = Proportion of Total EEZ
		0 to 5 NM	5 to 12 NM	12 to 16 NM	16 to 24 NM	24 to 200 NM	> 200 NM	Total					0 to 5 NM	5 to 12 NM	12 to 16 NM	16 to 24 NM	24 to 200 NM	> 200 NM	Total
	> -10m	31.4184	0	0	0	0	0	31.4184				> -10m	0.0134788	0	0	0	0	0	0.0134788
	-10m to -50m	326.288	82.2107	0	0	0	0	408.499				-10m to -50m	0.139981	0.0352693	0	0	0	0	0.17525
	-50m to -100m	0	334.533	4.75302	0	0	0	339.286				-50m to -100m	0	0.143518	0.0020391	0	0	0	0.145557
	-100m to -150m	0	35.9939	48.102	0	0	0	84.0959				-100m to -150m	0	0.0154418	0.0206363	0	0	0	0.036078
	-150m to -200m	0	6.156	48.6925	2.28086	0	0	57.1293				-150m to -200m	0	0.00264099	0.0208896	0.000978512	0	0	0.0245091
	<-200m	0	0	133.755	408.175	868.588	0	1410.52				<-200m	0	0	0.0573823	0.175111	0.372633	0	0.605127
	Total	357.707	458.893	235.302	410.456	868.588	0	2330.95				Total	0.15346	0.19687	0.100947	0.17609	0.372633	0	1
	All Areas in Palestine EEZ: Cell Values = Proportion of Column [Depth Band]											All Areas in Palestine EEZ: Cell Values = Proportion of Row [Distance Band]
		0 to 5 NM	5 to 12 NM	12 to 16 NM	16 to 24 NM	24 to 200 NM	> 200 NM	Total					0 to 5 NM	5 to 12 NM	12 to 16 NM	16 to 24 NM	24 to 200 NM	> 200 NM	Total
	> -10m	0.0878327	0	0	0	0	0	0.0134788				> -10m	1	0	0	0	0	0	1
	-10m to -50m	0.912167	0.17915	0	0	0	0	0.17525				-10m to -50m	0.798749	0.201251	0	0	0	0	1
	-50m to -100m	0	0.728999	0.0201996	0	0	0	0.145557				-50m to -100m	0	0.985991	0.0140089	0	0	0	1
	-100m to -150m	0	0.0784364	0.204426	0	0	0	0.036078				-100m to -150m	0	0.42801	0.57199	0	0	0	1
	-150m to -200m	0	0.0134149	0.206936	0.00555689	0	0	0.0245091				-150m to -200m	0	0.107755	0.85232	0.0399245	0	0	1
	<-200m	0	0	0.568438	0.994443	1	0	0.605127				<-200m	0	0	0.0948269	0.289379	0.615794	0	1
	Total	1	1	1	1	1	0	1				Total	0.15346	0.19687	0.100947	0.17609	0.372633	0	1
	All Areas in Palestine EEZ Excluding Protected Areas: Cell Values = Area in Sq. Km.											All Areas in Palestine EEZ Excluding Protected Areas: Cell Values = Proportion of Total EEZ
		0 to 5 NM	5 to 12 NM	12 to 16 NM	16 to 24 NM	24 to 200 NM	> 200 NM	Total					0 to 5 NM	5 to 12 NM	12 to 16 NM	16 to 24 NM	24 to 200 NM	> 200 NM	Total
	> -10m	31.4037	0	0	0	0	0	31.4037				> -10m	0.0134726	0	0	0	0	0	0.0134726
	-10m to -50m	326.288	82.2107	0	0	0	0	408.499				-10m to -50m	0.139982	0.0352695	0	0	0	0	0.175251
	-50m to -100m	0	334.533	4.75302	0	0	0	339.286				-50m to -100m	0	0.143519	0.00203911	0	0	0	0.145558
	-100m to -150m	0	35.9939	48.102	0	0	0	84.0959				-100m to -150m	0	0.0154419	0.0206364	0	0	0	0.0360783
	-150m to -200m	0	6.156	48.6925	2.28086	0	0	57.1293				-150m to -200m	0	0.002641	0.0208897	0.000978518	0	0	0.0245092
	<-200m	0	0	133.755	408.175	868.588	0	1410.52				<-200m	0	0	0.0573826	0.175112	0.372636	0	0.60513
	Total	357.692	458.893	235.302	410.456	868.588	0	2330.93				Total	0.153455	0.196871	0.100948	0.176091	0.372636	0	1
	All Areas in Palestine EEZ Excluding Protected Areas: Cell Values = Proportion of Column [Depth Band]											All Areas in Palestine EEZ Excluding Protected Areas: Cell Values = Proportion of Row [Distance Band]
		0 to 5 NM	5 to 12 NM	12 to 16 NM	16 to 24 NM	24 to 200 NM	> 200 NM	Total					0 to 5 NM	5 to 12 NM	12 to 16 NM	16 to 24 NM	24 to 200 NM	> 200 NM	Total
	> -10m	0.0877953	0	0	0	0	0	0.0134726				> -10m	1	0	0	0	0	0	1
	-10m to -50m	0.912205	0.17915	0	0	0	0	0.175251				-10m to -50m	0.798749	0.201251	0	0	0	0	1
	-50m to -100m	0	0.728999	0.0201996	0	0	0	0.145558				-50m to -100m	0	0.985991	0.0140089	0	0	0	1
	-100m to -150m	0	0.0784364	0.204426	0	0	0	0.0360783				-100m to -150m	0	0.42801	0.57199	0	0	0	1
	-150m to -200m	0	0.0134149	0.206936	0.00555689	0	0	0.0245092				-150m to -200m	0	0.107755	0.85232	0.0399245	0	0	1
	<-200m	0	0	0.568438	0.994443	1	0	0.60513				<-200m	0	0	0.0948269	0.289379	0.615794	0	1
	Total	1	1	1	1	1	0	1				Total	0.153455	0.196871	0.100948	0.176091	0.372636	0	1
Dataset Credits:
	Depth Ranges derived from GEBCO (General Bathymetric Chart of the Oceans) 2014 data (http://www.gebco.net/data_and_products/gridded_bathymetry_data/). GEBCO operates under the auspices of the International Hydrographic Organization (IHO) and the Intergovernmental Oceanographic Commission (IOC) of UNESCO.
	Coastlines, distance bands and general marine/land delinations derived from GAUL (Global Administrative Unit Layers) 2014 data (http://www.fao.org/geonetwork/srv/en/metadata.show?id=12691). This dataset is an initiative implemented by FAO within the Bill & Melinda Gates Foundation, Agricultural Market Information System (AMIS) and AfricaFertilizer.org projects.
	Exclusive Economic Zones and Jurisdictional Boundaries derived from the World EEZ v. 9 (2016-10-21), developed by the Flanders Marine Institute (http://www.marineregions.org/downloads.php). EEZ polygons were split along MARIBE regional boundaries to facilitate this analysis.
	Marine Protected Areas extracted from the October, 2016 version of the World Database on Protected Areas (https://www.protectedplanet.net/). This dataset is a joint project between the United Nations Environment Programme (UNEP) and the International Union for Conservation of Nature (IUCN), managed by UNEP World Conservation Monitoring Centre (UNEP-WCMC).
	Background reference map from National Geographic. Content may not reflect National Geographic's current map policy. Sources: National Geographic, Esri, DeLorme, HERE, UNEP-WCMC, USGS, NASA, ESA, METI, NRCAN, GEBCO, NOAA, increment P Corp.
Map and CSV created on Monday, April 2, 2018
Map Coordinate System:
	Name: World_Azimuthal_Equidistant
	Projection: Azimuthal_Equidistant
	Datum: D_WGS_1984
	Spheroid: WGS_1984
	False Easting: 0.0000
	False Northing: 0.0000
	Central Meridian: 34.0438529508
	Latitude of Origin: 31.6999713113
