# Supplementary material for: Spatial datasets to define operational boundaries within four marine basins delineated by distance from shore, depth, EEZ and protected status, accompanied by maps and statistical summary tables
Source: Data Brief. 2018 Nov 28;21:2638–42. doi: 10.1016/j.dib.2018.11.118 (PMC6290244; doi:10.1016/j.dib.2018.11.118)
Supplement: Supplementary file 2 — Supplementary material [file mmc2.zip › Operational_Boundaries_Data/Tables/By_Country/Panama_Caribbean.xls]

## Sheet: Panama_Caribbean
Panama: Caribbean Region
	Regions: Caribbean
	Total Area in All Regions: 142,539 Sq. Km.
		Caribbean: 142,539 Sq. Km. [100.0%]
	Total Protected Area: 678 Sq. Km.
		Caribbean: 678 Sq. Km. [100.0%]
	All Areas in EEZ: Cell Values = Area in Sq.											All Areas in EEZ: Cell Values = Proportion of Total EEZ
		0 to 5 NM	5 to 12 NM	12 to 16 NM	16 to 24 NM	24 to 200 NM	> 200 NM	Total					0 to 5 NM	5 to 12 NM	12 to 16 NM	16 to 24 NM	24 to 200 NM	> 200 NM	Total
	> -10m	1862.37	108.623	0	0	0	0	1970.99				> -10m	0.0130656	0.000762055	0	0	0	0	0.0138277
	-10m to -50m	4733.35	614.561	0	7.34073	20.5992	0	5375.85				-10m to -50m	0.0332072	0.00431151	0	5.14995e-05	0.000144516	0	0.0377148
	-50m to -100m	1282.82	1205.72	10.2991	13.2115	24.8884	0	2536.94				-50m to -100m	0.00899976	0.00845882	7.22543e-05	9.26864e-05	0.000174607	0	0.0177981
	-100m to -150m	311.788	428.848	10.222	11.0073	10.1596	0	772.024				-100m to -150m	0.00218737	0.00300862	7.1713e-05	7.7223e-05	7.12757e-05	0	0.0054162
	-150m to -200m	134.264	444.284	14.9111	5.06677	12.7131	0	611.239				-150m to -200m	0.000941939	0.00311691	0.00010461	3.55464e-05	8.91901e-05	0	0.0042882
	<-200m	260.907	6384.32	4964.31	9702.17	109961	0	131273				<-200m	0.00183041	0.0447897	0.0348275	0.0680664	0.771441	0	0.920955
	Total	8585.5	9186.35	4999.74	9738.8	110029	0	142540				Total	0.0602323	0.0644476	0.0350761	0.0683234	0.771921	0	1
	All Areas in EEZ: Cell Values = Proportion of Column [Depth Band]											All Areas in EEZ: Cell Values = Proportion of Row [Distance Band]
		0 to 5 NM	5 to 12 NM	12 to 16 NM	16 to 24 NM	24 to 200 NM	> 200 NM	Total					0 to 5 NM	5 to 12 NM	12 to 16 NM	16 to 24 NM	24 to 200 NM	> 200 NM	Total
	> -10m	0.21692	0.0118244	0	0	0	0	0.0138277				> -10m	0.944889	0.0551109	0	0	0	0	1
	-10m to -50m	0.551319	0.0668993	0	0.000753761	0.000187216	0	0.0377148				-10m to -50m	0.880484	0.114319	0	0.0013655	0.00383181	0	1
	-50m to -100m	0.149417	0.131251	0.00205993	0.00135658	0.000226198	0	0.0177981				-50m to -100m	0.505657	0.475265	0.00405966	0.00520765	0.00981041	0	1
	-100m to -150m	0.0363156	0.0466831	0.0020445	0.00113026	9.23355e-05	0	0.0054162				-100m to -150m	0.403857	0.555485	0.0132405	0.0142578	0.0131597	0	1
	-150m to -200m	0.0156384	0.0483635	0.00298237	0.000520267	0.000115543	0	0.0042882				-150m to -200m	0.219658	0.726858	0.0243949	0.00828935	0.020799	0	1
	<-200m	0.0303892	0.694978	0.992913	0.996239	0.999379	0	0.920955				<-200m	0.00198752	0.048634	0.0378167	0.0739085	0.837653	0	1
	Total	1	1	1	1	1	0	1				Total	0.0602323	0.0644476	0.0350761	0.0683234	0.771921	0	1
	All Areas in EEZ Excluding Protected Areas: Cell Values = Area in Sq. Km.											All Areas in EEZ Excluding Protected Areas: Cell Values = Proportion of Total EEZ
		0 to 5 NM	5 to 12 NM	12 to 16 NM	16 to 24 NM	24 to 200 NM	> 200 NM	Total					0 to 5 NM	5 to 12 NM	12 to 16 NM	16 to 24 NM	24 to 200 NM	> 200 NM	Total
	> -10m	1705.68	108.623	0	0	0	0	1814.31				> -10m	0.0120236	0.000765699	0	0	0	0	0.0127893
	-10m to -50m	4279.63	580.587	0	7.34073	20.5992	0	4888.15				-10m to -50m	0.0301676	0.00409263	0	5.17457e-05	0.000145207	0	0.0344572
	-50m to -100m	1264.7	1193.15	10.2991	13.2115	24.8884	0	2506.24				-50m to -100m	0.00891501	0.00841066	7.25998e-05	9.31296e-05	0.000175442	0	0.0176668
	-100m to -150m	309.573	428.448	10.222	11.0073	10.1596	0	769.41				-100m to -150m	0.00218222	0.00302019	7.20559e-05	7.75922e-05	7.16164e-05	0	0.00542367
	-150m to -200m	134.264	444.284	14.9111	5.06677	12.7131	0	611.239				-150m to -200m	0.000946442	0.00313182	0.00010511	3.57163e-05	8.96165e-05	0	0.0043087
	<-200m	260.387	6384.32	4964.31	9702.17	109961	0	131272				<-200m	0.0018355	0.0450039	0.034994	0.0683918	0.775129	0	0.925354
	Total	7954.23	9139.41	4999.74	9738.8	110029	0	141862				Total	0.0560704	0.0644249	0.0352438	0.06865	0.775611	0	1
	All Areas in EEZ Excluding Protected Areas: Cell Values = Proportion of Column [Depth Band]											All Areas in EEZ Excluding Protected Areas: Cell Values = Proportion of Row [Distance Band]
		0 to 5 NM	5 to 12 NM	12 to 16 NM	16 to 24 NM	24 to 200 NM	> 200 NM	Total					0 to 5 NM	5 to 12 NM	12 to 16 NM	16 to 24 NM	24 to 200 NM	> 200 NM	Total
	> -10m	0.214437	0.0118851	0	0	0	0	0.0127893				> -10m	0.94013	0.0598704	0	0	0	0	1
	-10m to -50m	0.538032	0.0635256	0	0.000753761	0.000187216	0	0.0344572				-10m to -50m	0.87551	0.118774	0	0.00150174	0.00421411	0	1
	-50m to -100m	0.158997	0.13055	0.00205993	0.00135658	0.000226198	0	0.0176668				-50m to -100m	0.504618	0.47607	0.00410938	0.00527143	0.00993057	0	1
	-100m to -150m	0.0389192	0.0468792	0.0020445	0.00113026	9.23355e-05	0	0.00542367				-100m to -150m	0.402351	0.556853	0.0132855	0.0143062	0.0132044	0	1
	-150m to -200m	0.0168795	0.0486119	0.00298237	0.000520267	0.000115543	0	0.0043087				-150m to -200m	0.219658	0.726858	0.0243949	0.00828935	0.020799	0	1
	<-200m	0.0327357	0.698548	0.992913	0.996239	0.999379	0	0.925354				<-200m	0.00198357	0.0486342	0.0378169	0.0739088	0.837657	0	1
	Total	1	1	1	1	1	0	1				Total	0.0560704	0.0644249	0.0352438	0.06865	0.775611	0	1
Dataset Credits:
	Depth Ranges derived from GEBCO (General Bathymetric Chart of the Oceans) 2014 data (http://www.gebco.net/data_and_products/gridded_bathymetry_data/). GEBCO operates under the auspices of the International Hydrographic Organization (IHO) and the Intergovernmental Oceanographic Commission (IOC) of UNESCO.
	Coastlines, distance bands and general marine/land delinations derived from GAUL (Global Administrative Unit Layers) 2014 data (http://www.fao.org/geonetwork/srv/en/metadata.show?id=12691). This dataset is an initiative implemented by FAO within the Bill & Melinda Gates Foundation, Agricultural Market Information System (AMIS) and AfricaFertilizer.org projects.
	Exclusive Economic Zones and Jurisdictional Boundaries derived from the World EEZ v. 9 (2016-10-21), developed by the Flanders Marine Institute (http://www.marineregions.org/downloads.php). EEZ polygons were split along MARIBE regional boundaries to facilitate this analysis.
	Marine Protected Areas extracted from the October, 2016 version of the World Database on Protected Areas (https://www.protectedplanet.net/). This dataset is a joint project between the United Nations Environment Programme (UNEP) and the International Union for Conservation of Nature (IUCN), managed by UNEP World Conservation Monitoring Centre (UNEP-WCMC).
	Background reference map from National Geographic. Content may not reflect National Geographic's current map policy. Sources: National Geographic, Esri, DeLorme, HERE, UNEP-WCMC, USGS, NASA, ESA, METI, NRCAN, GEBCO, NOAA, increment P Corp.
Map and CSV created on Monday, April 2, 2018
Map Coordinate System:
	Name: World_Azimuthal_Equidistant
	Projection: Azimuthal_Equidistant
	Datum: D_WGS_1984
	Spheroid: WGS_1984
	False Easting: 0.0000
	False Northing: 0.0000
	Central Meridian: -79.8077997206
	Latitude of Origin: 10.5819978715
