# Supplementary material for: Spatial datasets to define operational boundaries within four marine basins delineated by distance from shore, depth, EEZ and protected status, accompanied by maps and statistical summary tables
Source: Data Brief. 2018 Nov 28;21:2638–42. doi: 10.1016/j.dib.2018.11.118 (PMC6290244; doi:10.1016/j.dib.2018.11.118)
Supplement: Supplementary file 2 — Supplementary material [file mmc2.zip › Operational_Boundaries_Data/Tables/By_Country/Poland_Baltic.xls]

## Sheet: Poland_Baltic
Poland: Baltic Region
	Regions: Baltic
	Total Area in All Regions: 29,526 Sq. Km.
		Baltic: 29,526 Sq. Km. [100.0%]
	Total Protected Area: 7,130 Sq. Km.
		Baltic: 7,130 Sq. Km. [100.0%]
	All Areas in Poland EEZ: Cell Values = Area in Sq.											All Areas in Poland EEZ: Cell Values = Proportion of Total EEZ
		0 to 5 NM	5 to 12 NM	12 to 16 NM	16 to 24 NM	24 to 200 NM	> 200 NM	Total					0 to 5 NM	5 to 12 NM	12 to 16 NM	16 to 24 NM	24 to 200 NM	> 200 NM	Total
	> -10m	1460.39	8.30484	34.6491	27.394	1.6176	0	1532.35				> -10m	0.0494603	0.000281268	0.00117349	0.000927777	5.4785e-05	0	0.0518976
	-10m to -50m	3256.54	4108.66	1885.64	2790.93	1574.85	0	13616.6				-10m to -50m	0.110292	0.139152	0.0638628	0.0945229	0.0533369	0	0.461167
	-50m to -100m	337.014	1222.09	727.78	1904.78	8971.89	0	13163.6				-50m to -100m	0.011414	0.0413896	0.0246484	0.0645111	0.30386	0	0.445823
	-100m to -150m	0	0.394047	129.815	425.061	658.637	0	1213.91				-100m to -150m	0	1.33456e-05	0.00439657	0.0143959	0.0223067	0	0.0411125
	-150m to -200m	0	0	0	0	0	0	0				-150m to -200m	0	0	0	0	0	0	0
	<-200m	0	0	0	0	0	0	0				<-200m	0	0	0	0	0	0	0
	Total	5053.94	5339.45	2777.88	5148.16	11207	0	29526.4				Total	0.171167	0.180836	0.0940812	0.174358	0.379558	0	1
	All Areas in Poland EEZ: Cell Values = Proportion of Column [Depth Band]											All Areas in Poland EEZ: Cell Values = Proportion of Row [Distance Band]
		0 to 5 NM	5 to 12 NM	12 to 16 NM	16 to 24 NM	24 to 200 NM	> 200 NM	Total					0 to 5 NM	5 to 12 NM	12 to 16 NM	16 to 24 NM	24 to 200 NM	> 200 NM	Total
	> -10m	0.28896	0.00155537	0.0124732	0.00532111	0.000144339	0	0.0518976				> -10m	0.953036	0.00541967	0.0226117	0.0178771	0.00105564	0	1
	-10m to -50m	0.644357	0.769492	0.678804	0.542121	0.140524	0	0.461167				-10m to -50m	0.239159	0.301739	0.138481	0.204965	0.115656	0	1
	-50m to -100m	0.0666834	0.228879	0.261991	0.369993	0.800562	0	0.445823				-50m to -100m	0.025602	0.0928386	0.0552875	0.144701	0.681571	0	1
	-100m to -150m	0	7.37991e-05	0.0467316	0.0825655	0.0587701	0	0.0411125				-100m to -150m	0	0.00032461	0.10694	0.350159	0.542576	0	1
	-150m to -200m	0	0	0	0	0	0	0				-150m to -200m	0	0	0	0	0	0	0
	<-200m	0	0	0	0	0	0	0				<-200m	0	0	0	0	0	0	0
	Total	1	1	1	1	1	0	1				Total	0.171167	0.180836	0.0940812	0.174358	0.379558	0	1
	All Areas in Poland EEZ Excluding Protected Areas: Cell Values = Area in Sq. Km.											All Areas in Poland EEZ Excluding Protected Areas: Cell Values = Proportion of Total EEZ
		0 to 5 NM	5 to 12 NM	12 to 16 NM	16 to 24 NM	24 to 200 NM	> 200 NM	Total					0 to 5 NM	5 to 12 NM	12 to 16 NM	16 to 24 NM	24 to 200 NM	> 200 NM	Total
	> -10m	97.2249	0	0	0	0	0	97.2249				> -10m	0.00434105	0	0	0	0	0	0.00434105
	-10m to -50m	679.754	2558.03	1355.5	1894.61	1464.25	0	7952.14				-10m to -50m	0.0303507	0.114215	0.0605224	0.0845933	0.0653781	0	0.355059
	-50m to -100m	306.833	1222.09	727.78	1904.78	8971.89	0	13133.4				-50m to -100m	0.0136999	0.0545656	0.032495	0.0850477	0.400591	0	0.586399
	-100m to -150m	0	0.394047	129.815	425.061	658.637	0	1213.91				-100m to -150m	0	1.7594e-05	0.00579618	0.0189788	0.0294078	0	0.0542004
	-150m to -200m	0	0	0	0	0	0	0				-150m to -200m	0	0	0	0	0	0	0
	<-200m	0	0	0	0	0	0	0				<-200m	0	0	0	0	0	0	0
	Total	1083.81	3780.51	2213.09	4224.45	11094.8	0	22396.6				Total	0.0483917	0.168798	0.0988136	0.18862	0.495377	0	1
	All Areas in Poland EEZ Excluding Protected Areas: Cell Values = Proportion of Column [Depth Band]											All Areas in Poland EEZ Excluding Protected Areas: Cell Values = Proportion of Row [Distance Band]
		0 to 5 NM	5 to 12 NM	12 to 16 NM	16 to 24 NM	24 to 200 NM	> 200 NM	Total					0 to 5 NM	5 to 12 NM	12 to 16 NM	16 to 24 NM	24 to 200 NM	> 200 NM	Total
	> -10m	0.0897065	0	0	0	0	0	0.00434105				> -10m	1	0	0	0	0	0	1
	-10m to -50m	0.627188	0.676636	0.61249	0.448486	0.131976	0	0.355059				-10m to -50m	0.0854807	0.321678	0.170457	0.238251	0.184133	0	1
	-50m to -100m	0.283105	0.32326	0.328852	0.450895	0.808659	0	0.586399				-50m to -100m	0.0233628	0.093052	0.0554145	0.145034	0.683137	0	1
	-100m to -150m	0	0.000104231	0.0586578	0.100619	0.0593645	0	0.0542004				-100m to -150m	0	0.00032461	0.10694	0.350159	0.542576	0	1
	-150m to -200m	0	0	0	0	0	0	0				-150m to -200m	0	0	0	0	0	0	0
	<-200m	0	0	0	0	0	0	0				<-200m	0	0	0	0	0	0	0
	Total	1	1	1	1	1	0	1				Total	0.0483917	0.168798	0.0988136	0.18862	0.495377	0	1
Dataset Credits:
	Depth Ranges derived from GEBCO (General Bathymetric Chart of the Oceans) 2014 data (http://www.gebco.net/data_and_products/gridded_bathymetry_data/). GEBCO operates under the auspices of the International Hydrographic Organization (IHO) and the Intergovernmental Oceanographic Commission (IOC) of UNESCO.
	Coastlines, distance bands and general marine/land delinations derived from GAUL (Global Administrative Unit Layers) 2014 data (http://www.fao.org/geonetwork/srv/en/metadata.show?id=12691). This dataset is an initiative implemented by FAO within the Bill & Melinda Gates Foundation, Agricultural Market Information System (AMIS) and AfricaFertilizer.org projects.
	Exclusive Economic Zones and Jurisdictional Boundaries derived from the World EEZ v. 9 (2016-10-21), developed by the Flanders Marine Institute (http://www.marineregions.org/downloads.php). EEZ polygons were split along MARIBE regional boundaries to facilitate this analysis.
	Marine Protected Areas extracted from the October, 2016 version of the World Database on Protected Areas (https://www.protectedplanet.net/). This dataset is a joint project between the United Nations Environment Programme (UNEP) and the International Union for Conservation of Nature (IUCN), managed by UNEP World Conservation Monitoring Centre (UNEP-WCMC).
	Background reference map from National Geographic. Content may not reflect National Geographic's current map policy. Sources: National Geographic, Esri, DeLorme, HERE, UNEP-WCMC, USGS, NASA, ESA, METI, NRCAN, GEBCO, NOAA, increment P Corp.
Map and CSV created on Monday, April 2, 2018
Map Coordinate System:
	Name: World_Azimuthal_Equidistant
	Projection: Azimuthal_Equidistant
	Datum: D_WGS_1984
	Spheroid: WGS_1984
	False Easting: 0.0000
	False Northing: 0.0000
	Central Meridian: 16.9998720866
	Latitude of Origin: 54.7521272599
