# Supplementary material for: Spatial datasets to define operational boundaries within four marine basins delineated by distance from shore, depth, EEZ and protected status, accompanied by maps and statistical summary tables
Source: Data Brief. 2018 Nov 28;21:2638–42. doi: 10.1016/j.dib.2018.11.118 (PMC6290244; doi:10.1016/j.dib.2018.11.118)
Supplement: Supplementary file 2 — Supplementary material [file mmc2.zip › Operational_Boundaries_Data/Tables/By_Country/Portugal_Atlantic.xls]

## Sheet: Portugal_Atlantic
Portugal: Atlantic Region
	Regions: Atlantic
	Total Area in All Regions: 315,102 Sq. Km.
		Atlantic: 315,102 Sq. Km. [100.0%]
	Total Protected Area: 29,693 Sq. Km.
		Atlantic: 29,693 Sq. Km. [100.0%]
	All Areas in Portugal EEZ: Cell Values = Area in Sq.											All Areas in Portugal EEZ: Cell Values = Proportion of Total EEZ
		0 to 5 NM	5 to 12 NM	12 to 16 NM	16 to 24 NM	24 to 200 NM	> 200 NM	Total					0 to 5 NM	5 to 12 NM	12 to 16 NM	16 to 24 NM	24 to 200 NM	> 200 NM	Total
	> -10m	1074.46	3.6765	6.96474	0	0	0	1085.1				> -10m	0.00340989	1.16676e-05	2.21032e-05	0	0	0	0.00344366
	-10m to -50m	4076.53	790.761	6.11757	0	0	0	4873.41				-10m to -50m	0.0129372	0.00250954	1.94146e-05	0	0	0	0.0154661
	-50m to -100m	2007.72	4054.75	1305.38	235.521	35.8229	0	7639.19				-50m to -100m	0.00637166	0.0128681	0.00414271	0.000747445	0.000113687	0	0.0242436
	-100m to -150m	512.724	2626.66	1326.46	3006.65	701.288	0	8173.78				-100m to -150m	0.00162717	0.0083359	0.00420962	0.00954184	0.00222559	0	0.0259401
	-150m to -200m	63.2941	664.154	223.419	722.999	1009.11	0	2682.97				-150m to -200m	0.000200869	0.00210774	0.000709037	0.00229449	0.00320248	0	0.00851462
	<-200m	123.079	2417.52	3152.11	8051.49	273126	3777.12	290647				<-200m	0.0003906	0.00767219	0.0100035	0.025552	0.866787	0.011987	0.922392
	Total	7857.81	10557.5	6020.44	12016.7	274872	3777.12	315102				Total	0.0249374	0.0335051	0.0191063	0.0381358	0.872328	0.011987	1
	All Areas in Portugal EEZ: Cell Values = Proportion of Column [Depth Band]											All Areas in Portugal EEZ: Cell Values = Proportion of Row [Distance Band]
		0 to 5 NM	5 to 12 NM	12 to 16 NM	16 to 24 NM	24 to 200 NM	> 200 NM	Total					0 to 5 NM	5 to 12 NM	12 to 16 NM	16 to 24 NM	24 to 200 NM	> 200 NM	Total
	> -10m	0.136738	0.000348235	0.00115685	0	0	0	0.00344366				> -10m	0.990193	0.00338815	0.0064185	0	0	0	1
	-10m to -50m	0.518787	0.0749003	0.00101613	0	0	0	0.0154661				-10m to -50m	0.836484	0.16226	0.0012553	0	0	0	1
	-50m to -100m	0.255507	0.384063	0.216824	0.0195996	0.000130326	0	0.0242436				-50m to -100m	0.262819	0.530782	0.170879	0.0308307	0.00468936	0	1
	-100m to -150m	0.0652503	0.248795	0.220326	0.250207	0.00255132	0	0.0259401				-100m to -150m	0.0627279	0.321352	0.162282	0.367841	0.0857972	0	1
	-150m to -200m	0.00805493	0.0629082	0.03711	0.0601664	0.00367119	0	0.00851462				-150m to -200m	0.023591	0.247544	0.0832728	0.269477	0.376115	0	1
	<-200m	0.0156632	0.228986	0.523567	0.670027	0.993647	1	0.922392				<-200m	0.000423464	0.00831771	0.0108451	0.0277019	0.939716	0.0129956	1
	Total	1	1	1	1	1	1	1				Total	0.0249374	0.0335051	0.0191063	0.0381358	0.872328	0.011987	1
	All Areas in Portugal EEZ Excluding Protected Areas: Cell Values = Area in Sq. Km.											All Areas in Portugal EEZ Excluding Protected Areas: Cell Values = Proportion of Total EEZ
		0 to 5 NM	5 to 12 NM	12 to 16 NM	16 to 24 NM	24 to 200 NM	> 200 NM	Total					0 to 5 NM	5 to 12 NM	12 to 16 NM	16 to 24 NM	24 to 200 NM	> 200 NM	Total
	> -10m	409.003	0	0.696371	0	0	0	409.699				> -10m	0.00143304	0	2.4399e-06	0	0	0	0.00143548
	-10m to -50m	2399.69	608.994	2.79215	0	0	0	3011.47				-10m to -50m	0.00840791	0.00213376	9.783e-06	0	0	0	0.0105515
	-50m to -100m	1281.25	2694.25	1122.96	230.732	0.668813	0	5329.86				-50m to -100m	0.00448918	0.00944	0.00393456	0.000808428	2.3434e-06	0	0.0186745
	-100m to -150m	404.356	1787.41	1050.84	2861.77	615.848	0	6720.22				-100m to -150m	0.00141676	0.00626263	0.00368189	0.0100269	0.00215778	0	0.023546
	-150m to -200m	38.5478	578.684	187.573	698.584	964.313	0	2467.7				-150m to -200m	0.000135062	0.00202757	0.000657208	0.00244766	0.00337872	0	0.00864622
	<-200m	70.0924	2150.88	3091.71	8051.49	250328	3777.12	267469				<-200m	0.000245586	0.00753615	0.0108326	0.0282104	0.877087	0.0132341	0.937146
	Total	4602.94	7820.22	5456.57	11842.6	251909	3777.12	285408				Total	0.0161275	0.0274001	0.0191185	0.0414934	0.882626	0.0132341	1
	All Areas in Portugal EEZ Excluding Protected Areas: Cell Values = Proportion of Column [Depth Band]											All Areas in Portugal EEZ Excluding Protected Areas: Cell Values = Proportion of Row [Distance Band]
		0 to 5 NM	5 to 12 NM	12 to 16 NM	16 to 24 NM	24 to 200 NM	> 200 NM	Total					0 to 5 NM	5 to 12 NM	12 to 16 NM	16 to 24 NM	24 to 200 NM	> 200 NM	Total
	> -10m	0.0888569	0	0.000127621	0	0	0	0.00143548				> -10m	0.9983	0	0.00169971	0	0	0	1
	-10m to -50m	0.521338	0.0778743	0.000511704	0	0	0	0.0105515				-10m to -50m	0.796848	0.202225	0.000927169	0	0	0	1
	-50m to -100m	0.278355	0.344524	0.205799	0.0194833	2.655e-06	0	0.0186745				-50m to -100m	0.240391	0.505502	0.210692	0.0432904	0.000125484	0	1
	-100m to -150m	0.0878474	0.228562	0.192583	0.241651	0.00244473	0	0.023546				-100m to -150m	0.0601701	0.265974	0.15637	0.425844	0.0916411	0	1
	-150m to -200m	0.0083746	0.0739985	0.0343756	0.0589892	0.00382803	0	0.00864622				-150m to -200m	0.0156209	0.234503	0.0760111	0.283091	0.390774	0	1
	<-200m	0.0152278	0.275041	0.566603	0.679877	0.993725	1	0.937146				<-200m	0.000262058	0.0080416	0.0115591	0.0301025	0.935913	0.0141217	1
	Total	1	1	1	1	1	1	1				Total	0.0161275	0.0274001	0.0191185	0.0414934	0.882626	0.0132341	1
Dataset Credits:
	Depth Ranges derived from GEBCO (General Bathymetric Chart of the Oceans) 2014 data (http://www.gebco.net/data_and_products/gridded_bathymetry_data/). GEBCO operates under the auspices of the International Hydrographic Organization (IHO) and the Intergovernmental Oceanographic Commission (IOC) of UNESCO.
	Coastlines, distance bands and general marine/land delinations derived from GAUL (Global Administrative Unit Layers) 2014 data (http://www.fao.org/geonetwork/srv/en/metadata.show?id=12691). This dataset is an initiative implemented by FAO within the Bill & Melinda Gates Foundation, Agricultural Market Information System (AMIS) and AfricaFertilizer.org projects.
	Exclusive Economic Zones and Jurisdictional Boundaries derived from the World EEZ v. 9 (2016-10-21), developed by the Flanders Marine Institute (http://www.marineregions.org/downloads.php). EEZ polygons were split along MARIBE regional boundaries to facilitate this analysis.
	Marine Protected Areas extracted from the October, 2016 version of the World Database on Protected Areas (https://www.protectedplanet.net/). This dataset is a joint project between the United Nations Environment Programme (UNEP) and the International Union for Conservation of Nature (IUCN), managed by UNEP World Conservation Monitoring Centre (UNEP-WCMC).
	Background reference map from National Geographic. Content may not reflect National Geographic's current map policy. Sources: National Geographic, Esri, DeLorme, HERE, UNEP-WCMC, USGS, NASA, ESA, METI, NRCAN, GEBCO, NOAA, increment P Corp.
Map and CSV created on Monday, April 2, 2018
Map Coordinate System:
	Name: World_Azimuthal_Equidistant
	Projection: Azimuthal_Equidistant
	Datum: D_WGS_1984
	Spheroid: WGS_1984
	False Easting: 0.0000
	False Northing: 0.0000
	Central Meridian: -10.5611454941
	Latitude of Origin: 38.3938405414
