# Supplementary material for: Spatial datasets to define operational boundaries within four marine basins delineated by distance from shore, depth, EEZ and protected status, accompanied by maps and statistical summary tables
Source: Data Brief. 2018 Nov 28;21:2638–42. doi: 10.1016/j.dib.2018.11.118 (PMC6290244; doi:10.1016/j.dib.2018.11.118)
Supplement: Supplementary file 2 — Supplementary material [file mmc2.zip › Operational_Boundaries_Data/Tables/By_Country/Romania_Black_Sea.xls]

## Sheet: Romania_Black_Sea
Romania: Black Sea Region
	Regions: Mediterranean
	Total Area in All Regions: 29,456 Sq. Km.
		Mediterranean: 29,456 Sq. Km. [100.0%]
	Total Protected Area: 1,778 Sq. Km.
		Mediterranean: 1,778 Sq. Km. [100.0%]
	All Areas in Romania EEZ: Cell Values = Area in Sq.											All Areas in Romania EEZ: Cell Values = Proportion of Total EEZ
		0 to 5 NM	5 to 12 NM	12 to 16 NM	16 to 24 NM	24 to 200 NM	> 200 NM	Total					0 to 5 NM	5 to 12 NM	12 to 16 NM	16 to 24 NM	24 to 200 NM	> 200 NM	Total
	> -10m	542.903	0	0	0	0	0	542.903				> -10m	0.0184308	0	0	0	0	0	0.0184308
	-10m to -50m	1460.5	2699.75	1195.51	1510.75	238.518	0	7105.03				-10m to -50m	0.0495819	0.0916524	0.0405857	0.0512878	0.00809735	0	0.241205
	-50m to -100m	0	91.6517	337.849	1454.04	10324.6	0	12208.1				-50m to -100m	0	0.00311144	0.0114695	0.0493625	0.350505	0	0.414449
	-100m to -150m	0	0	0	0	2325.42	0	2325.42				-100m to -150m	0	0	0	0	0.0789445	0	0.0789445
	-150m to -200m	0	0	0	0	511.288	0	511.288				-150m to -200m	0	0	0	0	0.0173575	0	0.0173575
	<-200m	0	0	0	0	6763.57	0	6763.57				<-200m	0	0	0	0	0.229613	0	0.229613
	Total	2003.41	2791.4	1533.36	2964.79	20163.4	0	29456.4				Total	0.0680127	0.0947639	0.0520552	0.10065	0.684518	0	1
	All Areas in Romania EEZ: Cell Values = Proportion of Column [Depth Band]											All Areas in Romania EEZ: Cell Values = Proportion of Row [Distance Band]
		0 to 5 NM	5 to 12 NM	12 to 16 NM	16 to 24 NM	24 to 200 NM	> 200 NM	Total					0 to 5 NM	5 to 12 NM	12 to 16 NM	16 to 24 NM	24 to 200 NM	> 200 NM	Total
	> -10m	0.27099	0	0	0	0	0	0.0184308				> -10m	1	0	0	0	0	0	1
	-10m to -50m	0.72901	0.967166	0.779667	0.509564	0.0118293	0	0.241205				-10m to -50m	0.205559	0.379977	0.168262	0.212631	0.0335704	0	1
	-50m to -100m	0	0.0328336	0.220333	0.490436	0.512047	0	0.414449				-50m to -100m	0	0.00750742	0.0276741	0.119104	0.845714	0	1
	-100m to -150m	0	0	0	0	0.115329	0	0.0789445				-100m to -150m	0	0	0	0	1	0	1
	-150m to -200m	0	0	0	0	0.0253572	0	0.0173575				-150m to -200m	0	0	0	0	1	0	1
	<-200m	0	0	0	0	0.335438	0	0.229613				<-200m	0	0	0	0	1	0	1
	Total	1	1	1	1	1	0	1				Total	0.0680127	0.0947639	0.0520552	0.10065	0.684518	0	1
	All Areas in Romania EEZ Excluding Protected Areas: Cell Values = Area in Sq. Km.											All Areas in Romania EEZ Excluding Protected Areas: Cell Values = Proportion of Total EEZ
		0 to 5 NM	5 to 12 NM	12 to 16 NM	16 to 24 NM	24 to 200 NM	> 200 NM	Total					0 to 5 NM	5 to 12 NM	12 to 16 NM	16 to 24 NM	24 to 200 NM	> 200 NM	Total
	> -10m	8.29167	0	0	0	0	0	8.29167				> -10m	0.000299567	0	0	0	0	0	0.000299567
	-10m to -50m	604.304	2313.02	1195.51	1510.75	238.518	0	5862.1				-10m to -50m	0.0218327	0.0835665	0.0431921	0.0545815	0.00861736	0	0.21179
	-50m to -100m	0	91.6517	337.849	1454.04	10324.6	0	12208.1				-50m to -100m	0	0.00331126	0.0122061	0.0525326	0.373015	0	0.441065
	-100m to -150m	0	0	0	0	2325.42	0	2325.42				-100m to -150m	0	0	0	0	0.0840144	0	0.0840144
	-150m to -200m	0	0	0	0	511.288	0	511.288				-150m to -200m	0	0	0	0	0.0184722	0	0.0184722
	<-200m	0	0	0	0	6763.57	0	6763.57				<-200m	0	0	0	0	0.244359	0	0.244359
	Total	612.596	2404.67	1533.36	2964.79	20163.4	0	27678.8				Total	0.0221323	0.0868778	0.0553982	0.107114	0.728478	0	1
	All Areas in Romania EEZ Excluding Protected Areas: Cell Values = Proportion of Column [Depth Band]											All Areas in Romania EEZ Excluding Protected Areas: Cell Values = Proportion of Row [Distance Band]
		0 to 5 NM	5 to 12 NM	12 to 16 NM	16 to 24 NM	24 to 200 NM	> 200 NM	Total					0 to 5 NM	5 to 12 NM	12 to 16 NM	16 to 24 NM	24 to 200 NM	> 200 NM	Total
	> -10m	0.0135353	0	0	0	0	0	0.000299567				> -10m	1	0	0	0	0	0	1
	-10m to -50m	0.986465	0.961886	0.779667	0.509564	0.0118293	0	0.21179				-10m to -50m	0.103087	0.394572	0.203938	0.257715	0.0406882	0	1
	-50m to -100m	0	0.038114	0.220333	0.490436	0.512047	0	0.441065				-50m to -100m	0	0.00750742	0.0276741	0.119104	0.845714	0	1
	-100m to -150m	0	0	0	0	0.115329	0	0.0840144				-100m to -150m	0	0	0	0	1	0	1
	-150m to -200m	0	0	0	0	0.0253572	0	0.0184722				-150m to -200m	0	0	0	0	1	0	1
	<-200m	0	0	0	0	0.335438	0	0.244359				<-200m	0	0	0	0	1	0	1
	Total	1	1	1	1	1	0	1				Total	0.0221323	0.0868778	0.0553982	0.107114	0.728478	0	1
Dataset Credits:
	Depth Ranges derived from GEBCO (General Bathymetric Chart of the Oceans) 2014 data (http://www.gebco.net/data_and_products/gridded_bathymetry_data/). GEBCO operates under the auspices of the International Hydrographic Organization (IHO) and the Intergovernmental Oceanographic Commission (IOC) of UNESCO.
	Coastlines, distance bands and general marine/land delinations derived from GAUL (Global Administrative Unit Layers) 2014 data (http://www.fao.org/geonetwork/srv/en/metadata.show?id=12691). This dataset is an initiative implemented by FAO within the Bill & Melinda Gates Foundation, Agricultural Market Information System (AMIS) and AfricaFertilizer.org projects.
	Exclusive Economic Zones and Jurisdictional Boundaries derived from the World EEZ v. 9 (2016-10-21), developed by the Flanders Marine Institute (http://www.marineregions.org/downloads.php). EEZ polygons were split along MARIBE regional boundaries to facilitate this analysis.
	Marine Protected Areas extracted from the October, 2016 version of the World Database on Protected Areas (https://www.protectedplanet.net/). This dataset is a joint project between the United Nations Environment Programme (UNEP) and the International Union for Conservation of Nature (IUCN), managed by UNEP World Conservation Monitoring Centre (UNEP-WCMC).
	Background reference map from National Geographic. Content may not reflect National Geographic's current map policy. Sources: National Geographic, Esri, DeLorme, HERE, UNEP-WCMC, USGS, NASA, ESA, METI, NRCAN, GEBCO, NOAA, increment P Corp.
Map and CSV created on Monday, April 2, 2018
Map Coordinate System:
	Name: World_Azimuthal_Equidistant
	Projection: Azimuthal_Equidistant
	Datum: D_WGS_1984
	Spheroid: WGS_1984
	False Easting: 0.0000
	False Northing: 0.0000
	Central Meridian: 29.9955995965
	Latitude of Origin: 44.3263187115
