# Supplementary material for: Spatial datasets to define operational boundaries within four marine basins delineated by distance from shore, depth, EEZ and protected status, accompanied by maps and statistical summary tables
Source: Data Brief. 2018 Nov 28;21:2638–42. doi: 10.1016/j.dib.2018.11.118 (PMC6290244; doi:10.1016/j.dib.2018.11.118)
Supplement: Supplementary file 2 — Supplementary material [file mmc2.zip › Operational_Boundaries_Data/Tables/By_Country/Russia_Baltic_and_Black_Sea.xls]

## Sheet: Russia_Baltic_and_Black_Sea
Russia: Baltic and Black Sea Regions
	Regions: BalticMediterranean
	Total Area in All Regions: 88,274 Sq. Km.
		Baltic: 22,866 Sq. Km. [25.9%]
		Mediterranean: 65,408 Sq. Km. [74.1%]
	Total Protected Area: 1,552 Sq. Km.
		Baltic: 812 Sq. Km. [52.3%]
		Mediterranean: 741 Sq. Km. [47.7%]
	All Areas in Russia EEZ: Cell Values = Area in Sq.											All Areas in Russia EEZ: Cell Values = Proportion of Total EEZ
		0 to 5 NM	5 to 12 NM	12 to 16 NM	16 to 24 NM	24 to 200 NM	> 200 NM	Total					0 to 5 NM	5 to 12 NM	12 to 16 NM	16 to 24 NM	24 to 200 NM	> 200 NM	Total
	> -10m	8568.36	3175.7	572.308	525.533	173.262	0	13015.2				> -10m	0.0970652	0.0359754	0.00648329	0.0059534	0.00196276	0	0.14744
	-10m to -50m	6595.72	6448.48	1321.38	1921.03	1359	0	17645.6				-10m to -50m	0.0747184	0.0730504	0.0149691	0.021762	0.0153951	0	0.199895
	-50m to -100m	1222.98	2184.92	1023.39	1031.08	3940.79	0	9403.17				-50m to -100m	0.0138543	0.0247515	0.0115933	0.0116804	0.0446426	0	0.106522
	-100m to -150m	154.388	92.0078	61.8308	471.588	81.7861	0	861.601				-100m to -150m	0.00174896	0.00104229	0.000700439	0.0053423	0.0009265	0	0.0097605
	-150m to -200m	94.6701	62.8816	10.4938	20.7467	1.87348	0	190.666				-150m to -200m	0.00107245	0.000712343	0.000118877	0.000235025	2.12234e-05	0	0.00215992
	<-200m	606.159	3679.91	2323.03	4616.93	35932.1	0	47158.1				<-200m	0.00686676	0.0416872	0.026316	0.052302	0.407051	0	0.534222
	Total	17242.3	15643.9	5312.43	8586.9	41488.8	0	88274.3				Total	0.195326	0.177219	0.0601809	0.0972751	0.469999	0	1
	All Areas in Russia EEZ: Cell Values = Proportion of Column [Depth Band]											All Areas in Russia EEZ: Cell Values = Proportion of Row [Distance Band]
		0 to 5 NM	5 to 12 NM	12 to 16 NM	16 to 24 NM	24 to 200 NM	> 200 NM	Total					0 to 5 NM	5 to 12 NM	12 to 16 NM	16 to 24 NM	24 to 200 NM	> 200 NM	Total
	> -10m	0.496939	0.202999	0.10773	0.0612017	0.0041761	0	0.14744				> -10m	0.658337	0.244	0.0439724	0.0403785	0.0133123	0	1
	-10m to -50m	0.382532	0.412204	0.248734	0.223716	0.0327557	0	0.199895				-10m to -50m	0.373788	0.365444	0.0748846	0.108867	0.0770161	0	1
	-50m to -100m	0.0709293	0.139666	0.19264	0.120076	0.0949845	0	0.106522				-50m to -100m	0.130061	0.23236	0.108834	0.109652	0.419092	0	1
	-100m to -150m	0.00895405	0.00588138	0.0116389	0.0549195	0.00197128	0	0.0097605				-100m to -150m	0.179188	0.106787	0.0717626	0.547339	0.0949234	0	1
	-150m to -200m	0.00549058	0.00401956	0.00197533	0.00241609	4.51562e-05	0	0.00215992				-150m to -200m	0.496524	0.3298	0.0550378	0.108812	0.00982599	0	1
	<-200m	0.0351554	0.23523	0.437281	0.537671	0.866067	0	0.534222				<-200m	0.0128538	0.0780334	0.0492603	0.0979031	0.761949	0	1
	Total	1	1	1	1	1	0	1				Total	0.195326	0.177219	0.0601809	0.0972751	0.469999	0	1
	All Areas in Russia EEZ Excluding Protected Areas: Cell Values = Area in Sq. Km.											All Areas in Russia EEZ Excluding Protected Areas: Cell Values = Proportion of Total EEZ
		0 to 5 NM	5 to 12 NM	12 to 16 NM	16 to 24 NM	24 to 200 NM	> 200 NM	Total					0 to 5 NM	5 to 12 NM	12 to 16 NM	16 to 24 NM	24 to 200 NM	> 200 NM	Total
	> -10m	7550.32	3139.8	572.308	525.533	173.262	0	11961.2				> -10m	0.0870635	0.0362053	0.00659934	0.00605997	0.0019979	0	0.137926
	-10m to -50m	6215.47	6333.41	1321.38	1921.03	1359	0	17150.3				-10m to -50m	0.0716712	0.0730312	0.015237	0.0221515	0.0156707	0	0.197762
	-50m to -100m	1219.92	2184.92	1023.39	1031.08	3940.79	0	9400.09				-50m to -100m	0.014067	0.0251945	0.0118008	0.0118895	0.0454417	0	0.108393
	-100m to -150m	154.388	92.0078	61.8308	471.588	81.7861	0	861.601				-100m to -150m	0.00178027	0.00106095	0.000712977	0.00543793	0.000943084	0	0.00993521
	-150m to -200m	94.6701	62.8816	10.4938	20.7467	1.87348	0	190.666				-150m to -200m	0.00109165	0.000725094	0.000121005	0.000239232	2.16033e-05	0	0.00219858
	<-200m	606.159	3679.91	2323.03	4616.93	35932.1	0	47158.1				<-200m	0.00698968	0.0424334	0.026787	0.0532382	0.414337	0	0.543785
	Total	15840.9	15492.9	5312.43	8586.9	41488.8	0	86722				Total	0.182663	0.17865	0.0612581	0.0990164	0.478412	0	1
	All Areas in Russia EEZ Excluding Protected Areas: Cell Values = Proportion of Column [Depth Band]											All Areas in Russia EEZ Excluding Protected Areas: Cell Values = Proportion of Row [Distance Band]
		0 to 5 NM	5 to 12 NM	12 to 16 NM	16 to 24 NM	24 to 200 NM	> 200 NM	Total					0 to 5 NM	5 to 12 NM	12 to 16 NM	16 to 24 NM	24 to 200 NM	> 200 NM	Total
	> -10m	0.476634	0.20266	0.10773	0.0612017	0.0041761	0	0.137926				> -10m	0.631233	0.262498	0.0478469	0.0439364	0.0144853	0	1
	-10m to -50m	0.392368	0.408794	0.248734	0.223716	0.0327557	0	0.197762				-10m to -50m	0.362412	0.369289	0.0770473	0.112011	0.0792404	0	1
	-50m to -100m	0.0770104	0.141027	0.19264	0.120076	0.0949845	0	0.108393				-50m to -100m	0.129777	0.232436	0.10887	0.109688	0.419229	0	1
	-100m to -150m	0.00974616	0.0059387	0.0116389	0.0549195	0.00197128	0	0.00993521				-100m to -150m	0.179188	0.106787	0.0717626	0.547339	0.0949234	0	1
	-150m to -200m	0.0059763	0.00405873	0.00197533	0.00241609	4.51562e-05	0	0.00219858				-150m to -200m	0.496524	0.3298	0.0550378	0.108812	0.00982599	0	1
	<-200m	0.0382654	0.237522	0.437281	0.537671	0.866067	0	0.543785				<-200m	0.0128538	0.0780334	0.0492603	0.0979031	0.761949	0	1
	Total	1	1	1	1	1	0	1				Total	0.182663	0.17865	0.0612581	0.0990164	0.478412	0	1
Dataset Credits:
	Depth Ranges derived from GEBCO (General Bathymetric Chart of the Oceans) 2014 data (http://www.gebco.net/data_and_products/gridded_bathymetry_data/). GEBCO operates under the auspices of the International Hydrographic Organization (IHO) and the Intergovernmental Oceanographic Commission (IOC) of UNESCO.
	Coastlines, distance bands and general marine/land delinations derived from GAUL (Global Administrative Unit Layers) 2014 data (http://www.fao.org/geonetwork/srv/en/metadata.show?id=12691). This dataset is an initiative implemented by FAO within the Bill & Melinda Gates Foundation, Agricultural Market Information System (AMIS) and AfricaFertilizer.org projects.
	Exclusive Economic Zones and Jurisdictional Boundaries derived from the World EEZ v. 9 (2016-10-21), developed by the Flanders Marine Institute (http://www.marineregions.org/downloads.php). EEZ polygons were split along MARIBE regional boundaries to facilitate this analysis.
	Marine Protected Areas extracted from the October, 2016 version of the World Database on Protected Areas (https://www.protectedplanet.net/). This dataset is a joint project between the United Nations Environment Programme (UNEP) and the International Union for Conservation of Nature (IUCN), managed by UNEP World Conservation Monitoring Centre (UNEP-WCMC).
	Background reference map from National Geographic. Content may not reflect National Geographic's current map policy. Sources: National Geographic, Esri, DeLorme, HERE, UNEP-WCMC, USGS, NASA, ESA, METI, NRCAN, GEBCO, NOAA, increment P Corp.
Map and CSV created on Monday, April 2, 2018
Map Coordinate System:
	Name: World_Azimuthal_Equidistant
	Projection: Azimuthal_Equidistant
	Datum: D_WGS_1984
	Spheroid: WGS_1984
	False Easting: 0.0000
	False Northing: 0.0000
	Central Meridian: 29.4644170912
	Latitude of Origin: 51.5576125003
