# Supplementary material for: Spatial datasets to define operational boundaries within four marine basins delineated by distance from shore, depth, EEZ and protected status, accompanied by maps and statistical summary tables
Source: Data Brief. 2018 Nov 28;21:2638–42. doi: 10.1016/j.dib.2018.11.118 (PMC6290244; doi:10.1016/j.dib.2018.11.118)
Supplement: Supplementary file 2 — Supplementary material [file mmc2.zip › Operational_Boundaries_Data/Tables/By_Country/Saint_Kitts_and_Nevis_Caribbean.xls]

## Sheet: Saint_Kitts_and_Nevis_Caribbean
Saint Kitts and Nevis: Caribbean Region
	Regions: Caribbean
	Total Area in All Regions: 9,533 Sq. Km.
		Caribbean: 9,533 Sq. Km. [100.0%]
	Total Protected Area: 6 Sq. Km.
		Caribbean: 6 Sq. Km. [100.0%]
	All Areas in EEZ: Cell Values = Area in Sq.											All Areas in EEZ: Cell Values = Proportion of Total EEZ
		0 to 5 NM	5 to 12 NM	12 to 16 NM	16 to 24 NM	24 to 200 NM	> 200 NM	Total					0 to 5 NM	5 to 12 NM	12 to 16 NM	16 to 24 NM	24 to 200 NM	> 200 NM	Total
	> -10m	120.488	0.821169	0	0	0	0	121.309				> -10m	0.0126392	8.61411e-05	0	0	0	0	0.0127253
	-10m to -50m	311.257	54.0425	0	30.4676	0.469391	0	396.237				-10m to -50m	0.032651	0.00566908	0	0.00319607	4.92393e-05	0	0.0415654
	-50m to -100m	51.1877	8.41499	0	44.1567	2.66769	0	106.427				-50m to -100m	0.00536961	0.000882736	0	0.00463206	0.000279841	0	0.0111642
	-100m to -150m	45.1005	6.56963	0	12.3087	0.133231	0	64.112				-100m to -150m	0.00473106	0.000689157	0	0.00129119	1.3976e-05	0	0.00672538
	-150m to -200m	37.913	3.46436	0	7.66916	0	0	49.0465				-150m to -200m	0.00397709	0.000363413	0	0.000804499	0	0	0.005145
	<-200m	714.747	1807.09	903.946	1284.8	4085.13	0	8795.71				<-200m	0.0749773	0.189565	0.0948244	0.134776	0.428532	0	0.922675
	Total	1280.69	1880.41	903.946	1379.41	4088.4	0	9532.85				Total	0.134345	0.197255	0.0948244	0.1447	0.428875	0	1
	All Areas in EEZ: Cell Values = Proportion of Column [Depth Band]											All Areas in EEZ: Cell Values = Proportion of Row [Distance Band]
		0 to 5 NM	5 to 12 NM	12 to 16 NM	16 to 24 NM	24 to 200 NM	> 200 NM	Total					0 to 5 NM	5 to 12 NM	12 to 16 NM	16 to 24 NM	24 to 200 NM	> 200 NM	Total
	> -10m	0.09408	0.000436698	0	0	0	0	0.0127253				> -10m	0.993231	0.00676925	0	0	0	0	1
	-10m to -50m	0.243038	0.0287398	0	0.0220875	0.000114811	0	0.0415654				-10m to -50m	0.785534	0.136389	0	0.0768924	0.00118462	0	1
	-50m to -100m	0.0399687	0.00447509	0	0.0320114	0.000652502	0	0.0111642				-50m to -100m	0.480965	0.0790682	0	0.414901	0.0250659	0	1
	-100m to -150m	0.0352157	0.00349373	0	0.0089232	3.25877e-05	0	0.00672538				-100m to -150m	0.703463	0.102471	0	0.191987	0.0020781	0	1
	-150m to -200m	0.0296035	0.00184235	0	0.00555976	0	0	0.005145				-150m to -200m	0.773001	0.0706341	0	0.156365	0	0	1
	<-200m	0.558094	0.961012	1	0.931418	0.9992	0	0.922675				<-200m	0.0812608	0.205452	0.102771	0.146071	0.464445	0	1
	Total	1	1	1	1	1	0	1				Total	0.134345	0.197255	0.0948244	0.1447	0.428875	0	1
	All Areas in EEZ Excluding Protected Areas: Cell Values = Area in Sq. Km.											All Areas in EEZ Excluding Protected Areas: Cell Values = Proportion of Total EEZ
		0 to 5 NM	5 to 12 NM	12 to 16 NM	16 to 24 NM	24 to 200 NM	> 200 NM	Total					0 to 5 NM	5 to 12 NM	12 to 16 NM	16 to 24 NM	24 to 200 NM	> 200 NM	Total
	> -10m	120.488	0.821169	0	0	0	0	121.309				> -10m	0.0126469	8.61936e-05	0	0	0	0	0.0127331
	-10m to -50m	311.257	54.0425	0	30.2661	0.469391	0	396.035				-10m to -50m	0.032671	0.00567254	0	0.00317687	4.92693e-05	0	0.0415696
	-50m to -100m	51.1877	8.41499	0	42.2329	2.22908	0	104.065				-50m to -100m	0.00537289	0.000883275	0	0.00443295	0.000233975	0	0.0109231
	-100m to -150m	45.1005	6.56963	0	12.1247	0.0451172	0	63.8399				-100m to -150m	0.00473395	0.000689578	0	0.00127266	4.7357e-06	0	0.00670092
	-150m to -200m	37.913	3.46436	0	7.66916	0	0	49.0465				-150m to -200m	0.00397952	0.000363634	0	0.000804989	0	0	0.00514814
	<-200m	714.747	1807.09	902.539	1283.24	4085.13	0	8792.74				<-200m	0.075023	0.189681	0.0947345	0.134694	0.428793	0	0.922925
	Total	1280.69	1880.41	902.539	1375.53	4087.87	0	9527.04				Total	0.134427	0.197376	0.0947345	0.144382	0.429081	0	1
	All Areas in EEZ Excluding Protected Areas: Cell Values = Proportion of Column [Depth Band]											All Areas in EEZ Excluding Protected Areas: Cell Values = Proportion of Row [Distance Band]
		0 to 5 NM	5 to 12 NM	12 to 16 NM	16 to 24 NM	24 to 200 NM	> 200 NM	Total					0 to 5 NM	5 to 12 NM	12 to 16 NM	16 to 24 NM	24 to 200 NM	> 200 NM	Total
	> -10m	0.09408	0.000436698	0	0	0	0	0.0127331				> -10m	0.993231	0.00676925	0	0	0	0	1
	-10m to -50m	0.243038	0.0287398	0	0.0220032	0.000114825	0	0.0415696				-10m to -50m	0.785933	0.136459	0	0.0764228	0.00118522	0	1
	-50m to -100m	0.0399687	0.00447509	0	0.030703	0.000545292	0	0.0109231				-50m to -100m	0.491883	0.0808631	0	0.405833	0.0214202	0	1
	-100m to -150m	0.0352157	0.00349373	0	0.00881454	1.10368e-05	0	0.00670092				-100m to -150m	0.706462	0.102908	0	0.189923	0.000706724	0	1
	-150m to -200m	0.0296035	0.00184235	0	0.00557542	0	0	0.00514814				-150m to -200m	0.773001	0.0706341	0	0.156365	0	0	1
	<-200m	0.558094	0.961012	1	0.932904	0.999329	0	0.922925				<-200m	0.0812883	0.205521	0.102646	0.145943	0.464602	0	1
	Total	1	1	1	1	1	0	1				Total	0.134427	0.197376	0.0947345	0.144382	0.429081	0	1
Dataset Credits:
	Depth Ranges derived from GEBCO (General Bathymetric Chart of the Oceans) 2014 data (http://www.gebco.net/data_and_products/gridded_bathymetry_data/). GEBCO operates under the auspices of the International Hydrographic Organization (IHO) and the Intergovernmental Oceanographic Commission (IOC) of UNESCO.
	Coastlines, distance bands and general marine/land delinations derived from GAUL (Global Administrative Unit Layers) 2014 data (http://www.fao.org/geonetwork/srv/en/metadata.show?id=12691). This dataset is an initiative implemented by FAO within the Bill & Melinda Gates Foundation, Agricultural Market Information System (AMIS) and AfricaFertilizer.org projects.
	Exclusive Economic Zones and Jurisdictional Boundaries derived from the World EEZ v. 9 (2016-10-21), developed by the Flanders Marine Institute (http://www.marineregions.org/downloads.php). EEZ polygons were split along MARIBE regional boundaries to facilitate this analysis.
	Marine Protected Areas extracted from the October, 2016 version of the World Database on Protected Areas (https://www.protectedplanet.net/). This dataset is a joint project between the United Nations Environment Programme (UNEP) and the International Union for Conservation of Nature (IUCN), managed by UNEP World Conservation Monitoring Centre (UNEP-WCMC).
	Background reference map from National Geographic. Content may not reflect National Geographic's current map policy. Sources: National Geographic, Esri, DeLorme, HERE, UNEP-WCMC, USGS, NASA, ESA, METI, NRCAN, GEBCO, NOAA, increment P Corp.
Map and CSV created on Monday, April 2, 2018
Map Coordinate System:
	Name: World_Azimuthal_Equidistant
	Projection: Azimuthal_Equidistant
	Datum: D_WGS_1984
	Spheroid: WGS_1984
	False Easting: 0.0000
	False Northing: 0.0000
	Central Meridian: -62.9995553814
	Latitude of Origin: 17.0016489181
