# Supplementary material for: Spatial datasets to define operational boundaries within four marine basins delineated by distance from shore, depth, EEZ and protected status, accompanied by maps and statistical summary tables
Source: Data Brief. 2018 Nov 28;21:2638–42. doi: 10.1016/j.dib.2018.11.118 (PMC6290244; doi:10.1016/j.dib.2018.11.118)
Supplement: Supplementary file 2 — Supplementary material [file mmc2.zip › Operational_Boundaries_Data/Tables/By_Country/Saint_Lucia_Caribbean.xls]

## Sheet: Saint_Lucia_Caribbean
Saint Lucia: Caribbean Region
	Regions: Caribbean
	Total Area in All Regions: 15,469 Sq. Km.
		Caribbean: 15,469 Sq. Km. [100.0%]
	Total Protected Area: 381 Sq. Km.
		Caribbean: 381 Sq. Km. [100.0%]
	All Areas in EEZ: Cell Values = Area in Sq.											All Areas in EEZ: Cell Values = Proportion of Total EEZ
		0 to 5 NM	5 to 12 NM	12 to 16 NM	16 to 24 NM	24 to 200 NM	> 200 NM	Total					0 to 5 NM	5 to 12 NM	12 to 16 NM	16 to 24 NM	24 to 200 NM	> 200 NM	Total
	> -10m	78.7451	0	0	0	0	0	78.7451				> -10m	0.00509038	0	0	0	0	0	0.00509038
	-10m to -50m	341.748	0	0	0	0	0	341.748				-10m to -50m	0.0220919	0	0	0	0	0	0.0220919
	-50m to -100m	85.7192	0	0	0	0	0	85.7192				-50m to -100m	0.00554121	0	0	0	0	0	0.00554121
	-100m to -150m	41.6504	2.51779	0	0	0	0	44.1682				-100m to -150m	0.00269243	0.000162759	0	0	0	0	0.00285519
	-150m to -200m	43.6889	4.65458	0	0	0	0	48.3435				-150m to -200m	0.00282421	0.000300889	0	0	0	0	0.0031251
	<-200m	727.787	2492.46	1296.28	2401.68	7952.49	0	14870.7				<-200m	0.0470469	0.161122	0.083796	0.155254	0.514078	0	0.961296
	Total	1319.34	2499.63	1296.28	2401.68	7952.49	0	15469.4				Total	0.085287	0.161585	0.083796	0.155254	0.514078	0	1
	All Areas in EEZ: Cell Values = Proportion of Column [Depth Band]											All Areas in EEZ: Cell Values = Proportion of Row [Distance Band]
		0 to 5 NM	5 to 12 NM	12 to 16 NM	16 to 24 NM	24 to 200 NM	> 200 NM	Total					0 to 5 NM	5 to 12 NM	12 to 16 NM	16 to 24 NM	24 to 200 NM	> 200 NM	Total
	> -10m	0.0596853	0	0	0	0	0	0.00509038				> -10m	1	0	0	0	0	0	1
	-10m to -50m	0.25903	0	0	0	0	0	0.0220919				-10m to -50m	1	0	0	0	0	0	1
	-50m to -100m	0.0649713	0	0	0	0	0	0.00554121				-50m to -100m	1	0	0	0	0	0	1
	-100m to -150m	0.0315691	0.00100726	0	0	0	0	0.00285519				-100m to -150m	0.942995	0.0570045	0	0	0	0	1
	-150m to -200m	0.0331142	0.00186211	0	0	0	0	0.0031251				-150m to -200m	0.903719	0.0962814	0	0	0	0	1
	<-200m	0.55163	0.997131	1	1	1	0	0.961296				<-200m	0.0489411	0.167609	0.0871698	0.161504	0.534776	0	1
	Total	1	1	1	1	1	0	1				Total	0.085287	0.161585	0.083796	0.155254	0.514078	0	1
	All Areas in EEZ Excluding Protected Areas: Cell Values = Area in Sq. Km.											All Areas in EEZ Excluding Protected Areas: Cell Values = Proportion of Total EEZ
		0 to 5 NM	5 to 12 NM	12 to 16 NM	16 to 24 NM	24 to 200 NM	> 200 NM	Total					0 to 5 NM	5 to 12 NM	12 to 16 NM	16 to 24 NM	24 to 200 NM	> 200 NM	Total
	> -10m	33.2956	0	0	0	0	0	33.2956				> -10m	0.00220668	0	0	0	0	0	0.00220668
	-10m to -50m	325.938	0	0	0	0	0	325.938				-10m to -50m	0.0216017	0	0	0	0	0	0.0216017
	-50m to -100m	83.3109	0	0	0	0	0	83.3109				-50m to -100m	0.00552148	0	0	0	0	0	0.00552148
	-100m to -150m	40.3821	2.51779	0	0	0	0	42.8998				-100m to -150m	0.00267634	0.000166867	0	0	0	0	0.00284321
	-150m to -200m	42.6062	4.65458	0	0	0	0	47.2608				-150m to -200m	0.00282375	0.000308485	0	0	0	0	0.00313223
	<-200m	502.119	2403.26	1296.28	2401.68	7952.49	0	14555.8				<-200m	0.0332782	0.159278	0.0859113	0.159173	0.527055	0	0.964695
	Total	1027.65	2410.44	1296.28	2401.68	7952.49	0	15088.5				Total	0.0681081	0.159753	0.0859113	0.159173	0.527055	0	1
	All Areas in EEZ Excluding Protected Areas: Cell Values = Proportion of Column [Depth Band]											All Areas in EEZ Excluding Protected Areas: Cell Values = Proportion of Row [Distance Band]
		0 to 5 NM	5 to 12 NM	12 to 16 NM	16 to 24 NM	24 to 200 NM	> 200 NM	Total					0 to 5 NM	5 to 12 NM	12 to 16 NM	16 to 24 NM	24 to 200 NM	> 200 NM	Total
	> -10m	0.0323997	0	0	0	0	0	0.00220668				> -10m	1	0	0	0	0	0	1
	-10m to -50m	0.317168	0	0	0	0	0	0.0216017				-10m to -50m	1	0	0	0	0	0	1
	-50m to -100m	0.0810693	0	0	0	0	0	0.00552148				-50m to -100m	1	0	0	0	0	0	1
	-100m to -150m	0.0392955	0.00104454	0	0	0	0	0.00284321				-100m to -150m	0.94131	0.0586899	0	0	0	0	1
	-150m to -200m	0.0414598	0.00193101	0	0	0	0	0.00313223				-150m to -200m	0.901513	0.0984871	0	0	0	0	1
	<-200m	0.488608	0.997024	1	1	1	0	0.964695				<-200m	0.0344961	0.165107	0.0890554	0.164998	0.546344	0	1
	Total	1	1	1	1	1	0	1				Total	0.0681081	0.159753	0.0859113	0.159173	0.527055	0	1
Dataset Credits:
	Depth Ranges derived from GEBCO (General Bathymetric Chart of the Oceans) 2014 data (http://www.gebco.net/data_and_products/gridded_bathymetry_data/). GEBCO operates under the auspices of the International Hydrographic Organization (IHO) and the Intergovernmental Oceanographic Commission (IOC) of UNESCO.
	Coastlines, distance bands and general marine/land delinations derived from GAUL (Global Administrative Unit Layers) 2014 data (http://www.fao.org/geonetwork/srv/en/metadata.show?id=12691). This dataset is an initiative implemented by FAO within the Bill & Melinda Gates Foundation, Agricultural Market Information System (AMIS) and AfricaFertilizer.org projects.
	Exclusive Economic Zones and Jurisdictional Boundaries derived from the World EEZ v. 9 (2016-10-21), developed by the Flanders Marine Institute (http://www.marineregions.org/downloads.php). EEZ polygons were split along MARIBE regional boundaries to facilitate this analysis.
	Marine Protected Areas extracted from the October, 2016 version of the World Database on Protected Areas (https://www.protectedplanet.net/). This dataset is a joint project between the United Nations Environment Programme (UNEP) and the International Union for Conservation of Nature (IUCN), managed by UNEP World Conservation Monitoring Centre (UNEP-WCMC).
	Background reference map from National Geographic. Content may not reflect National Geographic's current map policy. Sources: National Geographic, Esri, DeLorme, HERE, UNEP-WCMC, USGS, NASA, ESA, METI, NRCAN, GEBCO, NOAA, increment P Corp.
Map and CSV created on Monday, April 2, 2018
Map Coordinate System:
	Name: World_Azimuthal_Equidistant
	Projection: Azimuthal_Equidistant
	Datum: D_WGS_1984
	Spheroid: WGS_1984
	False Easting: 0.0000
	False Northing: 0.0000
	Central Meridian: -61.4318685783
	Latitude of Origin: 13.7578688152
