# Supplementary material for: Spatial datasets to define operational boundaries within four marine basins delineated by distance from shore, depth, EEZ and protected status, accompanied by maps and statistical summary tables
Source: Data Brief. 2018 Nov 28;21:2638–42. doi: 10.1016/j.dib.2018.11.118 (PMC6290244; doi:10.1016/j.dib.2018.11.118)
Supplement: Supplementary file 2 — Supplementary material [file mmc2.zip › Operational_Boundaries_Data/Tables/By_Country/Saint_Vincent_and_the_Grenadines_Caribbean.xls]

## Sheet: Saint_Vincent_and_the_Grenadine
Saint Vincent and the Grenadines: Caribbean Region
	Regions: Caribbean
	Total Area in All Regions: 36,379 Sq. Km.
		Caribbean: 36,379 Sq. Km. [100.0%]
	Total Protected Area: 84 Sq. Km.
		Caribbean: 84 Sq. Km. [100.0%]
	All Areas in EEZ: Cell Values = Area in Sq.											All Areas in EEZ: Cell Values = Proportion of Total EEZ
		0 to 5 NM	5 to 12 NM	12 to 16 NM	16 to 24 NM	24 to 200 NM	> 200 NM	Total					0 to 5 NM	5 to 12 NM	12 to 16 NM	16 to 24 NM	24 to 200 NM	> 200 NM	Total
	> -10m	152.977	0	0	0	0	0	152.977				> -10m	0.00420515	0	0	0	0	0	0.00420515
	-10m to -50m	1140.42	237.621	0	0	0	0	1378.04				-10m to -50m	0.0313486	0.00653191	0	0	0	0	0.0378805
	-50m to -100m	202.948	42.0179	0	0	0	0	244.966				-50m to -100m	0.00557879	0.00115502	0	0	0	0	0.00673381
	-100m to -150m	71.4937	28.0156	0	0	15.8611	0	115.37				-100m to -150m	0.00196527	0.000770112	0	0	0.000436003	0	0.00317139
	-150m to -200m	64.4272	15.8996	0	0	31.7221	0	112.049				-150m to -200m	0.00177102	0.000437059	0	0	0.000872	0	0.00308008
	<-200m	1081.11	3260.95	1978.28	3824.78	24230	0	34375.2				<-200m	0.0297182	0.0896393	0.0543805	0.105138	0.666053	0	0.944929
	Total	2713.37	3584.5	1978.28	3824.78	24277.6	0	36378.6				Total	0.0745871	0.0985334	0.0543805	0.105138	0.667361	0	1
	All Areas in EEZ: Cell Values = Proportion of Column [Depth Band]											All Areas in EEZ: Cell Values = Proportion of Row [Distance Band]
		0 to 5 NM	5 to 12 NM	12 to 16 NM	16 to 24 NM	24 to 200 NM	> 200 NM	Total					0 to 5 NM	5 to 12 NM	12 to 16 NM	16 to 24 NM	24 to 200 NM	> 200 NM	Total
	> -10m	0.0563791	0	0	0	0	0	0.00420515				> -10m	1	0	0	0	0	0	1
	-10m to -50m	0.420295	0.0662913	0	0	0	0	0.0378805				-10m to -50m	0.827565	0.172435	0	0	0	0	1
	-50m to -100m	0.0747957	0.0117221	0	0	0	0	0.00673381				-50m to -100m	0.828475	0.171525	0	0	0	0	1
	-100m to -150m	0.0263487	0.00781575	0	0	0.000653324	0	0.00317139				-100m to -150m	0.619688	0.242831	0	0	0.13748	0	1
	-150m to -200m	0.0237443	0.00443564	0	0	0.00130664	0	0.00308008				-150m to -200m	0.574992	0.141899	0	0	0.28311	0	1
	<-200m	0.398437	0.909735	1	1	0.99804	0	0.944929				<-200m	0.0314502	0.0948635	0.0575498	0.111266	0.704871	0	1
	Total	1	1	1	1	1	0	1				Total	0.0745871	0.0985334	0.0543805	0.105138	0.667361	0	1
	All Areas in EEZ Excluding Protected Areas: Cell Values = Area in Sq. Km.											All Areas in EEZ Excluding Protected Areas: Cell Values = Proportion of Total EEZ
		0 to 5 NM	5 to 12 NM	12 to 16 NM	16 to 24 NM	24 to 200 NM	> 200 NM	Total					0 to 5 NM	5 to 12 NM	12 to 16 NM	16 to 24 NM	24 to 200 NM	> 200 NM	Total
	> -10m	103.167	0	0	0	0	0	103.167				> -10m	0.00284249	0	0	0	0	0	0.00284249
	-10m to -50m	1107.05	237.614	0	0	0	0	1344.66				-10m to -50m	0.0305017	0.00654681	0	0	0	0	0.0370485
	-50m to -100m	202.948	42.0179	0	0	0	0	244.966				-50m to -100m	0.0055917	0.00115769	0	0	0	0	0.00674939
	-100m to -150m	71.2707	28.0156	0	0	15.8611	0	115.147				-100m to -150m	0.00196367	0.000771894	0	0	0.000437011	0	0.00317258
	-150m to -200m	64.4209	15.8996	0	0	31.7221	0	112.043				-150m to -200m	0.00177495	0.00043807	0	0	0.000874018	0	0.00308704
	<-200m	1080.55	3260.95	1978.28	3824.78	24230	0	34374.6				<-200m	0.0297716	0.0898467	0.0545063	0.105382	0.667594	0	0.9471
	Total	2629.4	3584.5	1978.28	3824.78	24277.6	0	36294.6				Total	0.0724461	0.0987612	0.0545063	0.105382	0.668905	0	1
	All Areas in EEZ Excluding Protected Areas: Cell Values = Proportion of Column [Depth Band]											All Areas in EEZ Excluding Protected Areas: Cell Values = Proportion of Row [Distance Band]
		0 to 5 NM	5 to 12 NM	12 to 16 NM	16 to 24 NM	24 to 200 NM	> 200 NM	Total					0 to 5 NM	5 to 12 NM	12 to 16 NM	16 to 24 NM	24 to 200 NM	> 200 NM	Total
	> -10m	0.0392359	0	0	0	0	0	0.00284249				> -10m	1	0	0	0	0	0	1
	-10m to -50m	0.421026	0.0662893	0	0	0	0	0.0370485				-10m to -50m	0.823291	0.176709	0	0	0	0	1
	-50m to -100m	0.0771843	0.0117221	0	0	0	0	0.00674939				-50m to -100m	0.828475	0.171525	0	0	0	0	1
	-100m to -150m	0.0271053	0.00781576	0	0	0.000653324	0	0.00317258				-100m to -150m	0.618952	0.243302	0	0	0.137746	0	1
	-150m to -200m	0.0245002	0.00443565	0	0	0.00130664	0	0.00308704				-150m to -200m	0.574968	0.141907	0	0	0.283125	0	1
	<-200m	0.410948	0.909737	1	1	0.99804	0	0.9471				<-200m	0.0314345	0.0948651	0.0575507	0.111268	0.704882	0	1
	Total	1	1	1	1	1	0	1				Total	0.0724461	0.0987612	0.0545063	0.105382	0.668905	0	1
Dataset Credits:
	Depth Ranges derived from GEBCO (General Bathymetric Chart of the Oceans) 2014 data (http://www.gebco.net/data_and_products/gridded_bathymetry_data/). GEBCO operates under the auspices of the International Hydrographic Organization (IHO) and the Intergovernmental Oceanographic Commission (IOC) of UNESCO.
	Coastlines, distance bands and general marine/land delinations derived from GAUL (Global Administrative Unit Layers) 2014 data (http://www.fao.org/geonetwork/srv/en/metadata.show?id=12691). This dataset is an initiative implemented by FAO within the Bill & Melinda Gates Foundation, Agricultural Market Information System (AMIS) and AfricaFertilizer.org projects.
	Exclusive Economic Zones and Jurisdictional Boundaries derived from the World EEZ v. 9 (2016-10-21), developed by the Flanders Marine Institute (http://www.marineregions.org/downloads.php). EEZ polygons were split along MARIBE regional boundaries to facilitate this analysis.
	Marine Protected Areas extracted from the October, 2016 version of the World Database on Protected Areas (https://www.protectedplanet.net/). This dataset is a joint project between the United Nations Environment Programme (UNEP) and the International Union for Conservation of Nature (IUCN), managed by UNEP World Conservation Monitoring Centre (UNEP-WCMC).
	Background reference map from National Geographic. Content may not reflect National Geographic's current map policy. Sources: National Geographic, Esri, DeLorme, HERE, UNEP-WCMC, USGS, NASA, ESA, METI, NRCAN, GEBCO, NOAA, increment P Corp.
Map and CSV created on Monday, April 2, 2018
Map Coordinate System:
	Name: World_Azimuthal_Equidistant
	Projection: Azimuthal_Equidistant
	Datum: D_WGS_1984
	Spheroid: WGS_1984
	False Easting: 0.0000
	False Northing: 0.0000
	Central Meridian: -61.8320709200
	Latitude of Origin: 13.0711787735
