# Supplementary material for: Spatial datasets to define operational boundaries within four marine basins delineated by distance from shore, depth, EEZ and protected status, accompanied by maps and statistical summary tables
Source: Data Brief. 2018 Nov 28;21:2638–42. doi: 10.1016/j.dib.2018.11.118 (PMC6290244; doi:10.1016/j.dib.2018.11.118)
Supplement: Supplementary file 2 — Supplementary material [file mmc2.zip › Operational_Boundaries_Data/Tables/By_Country/Spain_Atlantic_Mediterranean.xls]

## Sheet: Spain_Atlantic_Mediterranean
Spain: Atlantic and Mediterranean Regions
	Regions: AtlanticMediterranean
	Total Area in All Regions: 560,307 Sq. Km.
		Atlantic: 300,601 Sq. Km. [53.6%]
		Mediterranean: 259,706 Sq. Km. [46.4%]
	Total Protected Area: 63,008 Sq. Km.
		Atlantic: 28,603 Sq. Km. [45.4%]
		Mediterranean: 34,405 Sq. Km. [54.6%]
	All Areas in Spain EEZ: Cell Values = Area in Sq.											All Areas in Spain EEZ: Cell Values = Proportion of Total EEZ
		0 to 5 NM	5 to 12 NM	12 to 16 NM	16 to 24 NM	24 to 200 NM	> 200 NM	Total					0 to 5 NM	5 to 12 NM	12 to 16 NM	16 to 24 NM	24 to 200 NM	> 200 NM	Total
	> -10m	2599.36	0	0	0	0	0	2599.36				> -10m	0.00463917	0	0	0	0	0	0.00463917
	-10m to -50m	10423.6	2477.52	248.943	1.8065	6.28427	0	13158.2				-10m to -50m	0.0186034	0.00442172	0.000444298	3.2241e-06	1.12158e-05	0	0.0234839
	-50m to -100m	11494.8	7412.21	2277.13	1875.78	1097.01	0	24156.9				-50m to -100m	0.0205151	0.0132288	0.00406407	0.00334778	0.00195788	0	0.0431137
	-100m to -150m	4366.21	8818.5	2204.42	2347.06	702.41	0	18438.6				-100m to -150m	0.00779253	0.0157387	0.0039343	0.00418889	0.00125362	0	0.032908
	-150m to -200m	752.234	5909.79	2243.67	1696.57	183.745	0	10786				-150m to -200m	0.00134254	0.0105474	0.00400435	0.00302793	0.000327937	0	0.0192502
	<-200m	2441.53	19194	18757.5	46581.9	403499	694.077	491168				<-200m	0.00435749	0.0342562	0.0334773	0.0831364	0.720139	0.00123874	0.876605
	Total	32077.7	43812	25731.7	52503.1	405488	694.077	560307				Total	0.0572503	0.0781929	0.0459243	0.0937042	0.72369	0.00123874	1
	All Areas in Spain EEZ: Cell Values = Proportion of Column [Depth Band]											All Areas in Spain EEZ: Cell Values = Proportion of Row [Distance Band]
		0 to 5 NM	5 to 12 NM	12 to 16 NM	16 to 24 NM	24 to 200 NM	> 200 NM	Total					0 to 5 NM	5 to 12 NM	12 to 16 NM	16 to 24 NM	24 to 200 NM	> 200 NM	Total
	> -10m	0.0810332	0	0	0	0	0	0.00463917				> -10m	1	0	0	0	0	0	1
	-10m to -50m	0.324949	0.0565488	0.00967457	3.44076e-05	1.5498e-05	0	0.0234839				-10m to -50m	0.792179	0.188287	0.0189192	0.000137291	0.000477594	0	1
	-50m to -100m	0.358341	0.169182	0.0884951	0.0357271	0.00270541	0	0.0431137				-50m to -100m	0.475838	0.306836	0.0942642	0.0776501	0.045412	0	1
	-100m to -150m	0.136113	0.20128	0.0856693	0.0447033	0.00173226	0	0.032908				-100m to -150m	0.236797	0.478263	0.119554	0.127291	0.0380946	0	1
	-150m to -200m	0.0234504	0.13489	0.0871946	0.0323137	0.000453146	0	0.0192502				-150m to -200m	0.0697417	0.547913	0.208016	0.157294	0.0170355	0	1
	<-200m	0.076113	0.438099	0.728967	0.887222	0.995094	1	0.876605				<-200m	0.00497087	0.0390783	0.0381897	0.094839	0.821509	0.00141312	1
	Total	1	1	1	1	1	1	1				Total	0.0572503	0.0781929	0.0459243	0.0937042	0.72369	0.00123874	1
	All Areas in Spain EEZ Excluding Protected Areas: Cell Values = Area in Sq. Km.											All Areas in Spain EEZ Excluding Protected Areas: Cell Values = Proportion of Total EEZ
		0 to 5 NM	5 to 12 NM	12 to 16 NM	16 to 24 NM	24 to 200 NM	> 200 NM	Total					0 to 5 NM	5 to 12 NM	12 to 16 NM	16 to 24 NM	24 to 200 NM	> 200 NM	Total
	> -10m	1119.45	0	0	0	0	0	1119.45				> -10m	0.00225106	0	0	0	0	0	0.00225106
	-10m to -50m	4991.79	1044.36	102.274	1.15306	0	0	6139.58				-10m to -50m	0.0100378	0.00210007	0.000205659	2.3187e-06	0	0	0.0123459
	-50m to -100m	6189.32	4044.19	798.664	169.071	164.849	0	11366.1				-50m to -100m	0.0124459	0.0081323	0.001606	0.000339979	0.000331488	0	0.0228556
	-100m to -150m	2297.65	6045.75	1602.66	1371.76	205.465	0	11523.3				-100m to -150m	0.00462026	0.0121572	0.00322273	0.00275843	0.000413162	0	0.0231717
	-150m to -200m	341.423	3199.23	1559.5	1363.06	82.6227	0	6545.84				-150m to -200m	0.000686555	0.00643321	0.00313595	0.00274093	0.000166143	0	0.0131628
	<-200m	1558.8	13971.5	15221.6	42607	386552	694.077	460605				<-200m	0.00313453	0.0280947	0.0306086	0.0856769	0.777303	0.00139569	0.926213
	Total	16498.4	28305	19284.7	45512.1	387005	694.077	497299				Total	0.0331761	0.0569174	0.0387789	0.0915185	0.778213	0.00139569	1
	All Areas in Spain EEZ Excluding Protected Areas: Cell Values = Proportion of Column [Depth Band]											All Areas in Spain EEZ Excluding Protected Areas: Cell Values = Proportion of Row [Distance Band]
		0 to 5 NM	5 to 12 NM	12 to 16 NM	16 to 24 NM	24 to 200 NM	> 200 NM	Total					0 to 5 NM	5 to 12 NM	12 to 16 NM	16 to 24 NM	24 to 200 NM	> 200 NM	Total
	> -10m	0.0678519	0	0	0	0	0	0.00225106				> -10m	1	0	0	0	0	0	1
	-10m to -50m	0.302562	0.0368968	0.00530336	2.53353e-05	0	0	0.0123459				-10m to -50m	0.813051	0.170103	0.0166581	0.000187808	0	0	1
	-50m to -100m	0.375146	0.142879	0.0414144	0.00371487	0.00042596	0	0.0228556				-50m to -100m	0.544543	0.355812	0.0702673	0.0148751	0.0145035	0	1
	-100m to -150m	0.139265	0.213593	0.0831052	0.0301407	0.00053091	0	0.0231717				-100m to -150m	0.199392	0.524655	0.13908	0.119043	0.0178304	0	1
	-150m to -200m	0.0206943	0.113027	0.0808674	0.0299494	0.000213493	0	0.0131628				-150m to -200m	0.0521587	0.488742	0.238243	0.208233	0.0126222	0	1
	<-200m	0.0944815	0.493604	0.78931	0.93617	0.99883	1	0.926213				<-200m	0.00338424	0.0303328	0.033047	0.0925023	0.839227	0.00150688	1
	Total	1	1	1	1	1	1	1				Total	0.0331761	0.0569174	0.0387789	0.0915185	0.778213	0.00139569	1
Dataset Credits:
	Depth Ranges derived from GEBCO (General Bathymetric Chart of the Oceans) 2014 data (http://www.gebco.net/data_and_products/gridded_bathymetry_data/). GEBCO operates under the auspices of the International Hydrographic Organization (IHO) and the Intergovernmental Oceanographic Commission (IOC) of UNESCO.
	Coastlines, distance bands and general marine/land delinations derived from GAUL (Global Administrative Unit Layers) 2014 data (http://www.fao.org/geonetwork/srv/en/metadata.show?id=12691). This dataset is an initiative implemented by FAO within the Bill & Melinda Gates Foundation, Agricultural Market Information System (AMIS) and AfricaFertilizer.org projects.
	Exclusive Economic Zones and Jurisdictional Boundaries derived from the World EEZ v. 9 (2016-10-21), developed by the Flanders Marine Institute (http://www.marineregions.org/downloads.php). EEZ polygons were split along MARIBE regional boundaries to facilitate this analysis.
	Marine Protected Areas extracted from the October, 2016 version of the World Database on Protected Areas (https://www.protectedplanet.net/). This dataset is a joint project between the United Nations Environment Programme (UNEP) and the International Union for Conservation of Nature (IUCN), managed by UNEP World Conservation Monitoring Centre (UNEP-WCMC).
	Background reference map from National Geographic. Content may not reflect National Geographic's current map policy. Sources: National Geographic, Esri, DeLorme, HERE, UNEP-WCMC, USGS, NASA, ESA, METI, NRCAN, GEBCO, NOAA, increment P Corp.
Map and CSV created on Monday, April 2, 2018
Map Coordinate System:
	Name: World_Azimuthal_Equidistant
	Projection: Azimuthal_Equidistant
	Datum: D_WGS_1984
	Spheroid: WGS_1984
	False Easting: 0.0000
	False Northing: 0.0000
	Central Meridian: -3.7765242412
	Latitude of Origin: 41.0141949831
