# Supplementary material for: Spatial datasets to define operational boundaries within four marine basins delineated by distance from shore, depth, EEZ and protected status, accompanied by maps and statistical summary tables
Source: Data Brief. 2018 Nov 28;21:2638–42. doi: 10.1016/j.dib.2018.11.118 (PMC6290244; doi:10.1016/j.dib.2018.11.118)
Supplement: Supplementary file 2 — Supplementary material [file mmc2.zip › Operational_Boundaries_Data/Tables/By_Country/Suriname_Caribbean.xls]

## Sheet: Suriname_Caribbean
Suriname: Caribbean Region
	Regions: Caribbean
	Total Area in All Regions: 133,496 Sq. Km.
		Caribbean: 133,496 Sq. Km. [100.0%]
	Total Protected Area: 3,386 Sq. Km.
		Caribbean: 3,386 Sq. Km. [100.0%]
	All Areas in EEZ: Cell Values = Area in Sq.											All Areas in EEZ: Cell Values = Proportion of Total EEZ
		0 to 5 NM	5 to 12 NM	12 to 16 NM	16 to 24 NM	24 to 200 NM	> 200 NM	Total					0 to 5 NM	5 to 12 NM	12 to 16 NM	16 to 24 NM	24 to 200 NM	> 200 NM	Total
	> -10m	3096.91	2664.76	374.638	132.83	175.377	0	6444.52				> -10m	0.0231985	0.0199613	0.00280636	0.000995011	0.00131373	0	0.048275
	-10m to -50m	352.993	1937.25	2069.72	4976.66	17107	0	26443.6				-10m to -50m	0.00264422	0.0145117	0.015504	0.0372795	0.128146	0	0.198086
	-50m to -100m	0	236.472	248.734	246.737	13239.1	0	13971.1				-50m to -100m	0	0.00177138	0.00186323	0.00184827	0.0991725	0	0.104655
	-100m to -150m	0	0	0	0	5436.87	0	5436.87				-100m to -150m	0	0	0	0	0.0407268	0	0.0407268
	-150m to -200m	0	0	0	0	2729.13	0	2729.13				-150m to -200m	0	0	0	0	0.0204435	0	0.0204435
	<-200m	0	0	0	0	78216.6	254.237	78470.8				<-200m	0	0	0	0	0.585909	0.00190445	0.587814
	Total	3449.9	4838.48	2693.09	5356.23	116904	254.237	133496				Total	0.0258427	0.0362444	0.0201735	0.0401227	0.875712	0.00190445	1
	All Areas in EEZ: Cell Values = Proportion of Column [Depth Band]											All Areas in EEZ: Cell Values = Proportion of Row [Distance Band]
		0 to 5 NM	5 to 12 NM	12 to 16 NM	16 to 24 NM	24 to 200 NM	> 200 NM	Total					0 to 5 NM	5 to 12 NM	12 to 16 NM	16 to 24 NM	24 to 200 NM	> 200 NM	Total
	> -10m	0.89768	0.550743	0.139111	0.0247992	0.00150018	0	0.048275				> -10m	0.48055	0.413493	0.0581329	0.0206113	0.0272134	0	1
	-10m to -50m	0.10232	0.400384	0.768529	0.929135	0.146334	0	0.198086				-10m to -50m	0.0133489	0.0732596	0.078269	0.188199	0.646924	0	1
	-50m to -100m	0	0.0488732	0.0923602	0.0460655	0.113248	0	0.104655				-50m to -100m	0	0.0169258	0.0178035	0.0176606	0.94761	0	1
	-100m to -150m	0	0	0	0	0.0465071	0	0.0407268				-100m to -150m	0	0	0	0	1	0	1
	-150m to -200m	0	0	0	0	0.0233451	0	0.0204435				-150m to -200m	0	0	0	0	1	0	1
	<-200m	0	0	0	0	0.669066	1	0.587814				<-200m	0	0	0	0	0.99676	0.00323989	1
	Total	1	1	1	1	1	1	1				Total	0.0258427	0.0362444	0.0201735	0.0401227	0.875712	0.00190445	1
	All Areas in EEZ Excluding Protected Areas: Cell Values = Area in Sq. Km.											All Areas in EEZ Excluding Protected Areas: Cell Values = Proportion of Total EEZ
		0 to 5 NM	5 to 12 NM	12 to 16 NM	16 to 24 NM	24 to 200 NM	> 200 NM	Total					0 to 5 NM	5 to 12 NM	12 to 16 NM	16 to 24 NM	24 to 200 NM	> 200 NM	Total
	> -10m	954.632	2037.92	374.638	132.83	175.377	0	3675.4				> -10m	0.0073371	0.015663	0.00287939	0.0010209	0.00134791	0	0.0282483
	-10m to -50m	43.2506	1630.38	2069.72	4976.66	17107	0	25827				-10m to -50m	0.000332415	0.0125308	0.0159074	0.0382495	0.131481	0	0.198501
	-50m to -100m	0	236.472	248.734	246.737	13239.1	0	13971.1				-50m to -100m	0	0.00181748	0.00191172	0.00189637	0.101753	0	0.107379
	-100m to -150m	0	0	0	0	5436.87	0	5436.87				-100m to -150m	0	0	0	0	0.0417866	0	0.0417866
	-150m to -200m	0	0	0	0	2729.13	0	2729.13				-150m to -200m	0	0	0	0	0.0209755	0	0.0209755
	<-200m	0	0	0	0	78216.6	254.237	78470.8				<-200m	0	0	0	0	0.601156	0.00195401	0.60311
	Total	997.883	3904.78	2693.09	5356.23	116904	254.237	130110				Total	0.00766951	0.0300113	0.0206985	0.0411668	0.8985	0.00195401	1
	All Areas in EEZ Excluding Protected Areas: Cell Values = Proportion of Column [Depth Band]											All Areas in EEZ Excluding Protected Areas: Cell Values = Proportion of Row [Distance Band]
		0 to 5 NM	5 to 12 NM	12 to 16 NM	16 to 24 NM	24 to 200 NM	> 200 NM	Total					0 to 5 NM	5 to 12 NM	12 to 16 NM	16 to 24 NM	24 to 200 NM	> 200 NM	Total
	> -10m	0.956658	0.521904	0.139111	0.0247992	0.00150018	0	0.0282483				> -10m	0.259736	0.554476	0.101931	0.0361403	0.0477165	0	1
	-10m to -50m	0.0433424	0.417536	0.768529	0.929135	0.146334	0	0.198501				-10m to -50m	0.00167462	0.063127	0.0801376	0.192692	0.662369	0	1
	-50m to -100m	0	0.0605598	0.0923602	0.0460655	0.113248	0	0.107379				-50m to -100m	0	0.0169258	0.0178035	0.0176606	0.94761	0	1
	-100m to -150m	0	0	0	0	0.0465071	0	0.0417866				-100m to -150m	0	0	0	0	1	0	1
	-150m to -200m	0	0	0	0	0.0233451	0	0.0209755				-150m to -200m	0	0	0	0	1	0	1
	<-200m	0	0	0	0	0.669066	1	0.60311				<-200m	0	0	0	0	0.99676	0.00323989	1
	Total	1	1	1	1	1	1	1				Total	0.00766951	0.0300113	0.0206985	0.0411668	0.8985	0.00195401	1
Dataset Credits:
	Depth Ranges derived from GEBCO (General Bathymetric Chart of the Oceans) 2014 data (http://www.gebco.net/data_and_products/gridded_bathymetry_data/). GEBCO operates under the auspices of the International Hydrographic Organization (IHO) and the Intergovernmental Oceanographic Commission (IOC) of UNESCO.
	Coastlines, distance bands and general marine/land delinations derived from GAUL (Global Administrative Unit Layers) 2014 data (http://www.fao.org/geonetwork/srv/en/metadata.show?id=12691). This dataset is an initiative implemented by FAO within the Bill & Melinda Gates Foundation, Agricultural Market Information System (AMIS) and AfricaFertilizer.org projects.
	Exclusive Economic Zones and Jurisdictional Boundaries derived from the World EEZ v. 9 (2016-10-21), developed by the Flanders Marine Institute (http://www.marineregions.org/downloads.php). EEZ polygons were split along MARIBE regional boundaries to facilitate this analysis.
	Marine Protected Areas extracted from the October, 2016 version of the World Database on Protected Areas (https://www.protectedplanet.net/). This dataset is a joint project between the United Nations Environment Programme (UNEP) and the International Union for Conservation of Nature (IUCN), managed by UNEP World Conservation Monitoring Centre (UNEP-WCMC).
	Background reference map from National Geographic. Content may not reflect National Geographic's current map policy. Sources: National Geographic, Esri, DeLorme, HERE, UNEP-WCMC, USGS, NASA, ESA, METI, NRCAN, GEBCO, NOAA, increment P Corp.
Map and CSV created on Monday, April 2, 2018
Map Coordinate System:
	Name: World_Azimuthal_Equidistant
	Projection: Azimuthal_Equidistant
	Datum: D_WGS_1984
	Spheroid: WGS_1984
	False Easting: 0.0000
	False Northing: 0.0000
	Central Meridian: -54.8337811078
	Latitude of Origin: 7.4873797741
