# Supplementary material for: Spatial datasets to define operational boundaries within four marine basins delineated by distance from shore, depth, EEZ and protected status, accompanied by maps and statistical summary tables
Source: Data Brief. 2018 Nov 28;21:2638–42. doi: 10.1016/j.dib.2018.11.118 (PMC6290244; doi:10.1016/j.dib.2018.11.118)
Supplement: Supplementary file 2 — Supplementary material [file mmc2.zip › Operational_Boundaries_Data/Tables/By_Country/Sweden_Baltic.xls]

## Sheet: Sweden_Baltic
Sweden: Baltic Region
	Regions: Baltic
	Total Area in All Regions: 153,022 Sq. Km.
		Baltic: 153,022 Sq. Km. [100.0%]
	Total Protected Area: 12,531 Sq. Km.
		Baltic: 12,531 Sq. Km. [100.0%]
	All Areas in Sweden EEZ: Cell Values = Area in Sq.											All Areas in Sweden EEZ: Cell Values = Proportion of Total EEZ
		0 to 5 NM	5 to 12 NM	12 to 16 NM	16 to 24 NM	24 to 200 NM	> 200 NM	Total					0 to 5 NM	5 to 12 NM	12 to 16 NM	16 to 24 NM	24 to 200 NM	> 200 NM	Total
	> -10m	10073.4	230.819	28.0478	14.0184	22.6882	0	10369				> -10m	0.0658298	0.0015084	0.000183293	9.16104e-05	0.000148268	0	0.0677614
	-10m to -50m	22444.4	14463.5	4119.02	3998.1	8373.02	0	53398				-10m to -50m	0.146674	0.0945189	0.0269178	0.0261276	0.0547177	0	0.348956
	-50m to -100m	3947.53	15546.3	8057.87	11609.9	15043.4	0	54205				-50m to -100m	0.0257971	0.101595	0.0526582	0.0758706	0.0983084	0	0.354229
	-100m to -150m	796.576	3585.81	3470.02	6905.32	8829.5	0	23587.2				-100m to -150m	0.00520563	0.0234332	0.0226766	0.0451263	0.0577008	0	0.154143
	-150m to -200m	150.57	913.659	1237.86	3321.69	3111.81	0	8735.6				-150m to -200m	0.000983977	0.00597076	0.00808944	0.0217073	0.0203357	0	0.0570871
	<-200m	22.3864	169.251	241.023	1078.32	1216.36	0	2727.35				<-200m	0.000146295	0.00110606	0.00157509	0.00704684	0.00794894	0	0.0178232
	Total	37434.9	34909.3	17153.8	26927.3	36596.8	0	153022				Total	0.244637	0.228133	0.1121	0.17597	0.23916	0	1
	All Areas in Sweden EEZ: Cell Values = Proportion of Column [Depth Band]											All Areas in Sweden EEZ: Cell Values = Proportion of Row [Distance Band]
		0 to 5 NM	5 to 12 NM	12 to 16 NM	16 to 24 NM	24 to 200 NM	> 200 NM	Total					0 to 5 NM	5 to 12 NM	12 to 16 NM	16 to 24 NM	24 to 200 NM	> 200 NM	Total
	> -10m	0.269092	0.00661196	0.00163508	0.000520602	0.000619952	0	0.0677614				> -10m	0.971494	0.0222605	0.00270497	0.00135196	0.00218808	0	1
	-10m to -50m	0.599559	0.414316	0.240122	0.148477	0.228791	0	0.348956				-10m to -50m	0.420323	0.270862	0.077138	0.0748735	0.156804	0	1
	-50m to -100m	0.105451	0.445334	0.469741	0.431156	0.411057	0	0.354229				-50m to -100m	0.072826	0.286806	0.148656	0.214185	0.277527	0	1
	-100m to -150m	0.021279	0.102718	0.202288	0.256443	0.241265	0	0.154143				-100m to -150m	0.0337715	0.152023	0.147114	0.292757	0.374334	0	1
	-150m to -200m	0.00402219	0.0261723	0.0721624	0.123358	0.0850297	0	0.0570871				-150m to -200m	0.0172364	0.10459	0.141703	0.380248	0.356222	0	1
	<-200m	0.000598009	0.00484831	0.0140507	0.0400456	0.0332369	0	0.0178232				<-200m	0.00820813	0.0620572	0.0883728	0.395374	0.445988	0	1
	Total	1	1	1	1	1	0	1				Total	0.244637	0.228133	0.1121	0.17597	0.23916	0	1
	All Areas in Sweden EEZ Excluding Protected Areas: Cell Values = Area in Sq. Km.											All Areas in Sweden EEZ Excluding Protected Areas: Cell Values = Proportion of Total EEZ
		0 to 5 NM	5 to 12 NM	12 to 16 NM	16 to 24 NM	24 to 200 NM	> 200 NM	Total					0 to 5 NM	5 to 12 NM	12 to 16 NM	16 to 24 NM	24 to 200 NM	> 200 NM	Total
	> -10m	7189.33	124.441	12.4806	0.449004	0	0	7326.7				> -10m	0.051173	0.000885756	8.88358e-05	3.196e-06	0	0	0.0521508
	-10m to -50m	19228.4	13145.5	3554.05	3145.75	6983.49	0	46057.2				-10m to -50m	0.136866	0.0935686	0.0252974	0.0223911	0.0497078	0	0.327831
	-50m to -100m	3444.67	15299.6	8046.12	11608.6	15040.1	0	53439.1				-50m to -100m	0.0245188	0.108901	0.0572715	0.0826288	0.107054	0	0.380374
	-100m to -150m	674.515	3578.03	3469.98	6869.01	8829.5	0	23421				-100m to -150m	0.00480113	0.025468	0.024699	0.0488929	0.0628476	0	0.166709
	-150m to -200m	112.815	911.142	1237.86	3214.9	3111.79	0	8588.51				-150m to -200m	0.000803004	0.00648542	0.00881099	0.0228834	0.0221494	0	0.0611322
	<-200m	11.2755	163.475	241.023	724.743	517.694	0	1658.21				<-200m	8.02577e-05	0.0011636	0.00171558	0.00515866	0.0036849	0	0.011803
	Total	30661	33222.2	16561.5	25563.4	34482.6	0	140491				Total	0.218242	0.236473	0.117883	0.181958	0.245444	0	1
	All Areas in Sweden EEZ Excluding Protected Areas: Cell Values = Proportion of Column [Depth Band]											All Areas in Sweden EEZ Excluding Protected Areas: Cell Values = Proportion of Row [Distance Band]
		0 to 5 NM	5 to 12 NM	12 to 16 NM	16 to 24 NM	24 to 200 NM	> 200 NM	Total					0 to 5 NM	5 to 12 NM	12 to 16 NM	16 to 24 NM	24 to 200 NM	> 200 NM	Total
	> -10m	0.234478	0.0037457	0.000753592	1.75643e-05	0	0	0.0521508				> -10m	0.981251	0.0169845	0.00170344	6.12832e-05	0	0	1
	-10m to -50m	0.627129	0.395685	0.214597	0.123056	0.202522	0	0.327831				-10m to -50m	0.41749	0.285417	0.077166	0.0683008	0.151626	0	1
	-50m to -100m	0.112347	0.460523	0.485832	0.454109	0.436165	0	0.380374				-50m to -100m	0.0644597	0.2863	0.150566	0.21723	0.281444	0	1
	-100m to -150m	0.0219991	0.1077	0.209521	0.268704	0.256057	0	0.166709				-100m to -150m	0.0287995	0.15277	0.148156	0.293284	0.37699	0	1
	-150m to -200m	0.00367941	0.0274257	0.0747434	0.125762	0.0902423	0	0.0611322				-150m to -200m	0.0131355	0.106088	0.14413	0.374326	0.36232	0	1
	<-200m	0.000367746	0.00492066	0.0145532	0.0283508	0.0150132	0	0.011803				<-200m	0.00679978	0.0985853	0.145351	0.437063	0.3122	0	1
	Total	1	1	1	1	1	0	1				Total	0.218242	0.236473	0.117883	0.181958	0.245444	0	1
Dataset Credits:
	Depth Ranges derived from GEBCO (General Bathymetric Chart of the Oceans) 2014 data (http://www.gebco.net/data_and_products/gridded_bathymetry_data/). GEBCO operates under the auspices of the International Hydrographic Organization (IHO) and the Intergovernmental Oceanographic Commission (IOC) of UNESCO.
	Coastlines, distance bands and general marine/land delinations derived from GAUL (Global Administrative Unit Layers) 2014 data (http://www.fao.org/geonetwork/srv/en/metadata.show?id=12691). This dataset is an initiative implemented by FAO within the Bill & Melinda Gates Foundation, Agricultural Market Information System (AMIS) and AfricaFertilizer.org projects.
	Exclusive Economic Zones and Jurisdictional Boundaries derived from the World EEZ v. 9 (2016-10-21), developed by the Flanders Marine Institute (http://www.marineregions.org/downloads.php). EEZ polygons were split along MARIBE regional boundaries to facilitate this analysis.
	Marine Protected Areas extracted from the October, 2016 version of the World Database on Protected Areas (https://www.protectedplanet.net/). This dataset is a joint project between the United Nations Environment Programme (UNEP) and the International Union for Conservation of Nature (IUCN), managed by UNEP World Conservation Monitoring Centre (UNEP-WCMC).
	Background reference map from National Geographic. Content may not reflect National Geographic's current map policy. Sources: National Geographic, Esri, DeLorme, HERE, UNEP-WCMC, USGS, NASA, ESA, METI, NRCAN, GEBCO, NOAA, increment P Corp.
Map and CSV created on Monday, April 2, 2018
Map Coordinate System:
	Name: World_Azimuthal_Equidistant
	Projection: Azimuthal_Equidistant
	Datum: D_WGS_1984
	Spheroid: WGS_1984
	False Easting: 0.0000
	False Northing: 0.0000
	Central Meridian: 17.1098768272
	Latitude of Origin: 60.4346075753
