# Supplementary material for: Spatial datasets to define operational boundaries within four marine basins delineated by distance from shore, depth, EEZ and protected status, accompanied by maps and statistical summary tables
Source: Data Brief. 2018 Nov 28;21:2638–42. doi: 10.1016/j.dib.2018.11.118 (PMC6290244; doi:10.1016/j.dib.2018.11.118)
Supplement: Supplementary file 2 — Supplementary material [file mmc2.zip › Operational_Boundaries_Data/Tables/By_Country/Syria_Mediterranean.xls]

## Sheet: Syria_Mediterranean
Syria: Mediterranean Region
	Regions: Mediterranean
	Total Area in All Regions: 10,267 Sq. Km.
		Mediterranean: 10,267 Sq. Km. [100.0%]
	Total Protected Area: 0 Sq. Km.
		Mediterranean: 0 Sq. Km. [0.0%]
	All Areas in Syria EEZ: Cell Values = Area in Sq.											All Areas in Syria EEZ: Cell Values = Proportion of Total EEZ
		0 to 5 NM	5 to 12 NM	12 to 16 NM	16 to 24 NM	24 to 200 NM	> 200 NM	Total					0 to 5 NM	5 to 12 NM	12 to 16 NM	16 to 24 NM	24 to 200 NM	> 200 NM	Total
	> -10m	105.116	0	0	0	0	0	105.116				> -10m	0.0102382	0	0	0	0	0	0.0102382
	-10m to -50m	242.923	0	0	0	0	0	242.923				-10m to -50m	0.0236605	0	0	0	0	0	0.0236605
	-50m to -100m	206.098	3.3238	0	0	0	0	209.422				-50m to -100m	0.0200738	0.000323736	0	0	0	0	0.0203975
	-100m to -150m	143.065	20.8745	0	0	0	0	163.94				-100m to -150m	0.0139345	0.00203317	0	0	0	0	0.0159676
	-150m to -200m	95.3282	41.4804	0	0	0	0	136.809				-150m to -200m	0.00928491	0.00404017	0	0	0	0	0.0133251
	<-200m	707.076	2151.65	1209.05	2348.83	2992.19	0	9408.79				<-200m	0.0688688	0.20957	0.117761	0.228775	0.291437	0	0.916411
	Total	1499.61	2217.33	1209.05	2348.83	2992.19	0	10267				Total	0.146061	0.215967	0.117761	0.228775	0.291437	0	1
	All Areas in Syria EEZ: Cell Values = Proportion of Column [Depth Band]											All Areas in Syria EEZ: Cell Values = Proportion of Row [Distance Band]
		0 to 5 NM	5 to 12 NM	12 to 16 NM	16 to 24 NM	24 to 200 NM	> 200 NM	Total					0 to 5 NM	5 to 12 NM	12 to 16 NM	16 to 24 NM	24 to 200 NM	> 200 NM	Total
	> -10m	0.0700954	0	0	0	0	0	0.0102382				> -10m	1	0	0	0	0	0	1
	-10m to -50m	0.161991	0	0	0	0	0	0.0236605				-10m to -50m	1	0	0	0	0	0	1
	-50m to -100m	0.137435	0.00149901	0	0	0	0	0.0203975				-50m to -100m	0.984129	0.0158713	0	0	0	0	1
	-100m to -150m	0.0954018	0.00941425	0	0	0	0	0.0159676				-100m to -150m	0.87267	0.12733	0	0	0	0	1
	-150m to -200m	0.0635688	0.0187073	0	0	0	0	0.0133251				-150m to -200m	0.6968	0.3032	0	0	0	0	1
	<-200m	0.471508	0.970379	1	1	1	0	0.916411				<-200m	0.0751506	0.228685	0.128502	0.249642	0.31802	0	1
	Total	1	1	1	1	1	0	1				Total	0.146061	0.215967	0.117761	0.228775	0.291437	0	1
	All Areas in Syria EEZ Excluding Protected Areas: Cell Values = Area in Sq. Km.											All Areas in Syria EEZ Excluding Protected Areas: Cell Values = Proportion of Total EEZ
		0 to 5 NM	5 to 12 NM	12 to 16 NM	16 to 24 NM	24 to 200 NM	> 200 NM	Total					0 to 5 NM	5 to 12 NM	12 to 16 NM	16 to 24 NM	24 to 200 NM	> 200 NM	Total
	> -10m	105.116	0	0	0	0	0	105.116				> -10m	0.0102382	0	0	0	0	0	0.0102382
	-10m to -50m	242.923	0	0	0	0	0	242.923				-10m to -50m	0.0236605	0	0	0	0	0	0.0236605
	-50m to -100m	206.098	3.3238	0	0	0	0	209.422				-50m to -100m	0.0200738	0.000323736	0	0	0	0	0.0203975
	-100m to -150m	143.065	20.8745	0	0	0	0	163.94				-100m to -150m	0.0139345	0.00203317	0	0	0	0	0.0159676
	-150m to -200m	95.3282	41.4804	0	0	0	0	136.809				-150m to -200m	0.00928491	0.00404017	0	0	0	0	0.0133251
	<-200m	707.076	2151.65	1209.05	2348.83	2992.19	0	9408.79				<-200m	0.0688688	0.20957	0.117761	0.228775	0.291437	0	0.916411
	Total	1499.61	2217.33	1209.05	2348.83	2992.19	0	10267				Total	0.146061	0.215967	0.117761	0.228775	0.291437	0	1
	All Areas in Syria EEZ Excluding Protected Areas: Cell Values = Proportion of Column [Depth Band]											All Areas in Syria EEZ Excluding Protected Areas: Cell Values = Proportion of Row [Distance Band]
		0 to 5 NM	5 to 12 NM	12 to 16 NM	16 to 24 NM	24 to 200 NM	> 200 NM	Total					0 to 5 NM	5 to 12 NM	12 to 16 NM	16 to 24 NM	24 to 200 NM	> 200 NM	Total
	> -10m	0.0700954	0	0	0	0	0	0.0102382				> -10m	1	0	0	0	0	0	1
	-10m to -50m	0.161991	0	0	0	0	0	0.0236605				-10m to -50m	1	0	0	0	0	0	1
	-50m to -100m	0.137435	0.00149901	0	0	0	0	0.0203975				-50m to -100m	0.984129	0.0158713	0	0	0	0	1
	-100m to -150m	0.0954018	0.00941425	0	0	0	0	0.0159676				-100m to -150m	0.87267	0.12733	0	0	0	0	1
	-150m to -200m	0.0635688	0.0187073	0	0	0	0	0.0133251				-150m to -200m	0.6968	0.3032	0	0	0	0	1
	<-200m	0.471508	0.970379	1	1	1	0	0.916411				<-200m	0.0751506	0.228685	0.128502	0.249642	0.31802	0	1
	Total	1	1	1	1	1	0	1				Total	0.146061	0.215967	0.117761	0.228775	0.291437	0	1
Dataset Credits:
	Depth Ranges derived from GEBCO (General Bathymetric Chart of the Oceans) 2014 data (http://www.gebco.net/data_and_products/gridded_bathymetry_data/). GEBCO operates under the auspices of the International Hydrographic Organization (IHO) and the Intergovernmental Oceanographic Commission (IOC) of UNESCO.
	Coastlines, distance bands and general marine/land delinations derived from GAUL (Global Administrative Unit Layers) 2014 data (http://www.fao.org/geonetwork/srv/en/metadata.show?id=12691). This dataset is an initiative implemented by FAO within the Bill & Melinda Gates Foundation, Agricultural Market Information System (AMIS) and AfricaFertilizer.org projects.
	Exclusive Economic Zones and Jurisdictional Boundaries derived from the World EEZ v. 9 (2016-10-21), developed by the Flanders Marine Institute (http://www.marineregions.org/downloads.php). EEZ polygons were split along MARIBE regional boundaries to facilitate this analysis.
	Marine Protected Areas extracted from the October, 2016 version of the World Database on Protected Areas (https://www.protectedplanet.net/). This dataset is a joint project between the United Nations Environment Programme (UNEP) and the International Union for Conservation of Nature (IUCN), managed by UNEP World Conservation Monitoring Centre (UNEP-WCMC).
	Background reference map from National Geographic. Content may not reflect National Geographic's current map policy. Sources: National Geographic, Esri, DeLorme, HERE, UNEP-WCMC, USGS, NASA, ESA, METI, NRCAN, GEBCO, NOAA, increment P Corp.
Map and CSV created on Monday, April 2, 2018
Map Coordinate System:
	Name: World_Azimuthal_Equidistant
	Projection: Azimuthal_Equidistant
	Datum: D_WGS_1984
	Spheroid: WGS_1984
	False Easting: 0.0000
	False Northing: 0.0000
	Central Meridian: 35.4679423830
	Latitude of Origin: 35.3308759077
