# Supplementary material for: Spatial datasets to define operational boundaries within four marine basins delineated by distance from shore, depth, EEZ and protected status, accompanied by maps and statistical summary tables
Source: Data Brief. 2018 Nov 28;21:2638–42. doi: 10.1016/j.dib.2018.11.118 (PMC6290244; doi:10.1016/j.dib.2018.11.118)
Supplement: Supplementary file 2 — Supplementary material [file mmc2.zip › Operational_Boundaries_Data/Tables/By_Country/Trinidad_and_Tobago_Caribbean.xls]

## Sheet: Trinidad_and_Tobago_Caribbean
Trinidad and Tobago: Caribbean Region
	Regions: Caribbean
	Total Area in All Regions: 76,863 Sq. Km.
		Caribbean: 76,863 Sq. Km. [100.0%]
	Total Protected Area: 131 Sq. Km.
		Caribbean: 131 Sq. Km. [100.0%]
	All Areas in EEZ: Cell Values = Area in Sq.											All Areas in EEZ: Cell Values = Proportion of Total EEZ
		0 to 5 NM	5 to 12 NM	12 to 16 NM	16 to 24 NM	24 to 200 NM	> 200 NM	Total					0 to 5 NM	5 to 12 NM	12 to 16 NM	16 to 24 NM	24 to 200 NM	> 200 NM	Total
	> -10m	1220.67	31.7584	0	0	1.68687	0	1254.11				> -10m	0.0158812	0.000413183	0	0	2.19466e-05	0	0.0163163
	-10m to -50m	2975.51	3229.69	984.865	598.686	57.297	0	7846.04				-10m to -50m	0.038712	0.042019	0.0128133	0.00778904	0.000745447	0	0.102079
	-50m to -100m	871.136	2093.89	812.864	1728.04	3105.61	0	8611.54				-50m to -100m	0.0113337	0.027242	0.0105755	0.0224821	0.0404047	0	0.112038
	-100m to -150m	135.628	619.83	552.86	967.286	943.916	0	3219.52				-100m to -150m	0.00176454	0.00806413	0.00719283	0.0125846	0.0122806	0	0.0418867
	-150m to -200m	68.467	136.272	154.803	318.655	1912.75	0	2590.95				-150m to -200m	0.00089077	0.00177294	0.00201402	0.00414578	0.0248853	0	0.0337089
	<-200m	324.207	1120.58	951.055	2720.19	48224.4	0	53340.5				<-200m	0.004218	0.0145791	0.0123734	0.0353903	0.627411	0	0.693971
	Total	5595.61	7232.02	3456.45	6332.85	54245.7	0	76862.6				Total	0.0728002	0.0940902	0.0449692	0.0823919	0.705749	0	1
	All Areas in EEZ: Cell Values = Proportion of Column [Depth Band]											All Areas in EEZ: Cell Values = Proportion of Row [Distance Band]
		0 to 5 NM	5 to 12 NM	12 to 16 NM	16 to 24 NM	24 to 200 NM	> 200 NM	Total					0 to 5 NM	5 to 12 NM	12 to 16 NM	16 to 24 NM	24 to 200 NM	> 200 NM	Total
	> -10m	0.218147	0.00439135	0	0	3.10969e-05	0	0.0163163				> -10m	0.973332	0.0253234	0	0	0.00134507	0	1
	-10m to -50m	0.531757	0.446582	0.284936	0.0945365	0.00105625	0	0.102079				-10m to -50m	0.379237	0.411633	0.125524	0.0763042	0.00730266	0	1
	-50m to -100m	0.155682	0.28953	0.235173	0.272869	0.0572508	0	0.112038				-50m to -100m	0.101159	0.243149	0.0943925	0.200665	0.360634	0	1
	-100m to -150m	0.0242382	0.0857063	0.15995	0.152741	0.0174008	0	0.0418867				-100m to -150m	0.0421266	0.192523	0.171721	0.300444	0.293185	0	1
	-150m to -200m	0.0122358	0.0188429	0.0447868	0.0503178	0.0352609	0	0.0337089				-150m to -200m	0.0264254	0.0525955	0.0597476	0.122988	0.738244	0	1
	<-200m	0.0579394	0.154948	0.275154	0.429536	0.889	0	0.693971				<-200m	0.00607806	0.0210081	0.0178299	0.0509967	0.904087	0	1
	Total	1	1	1	1	1	0	1				Total	0.0728002	0.0940902	0.0449692	0.0823919	0.705749	0	1
	All Areas in EEZ Excluding Protected Areas: Cell Values = Area in Sq. Km.											All Areas in EEZ Excluding Protected Areas: Cell Values = Proportion of Total EEZ
		0 to 5 NM	5 to 12 NM	12 to 16 NM	16 to 24 NM	24 to 200 NM	> 200 NM	Total					0 to 5 NM	5 to 12 NM	12 to 16 NM	16 to 24 NM	24 to 200 NM	> 200 NM	Total
	> -10m	1205.38	31.7584	0	0	1.68687	0	1238.82				> -10m	0.015709	0.000413889	0	0	2.19841e-05	0	0.0161449
	-10m to -50m	2970.1	3129.15	984.863	598.686	57.297	0	7740.1				-10m to -50m	0.0387077	0.0407805	0.0128352	0.00780235	0.000746721	0	0.100872
	-50m to -100m	871.136	2084.03	812.864	1728.04	3105.61	0	8601.67				-50m to -100m	0.011353	0.02716	0.0105936	0.0225206	0.0404737	0	0.112101
	-100m to -150m	135.628	619.83	552.86	967.286	943.916	0	3219.52				-100m to -150m	0.00176756	0.0080779	0.00720512	0.0126061	0.0123015	0	0.0419582
	-150m to -200m	68.467	136.272	154.803	318.655	1912.75	0	2590.95				-150m to -200m	0.000892292	0.00177596	0.00201746	0.00415286	0.0249279	0	0.0337664
	<-200m	324.207	1120.58	951.055	2720.19	48224.4	0	53340.5				<-200m	0.00422521	0.014604	0.0123946	0.0354507	0.628483	0	0.695157
	Total	5574.92	7121.62	3456.45	6332.85	54245.7	0	76731.5				Total	0.0726548	0.0928122	0.045046	0.0825326	0.706954	0	1
	All Areas in EEZ Excluding Protected Areas: Cell Values = Proportion of Column [Depth Band]											All Areas in EEZ Excluding Protected Areas: Cell Values = Proportion of Row [Distance Band]
		0 to 5 NM	5 to 12 NM	12 to 16 NM	16 to 24 NM	24 to 200 NM	> 200 NM	Total					0 to 5 NM	5 to 12 NM	12 to 16 NM	16 to 24 NM	24 to 200 NM	> 200 NM	Total
	> -10m	0.216215	0.00445943	0	0	3.10969e-05	0	0.0161449				> -10m	0.973002	0.0256359	0	0	0.00136167	0	1
	-10m to -50m	0.532762	0.439387	0.284935	0.0945365	0.00105625	0	0.100872				-10m to -50m	0.383729	0.404278	0.127242	0.0773487	0.00740263	0	1
	-50m to -100m	0.15626	0.292634	0.235173	0.272869	0.0572508	0	0.112101				-50m to -100m	0.101275	0.242282	0.0945007	0.200895	0.361047	0	1
	-100m to -150m	0.0243282	0.087035	0.15995	0.152741	0.0174008	0	0.0419582				-100m to -150m	0.0421266	0.192523	0.171721	0.300444	0.293185	0	1
	-150m to -200m	0.0122813	0.019135	0.0447868	0.0503178	0.0352609	0	0.0337664				-150m to -200m	0.0264254	0.0525955	0.0597476	0.122988	0.738244	0	1
	<-200m	0.0581545	0.15735	0.275154	0.429536	0.889	0	0.695157				<-200m	0.00607806	0.0210081	0.0178299	0.0509967	0.904087	0	1
	Total	1	1	1	1	1	0	1				Total	0.0726548	0.0928122	0.045046	0.0825326	0.706954	0	1
Dataset Credits:
	Depth Ranges derived from GEBCO (General Bathymetric Chart of the Oceans) 2014 data (http://www.gebco.net/data_and_products/gridded_bathymetry_data/). GEBCO operates under the auspices of the International Hydrographic Organization (IHO) and the Intergovernmental Oceanographic Commission (IOC) of UNESCO.
	Coastlines, distance bands and general marine/land delinations derived from GAUL (Global Administrative Unit Layers) 2014 data (http://www.fao.org/geonetwork/srv/en/metadata.show?id=12691). This dataset is an initiative implemented by FAO within the Bill & Melinda Gates Foundation, Agricultural Market Information System (AMIS) and AfricaFertilizer.org projects.
	Exclusive Economic Zones and Jurisdictional Boundaries derived from the World EEZ v. 9 (2016-10-21), developed by the Flanders Marine Institute (http://www.marineregions.org/downloads.php). EEZ polygons were split along MARIBE regional boundaries to facilitate this analysis.
	Marine Protected Areas extracted from the October, 2016 version of the World Database on Protected Areas (https://www.protectedplanet.net/). This dataset is a joint project between the United Nations Environment Programme (UNEP) and the International Union for Conservation of Nature (IUCN), managed by UNEP World Conservation Monitoring Centre (UNEP-WCMC).
	Background reference map from National Geographic. Content may not reflect National Geographic's current map policy. Sources: National Geographic, Esri, DeLorme, HERE, UNEP-WCMC, USGS, NASA, ESA, METI, NRCAN, GEBCO, NOAA, increment P Corp.
Map and CSV created on Monday, April 2, 2018
Map Coordinate System:
	Name: World_Azimuthal_Equidistant
	Projection: Azimuthal_Equidistant
	Datum: D_WGS_1984
	Spheroid: WGS_1984
	False Easting: 0.0000
	False Northing: 0.0000
	Central Meridian: -59.6002777776
	Latitude of Origin: 11.0932927779
