# Supplementary material for: Spatial datasets to define operational boundaries within four marine basins delineated by distance from shore, depth, EEZ and protected status, accompanied by maps and statistical summary tables
Source: Data Brief. 2018 Nov 28;21:2638–42. doi: 10.1016/j.dib.2018.11.118 (PMC6290244; doi:10.1016/j.dib.2018.11.118)
Supplement: Supplementary file 2 — Supplementary material [file mmc2.zip › Operational_Boundaries_Data/Tables/By_Country/Tunisia_Mediterranean.xls]

## Sheet: Tunisia_Mediterranean
Tunisia: Mediterranean Region
	Regions: Mediterranean
	Total Area in All Regions: 99,255 Sq. Km.
		Mediterranean: 99,255 Sq. Km. [100.0%]
	Total Protected Area: 225 Sq. Km.
		Mediterranean: 225 Sq. Km. [100.0%]
	All Areas in Tunisia EEZ: Cell Values = Area in Sq.											All Areas in Tunisia EEZ: Cell Values = Proportion of Total EEZ
		0 to 5 NM	5 to 12 NM	12 to 16 NM	16 to 24 NM	24 to 200 NM	> 200 NM	Total					0 to 5 NM	5 to 12 NM	12 to 16 NM	16 to 24 NM	24 to 200 NM	> 200 NM	Total
	> -10m	4679.52	1546.39	297.659	164.799	0	0	6688.37				> -10m	0.0471462	0.0155799	0.00299892	0.00166036	0	0	0.0673854
	-10m to -50m	5449.69	5750.05	3269.61	5490.68	6868.14	0	26828.2				-10m to -50m	0.0549058	0.0579319	0.0329414	0.0553187	0.0691967	0	0.270294
	-50m to -100m	1921.64	4020.49	1835.7	3084.17	9779.83	0	20641.8				-50m to -100m	0.0193605	0.0405065	0.0184948	0.0310731	0.0985319	0	0.207967
	-100m to -150m	464.43	1666.7	649.188	1546.81	3400.58	0	7727.71				-100m to -150m	0.00467914	0.016792	0.00654058	0.0155842	0.0342609	0	0.0778568
	-150m to -200m	15.2145	1245.19	637.624	894.166	2579.61	0	5371.81				-150m to -200m	0.000153286	0.0125453	0.00642407	0.00900874	0.0259896	0	0.054121
	<-200m	0	1269.88	2972.48	7626.08	20129.1	0	31997.5				<-200m	0	0.0127941	0.0299478	0.0768329	0.202801	0	0.322376
	Total	12530.5	15498.7	9662.26	18806.7	42757.2	0	99255.4				Total	0.126245	0.15615	0.0973475	0.189478	0.43078	0	1
	All Areas in Tunisia EEZ: Cell Values = Proportion of Column [Depth Band]											All Areas in Tunisia EEZ: Cell Values = Proportion of Row [Distance Band]
		0 to 5 NM	5 to 12 NM	12 to 16 NM	16 to 24 NM	24 to 200 NM	> 200 NM	Total					0 to 5 NM	5 to 12 NM	12 to 16 NM	16 to 24 NM	24 to 200 NM	> 200 NM	Total
	> -10m	0.37345	0.0997757	0.0308063	0.0087628	0	0	0.0673854				> -10m	0.69965	0.231206	0.0445039	0.0246397	0	0	1
	-10m to -50m	0.434915	0.371002	0.338389	0.291953	0.160631	0	0.270294				-10m to -50m	0.203133	0.214329	0.121872	0.204661	0.256005	0	1
	-50m to -100m	0.153357	0.259408	0.189987	0.163993	0.228729	0	0.207967				-50m to -100m	0.0930944	0.194774	0.0889313	0.149414	0.473787	0	1
	-100m to -150m	0.0370639	0.107538	0.0671879	0.082248	0.0795323	0	0.0778568				-100m to -150m	0.0600992	0.215678	0.0840077	0.200165	0.44005	0	1
	-150m to -200m	0.00121419	0.0803417	0.0659911	0.0475451	0.0603315	0	0.054121				-150m to -200m	0.00283228	0.231802	0.118698	0.166455	0.480212	0	1
	<-200m	0	0.0819347	0.307638	0.405498	0.470776	0	0.322376				<-200m	0	0.0396869	0.0928972	0.238333	0.629082	0	1
	Total	1	1	1	1	1	0	1				Total	0.126245	0.15615	0.0973475	0.189478	0.43078	0	1
	All Areas in Tunisia EEZ Excluding Protected Areas: Cell Values = Area in Sq. Km.											All Areas in Tunisia EEZ Excluding Protected Areas: Cell Values = Proportion of Total EEZ
		0 to 5 NM	5 to 12 NM	12 to 16 NM	16 to 24 NM	24 to 200 NM	> 200 NM	Total					0 to 5 NM	5 to 12 NM	12 to 16 NM	16 to 24 NM	24 to 200 NM	> 200 NM	Total
	> -10m	4600.43	1546.39	297.659	164.799	0	0	6609.29				> -10m	0.046455	0.0156154	0.00300574	0.00166414	0	0	0.0667403
	-10m to -50m	5347.35	5750.05	3269.61	5490.68	6868.14	0	26725.8				-10m to -50m	0.0539973	0.0580638	0.0330164	0.0554447	0.0693542	0	0.269876
	-50m to -100m	1883.14	4020.49	1835.7	3084.17	9779.83	0	20603.3				-50m to -100m	0.0190159	0.0405987	0.0185369	0.0311438	0.0987563	0	0.208051
	-100m to -150m	458.891	1666.7	649.188	1546.81	3400.58	0	7722.17				-100m to -150m	0.00463386	0.0168303	0.00655547	0.0156197	0.0343389	0	0.0779781
	-150m to -200m	15.2145	1245.19	637.624	894.166	2579.61	0	5371.81				-150m to -200m	0.000153635	0.0125739	0.00643869	0.00902925	0.0260488	0	0.0542442
	<-200m	0	1269.88	2972.48	7626.08	20129.1	0	31997.5				<-200m	0	0.0128232	0.030016	0.0770078	0.203263	0	0.323109
	Total	12305	15498.7	9662.26	18806.7	42757.2	0	99030				Total	0.124256	0.156505	0.0975691	0.189909	0.431761	0	1
	All Areas in Tunisia EEZ Excluding Protected Areas: Cell Values = Proportion of Column [Depth Band]											All Areas in Tunisia EEZ Excluding Protected Areas: Cell Values = Proportion of Row [Distance Band]
		0 to 5 NM	5 to 12 NM	12 to 16 NM	16 to 24 NM	24 to 200 NM	> 200 NM	Total					0 to 5 NM	5 to 12 NM	12 to 16 NM	16 to 24 NM	24 to 200 NM	> 200 NM	Total
	> -10m	0.373866	0.0997757	0.0308063	0.0087628	0	0	0.0667403				> -10m	0.696056	0.233973	0.0450364	0.0249345	0	0	1
	-10m to -50m	0.434566	0.371002	0.338389	0.291953	0.160631	0	0.269876				-10m to -50m	0.200082	0.21515	0.122339	0.205445	0.256985	0	1
	-50m to -100m	0.153038	0.259408	0.189987	0.163993	0.228729	0	0.208051				-50m to -100m	0.0913999	0.195138	0.0890975	0.149693	0.474672	0	1
	-100m to -150m	0.0372929	0.107538	0.0671879	0.082248	0.0795323	0	0.0779781				-100m to -150m	0.0594251	0.215833	0.084068	0.200308	0.440366	0	1
	-150m to -200m	0.00123644	0.0803417	0.0659911	0.0475451	0.0603315	0	0.0542442				-150m to -200m	0.00283228	0.231802	0.118698	0.166455	0.480212	0	1
	<-200m	0	0.0819347	0.307638	0.405498	0.470776	0	0.323109				<-200m	0	0.0396869	0.0928972	0.238333	0.629082	0	1
	Total	1	1	1	1	1	0	1				Total	0.124256	0.156505	0.0975691	0.189909	0.431761	0	1
Dataset Credits:
	Depth Ranges derived from GEBCO (General Bathymetric Chart of the Oceans) 2014 data (http://www.gebco.net/data_and_products/gridded_bathymetry_data/). GEBCO operates under the auspices of the International Hydrographic Organization (IHO) and the Intergovernmental Oceanographic Commission (IOC) of UNESCO.
	Coastlines, distance bands and general marine/land delinations derived from GAUL (Global Administrative Unit Layers) 2014 data (http://www.fao.org/geonetwork/srv/en/metadata.show?id=12691). This dataset is an initiative implemented by FAO within the Bill & Melinda Gates Foundation, Agricultural Market Information System (AMIS) and AfricaFertilizer.org projects.
	Exclusive Economic Zones and Jurisdictional Boundaries derived from the World EEZ v. 9 (2016-10-21), developed by the Flanders Marine Institute (http://www.marineregions.org/downloads.php). EEZ polygons were split along MARIBE regional boundaries to facilitate this analysis.
	Marine Protected Areas extracted from the October, 2016 version of the World Database on Protected Areas (https://www.protectedplanet.net/). This dataset is a joint project between the United Nations Environment Programme (UNEP) and the International Union for Conservation of Nature (IUCN), managed by UNEP World Conservation Monitoring Centre (UNEP-WCMC).
	Background reference map from National Geographic. Content may not reflect National Geographic's current map policy. Sources: National Geographic, Esri, DeLorme, HERE, UNEP-WCMC, USGS, NASA, ESA, METI, NRCAN, GEBCO, NOAA, increment P Corp.
Map and CSV created on Monday, April 2, 2018
Map Coordinate System:
	Name: World_Azimuthal_Equidistant
	Projection: Azimuthal_Equidistant
	Datum: D_WGS_1984
	Spheroid: WGS_1984
	False Easting: 0.0000
	False Northing: 0.0000
	Central Meridian: 10.7502777778
	Latitude of Origin: 35.7887469099
