# Supplementary material for: Spatial datasets to define operational boundaries within four marine basins delineated by distance from shore, depth, EEZ and protected status, accompanied by maps and statistical summary tables
Source: Data Brief. 2018 Nov 28;21:2638–42. doi: 10.1016/j.dib.2018.11.118 (PMC6290244; doi:10.1016/j.dib.2018.11.118)
Supplement: Supplementary file 2 — Supplementary material [file mmc2.zip › Operational_Boundaries_Data/Tables/By_Country/Turkey_Mediterranean_and_Black_Sea.xls]

## Sheet: Turkey_Mediterranean_and_Black_
Turkey: Mediterranean and Black Sea Regions
	Regions: Mediterranean
	Total Area in All Regions: 260,384 Sq. Km.
		Mediterranean: 260,384 Sq. Km. [100.0%]
	Total Protected Area: 260 Sq. Km.
		Mediterranean: 260 Sq. Km. [100.0%]
	All Areas in Turkey EEZ: Cell Values = Area in Sq.											All Areas in Turkey EEZ: Cell Values = Proportion of Total EEZ
		0 to 5 NM	5 to 12 NM	12 to 16 NM	16 to 24 NM	24 to 200 NM	> 200 NM	Total					0 to 5 NM	5 to 12 NM	12 to 16 NM	16 to 24 NM	24 to 200 NM	> 200 NM	Total
	> -10m	3531.66	0.408872	0	0	0	0	3532.07				> -10m	0.0135632	1.5703e-06	0	0	0	0	0.0135648
	-10m to -50m	11273.1	635.862	0.123408	1.2599	0	0	11910.3				-10m to -50m	0.043294	0.00244201	4.739e-07	4.8386e-06	0	0	0.0457413
	-50m to -100m	13729.9	7779.98	1136.34	623.642	0	0	23269.8				-50m to -100m	0.0527291	0.0298788	0.00436407	0.00239508	0	0	0.0893671
	-100m to -150m	3002.85	2477.13	881.914	820.928	30.0231	0	7212.84				-100m to -150m	0.0115324	0.00951333	0.00338697	0.00315275	0.000115303	0	0.0277007
	-150m to -200m	1881.51	1065.51	459.364	410.795	206.374	0	4023.55				-150m to -200m	0.00722587	0.00409205	0.00176417	0.00157765	0.000792575	0	0.0154523
	<-200m	9737.61	24455.7	13636.7	25815.4	136791	0	210436				<-200m	0.037397	0.0939212	0.0523714	0.0991433	0.525341	0	0.808174
	Total	43156.6	36414.5	16114.4	27672	137027	0	260385				Total	0.165742	0.139849	0.0618871	0.106274	0.526249	0	1
	All Areas in Turkey EEZ: Cell Values = Proportion of Column [Depth Band]											All Areas in Turkey EEZ: Cell Values = Proportion of Row [Distance Band]
		0 to 5 NM	5 to 12 NM	12 to 16 NM	16 to 24 NM	24 to 200 NM	> 200 NM	Total					0 to 5 NM	5 to 12 NM	12 to 16 NM	16 to 24 NM	24 to 200 NM	> 200 NM	Total
	> -10m	0.0818336	1.12283e-05	0	0	0	0	0.0135648				> -10m	0.999884	0.00011576	0	0	0	0	1
	-10m to -50m	0.261214	0.0174618	7.6582e-06	4.55297e-05	0	0	0.0457413				-10m to -50m	0.946496	0.0533874	1.03614e-05	0.000105782	0	0	1
	-50m to -100m	0.318141	0.21365	0.0705167	0.0225369	0	0	0.0893671				-50m to -100m	0.590029	0.334338	0.0488331	0.0268005	0	0	1
	-100m to -150m	0.0695803	0.0680258	0.0547282	0.0296664	0.000219103	0	0.0277007				-100m to -150m	0.41632	0.343433	0.12227	0.113815	0.00416245	0	1
	-150m to -200m	0.0435972	0.0292605	0.0285063	0.0148452	0.00150608	0	0.0154523				-150m to -200m	0.467624	0.264818	0.114169	0.102098	0.0512917	0	1
	<-200m	0.225634	0.67159	0.846241	0.932906	0.998275	0	0.808174				<-200m	0.0462735	0.116214	0.0648021	0.122676	0.650035	0	1
	Total	1	1	1	1	1	0	1				Total	0.165742	0.139849	0.0618871	0.106274	0.526249	0	1
	All Areas in Turkey EEZ Excluding Protected Areas: Cell Values = Area in Sq. Km.											All Areas in Turkey EEZ Excluding Protected Areas: Cell Values = Proportion of Total EEZ
		0 to 5 NM	5 to 12 NM	12 to 16 NM	16 to 24 NM	24 to 200 NM	> 200 NM	Total					0 to 5 NM	5 to 12 NM	12 to 16 NM	16 to 24 NM	24 to 200 NM	> 200 NM	Total
	> -10m	3326.24	0.408872	0	0	0	0	3326.64				> -10m	0.0127871	1.5718e-06	0	0	0	0	0.0127887
	-10m to -50m	11221.4	635.862	0.123408	1.2599	0	0	11858.7				-10m to -50m	0.0431386	0.00244445	4.744e-07	4.8434e-06	0	0	0.0455884
	-50m to -100m	13726.8	7779.98	1136.34	623.642	0	0	23266.8				-50m to -100m	0.0527701	0.0299087	0.00436844	0.00239748	0	0	0.0894447
	-100m to -150m	3002.85	2477.13	881.914	820.928	30.0231	0	7212.84				-100m to -150m	0.0115439	0.00952285	0.00339035	0.0031559	0.000115418	0	0.0277284
	-150m to -200m	1881.51	1065.51	459.364	410.795	206.374	0	4023.55				-150m to -200m	0.00723309	0.00409615	0.00176594	0.00157923	0.000793367	0	0.0154678
	<-200m	9737.61	24455.7	13636.7	25815.4	136791	0	210436				<-200m	0.0374344	0.0940152	0.0524237	0.0992424	0.525866	0	0.808982
	Total	42896.4	36414.5	16114.4	27672	137027	0	260125				Total	0.164907	0.139989	0.0619489	0.10638	0.526775	0	1
	All Areas in Turkey EEZ Excluding Protected Areas: Cell Values = Proportion of Column [Depth Band]											All Areas in Turkey EEZ Excluding Protected Areas: Cell Values = Proportion of Row [Distance Band]
		0 to 5 NM	5 to 12 NM	12 to 16 NM	16 to 24 NM	24 to 200 NM	> 200 NM	Total					0 to 5 NM	5 to 12 NM	12 to 16 NM	16 to 24 NM	24 to 200 NM	> 200 NM	Total
	> -10m	0.0775411	1.12283e-05	0	0	0	0	0.0127887				> -10m	0.999877	0.000122908	0	0	0	0	1
	-10m to -50m	0.261593	0.0174618	7.6582e-06	4.55297e-05	0	0	0.0455884				-10m to -50m	0.946263	0.05362	1.04065e-05	0.000106243	0	0	1
	-50m to -100m	0.319999	0.21365	0.0705167	0.0225369	0	0	0.0894447				-50m to -100m	0.589975	0.334382	0.0488395	0.026804	0	0	1
	-100m to -150m	0.0700023	0.0680258	0.0547282	0.0296664	0.000219103	0	0.0277284				-100m to -150m	0.41632	0.343433	0.12227	0.113815	0.00416245	0	1
	-150m to -200m	0.0438616	0.0292605	0.0285063	0.0148452	0.00150608	0	0.0154678				-150m to -200m	0.467624	0.264818	0.114169	0.102098	0.0512917	0	1
	<-200m	0.227003	0.67159	0.846241	0.932906	0.998275	0	0.808982				<-200m	0.0462735	0.116214	0.0648021	0.122676	0.650035	0	1
	Total	1	1	1	1	1	0	1				Total	0.164907	0.139989	0.0619489	0.10638	0.526775	0	1
Dataset Credits:
	Depth Ranges derived from GEBCO (General Bathymetric Chart of the Oceans) 2014 data (http://www.gebco.net/data_and_products/gridded_bathymetry_data/). GEBCO operates under the auspices of the International Hydrographic Organization (IHO) and the Intergovernmental Oceanographic Commission (IOC) of UNESCO.
	Coastlines, distance bands and general marine/land delinations derived from GAUL (Global Administrative Unit Layers) 2014 data (http://www.fao.org/geonetwork/srv/en/metadata.show?id=12691). This dataset is an initiative implemented by FAO within the Bill & Melinda Gates Foundation, Agricultural Market Information System (AMIS) and AfricaFertilizer.org projects.
	Exclusive Economic Zones and Jurisdictional Boundaries derived from the World EEZ v. 9 (2016-10-21), developed by the Flanders Marine Institute (http://www.marineregions.org/downloads.php). EEZ polygons were split along MARIBE regional boundaries to facilitate this analysis.
	Marine Protected Areas extracted from the October, 2016 version of the World Database on Protected Areas (https://www.protectedplanet.net/). This dataset is a joint project between the United Nations Environment Programme (UNEP) and the International Union for Conservation of Nature (IUCN), managed by UNEP World Conservation Monitoring Centre (UNEP-WCMC).
	Background reference map from National Geographic. Content may not reflect National Geographic's current map policy. Sources: National Geographic, Esri, DeLorme, HERE, UNEP-WCMC, USGS, NASA, ESA, METI, NRCAN, GEBCO, NOAA, increment P Corp.
Map and CSV created on Monday, April 2, 2018
Map Coordinate System:
	Name: World_Azimuthal_Equidistant
	Projection: Azimuthal_Equidistant
	Datum: D_WGS_1984
	Spheroid: WGS_1984
	False Easting: 0.0000
	False Northing: 0.0000
	Central Meridian: 33.4936710242
	Latitude of Origin: 38.8294740497
