# Supplementary material for: Spatial datasets to define operational boundaries within four marine basins delineated by distance from shore, depth, EEZ and protected status, accompanied by maps and statistical summary tables
Source: Data Brief. 2018 Nov 28;21:2638–42. doi: 10.1016/j.dib.2018.11.118 (PMC6290244; doi:10.1016/j.dib.2018.11.118)
Supplement: Supplementary file 2 — Supplementary material [file mmc2.zip › Operational_Boundaries_Data/Tables/By_Country/Ukraine_Black_Sea.xls]

## Sheet: Ukraine_Black_Sea
Ukraine: Black Sea Region
	Regions: Mediterranean
	Total Area in All Regions: 133,330 Sq. Km.
		Mediterranean: 133,330 Sq. Km. [100.0%]
	Total Protected Area: 1,412 Sq. Km.
		Mediterranean: 1,412 Sq. Km. [100.0%]
	All Areas in Ukraine EEZ: Cell Values = Area in Sq.											All Areas in Ukraine EEZ: Cell Values = Proportion of Total EEZ
		0 to 5 NM	5 to 12 NM	12 to 16 NM	16 to 24 NM	24 to 200 NM	> 200 NM	Total					0 to 5 NM	5 to 12 NM	12 to 16 NM	16 to 24 NM	24 to 200 NM	> 200 NM	Total
	> -10m	10211.4	4019.68	588.544	240.501	1.78492	0	15061.9				> -10m	0.0765874	0.0301482	0.00441418	0.0018038	1.33872e-05	0	0.112967
	-10m to -50m	7077.51	9682.32	5043.38	8661.12	11135.1	0	41599.4				-10m to -50m	0.0530825	0.072619	0.0378262	0.0649598	0.0835152	0	0.312003
	-50m to -100m	1391.1	2706.58	1448.12	1847.36	6323.42	0	13716.6				-50m to -100m	0.0104335	0.0202998	0.0108611	0.0138555	0.0474267	0	0.102877
	-100m to -150m	126.052	1056.31	456.959	983.202	746.196	0	3368.71				-100m to -150m	0.000945412	0.00792246	0.00342726	0.00737417	0.00559659	0	0.0252659
	-150m to -200m	24.0544	100.807	154.541	211.249	393.203	0	883.855				-150m to -200m	0.000180412	0.000756072	0.00115909	0.0015844	0.00294909	0	0.00662906
	<-200m	115.735	1511.59	1551.9	4520.91	50999.8	0	58699.9				<-200m	0.000868028	0.0113372	0.0116395	0.0339076	0.382507	0	0.440259
	Total	18945.9	19077.3	9243.45	16464.3	69599.5	0	133330				Total	0.142097	0.143083	0.0693273	0.123485	0.522008	0	1
	All Areas in Ukraine EEZ: Cell Values = Proportion of Column [Depth Band]											All Areas in Ukraine EEZ: Cell Values = Proportion of Row [Distance Band]
		0 to 5 NM	5 to 12 NM	12 to 16 NM	16 to 24 NM	24 to 200 NM	> 200 NM	Total					0 to 5 NM	5 to 12 NM	12 to 16 NM	16 to 24 NM	24 to 200 NM	> 200 NM	Total
	> -10m	0.538979	0.210705	0.0636715	0.0146074	2.56456e-05	0	0.112967				> -10m	0.677963	0.266876	0.0390749	0.0159675	0.000118505	0	1
	-10m to -50m	0.373564	0.507531	0.545617	0.526053	0.159988	0	0.312003				-10m to -50m	0.170135	0.232751	0.121237	0.208203	0.267675	0	1
	-50m to -100m	0.073425	0.141875	0.156665	0.112204	0.0908544	0	0.102877				-50m to -100m	0.101417	0.197322	0.105574	0.134681	0.461006	0	1
	-100m to -150m	0.00665328	0.0553698	0.049436	0.059717	0.0107213	0	0.0252659				-100m to -150m	0.0374185	0.313563	0.135648	0.291863	0.221508	0	1
	-150m to -200m	0.00126964	0.00528416	0.016719	0.0128307	0.00564951	0	0.00662906				-150m to -200m	0.0272154	0.114054	0.174849	0.239008	0.444873	0	1
	<-200m	0.00610869	0.0792352	0.167892	0.274588	0.732761	0	0.440259				<-200m	0.00197163	0.0257512	0.0264379	0.0770174	0.868822	0	1
	Total	1	1	1	1	1	0	1				Total	0.142097	0.143083	0.0693273	0.123485	0.522008	0	1
	All Areas in Ukraine EEZ Excluding Protected Areas: Cell Values = Area in Sq. Km.											All Areas in Ukraine EEZ Excluding Protected Areas: Cell Values = Proportion of Total EEZ
		0 to 5 NM	5 to 12 NM	12 to 16 NM	16 to 24 NM	24 to 200 NM	> 200 NM	Total					0 to 5 NM	5 to 12 NM	12 to 16 NM	16 to 24 NM	24 to 200 NM	> 200 NM	Total
	> -10m	8866.91	3984.62	588.544	240.501	1.78492	0	13682.4				> -10m	0.0672149	0.0302051	0.00446141	0.0018231	1.35304e-05	0	0.103718
	-10m to -50m	7045.5	9682.32	5043.38	8661.12	11135.1	0	41567.4				-10m to -50m	0.0534079	0.0733961	0.038231	0.0656549	0.0844089	0	0.315099
	-50m to -100m	1391.01	2706.58	1448.12	1847.36	6323.42	0	13716.5				-50m to -100m	0.0105445	0.020517	0.0109774	0.0140037	0.0479342	0	0.103977
	-100m to -150m	126.052	1056.31	456.959	983.202	746.196	0	3368.71				-100m to -150m	0.000955529	0.00800724	0.00346394	0.00745308	0.00565648	0	0.0255363
	-150m to -200m	24.0544	100.807	154.541	211.249	393.203	0	883.855				-150m to -200m	0.000182343	0.000764163	0.00117149	0.00160135	0.00298065	0	0.00669999
	<-200m	115.735	1511.59	1551.9	4520.91	50999.8	0	58699.9				<-200m	0.000877317	0.0114585	0.0117641	0.0342704	0.3866	0	0.44497
	Total	17569.3	19042.2	9243.45	16464.3	69599.5	0	131919				Total	0.133182	0.144348	0.0700692	0.124807	0.527594	0	1
	All Areas in Ukraine EEZ Excluding Protected Areas: Cell Values = Proportion of Column [Depth Band]											All Areas in Ukraine EEZ Excluding Protected Areas: Cell Values = Proportion of Row [Distance Band]
		0 to 5 NM	5 to 12 NM	12 to 16 NM	16 to 24 NM	24 to 200 NM	> 200 NM	Total					0 to 5 NM	5 to 12 NM	12 to 16 NM	16 to 24 NM	24 to 200 NM	> 200 NM	Total
	> -10m	0.504683	0.209252	0.0636715	0.0146074	2.56456e-05	0	0.103718				> -10m	0.648054	0.291223	0.0430148	0.0175774	0.000130454	0	1
	-10m to -50m	0.401013	0.508466	0.545617	0.526053	0.159988	0	0.315099				-10m to -50m	0.169496	0.23293	0.12133	0.208363	0.267881	0	1
	-50m to -100m	0.0791732	0.142136	0.156665	0.112204	0.0908544	0	0.103977				-50m to -100m	0.101412	0.197323	0.105575	0.134681	0.461009	0	1
	-100m to -150m	0.00717458	0.0554717	0.049436	0.059717	0.0107213	0	0.0255363				-100m to -150m	0.0374185	0.313563	0.135648	0.291863	0.221508	0	1
	-150m to -200m	0.00136912	0.00529389	0.016719	0.0128307	0.00564951	0	0.00669999				-150m to -200m	0.0272154	0.114054	0.174849	0.239008	0.444873	0	1
	<-200m	0.00658733	0.0793811	0.167892	0.274588	0.732761	0	0.44497				<-200m	0.00197163	0.0257512	0.0264379	0.0770174	0.868822	0	1
	Total	1	1	1	1	1	0	1				Total	0.133182	0.144348	0.0700692	0.124807	0.527594	0	1
Dataset Credits:
	Depth Ranges derived from GEBCO (General Bathymetric Chart of the Oceans) 2014 data (http://www.gebco.net/data_and_products/gridded_bathymetry_data/). GEBCO operates under the auspices of the International Hydrographic Organization (IHO) and the Intergovernmental Oceanographic Commission (IOC) of UNESCO.
	Coastlines, distance bands and general marine/land delinations derived from GAUL (Global Administrative Unit Layers) 2014 data (http://www.fao.org/geonetwork/srv/en/metadata.show?id=12691). This dataset is an initiative implemented by FAO within the Bill & Melinda Gates Foundation, Agricultural Market Information System (AMIS) and AfricaFertilizer.org projects.
	Exclusive Economic Zones and Jurisdictional Boundaries derived from the World EEZ v. 9 (2016-10-21), developed by the Flanders Marine Institute (http://www.marineregions.org/downloads.php). EEZ polygons were split along MARIBE regional boundaries to facilitate this analysis.
	Marine Protected Areas extracted from the October, 2016 version of the World Database on Protected Areas (https://www.protectedplanet.net/). This dataset is a joint project between the United Nations Environment Programme (UNEP) and the International Union for Conservation of Nature (IUCN), managed by UNEP World Conservation Monitoring Centre (UNEP-WCMC).
	Background reference map from National Geographic. Content may not reflect National Geographic's current map policy. Sources: National Geographic, Esri, DeLorme, HERE, UNEP-WCMC, USGS, NASA, ESA, METI, NRCAN, GEBCO, NOAA, increment P Corp.
Map and CSV created on Monday, April 2, 2018
Map Coordinate System:
	Name: World_Azimuthal_Equidistant
	Projection: Azimuthal_Equidistant
	Datum: D_WGS_1984
	Spheroid: WGS_1984
	False Easting: 0.0000
	False Northing: 0.0000
	Central Meridian: 33.9756034133
	Latitude of Origin: 45.1515963278
