# Supplementary material for: Spatial datasets to define operational boundaries within four marine basins delineated by distance from shore, depth, EEZ and protected status, accompanied by maps and statistical summary tables
Source: Data Brief. 2018 Nov 28;21:2638–42. doi: 10.1016/j.dib.2018.11.118 (PMC6290244; doi:10.1016/j.dib.2018.11.118)
Supplement: Supplementary file 2 — Supplementary material [file mmc2.zip › Operational_Boundaries_Data/Tables/By_Country/United_Kingdom_Atlantic_North_Sea_and_Mediterranean.xls]

## Sheet: United_Kingdom_Atlantic_North_S
United Kingdom: Atlantic, North Sea and Mediterranean Regions
	Regions: AtlanticBalticMediterranean
	Total Area in All Regions: 736,938 Sq. Km.
		Atlantic: 515,310 Sq. Km. [69.9%]
		Baltic: 221,240 Sq. Km. [30.0%]
		Mediterranean: 388 Sq. Km. [0.1%]
	Total Protected Area: 128,480 Sq. Km.
		Atlantic: 91,117 Sq. Km. [70.9%]
		Baltic: 37,192 Sq. Km. [28.9%]
		Mediterranean: 171 Sq. Km. [0.1%]
	All Areas in United Kingdom EEZ: Cell Values = Area in Sq.											All Areas in United Kingdom EEZ: Cell Values = Proportion of Total EEZ
		0 to 5 NM	5 to 12 NM	12 to 16 NM	16 to 24 NM	24 to 200 NM	> 200 NM	Total					0 to 5 NM	5 to 12 NM	12 to 16 NM	16 to 24 NM	24 to 200 NM	> 200 NM	Total
	> -10m	12311	964.378	172.459	32.8178	29.2504	0	13510				> -10m	0.0167057	0.00130863	0.000234021	4.45326e-05	3.96917e-05	0	0.0183325
	-10m to -50m	37533.8	24403.1	7875.45	10060.2	39970.7	0	119843				-10m to -50m	0.0509321	0.0331141	0.0106867	0.0136513	0.0542389	0	0.162623
	-50m to -100m	19774.8	38986.2	19867.5	32434.2	103828	0	214891				-50m to -100m	0.0268337	0.0529029	0.0269594	0.0440121	0.140891	0	0.291599
	-100m to -150m	4993.02	13561.8	9360.49	17071.8	103528	0	148515				-100m to -150m	0.00677536	0.0184029	0.0127019	0.0231658	0.140484	0	0.20153
	-150m to -200m	766.101	1324.86	1297.9	3937.28	29080.8	0.521291	36407.4				-150m to -200m	0.00103957	0.00179779	0.00176121	0.00534276	0.0394616	7.074e-07	0.0494036
	<-200m	211.377	345.733	53.0644	841.618	201708	612.085	203772				<-200m	0.000286831	0.000469148	7.20065e-05	0.00114205	0.273711	0.000830578	0.276512
	Total	75590.2	79586.1	38626.8	64377.9	478145	612.606	736939				Total	0.102573	0.107995	0.0524152	0.0873585	0.648826	0.000831285	1
	All Areas in United Kingdom EEZ: Cell Values = Proportion of Column [Depth Band]											All Areas in United Kingdom EEZ: Cell Values = Proportion of Row [Distance Band]
		0 to 5 NM	5 to 12 NM	12 to 16 NM	16 to 24 NM	24 to 200 NM	> 200 NM	Total					0 to 5 NM	5 to 12 NM	12 to 16 NM	16 to 24 NM	24 to 200 NM	> 200 NM	Total
	> -10m	0.162866	0.0121174	0.00446476	0.000509769	6.11746e-05	0	0.0183325				> -10m	0.911258	0.0713827	0.0127654	0.00242916	0.0021651	0	1
	-10m to -50m	0.496544	0.306625	0.203886	0.156267	0.0835953	0	0.162623				-10m to -50m	0.313191	0.203625	0.0657146	0.0839444	0.333525	0	1
	-50m to -100m	0.261605	0.489862	0.514343	0.50381	0.217148	0	0.291599				-50m to -100m	0.0920225	0.181423	0.0924537	0.150934	0.483167	0	1
	-100m to -150m	0.0660539	0.170404	0.242331	0.26518	0.21652	0	0.20153				-100m to -150m	0.0336196	0.0913159	0.0630272	0.11495	0.697088	0	1
	-150m to -200m	0.0101349	0.0166469	0.0336011	0.061159	0.0608199	0.000850939	0.0494036				-150m to -200m	0.0210424	0.0363899	0.0356494	0.108145	0.798759	1.43183e-05	1
	<-200m	0.00279635	0.00434414	0.00137377	0.0130731	0.421856	0.999149	0.276512				<-200m	0.00103732	0.00169666	0.00026041	0.00413019	0.989872	0.00300377	1
	Total	1	1	1	1	1	1	1				Total	0.102573	0.107995	0.0524152	0.0873585	0.648826	0.000831285	1
	All Areas in United Kingdom EEZ Excluding Protected Areas: Cell Values = Area in Sq. Km.											All Areas in United Kingdom EEZ Excluding Protected Areas: Cell Values = Proportion of Total EEZ
		0 to 5 NM	5 to 12 NM	12 to 16 NM	16 to 24 NM	24 to 200 NM	> 200 NM	Total					0 to 5 NM	5 to 12 NM	12 to 16 NM	16 to 24 NM	24 to 200 NM	> 200 NM	Total
	> -10m	4431.15	402.957	48.3586	2.25578	0.822362	0	4885.54				> -10m	0.00728258	0.000662258	7.94772e-05	3.7074e-06	1.3515e-06	0	0.00802938
	-10m to -50m	26539.2	20646	6588.92	8264.24	24213.4	0	86251.7				-10m to -50m	0.0436171	0.0339316	0.0108289	0.0135823	0.0397946	0	0.141754
	-50m to -100m	16228.2	36491.1	18566.1	29025	93000.6	0	193311				-50m to -100m	0.0266709	0.0599729	0.0305133	0.0477026	0.152846	0	0.317706
	-100m to -150m	4333.96	13175.3	8618	15546.9	98868.4	0	140543				-100m to -150m	0.00712285	0.0216536	0.0141637	0.0255512	0.16249	0	0.230981
	-150m to -200m	659.858	1271.3	1196.49	3535.59	27699.3	0.362409	34362.9				-150m to -200m	0.00108447	0.00208938	0.00196642	0.00581072	0.0455236	5.956e-07	0.0564752
	<-200m	90.9237	273.799	47.2358	813.047	147268	611.952	149105				<-200m	0.000149433	0.000449987	7.76319e-05	0.00133624	0.242035	0.00100574	0.245054
	Total	52283.2	72260.4	35065.1	57187	391051	612.315	608459				Total	0.0859273	0.11876	0.0576294	0.0939867	0.64269	0.00100634	1
	All Areas in United Kingdom EEZ Excluding Protected Areas: Cell Values = Proportion of Column [Depth Band]											All Areas in United Kingdom EEZ Excluding Protected Areas: Cell Values = Proportion of Row [Distance Band]
		0 to 5 NM	5 to 12 NM	12 to 16 NM	16 to 24 NM	24 to 200 NM	> 200 NM	Total					0 to 5 NM	5 to 12 NM	12 to 16 NM	16 to 24 NM	24 to 200 NM	> 200 NM	Total
	> -10m	0.0847528	0.00557646	0.00137911	3.94457e-05	2.103e-06	0	0.00802938				> -10m	0.906992	0.0824794	0.0098983	0.000461726	0.000168326	0	1
	-10m to -50m	0.507604	0.285716	0.187905	0.144512	0.0619188	0	0.141754				-10m to -50m	0.307695	0.239369	0.0763918	0.0958154	0.280729	0	1
	-50m to -100m	0.310389	0.504994	0.529475	0.507546	0.237822	0	0.317706				-50m to -100m	0.0839484	0.188769	0.0960427	0.150147	0.481093	0	1
	-100m to -150m	0.0828939	0.182331	0.245771	0.27186	0.252828	0	0.230981				-100m to -150m	0.0308374	0.0937462	0.0613195	0.11062	0.703477	0	1
	-150m to -200m	0.0126208	0.0175934	0.0341219	0.061825	0.0708329	0.000591867	0.0564752				-150m to -200m	0.0192027	0.0369965	0.0348192	0.10289	0.806081	1.05465e-05	1
	<-200m	0.00173906	0.00378905	0.00134709	0.0142173	0.376596	0.999408	0.245054				<-200m	0.000609796	0.00183628	0.000316795	0.00545284	0.98768	0.00410417	1
	Total	1	1	1	1	1	1	1				Total	0.0859273	0.11876	0.0576294	0.0939867	0.64269	0.00100634	1
Dataset Credits:
	Depth Ranges derived from GEBCO (General Bathymetric Chart of the Oceans) 2014 data (http://www.gebco.net/data_and_products/gridded_bathymetry_data/). GEBCO operates under the auspices of the International Hydrographic Organization (IHO) and the Intergovernmental Oceanographic Commission (IOC) of UNESCO.
	Coastlines, distance bands and general marine/land delinations derived from GAUL (Global Administrative Unit Layers) 2014 data (http://www.fao.org/geonetwork/srv/en/metadata.show?id=12691). This dataset is an initiative implemented by FAO within the Bill & Melinda Gates Foundation, Agricultural Market Information System (AMIS) and AfricaFertilizer.org projects.
	Exclusive Economic Zones and Jurisdictional Boundaries derived from the World EEZ v. 9 (2016-10-21), developed by the Flanders Marine Institute (http://www.marineregions.org/downloads.php). EEZ polygons were split along MARIBE regional boundaries to facilitate this analysis.
	Marine Protected Areas extracted from the October, 2016 version of the World Database on Protected Areas (https://www.protectedplanet.net/). This dataset is a joint project between the United Nations Environment Programme (UNEP) and the International Union for Conservation of Nature (IUCN), managed by UNEP World Conservation Monitoring Centre (UNEP-WCMC).
	Background reference map from National Geographic. Content may not reflect National Geographic's current map policy. Sources: National Geographic, Esri, DeLorme, HERE, UNEP-WCMC, USGS, NASA, ESA, METI, NRCAN, GEBCO, NOAA, increment P Corp.
Map and CSV created on Monday, April 2, 2018
Map Coordinate System:
	Name: World_Azimuthal_Equidistant
	Projection: Azimuthal_Equidistant
	Datum: D_WGS_1984
	Spheroid: WGS_1984
	False Easting: 0.0000
	False Northing: 0.0000
	Central Meridian: -5.7486705780
	Latitude of Origin: 49.9489508827
