# Supplementary material for: Spatial datasets to define operational boundaries within four marine basins delineated by distance from shore, depth, EEZ and protected status, accompanied by maps and statistical summary tables
Source: Data Brief. 2018 Nov 28;21:2638–42. doi: 10.1016/j.dib.2018.11.118 (PMC6290244; doi:10.1016/j.dib.2018.11.118)
Supplement: Supplementary file 2 — Supplementary material [file mmc2.zip › Operational_Boundaries_Data/Tables/By_Country/United_Kingdom_Caribbean.xls]

## Sheet: United_Kingdom_Caribbean
United Kingdom: Caribbean Region
	Regions: Caribbean
	Total Area in All Regions: 391,454 Sq. Km.
		Caribbean: 391,454 Sq. Km. [100.0%]
	Total Protected Area: 256 Sq. Km.
		Caribbean: 256 Sq. Km. [100.0%]
	All Areas in EEZ: Cell Values = Area in Sq.											All Areas in EEZ: Cell Values = Proportion of Total EEZ
		0 to 5 NM	5 to 12 NM	12 to 16 NM	16 to 24 NM	24 to 200 NM	> 200 NM	Total					0 to 5 NM	5 to 12 NM	12 to 16 NM	16 to 24 NM	24 to 200 NM	> 200 NM	Total
	> -10m	1200.35	161.633	71.4984	92.5259	151.099	0	1677.1				> -10m	0.00306638	0.000412903	0.000182648	0.000236365	0.000385994	0	0.00428429
	-10m to -50m	2665.21	1385.66	408.673	244.224	207.463	0	4911.23				-10m to -50m	0.00680848	0.00353978	0.00104399	0.00062389	0.000529981	0	0.0125461
	-50m to -100m	687.007	450.335	351.755	316.635	119.624	0	1925.36				-50m to -100m	0.00175501	0.00115042	0.000898585	0.00080887	0.000305589	0	0.00491847
	-100m to -150m	378.271	189.998	130.429	201.307	78.991	0	978.996				-100m to -150m	0.000966323	0.000485365	0.000333191	0.000514254	0.000201789	0	0.00250092
	-150m to -200m	355.82	208.353	105.925	200.04	76.2602	0	946.399				-150m to -200m	0.000908971	0.000532255	0.000270593	0.000511017	0.000194813	0	0.00241765
	<-200m	5724.22	16932.7	10592.6	23337.3	324391	36.6617	381015				<-200m	0.014623	0.0432559	0.0270597	0.0596171	0.828683	9.36553e-05	0.973333
	Total	11010.9	19328.7	11660.9	24392.1	325025	36.6617	391454				Total	0.0281281	0.0493766	0.0297887	0.0623115	0.830301	9.36553e-05	1
	All Areas in EEZ: Cell Values = Proportion of Column [Depth Band]											All Areas in EEZ: Cell Values = Proportion of Row [Distance Band]
		0 to 5 NM	5 to 12 NM	12 to 16 NM	16 to 24 NM	24 to 200 NM	> 200 NM	Total					0 to 5 NM	5 to 12 NM	12 to 16 NM	16 to 24 NM	24 to 200 NM	> 200 NM	Total
	> -10m	0.109015	0.00836232	0.00613147	0.00379328	0.000464884	0	0.00428429				> -10m	0.715726	0.0963762	0.0426322	0.0551701	0.0900953	0	1
	-10m to -50m	0.242052	0.0716894	0.0350465	0.0100124	0.0006383	0	0.0125461				-10m to -50m	0.542676	0.282141	0.0832121	0.0497278	0.0422427	0	1
	-50m to -100m	0.0623935	0.0232988	0.0301653	0.0129811	0.000368045	0	0.00491847				-50m to -100m	0.356821	0.233897	0.182696	0.164456	0.0621308	0	1
	-100m to -150m	0.0343543	0.00982986	0.0111852	0.00825295	0.000243031	0	0.00250092				-100m to -150m	0.386387	0.194075	0.133227	0.205626	0.0806857	0	1
	-150m to -200m	0.0323154	0.0107795	0.00908376	0.00820102	0.000234629	0	0.00241765				-150m to -200m	0.375973	0.220154	0.111924	0.21137	0.0805794	0	1
	<-200m	0.51987	0.87604	0.908388	0.956759	0.998051	1	0.973333				<-200m	0.0150236	0.044441	0.027801	0.0612505	0.851388	9.62212e-05	1
	Total	1	1	1	1	1	1	1				Total	0.0281281	0.0493766	0.0297887	0.0623115	0.830301	9.36553e-05	1
	All Areas in EEZ Excluding Protected Areas: Cell Values = Area in Sq. Km.											All Areas in EEZ Excluding Protected Areas: Cell Values = Proportion of Total EEZ
		0 to 5 NM	5 to 12 NM	12 to 16 NM	16 to 24 NM	24 to 200 NM	> 200 NM	Total					0 to 5 NM	5 to 12 NM	12 to 16 NM	16 to 24 NM	24 to 200 NM	> 200 NM	Total
	> -10m	1089.51	160.116	71.4984	92.5259	151.099	0	1564.75				> -10m	0.00278506	0.000409297	0.000182768	0.00023652	0.000386247	0	0.00399989
	-10m to -50m	2619.61	1385.66	408.673	244.224	207.463	0	4865.63				-10m to -50m	0.00669637	0.0035421	0.00104467	0.000624299	0.000530329	0	0.0124378
	-50m to -100m	663.303	449.928	351.755	316.635	119.624	0	1901.24				-50m to -100m	0.00169557	0.00115013	0.000899173	0.0008094	0.000305789	0	0.00486006
	-100m to -150m	368.75	189.998	130.429	201.307	78.991	0	969.475				-100m to -150m	0.000942619	0.000485683	0.00033341	0.000514591	0.000201921	0	0.00247822
	-150m to -200m	347.787	207.121	105.925	200.04	76.2602	0	937.132				-150m to -200m	0.00088903	0.000529452	0.00027077	0.000511352	0.00019494	0	0.00239555
	<-200m	5672.95	16928.5	10592.6	23337.3	324391	36.6617	380959				<-200m	0.0145015	0.0432736	0.0270774	0.0596561	0.829226	9.37166e-05	0.973829
	Total	10761.9	19321.3	11660.9	24392.1	325025	36.6617	391198				Total	0.0275101	0.0493902	0.0298082	0.0623523	0.830845	9.37166e-05	1
	All Areas in EEZ Excluding Protected Areas: Cell Values = Proportion of Column [Depth Band]											All Areas in EEZ Excluding Protected Areas: Cell Values = Proportion of Row [Distance Band]
		0 to 5 NM	5 to 12 NM	12 to 16 NM	16 to 24 NM	24 to 200 NM	> 200 NM	Total					0 to 5 NM	5 to 12 NM	12 to 16 NM	16 to 24 NM	24 to 200 NM	> 200 NM	Total
	> -10m	0.101238	0.008287	0.00613147	0.00379328	0.000464884	0	0.00399989				> -10m	0.696284	0.102327	0.0456932	0.0591315	0.0965643	0	1
	-10m to -50m	0.243415	0.0717166	0.0350465	0.0100124	0.0006383	0	0.0124378				-10m to -50m	0.53839	0.284786	0.0839919	0.0501938	0.0426386	0	1
	-50m to -100m	0.0616344	0.0232866	0.0301653	0.0129811	0.000368045	0	0.00486006				-50m to -100m	0.348878	0.236649	0.185013	0.166541	0.0629187	0	1
	-100m to -150m	0.0342644	0.00983359	0.0111852	0.00825295	0.000243031	0	0.00247822				-100m to -150m	0.380361	0.19598	0.134536	0.207645	0.0814781	0	1
	-150m to -200m	0.0323165	0.0107198	0.00908376	0.00820102	0.000234629	0	0.00239555				-150m to -200m	0.371118	0.221015	0.113031	0.21346	0.0813762	0	1
	<-200m	0.527132	0.876156	0.908388	0.956759	0.998051	1	0.973829				<-200m	0.0148912	0.0444365	0.0278051	0.0612594	0.851512	9.62352e-05	1
	Total	1	1	1	1	1	1	1				Total	0.0275101	0.0493902	0.0298082	0.0623523	0.830845	9.37166e-05	1
Dataset Credits:
	Depth Ranges derived from GEBCO (General Bathymetric Chart of the Oceans) 2014 data (http://www.gebco.net/data_and_products/gridded_bathymetry_data/). GEBCO operates under the auspices of the International Hydrographic Organization (IHO) and the Intergovernmental Oceanographic Commission (IOC) of UNESCO.
	Coastlines, distance bands and general marine/land delinations derived from GAUL (Global Administrative Unit Layers) 2014 data (http://www.fao.org/geonetwork/srv/en/metadata.show?id=12691). This dataset is an initiative implemented by FAO within the Bill & Melinda Gates Foundation, Agricultural Market Information System (AMIS) and AfricaFertilizer.org projects.
	Exclusive Economic Zones and Jurisdictional Boundaries derived from the World EEZ v. 9 (2016-10-21), developed by the Flanders Marine Institute (http://www.marineregions.org/downloads.php). EEZ polygons were split along MARIBE regional boundaries to facilitate this analysis.
	Marine Protected Areas extracted from the October, 2016 version of the World Database on Protected Areas (https://www.protectedplanet.net/). This dataset is a joint project between the United Nations Environment Programme (UNEP) and the International Union for Conservation of Nature (IUCN), managed by UNEP World Conservation Monitoring Centre (UNEP-WCMC).
	Background reference map from National Geographic. Content may not reflect National Geographic's current map policy. Sources: National Geographic, Esri, DeLorme, HERE, UNEP-WCMC, USGS, NASA, ESA, METI, NRCAN, GEBCO, NOAA, increment P Corp.
Map and CSV created on Monday, April 2, 2018
Map Coordinate System:
	Name: World_Azimuthal_Equidistant
	Projection: Azimuthal_Equidistant
	Datum: D_WGS_1984
	Spheroid: WGS_1984
	False Easting: 0.0000
	False Northing: 0.0000
	Central Meridian: -72.4683346561
	Latitude of Origin: 20.4369811673
