# Supplementary material for: Spatial datasets to define operational boundaries within four marine basins delineated by distance from shore, depth, EEZ and protected status, accompanied by maps and statistical summary tables
Source: Data Brief. 2018 Nov 28;21:2638–42. doi: 10.1016/j.dib.2018.11.118 (PMC6290244; doi:10.1016/j.dib.2018.11.118)
Supplement: Supplementary file 2 — Supplementary material [file mmc2.zip › Operational_Boundaries_Data/Tables/By_Country/United_States_Gulf_of_Mexico_and_Caribbean.xls]

## Sheet: United_States_Gulf_of_Mexico_an
United States: Gulf of Mexico and Caribbean Regions
	Regions: Caribbean
	Total Area in All Regions: 916,893 Sq. Km.
		Caribbean: 916,893 Sq. Km. [100.0%]
	Total Protected Area: 18,646 Sq. Km.
		Caribbean: 18,646 Sq. Km. [100.0%]
	All Areas in EEZ: Cell Values = Area in Sq.											All Areas in EEZ: Cell Values = Proportion of Total EEZ
		0 to 5 NM	5 to 12 NM	12 to 16 NM	16 to 24 NM	24 to 200 NM	> 200 NM	Total					0 to 5 NM	5 to 12 NM	12 to 16 NM	16 to 24 NM	24 to 200 NM	> 200 NM	Total
	> -10m	40971.3	11499.7	3527.28	2807.65	38.4066	0	58844.4				> -10m	0.0446849	0.0125421	0.00384699	0.00306213	4.18877e-05	0	0.064178
	-10m to -50m	12922.8	25324.8	15013.6	31273.2	86821.5	0	171356				-10m to -50m	0.0140941	0.0276203	0.0163745	0.0341077	0.094691	0	0.186888
	-50m to -100m	960.208	1868.37	1098.55	2835.32	65092.1	0	71854.5				-50m to -100m	0.00104724	0.00203772	0.00119812	0.00309231	0.070992	0	0.0783674
	-100m to -150m	193.689	794.195	314.509	737.841	22196.9	0	24237.2				-100m to -150m	0.000211245	0.00086618	0.000343016	0.000804719	0.0242088	0	0.026434
	-150m to -200m	192.37	769.966	547.923	517.853	16186.7	0	18214.8				-150m to -200m	0.000209806	0.000839755	0.000597587	0.000564791	0.0176539	0	0.0198658
	<-200m	4557.69	13347.7	8787.18	17556	527869	268.559	572387				<-200m	0.00497079	0.0145576	0.00958364	0.0191472	0.575715	0.000292901	0.624267
	Total	59798.1	53604.9	29289.1	55727.8	718205	268.559	916893				Total	0.0652181	0.0584636	0.0319438	0.0607789	0.783303	0.000292901	1
	All Areas in EEZ: Cell Values = Proportion of Column [Depth Band]											All Areas in EEZ: Cell Values = Proportion of Row [Distance Band]
		0 to 5 NM	5 to 12 NM	12 to 16 NM	16 to 24 NM	24 to 200 NM	> 200 NM	Total					0 to 5 NM	5 to 12 NM	12 to 16 NM	16 to 24 NM	24 to 200 NM	> 200 NM	Total
	> -10m	0.685161	0.214528	0.12043	0.0503815	5.34758e-05	0	0.064178				> -10m	0.696265	0.195426	0.0599424	0.0477131	0.00065268	0	1
	-10m to -50m	0.216108	0.472436	0.512602	0.561177	0.120887	0	0.186888				-10m to -50m	0.075415	0.147791	0.0876166	0.182504	0.506673	0	1
	-50m to -100m	0.0160575	0.0348546	0.037507	0.050878	0.0906316	0	0.0783674				-50m to -100m	0.0133632	0.0260022	0.0152885	0.0394592	0.905887	0	1
	-100m to -150m	0.00323905	0.0148157	0.0107381	0.0132401	0.0309061	0	0.026434				-100m to -150m	0.00799141	0.0327677	0.0129763	0.0304426	0.915822	0	1
	-150m to -200m	0.00321699	0.0143637	0.0187074	0.00929255	0.0225377	0	0.0198658				-150m to -200m	0.0105612	0.0422714	0.0300812	0.0284303	0.888656	0	1
	<-200m	0.076218	0.249002	0.300016	0.315031	0.734984	1	0.624267				<-200m	0.00796261	0.0233195	0.0153518	0.0306715	0.922225	0.000469191	1
	Total	1	1	1	1	1	1	1				Total	0.0652181	0.0584636	0.0319438	0.0607789	0.783303	0.000292901	1
	All Areas in EEZ Excluding Protected Areas: Cell Values = Area in Sq. Km.											All Areas in EEZ Excluding Protected Areas: Cell Values = Proportion of Total EEZ
		0 to 5 NM	5 to 12 NM	12 to 16 NM	16 to 24 NM	24 to 200 NM	> 200 NM	Total					0 to 5 NM	5 to 12 NM	12 to 16 NM	16 to 24 NM	24 to 200 NM	> 200 NM	Total
	> -10m	32656.6	10710.7	3448.44	2768.48	38.4066	0	49622.6				> -10m	0.0363559	0.011924	0.00383908	0.0030821	4.27572e-05	0	0.0552438
	-10m to -50m	11484.9	23358.1	14448.1	30320.5	85639.9	0	165251				-10m to -50m	0.0127859	0.0260041	0.0160847	0.0337552	0.0953411	0	0.183971
	-50m to -100m	832.672	1459.28	986.801	2776.7	65021.8	0	71077.3				-50m to -100m	0.000926997	0.00162458	0.00109859	0.00309124	0.0723875	0	0.0791289
	-100m to -150m	147.452	746.023	302.164	722.041	22126.8	0	24044.5				-100m to -150m	0.000164156	0.000830532	0.000336393	0.000803833	0.0246333	0	0.0267682
	-150m to -200m	148.693	761.043	547.923	499.867	16186.7	0	18144.2				-150m to -200m	0.000165537	0.000847254	0.000609992	0.000556492	0.0180203	0	0.0201996
	<-200m	3617.82	12063.5	8787.18	17500.4	527869	268.559	570107				<-200m	0.00402765	0.01343	0.00978259	0.0194829	0.587666	0.000298981	0.634688
	Total	48888.1	49098.7	28520.6	54588	716883	268.559	898247				Total	0.0544261	0.0546605	0.0317514	0.0607717	0.798091	0.000298981	1
	All Areas in EEZ Excluding Protected Areas: Cell Values = Proportion of Column [Depth Band]											All Areas in EEZ Excluding Protected Areas: Cell Values = Proportion of Row [Distance Band]
		0 to 5 NM	5 to 12 NM	12 to 16 NM	16 to 24 NM	24 to 200 NM	> 200 NM	Total					0 to 5 NM	5 to 12 NM	12 to 16 NM	16 to 24 NM	24 to 200 NM	> 200 NM	Total
	> -10m	0.667986	0.218146	0.120911	0.0507159	5.35744e-05	0	0.0552438				> -10m	0.658099	0.215843	0.0694934	0.0557908	0.000773973	0	1
	-10m to -50m	0.234922	0.475739	0.506584	0.555442	0.119461	0	0.183971				-10m to -50m	0.0694996	0.141349	0.0874308	0.183481	0.51824	0	1
	-50m to -100m	0.0170322	0.0297213	0.0345996	0.0508664	0.0907007	0	0.0791289				-50m to -100m	0.011715	0.0205309	0.0138835	0.0390659	0.914805	0	1
	-100m to -150m	0.00301612	0.0151944	0.0105946	0.0132271	0.0308653	0	0.0267682				-100m to -150m	0.00613247	0.0310268	0.0125669	0.0300293	0.920245	0	1
	-150m to -200m	0.0030415	0.0155003	0.0192115	0.00915708	0.0225793	0	0.0201996				-150m to -200m	0.00819507	0.0419441	0.0301982	0.0275496	0.892113	0	1
	<-200m	0.0740021	0.245699	0.308099	0.320591	0.73634	1	0.634688				<-200m	0.00634587	0.02116	0.0154132	0.0306967	0.925913	0.000471068	1
	Total	1	1	1	1	1	1	1				Total	0.0544261	0.0546605	0.0317514	0.0607717	0.798091	0.000298981	1
Dataset Credits:
	Depth Ranges derived from GEBCO (General Bathymetric Chart of the Oceans) 2014 data (http://www.gebco.net/data_and_products/gridded_bathymetry_data/). GEBCO operates under the auspices of the International Hydrographic Organization (IHO) and the Intergovernmental Oceanographic Commission (IOC) of UNESCO.
	Coastlines, distance bands and general marine/land delinations derived from GAUL (Global Administrative Unit Layers) 2014 data (http://www.fao.org/geonetwork/srv/en/metadata.show?id=12691). This dataset is an initiative implemented by FAO within the Bill & Melinda Gates Foundation, Agricultural Market Information System (AMIS) and AfricaFertilizer.org projects.
	Exclusive Economic Zones and Jurisdictional Boundaries derived from the World EEZ v. 9 (2016-10-21), developed by the Flanders Marine Institute (http://www.marineregions.org/downloads.php). EEZ polygons were split along MARIBE regional boundaries to facilitate this analysis.
	Marine Protected Areas extracted from the October, 2016 version of the World Database on Protected Areas (https://www.protectedplanet.net/). This dataset is a joint project between the United Nations Environment Programme (UNEP) and the International Union for Conservation of Nature (IUCN), managed by UNEP World Conservation Monitoring Centre (UNEP-WCMC).
	Background reference map from National Geographic. Content may not reflect National Geographic's current map policy. Sources: National Geographic, Esri, DeLorme, HERE, UNEP-WCMC, USGS, NASA, ESA, METI, NRCAN, GEBCO, NOAA, increment P Corp.
Map and CSV created on Monday, April 2, 2018
Map Coordinate System:
	Name: World_Azimuthal_Equidistant
	Projection: Azimuthal_Equidistant
	Datum: D_WGS_1984
	Spheroid: WGS_1984
	False Easting: 0.0000
	False Northing: 0.0000
	Central Meridian: -80.8265209198
	Latitude of Origin: 22.8693103790
