# Supplementary material for: Spatial datasets to define operational boundaries within four marine basins delineated by distance from shore, depth, EEZ and protected status, accompanied by maps and statistical summary tables
Source: Data Brief. 2018 Nov 28;21:2638–42. doi: 10.1016/j.dib.2018.11.118 (PMC6290244; doi:10.1016/j.dib.2018.11.118)
Supplement: Supplementary file 2 — Supplementary material [file mmc2.zip › Operational_Boundaries_Data/Tables/By_Country/Venezuela_Caribbean.xls]

## Sheet: Venezuela_Caribbean
Venezuela: Caribbean Region
	Regions: Caribbean
	Total Area in All Regions: 472,920 Sq. Km.
		Caribbean: 472,920 Sq. Km. [100.0%]
	Total Protected Area: 7,450 Sq. Km.
		Caribbean: 7,450 Sq. Km. [100.0%]
	All Areas in EEZ: Cell Values = Area in Sq.											All Areas in EEZ: Cell Values = Proportion of Total EEZ
		0 to 5 NM	5 to 12 NM	12 to 16 NM	16 to 24 NM	24 to 200 NM	> 200 NM	Total					0 to 5 NM	5 to 12 NM	12 to 16 NM	16 to 24 NM	24 to 200 NM	> 200 NM	Total
	> -10m	11840.2	2750.97	485.241	160.59	450.151	0	15687.1				> -10m	0.0250363	0.00581698	0.00102605	0.000339571	0.000951854	0	0.0331708
	-10m to -50m	15164.4	16733.6	7758.98	9183.48	2245.07	0	51085.5				-10m to -50m	0.0320654	0.0353834	0.0164065	0.0194187	0.00474725	0	0.108021
	-50m to -100m	3911.6	6312.74	3311.41	6057.49	9904.22	0	29497.4				-50m to -100m	0.00827115	0.0133484	0.00700204	0.0128087	0.0209427	0	0.0623729
	-100m to -150m	1278.54	1672.91	738.322	1671.9	2110.64	0	7472.31				-100m to -150m	0.00270349	0.00353741	0.0015612	0.00353527	0.00446298	0	0.0158004
	-150m to -200m	594.446	1241.17	412.907	686.579	1278.84	0	4213.95				-150m to -200m	0.00125697	0.00262448	0.000873101	0.00145178	0.00270414	0	0.00891048
	<-200m	3934.25	16687.8	13865.9	30079.8	300396	0	364964				<-200m	0.00831904	0.0352867	0.0293197	0.0636044	0.635194	0	0.771724
	Total	36723.4	45399.2	26572.7	47839.8	316385	0	472921				Total	0.0776523	0.0959975	0.0561886	0.101158	0.669003	0	1
	All Areas in EEZ: Cell Values = Proportion of Column [Depth Band]											All Areas in EEZ: Cell Values = Proportion of Row [Distance Band]
		0 to 5 NM	5 to 12 NM	12 to 16 NM	16 to 24 NM	24 to 200 NM	> 200 NM	Total					0 to 5 NM	5 to 12 NM	12 to 16 NM	16 to 24 NM	24 to 200 NM	> 200 NM	Total
	> -10m	0.322415	0.0605952	0.0182609	0.00335683	0.00142279	0	0.0331708				> -10m	0.75477	0.175365	0.0309324	0.0102371	0.0286956	0	1
	-10m to -50m	0.412935	0.368587	0.29199	0.191963	0.007096	0	0.108021				-10m to -50m	0.296843	0.32756	0.151882	0.179767	0.0439474	0	1
	-50m to -100m	0.106515	0.13905	0.124617	0.12662	0.0313043	0	0.0623729				-50m to -100m	0.132608	0.21401	0.112261	0.205356	0.335765	0	1
	-100m to -150m	0.0348153	0.036849	0.0277849	0.0349478	0.00667109	0	0.0158004				-100m to -150m	0.171103	0.223882	0.0988077	0.223746	0.282461	0	1
	-150m to -200m	0.0161871	0.0273391	0.0155388	0.0143516	0.00404205	0	0.00891048				-150m to -200m	0.141066	0.294539	0.0979859	0.16293	0.303479	0	1
	<-200m	0.107132	0.36758	0.521808	0.628761	0.949464	0	0.771724				<-200m	0.0107798	0.0457245	0.0379924	0.0824185	0.823085	0	1
	Total	1	1	1	1	1	0	1				Total	0.0776523	0.0959975	0.0561886	0.101158	0.669003	0	1
	All Areas in EEZ Excluding Protected Areas: Cell Values = Area in Sq. Km.											All Areas in EEZ Excluding Protected Areas: Cell Values = Proportion of Total EEZ
		0 to 5 NM	5 to 12 NM	12 to 16 NM	16 to 24 NM	24 to 200 NM	> 200 NM	Total					0 to 5 NM	5 to 12 NM	12 to 16 NM	16 to 24 NM	24 to 200 NM	> 200 NM	Total
	> -10m	9131.36	1975.46	485.241	160.59	450.151	0	12202.8				> -10m	0.0196175	0.00424402	0.00104247	0.000345007	0.00096709	0	0.0262161
	-10m to -50m	13260.5	15950.4	7709.14	9183.48	2245.07	0	48348.6				-10m to -50m	0.0284884	0.0342673	0.016562	0.0197295	0.00482323	0	0.10387
	-50m to -100m	3461.52	6208.29	3310.93	6057.49	9904.22	0	28942.4				-50m to -100m	0.0074366	0.0133377	0.00711309	0.0130137	0.0212779	0	0.0621789
	-100m to -150m	1102.6	1655.23	738.322	1671.9	2110.64	0	7278.69				-100m to -150m	0.00236878	0.00355604	0.00158618	0.00359185	0.00453442	0	0.0156373
	-150m to -200m	551.625	1232.23	412.907	686.579	1278.84	0	4162.18				-150m to -200m	0.00118509	0.00264728	0.000887076	0.00147502	0.00274742	0	0.00894189
	<-200m	3628.11	16565.3	13865.9	30079.8	300396	0	364536				<-200m	0.00779449	0.0355883	0.029789	0.0646224	0.645361	0	0.783155
	Total	31135.7	43586.9	26522.4	47839.8	316385	0	465470				Total	0.0668908	0.0936406	0.0569798	0.102777	0.679711	0	1
	All Areas in EEZ Excluding Protected Areas: Cell Values = Proportion of Column [Depth Band]											All Areas in EEZ Excluding Protected Areas: Cell Values = Proportion of Row [Distance Band]
		0 to 5 NM	5 to 12 NM	12 to 16 NM	16 to 24 NM	24 to 200 NM	> 200 NM	Total					0 to 5 NM	5 to 12 NM	12 to 16 NM	16 to 24 NM	24 to 200 NM	> 200 NM	Total
	> -10m	0.293276	0.0453224	0.0182955	0.00335683	0.00142279	0	0.0262161				> -10m	0.7483	0.161886	0.0397647	0.0131601	0.0368892	0	1
	-10m to -50m	0.425893	0.365945	0.290665	0.191963	0.007096	0	0.10387				-10m to -50m	0.274268	0.329904	0.159449	0.189943	0.0464351	0	1
	-50m to -100m	0.111175	0.142435	0.124835	0.12662	0.0313043	0	0.0621789				-50m to -100m	0.1196	0.214505	0.114397	0.209294	0.342204	0	1
	-100m to -150m	0.0354127	0.0379754	0.0278376	0.0349478	0.00667109	0	0.0156373				-100m to -150m	0.151483	0.227408	0.101436	0.229698	0.289975	0	1
	-150m to -200m	0.0177168	0.0282706	0.0155682	0.0143516	0.00404205	0	0.00894189				-150m to -200m	0.132533	0.296053	0.0992045	0.164956	0.307253	0	1
	<-200m	0.116526	0.380052	0.522798	0.628761	0.949464	0	0.783155				<-200m	0.00995268	0.0454422	0.0380371	0.0825154	0.824053	0	1
	Total	1	1	1	1	1	0	1				Total	0.0668908	0.0936406	0.0569798	0.102777	0.679711	0	1
Dataset Credits:
	Depth Ranges derived from GEBCO (General Bathymetric Chart of the Oceans) 2014 data (http://www.gebco.net/data_and_products/gridded_bathymetry_data/). GEBCO operates under the auspices of the International Hydrographic Organization (IHO) and the Intergovernmental Oceanographic Commission (IOC) of UNESCO.
	Coastlines, distance bands and general marine/land delinations derived from GAUL (Global Administrative Unit Layers) 2014 data (http://www.fao.org/geonetwork/srv/en/metadata.show?id=12691). This dataset is an initiative implemented by FAO within the Bill & Melinda Gates Foundation, Agricultural Market Information System (AMIS) and AfricaFertilizer.org projects.
	Exclusive Economic Zones and Jurisdictional Boundaries derived from the World EEZ v. 9 (2016-10-21), developed by the Flanders Marine Institute (http://www.marineregions.org/downloads.php). EEZ polygons were split along MARIBE regional boundaries to facilitate this analysis.
	Marine Protected Areas extracted from the October, 2016 version of the World Database on Protected Areas (https://www.protectedplanet.net/). This dataset is a joint project between the United Nations Environment Programme (UNEP) and the International Union for Conservation of Nature (IUCN), managed by UNEP World Conservation Monitoring Centre (UNEP-WCMC).
	Background reference map from National Geographic. Content may not reflect National Geographic's current map policy. Sources: National Geographic, Esri, DeLorme, HERE, UNEP-WCMC, USGS, NASA, ESA, METI, NRCAN, GEBCO, NOAA, increment P Corp.
Map and CSV created on Monday, April 2, 2018
Map Coordinate System:
	Name: World_Azimuthal_Equidistant
	Projection: Azimuthal_Equidistant
	Datum: D_WGS_1984
	Spheroid: WGS_1984
	False Easting: 0.0000
	False Northing: 0.0000
	Central Meridian: -65.4734460448
	Latitude of Origin: 12.5557794656
