# Supplementary material for: Spatial datasets to define operational boundaries within four marine basins delineated by distance from shore, depth, EEZ and protected status, accompanied by maps and statistical summary tables
Source: Data Brief. 2018 Nov 28;21:2638–42. doi: 10.1016/j.dib.2018.11.118 (PMC6290244; doi:10.1016/j.dib.2018.11.118)
Supplement: Supplementary file 2 — Supplementary material [file mmc2.zip › Operational_Boundaries_Data/Tables/By_Region/Atlantic_Regional_stats.xlsx]

## Sheet: Atlantic_Regional_stats
	Regions: Atlantic
	Total Area in All Regions: 1,811,656 Sq. Km.
	Total Protected Area: 194,492 Sq. Km.
		Atlantic: 194,492 Sq. Km. [100.0%]
	All Areas in EEZ: Cell Values = Area in Sq.											All Areas in EEZ: Cell Values = Proportion of Total EEZ
		0 to 5 NM	5 to 12 NM	12 to 16 NM	16 to 24 NM	24 to 200 NM	> 200 NM	Total					0 to 5 NM	5 to 12 NM	12 to 16 NM	16 to 24 NM	24 to 200 NM	> 200 NM	Total
	> -10m	20523	551.002	42.1726	0.469755	0	0	21116.7				> -10m	0.0113283	0.000304143	2.32785e-05	2.593e-07	0	0	0.011656
	-10m to -50m	59365.6	34143.7	9022.86	8372.78	4076.34	0	114981				-10m to -50m	0.0327687	0.0188467	0.00498045	0.00462162	0.00225006	0	0.0634675
	-50m to -100m	32245.6	56219	28263.9	41942	43842.3	0	202513				-50m to -100m	0.017799	0.0310318	0.0156011	0.0231512	0.0242001	0	0.111783
	-100m to -150m	7884.31	24938.9	16234.9	33001	154703	0	236762				-100m to -150m	0.00435199	0.0137658	0.00896135	0.0182159	0.0853931	0	0.130688
	-150m to -200m	941.333	6235.41	3365.35	7978.78	69744.9	0.521291	88266.3				-150m to -200m	0.000519598	0.00344183	0.00185761	0.00440414	0.0384979	2.877e-07	0.0487213
	<-200m	323.739	4675.1	7082.14	21291.9	1.1056e+06	9040.14	1.14802e+06				<-200m	0.000178698	0.00258057	0.00390921	0.0117527	0.610273	0.00498999	0.633684
	Total	121284	126763	64011.3	112587	1.37797e+06	9040.66	1.81166e+06				Total	0.0669463	0.0699709	0.035333	0.0621459	0.760614	0.00499028	1
	All Areas in EEZ: Cell Values = Proportion of Column [Depth Band]											All Areas in EEZ: Cell Values = Proportion of Row [Distance Band]
		0 to 5 NM	5 to 12 NM	12 to 16 NM	16 to 24 NM	24 to 200 NM	> 200 NM	Total					0 to 5 NM	5 to 12 NM	12 to 16 NM	16 to 24 NM	24 to 200 NM	> 200 NM	Total
	> -10m	0.169215	0.00434671	0.000658831	4.1724e-06	0	0	0.011656				> -10m	0.971887	0.0260932	0.00199713	2.22457e-05	0	0	1
	-10m to -50m	0.489477	0.269351	0.140957	0.0743672	0.00295822	0	0.0634675				-10m to -50m	0.516306	0.29695	0.0784724	0.0728186	0.0354522	0	1
	-50m to -100m	0.26587	0.443496	0.441545	0.37253	0.0318166	0	0.111783				-50m to -100m	0.159228	0.277607	0.139566	0.207108	0.216492	0	1
	-100m to -150m	0.0650072	0.196736	0.253625	0.293116	0.112269	0	0.130688				-100m to -150m	0.0333006	0.105333	0.0685705	0.139385	0.653411	0	1
	-150m to -200m	0.00776142	0.0491894	0.0525743	0.0708677	0.0506142	5.76607e-05	0.0487213				-150m to -200m	0.0106647	0.0706432	0.0381272	0.0903944	0.790165	5.9059e-06	1
	<-200m	0.00266927	0.0368806	0.110639	0.189115	0.802342	0.999942	0.633684				<-200m	0.000281999	0.00407233	0.00616902	0.0185467	0.963055	0.00787457	1
	Total	1	1	1	1	1	1	1				Total	0.0669463	0.0699709	0.035333	0.0621459	0.760614	0.00499028	1
	All Areas in EEZ Excluding Protected Areas: Cell Values = Area in Sq. Km.											All Areas in EEZ Excluding Protected Areas: Cell Values = Proportion of Total EEZ
		0 to 5 NM	5 to 12 NM	12 to 16 NM	16 to 24 NM	24 to 200 NM	> 200 NM	Total					0 to 5 NM	5 to 12 NM	12 to 16 NM	16 to 24 NM	24 to 200 NM	> 200 NM	Total
	> -10m	7183.58	248.134	35.3586	0.469755	0	0	7467.54				> -10m	0.00444208	0.000153438	2.18646e-05	2.905e-07	0	0	0.00461768
	-10m to -50m	38108.4	24650.7	6897.95	6894.63	3840.79	0	80392.4				-10m to -50m	0.0235649	0.0152432	0.00426546	0.00426341	0.00237502	0	0.049712
	-50m to -100m	25695.6	50117.7	25845.5	37243.9	39175.7	0	178078				-50m to -100m	0.0158893	0.0309911	0.015982	0.0230304	0.0242249	0	0.110118
	-100m to -150m	6272.73	22260.1	14863.5	30857.2	149728	0	223982				-100m to -150m	0.00387885	0.0137649	0.00919112	0.0190811	0.0925869	0	0.138503
	-150m to -200m	765.561	4043.97	2746.5	7423.79	68201	0.362409	83181.2				-150m to -200m	0.000473397	0.00250066	0.00169835	0.00459063	0.0421732	2.241e-07	0.0514365
	<-200m	255.242	4053.74	5983.8	19615.7	1.00511e+06	9040.01	1.04406e+06				<-200m	0.000157833	0.0025067	0.00370018	0.0121297	0.621529	0.00559004	0.645613
	Total	78281	105374	56372.6	102036	1.26606e+06	9040.37	1.61716e+06				Total	0.0484064	0.06516	0.0348589	0.0630954	0.782889	0.00559026	1
	All Areas in EEZ Excluding Protected Areas: Cell Values = Proportion of Column [Depth Band]											All Areas in EEZ Excluding Protected Areas: Cell Values = Proportion of Row [Distance Band]
		0 to 5 NM	5 to 12 NM	12 to 16 NM	16 to 24 NM	24 to 200 NM	> 200 NM	Total					0 to 5 NM	5 to 12 NM	12 to 16 NM	16 to 24 NM	24 to 200 NM	> 200 NM	Total
	> -10m	0.0917665	0.00235478	0.00062723	4.6038e-06	0	0	0.00461768				> -10m	0.961974	0.0332283	0.00473498	6.29062e-05	0	0	1
	-10m to -50m	0.486815	0.233935	0.122363	0.0675708	0.00303366	0	0.049712				-10m to -50m	0.474029	0.30663	0.0858034	0.0857622	0.0477755	0	1
	-50m to -100m	0.328248	0.475616	0.458475	0.365008	0.030943	0	0.110118				-50m to -100m	0.144294	0.281436	0.145135	0.209143	0.219991	0	1
	-100m to -150m	0.0801309	0.211248	0.263666	0.302416	0.118263	0	0.138503				-100m to -150m	0.0280055	0.0993837	0.0663605	0.137767	0.668484	0	1
	-150m to -200m	0.00977965	0.0383772	0.0487205	0.0727568	0.0538687	4.00879e-05	0.0514365				-150m to -200m	0.00920354	0.0486164	0.0330183	0.0892485	0.819909	4.3569e-06	1
	<-200m	0.00326059	0.0384699	0.106147	0.192243	0.793892	0.99996	0.645613				<-200m	0.00024447	0.00388266	0.00573126	0.0187878	0.962695	0.00865849	1
	Total	1	1	1	1	1	1	1				Total	0.0484064	0.06516	0.0348589	0.0630954	0.782889	0.00559026	1
Dataset Credits:
	Depth Ranges derived from GEBCO (General Bathymetric Chart of the Oceans) 2014 data (http://www.gebco.net/data_and_products/gridded_bathymetry_data/). GEBCO operates under the auspices of the International Hydrographic Organization (IHO) and the Intergovernmental Oceanographic Commission (IOC) of UNESCO.
	Coastlines, distance bands and general marine/land delinations derived from GAUL (Global Administrative Unit Layers) 2014 data (http://www.fao.org/geonetwork/srv/en/metadata.show?id=12691). This dataset is an initiative implemented by FAO within the Bill & Melinda Gates Foundation, Agricultural Market Information System (AMIS) and AfricaFertilizer.org projects.
	Exclusive Economic Zones and Jurisdictional Boundaries derived from the World EEZ v. 9 (2016-10-21), developed by the Flanders Marine Institute (http://www.marineregions.org/downloads.php). EEZ polygons were split along MARIBE regional boundaries to facilitate this analysis.
	Marine Protected Areas extracted from the October, 2016 version of the World Database on Protected Areas (https://www.protectedplanet.net/). This dataset is a joint project between the United Nations Environment Programme (UNEP) and the International Union for Conservation of Nature (IUCN), managed by UNEP World Conservation Monitoring Centre (UNEP-WCMC).
	Background reference map from National Geographic. Content may not reflect National Geographic's current map policy. Sources: National Geographic, Esri, DeLorme, HERE, UNEP-WCMC, USGS, NASA, ESA, METI, NRCAN, GEBCO, NOAA, increment P Corp.
Map and CSV created on Tuesday, October 23, 2018
Map Coordinate System:
	Name: World_Azimuthal_Equidistant
	Projection: Azimuthal_Equidistant
	Datum: D_WGS_1984
	Spheroid: WGS_1984
	False Easting: 0.0000
	False Northing: 0.0000
	Central Meridian: -65.4734460448
	Latitude of Origin: 12.5557794656
