# Supplementary material for: Spatial datasets to define operational boundaries within four marine basins delineated by distance from shore, depth, EEZ and protected status, accompanied by maps and statistical summary tables
Source: Data Brief. 2018 Nov 28;21:2638–42. doi: 10.1016/j.dib.2018.11.118 (PMC6290244; doi:10.1016/j.dib.2018.11.118)
Supplement: Supplementary file 2 — Supplementary material [file mmc2.zip › Operational_Boundaries_Data/Tables/By_Region/Baltic_Regional_stats.xlsx]

## Sheet: Baltic_Regional_stats
	Regions: Baltic
	Total Area in All Regions: 1,726,041 Sq. Km.
	Total Protected Area: 143,189 Sq. Km.
		Baltic: 143,189 Sq. Km. [100.0%]
	All Areas in EEZ: Cell Values = Area in Sq.											All Areas in EEZ: Cell Values = Proportion of Total EEZ
		0 to 5 NM	5 to 12 NM	12 to 16 NM	16 to 24 NM	24 to 200 NM	> 200 NM	Total					0 to 5 NM	5 to 12 NM	12 to 16 NM	16 to 24 NM	24 to 200 NM	> 200 NM	Total
	> -10m	69301.7	4936.37	495.454	266.334	53.5562	0	75053.4				> -10m	0.0401507	0.00285994	0.000287047	0.000154304	3.10283e-05	0	0.043483
	-10m to -50m	99812.1	87421.9	30098.6	37078.2	141488	0	395899				-10m to -50m	0.0578272	0.0506488	0.0174379	0.0214817	0.0819724	0	0.229368
	-50m to -100m	24800.6	41090.3	24073.8	40744	185283	0	315991				-50m to -100m	0.0143685	0.0238061	0.0139474	0.0236054	0.107346	0	0.183073
	-100m to -150m	11787.3	10340.2	6852.52	14304.2	100123	0	143407				-100m to -150m	0.0068291	0.00599068	0.00397008	0.00828728	0.0580074	0	0.0830846
	-150m to -200m	7992.36	7235.79	3616.05	8924.02	26259.1	0	54027.3				-150m to -200m	0.00463046	0.00419213	0.002095	0.00517023	0.0152135	0	0.0313013
	<-200m	16731.7	24949.4	17001.3	32950.8	645402	4628.05	741663				<-200m	0.00969371	0.0144547	0.00984987	0.0190904	0.37392	0.00268131	0.42969
	Total	230426	175974	82137.7	134268	1.09861e+06	4628.05	1.72604e+06				Total	0.1335	0.101952	0.0475873	0.0777893	0.63649	0.00268131	1
	All Areas in EEZ: Cell Values = Proportion of Column [Depth Band]											All Areas in EEZ: Cell Values = Proportion of Row [Distance Band]
		0 to 5 NM	5 to 12 NM	12 to 16 NM	16 to 24 NM	24 to 200 NM	> 200 NM	Total					0 to 5 NM	5 to 12 NM	12 to 16 NM	16 to 24 NM	24 to 200 NM	> 200 NM	Total
	> -10m	0.300755	0.0280517	0.006032	0.00198361	4.87491e-05	0	0.043483				> -10m	0.923365	0.0657714	0.00660136	0.0035486	0.000713574	0	1
	-10m to -50m	0.433164	0.496789	0.36644	0.276152	0.128788	0	0.229368				-10m to -50m	0.252115	0.220819	0.0760259	0.0936559	0.357384	0	1
	-50m to -100m	0.107629	0.233502	0.293091	0.303454	0.168652	0	0.183073				-50m to -100m	0.078485	0.130036	0.076185	0.12894	0.586354	0	1
	-100m to -150m	0.0511544	0.0587596	0.0834273	0.106535	0.0911364	0	0.0830846				-100m to -150m	0.0821945	0.0721034	0.0477836	0.0997452	0.698173	0	1
	-150m to -200m	0.0346852	0.0411185	0.0440243	0.0664645	0.0239021	0	0.0313013				-150m to -200m	0.147932	0.133928	0.0669301	0.165176	0.486033	0	1
	<-200m	0.0726123	0.141779	0.206985	0.245411	0.587472	1	0.42969				<-200m	0.0225598	0.0336398	0.0229232	0.0444282	0.870209	0.0062401	1
	Total	1	1	1	1	1	1	1				Total	0.1335	0.101952	0.0475873	0.0777893	0.63649	0.00268131	1
	All Areas in EEZ Excluding Protected Areas: Cell Values = Area in Sq. Km.											All Areas in EEZ Excluding Protected Areas: Cell Values = Proportion of Total EEZ
		0 to 5 NM	5 to 12 NM	12 to 16 NM	16 to 24 NM	24 to 200 NM	> 200 NM	Total					0 to 5 NM	5 to 12 NM	12 to 16 NM	16 to 24 NM	24 to 200 NM	> 200 NM	Total
	> -10m	32565.4	1845.56	152.658	46.8003	0.822362	0	34611.3				> -10m	0.0205739	0.00116597	9.6445e-05	2.95671e-05	5.195e-07	0	0.0218664
	-10m to -50m	75220.5	71787.8	24988.6	29686.2	110853	0	312536				-10m to -50m	0.0475221	0.0453535	0.0157871	0.0187548	0.0700338	0	0.197451
	-50m to -100m	23176.6	39861.1	23601.8	39862.6	176653	0	303155				-50m to -100m	0.0146423	0.0251831	0.014911	0.025184	0.111604	0	0.191524
	-100m to -150m	11390.3	9944.07	6740.92	14000.5	99202.2	0	141278				-100m to -150m	0.00719609	0.00628237	0.00425871	0.00884511	0.0626731	0	0.0892553
	-150m to -200m	7849.64	7155.06	3524.79	8648.7	26079.4	0	53257.6				-150m to -200m	0.00495917	0.00452036	0.00222686	0.005464	0.0164762	0	0.0336466
	<-200m	16582.4	24913.1	16980.3	32136.7	642774	4628.05	738014				<-200m	0.0104763	0.0157394	0.0107277	0.020303	0.406086	0.00292387	0.466256
	Total	166785	155507	75989.1	124381	1.05556e+06	4628.05	1.58285e+06				Total	0.10537	0.0982446	0.0480077	0.0785805	0.666873	0.00292387	1
	All Areas in EEZ Excluding Protected Areas: Cell Values = Proportion of Column [Depth Band]											All Areas in EEZ Excluding Protected Areas: Cell Values = Proportion of Row [Distance Band]
		0 to 5 NM	5 to 12 NM	12 to 16 NM	16 to 24 NM	24 to 200 NM	> 200 NM	Total					0 to 5 NM	5 to 12 NM	12 to 16 NM	16 to 24 NM	24 to 200 NM	> 200 NM	Total
	> -10m	0.195254	0.011868	0.00200895	0.000376265	7.791e-07	0	0.0218664				> -10m	0.940891	0.0533226	0.00441065	0.00135217	2.376e-05	0	1
	-10m to -50m	0.451003	0.461638	0.328844	0.23867	0.105018	0	0.197451				-10m to -50m	0.240678	0.229694	0.0799542	0.0949847	0.354689	0	1
	-50m to -100m	0.138961	0.25633	0.310595	0.320487	0.167354	0	0.191524				-50m to -100m	0.0764512	0.131487	0.077854	0.131492	0.582715	0	1
	-100m to -150m	0.0682936	0.0639462	0.088709	0.112561	0.0939804	0	0.0892553				-100m to -150m	0.0806236	0.0703865	0.0477138	0.0990989	0.702177	0	1
	-150m to -200m	0.0470645	0.0460113	0.0463854	0.0695338	0.0247067	0	0.0336466				-150m to -200m	0.14739	0.134348	0.0661837	0.162394	0.489685	0	1
	<-200m	0.0994239	0.160206	0.223457	0.258372	0.60894	1	0.466256				<-200m	0.0224689	0.0337569	0.0230081	0.0435448	0.87095	0.00627095	1
	Total	1	1	1	1	1	1	1				Total	0.10537	0.0982446	0.0480077	0.0785805	0.666873	0.00292387	1
Dataset Credits:
	Depth Ranges derived from GEBCO (General Bathymetric Chart of the Oceans) 2014 data (http://www.gebco.net/data_and_products/gridded_bathymetry_data/). GEBCO operates under the auspices of the International Hydrographic Organization (IHO) and the Intergovernmental Oceanographic Commission (IOC) of UNESCO.
	Coastlines, distance bands and general marine/land delinations derived from GAUL (Global Administrative Unit Layers) 2014 data (http://www.fao.org/geonetwork/srv/en/metadata.show?id=12691). This dataset is an initiative implemented by FAO within the Bill & Melinda Gates Foundation, Agricultural Market Information System (AMIS) and AfricaFertilizer.org projects.
	Exclusive Economic Zones and Jurisdictional Boundaries derived from the World EEZ v. 9 (2016-10-21), developed by the Flanders Marine Institute (http://www.marineregions.org/downloads.php). EEZ polygons were split along MARIBE regional boundaries to facilitate this analysis.
	Marine Protected Areas extracted from the October, 2016 version of the World Database on Protected Areas (https://www.protectedplanet.net/). This dataset is a joint project between the United Nations Environment Programme (UNEP) and the International Union for Conservation of Nature (IUCN), managed by UNEP World Conservation Monitoring Centre (UNEP-WCMC).
	Background reference map from National Geographic. Content may not reflect National Geographic's current map policy. Sources: National Geographic, Esri, DeLorme, HERE, UNEP-WCMC, USGS, NASA, ESA, METI, NRCAN, GEBCO, NOAA, increment P Corp.
Map and CSV created on Tuesday, October 23, 2018
Map Coordinate System:
	Name: World_Azimuthal_Equidistant
	Projection: Azimuthal_Equidistant
	Datum: D_WGS_1984
	Spheroid: WGS_1984
	False Easting: 0.0000
	False Northing: 0.0000
	Central Meridian: -65.4734460448
	Latitude of Origin: 12.5557794656
