# Supplementary material for: Spatial datasets to define operational boundaries within four marine basins delineated by distance from shore, depth, EEZ and protected status, accompanied by maps and statistical summary tables
Source: Data Brief. 2018 Nov 28;21:2638–42. doi: 10.1016/j.dib.2018.11.118 (PMC6290244; doi:10.1016/j.dib.2018.11.118)
Supplement: Supplementary file 2 — Supplementary material [file mmc2.zip › Operational_Boundaries_Data/Tables/By_Region/Caribbean_Regional_stats.xlsx]

## Sheet: Caribbean_Regional_stats
	Regions: Caribbean
	Total Area in All Regions: 6,155,261 Sq. Km.
	Total Protected Area: 263,319 Sq. Km.
	All Areas in EEZ: Cell Values = Area in Sq.											All Areas in EEZ: Cell Values = Proportion of Total EEZ
		0 to 5 NM	5 to 12 NM	12 to 16 NM	16 to 24 NM	24 to 200 NM	> 200 NM	Total					0 to 5 NM	5 to 12 NM	12 to 16 NM	16 to 24 NM	24 to 200 NM	> 200 NM	Total
	> -10m	144150	52343.2	14100.4	18343.8	41809.9	0	270747				> -10m	0.0224582	0.00815495	0.00219682	0.00285792	0.00651389	0	0.0421818
	-10m to -50m	96538	107212	52684	87250.8	257699	0	601383				-10m to -50m	0.0150404	0.0167034	0.00820804	0.0135935	0.0401488	0	0.0936941
	-50m to -100m	23339.1	28011.9	13603.2	23893	165874	0	254722				-50m to -100m	0.00363619	0.00436419	0.00211935	0.00372248	0.0258428	0	0.039685
	-100m to -150m	10524.3	8291.75	4196.49	7715.74	57170.8	0	87899.1				-100m to -150m	0.00163965	0.00129184	0.000653803	0.00120209	0.00890709	0	0.0136945
	-150m to -200m	7889.8	5781.25	2708.96	3734.35	40188	0	60302.4				-150m to -200m	0.00122921	0.000900705	0.000422049	0.000581804	0.0062612	0	0.00939497
	<-200m	85582.8	238756	150147	302784	4.32051e+06	45747.5	5.14353e+06				<-200m	0.0133336	0.0371976	0.0233926	0.047173	0.673125	0.00712736	0.80135
	Total	368024	440396	237440	443722	4.88325e+06	45747.5	6.41858e+06				Total	0.0573373	0.0686127	0.0369926	0.0691308	0.760799	0.00712736	1
	All Areas in EEZ: Cell Values = Proportion of Column [Depth Band]											All Areas in EEZ: Cell Values = Proportion of Row [Distance Band]
		0 to 5 NM	5 to 12 NM	12 to 16 NM	16 to 24 NM	24 to 200 NM	> 200 NM	Total					0 to 5 NM	5 to 12 NM	12 to 16 NM	16 to 24 NM	24 to 200 NM	> 200 NM	Total
	> -10m	0.391686	0.118855	0.0593852	0.0413408	0.00856191	0	0.0421818				> -10m	0.532415	0.193329	0.0520797	0.0677525	0.154424	0	1
	-10m to -50m	0.262314	0.243444	0.221883	0.196634	0.0527719	0	0.0936941				-10m to -50m	0.160527	0.178276	0.0876047	0.145083	0.42851	0	1
	-50m to -100m	0.0634175	0.0636061	0.057291	0.0538469	0.033968	0	0.039685				-50m to -100m	0.0916261	0.109971	0.0534041	0.0938006	0.651199	0	1
	-100m to -150m	0.0285966	0.0188279	0.0176739	0.0173887	0.0117075	0	0.0136945				-100m to -150m	0.119731	0.0943326	0.0477421	0.0877795	0.650415	0	1
	-150m to -200m	0.0214383	0.0131274	0.011409	0.00841598	0.00822977	0	0.00939497				-150m to -200m	0.130837	0.0958709	0.0449229	0.0619271	0.666442	0	1
	<-200m	0.232547	0.542139	0.632358	0.682374	0.884761	1	0.80135				<-200m	0.0166389	0.0464187	0.0291915	0.058867	0.83999	0.00889419	1
	Total	1	1	1	1	1	1	1				Total	0.0573373	0.0686127	0.0369926	0.0691308	0.760799	0.00712736	1
	All Areas in EEZ Excluding Protected Areas: Cell Values = Area in Sq. Km.											All Areas in EEZ Excluding Protected Areas: Cell Values = Proportion of Total EEZ
		0 to 5 NM	5 to 12 NM	12 to 16 NM	16 to 24 NM	24 to 200 NM	> 200 NM	Total					0 to 5 NM	5 to 12 NM	12 to 16 NM	16 to 24 NM	24 to 200 NM	> 200 NM	Total
	> -10m	107405	46257.4	13376.6	17962.8	41122.9	0	226125				> -10m	0.0174493	0.0075151	0.00217321	0.00291829	0.00668094	0	0.0367369
	-10m to -50m	79886	98127.7	50564.3	86005.4	255893	0	570476				-10m to -50m	0.0129785	0.0159421	0.00821481	0.0139727	0.041573	0	0.092681
	-50m to -100m	18416	24217.9	12942	23632	165687	0	244895				-50m to -100m	0.00299191	0.00393451	0.00210259	0.00383932	0.0269179	0	0.0397862
	-100m to -150m	8215.96	7684.12	3932.97	7563.68	57000.8	0	84397.6				-100m to -150m	0.00133479	0.00124838	0.000638962	0.00122882	0.00926051	0	0.0137115
	-150m to -200m	6332.69	5362.21	2632.19	3612.37	40112.2	0	58051.7				-150m to -200m	0.00102883	0.000871158	0.000427632	0.000586876	0.00651674	0	0.00943123
	<-200m	75119.4	220078	143431	289844	4.1971e+06	45745.5	4.97132e+06				<-200m	0.0122041	0.0357545	0.0233021	0.0470887	0.681872	0.00743194	0.807653
	Total	295375	401727	226879	428620	4.75691e+06	45745.5	6.15526e+06				Total	0.0479874	0.0652657	0.0368593	0.0696347	0.772821	0.00743194	1
	All Areas in EEZ Excluding Protected Areas: Cell Values = Proportion of Column [Depth Band]											All Areas in EEZ Excluding Protected Areas: Cell Values = Proportion of Row [Distance Band]
		0 to 5 NM	5 to 12 NM	12 to 16 NM	16 to 24 NM	24 to 200 NM	> 200 NM	Total					0 to 5 NM	5 to 12 NM	12 to 16 NM	16 to 24 NM	24 to 200 NM	> 200 NM	Total
	> -10m	0.363623	0.115146	0.0589594	0.0419085	0.00864487	0	0.0367369				> -10m	0.474982	0.204566	0.059156	0.0794375	0.181859	0	1
	-10m to -50m	0.270456	0.244264	0.222869	0.200657	0.0537938	0	0.092681				-10m to -50m	0.140034	0.17201	0.0886353	0.150761	0.44856	0	1
	-50m to -100m	0.0623477	0.0602845	0.0570435	0.0551351	0.0348307	0	0.0397862				-50m to -100m	0.0751996	0.0988912	0.0528471	0.0964987	0.676563	0	1
	-100m to -150m	0.0278153	0.0191277	0.0173351	0.0176466	0.0119827	0	0.0137115				-100m to -150m	0.0973483	0.0910467	0.0466006	0.0896196	0.675385	0	1
	-150m to -200m	0.0214395	0.0133479	0.0116017	0.00842792	0.00843241	0	0.00943123				-150m to -200m	0.109087	0.0923695	0.0453421	0.0622268	0.690974	0	1
	<-200m	0.254319	0.547829	0.632191	0.676225	0.882315	1	0.807653				<-200m	0.0151106	0.0442696	0.0288517	0.0583032	0.844263	0.0092019	1
	Total	1	1	1	1	1	1	1				Total	0.0479874	0.0652657	0.0368593	0.0696347	0.772821	0.00743194	1
Dataset Credits:
	Depth Ranges derived from GEBCO (General Bathymetric Chart of the Oceans) 2014 data (http://www.gebco.net/data_and_products/gridded_bathymetry_data/). GEBCO operates under the auspices of the International Hydrographic Organization (IHO) and the Intergovernmental Oceanographic Commission (IOC) of UNESCO.
	Coastlines, distance bands and general marine/land delinations derived from GAUL (Global Administrative Unit Layers) 2014 data (http://www.fao.org/geonetwork/srv/en/metadata.show?id=12691). This dataset is an initiative implemented by FAO within the Bill & Melinda Gates Foundation, Agricultural Market Information System (AMIS) and AfricaFertilizer.org projects.
	Exclusive Economic Zones and Jurisdictional Boundaries derived from the World EEZ v. 9 (2016-10-21), developed by the Flanders Marine Institute (http://www.marineregions.org/downloads.php). EEZ polygons were split along MARIBE regional boundaries to facilitate this analysis.
	Marine Protected Areas extracted from the October, 2016 version of the World Database on Protected Areas (https://www.protectedplanet.net/). This dataset is a joint project between the United Nations Environment Programme (UNEP) and the International Union for Conservation of Nature (IUCN), managed by UNEP World Conservation Monitoring Centre (UNEP-WCMC).
	Background reference map from National Geographic. Content may not reflect National Geographic's current map policy. Sources: National Geographic, Esri, DeLorme, HERE, UNEP-WCMC, USGS, NASA, ESA, METI, NRCAN, GEBCO, NOAA, increment P Corp.
Map and CSV created on Tuesday, October 23, 2018
Map Coordinate System:
	Name: World_Azimuthal_Equidistant
	Projection: Azimuthal_Equidistant
	Datum: D_WGS_1984
	Spheroid: WGS_1984
	False Easting: 0.0000
	False Northing: 0.0000
	Central Meridian: -65.4734460448
	Latitude of Origin: 12.5557794656
