# Supplementary material for: Spatial datasets to define operational boundaries within four marine basins delineated by distance from shore, depth, EEZ and protected status, accompanied by maps and statistical summary tables
Source: Data Brief. 2018 Nov 28;21:2638–42. doi: 10.1016/j.dib.2018.11.118 (PMC6290244; doi:10.1016/j.dib.2018.11.118)
Supplement: Supplementary file 2 — Supplementary material [file mmc2.zip › Operational_Boundaries_Data/Tables/By_Region/Mediterranean_Regional_stats.xlsx]

## Sheet: Mediterranean_Regional_stats
	Regions: Mediterranean
	Total Area in All Regions: 3,307,035 Sq. Km.
	Total Protected Area: 164,795 Sq. Km.
	All Areas in EEZ: Cell Values = Area in Sq.											All Areas in EEZ: Cell Values = Proportion of Total EEZ
		0 to 5 NM	5 to 12 NM	12 to 16 NM	16 to 24 NM	24 to 200 NM	> 200 NM	Total					0 to 5 NM	5 to 12 NM	12 to 16 NM	16 to 24 NM	24 to 200 NM	> 200 NM	Total
	> -10m	50728.6	9002.88	1637.14	1088.77	192.864	0	62650.3				> -10m	0.0153396	0.00272234	0.000495047	0.000329228	5.83192e-05	0	0.0189445
	-10m to -50m	106815	51804.4	16585.8	23049.6	21708.8	0	219964				-10m to -50m	0.0322993	0.0156649	0.00501531	0.00696985	0.00656444	0	0.0665139
	-50m to -100m	80768.8	66238.8	22782.2	30293	43125	0	243208				-50m to -100m	0.0244233	0.0200297	0.00688901	0.00916018	0.0130404	0	0.0735426
	-100m to -150m	30154.8	42483	16422.5	23170.9	25835.3	0	138067				-100m to -150m	0.00911838	0.0128463	0.00496592	0.00700655	0.00781224	0	0.0417493
	-150m to -200m	15775.3	19274.4	8961.44	11612.3	13697.7	0	69321.2				-150m to -200m	0.00477023	0.00582829	0.00270981	0.00351141	0.00414199	0	0.0209617
	<-200m	88140.8	227573	136814	270489	1.8508e+06	5.22142	2.57383e+06				<-200m	0.0266525	0.0688148	0.0413707	0.081792	0.559656	1.5789e-06	0.778288
	Total	372383	416376	203203	359704	1.95536e+06	5.22142	3.30703e+06				Total	0.112603	0.125906	0.0614458	0.108769	0.591274	1.5789e-06	1
	All Areas in EEZ: Cell Values = Proportion of Column [Depth Band]											All Areas in EEZ: Cell Values = Proportion of Row [Distance Band]
		0 to 5 NM	5 to 12 NM	12 to 16 NM	16 to 24 NM	24 to 200 NM	> 200 NM	Total					0 to 5 NM	5 to 12 NM	12 to 16 NM	16 to 24 NM	24 to 200 NM	> 200 NM	Total
	> -10m	0.136227	0.021622	0.00805665	0.00302685	9.86331e-05	0	0.0189445				> -10m	0.809711	0.143701	0.0261314	0.0173785	0.00307841	0	1
	-10m to -50m	0.286842	0.124417	0.0816216	0.0640793	0.0111022	0	0.0665139				-10m to -50m	0.485603	0.235513	0.0754025	0.104788	0.0986929	0	1
	-50m to -100m	0.216897	0.159084	0.112115	0.0842166	0.0220548	0	0.0735426				-50m to -100m	0.332098	0.272355	0.0936738	0.124556	0.177318	0	1
	-100m to -150m	0.0809778	0.10203	0.0808179	0.0644166	0.0132126	0	0.0417493				-100m to -150m	0.218408	0.3077	0.118946	0.167824	0.187122	0	1
	-150m to -200m	0.0423631	0.0462907	0.0441009	0.0322831	0.0070052	0	0.0209617				-150m to -200m	0.227569	0.278044	0.129274	0.167515	0.197598	0	1
	<-200m	0.236694	0.546556	0.673288	0.751978	0.946527	1	0.778288				<-200m	0.0342451	0.0884182	0.053156	0.105092	0.719086	2.0287e-06	1
	Total	1	1	1	1	1	1	1				Total	0.112603	0.125906	0.0614458	0.108769	0.591274	1.5789e-06	1
	All Areas in EEZ Excluding Protected Areas: Cell Values = Area in Sq. Km.											All Areas in EEZ Excluding Protected Areas: Cell Values = Proportion of Total EEZ
		0 to 5 NM	5 to 12 NM	12 to 16 NM	16 to 24 NM	24 to 200 NM	> 200 NM	Total					0 to 5 NM	5 to 12 NM	12 to 16 NM	16 to 24 NM	24 to 200 NM	> 200 NM	Total
	> -10m	39839.9	8517.9	1478.49	942.646	192.864	0	50971.8				> -10m	0.0126788	0.00271077	0.00047052	0.000299992	6.13777e-05	0	0.0162215
	-10m to -50m	87789.4	48591.3	16407.6	22985.6	21702.6	0	197476				-10m to -50m	0.0279385	0.0154639	0.00522163	0.00731502	0.00690671	0	0.0628458
	-50m to -100m	67118.6	58487.5	20864.1	28220.2	42045.4	0	216736				-50m to -100m	0.0213601	0.0186133	0.00663988	0.00898092	0.0133807	0	0.0689749
	-100m to -150m	25133	36696.5	15070.4	22214.3	25046.7	0	124161				-100m to -150m	0.00799844	0.0116785	0.00479608	0.00706957	0.00797096	0	0.0395135
	-150m to -200m	13455.9	17043.3	8562.39	11355.3	13514.6	0	63931.5				-150m to -200m	0.00428225	0.00542392	0.00272493	0.00361377	0.00430095	0	0.0203458
	<-200m	79946	206004	125701	254481	1.82283e+06	5.22142	2.48896e+06				<-200m	0.0254424	0.0655596	0.0400035	0.0809871	0.580104	1.6617e-06	0.792098
	Total	313283	375341	188084	340199	1.92533e+06	5.22142	3.14224e+06				Total	0.0997005	0.11945	0.0598566	0.108266	0.612725	1.6617e-06	1
	All Areas in EEZ Excluding Protected Areas: Cell Values = Proportion of Column [Depth Band]											All Areas in EEZ Excluding Protected Areas: Cell Values = Proportion of Row [Distance Band]
		0 to 5 NM	5 to 12 NM	12 to 16 NM	16 to 24 NM	24 to 200 NM	> 200 NM	Total					0 to 5 NM	5 to 12 NM	12 to 16 NM	16 to 24 NM	24 to 200 NM	> 200 NM	Total
	> -10m	0.127169	0.0226938	0.00786079	0.00277087	0.000100172	0	0.0162215				> -10m	0.781607	0.16711	0.029006	0.0184935	0.00378373	0	1
	-10m to -50m	0.280224	0.129459	0.0872358	0.0675651	0.0112721	0	0.0628458				-10m to -50m	0.444556	0.246061	0.0830865	0.116396	0.109899	0	1
	-50m to -100m	0.214243	0.155825	0.11093	0.0829521	0.021838	0	0.0689749				-50m to -100m	0.30968	0.269856	0.0962651	0.130206	0.193994	0	1
	-100m to -150m	0.0802247	0.0977686	0.0801262	0.065298	0.013009	0	0.0395135				-100m to -150m	0.202423	0.295556	0.121378	0.178915	0.201728	0	1
	-150m to -200m	0.0429512	0.0454075	0.0455244	0.0333785	0.00701938	0	0.0203458				-150m to -200m	0.210473	0.266586	0.133931	0.177617	0.211392	0	1
	<-200m	0.255188	0.548846	0.668323	0.748035	0.946761	1	0.792098				<-200m	0.0321202	0.082767	0.0505032	0.102244	0.732364	2.0978e-06	1
	Total	1	1	1	1	1	1	1				Total	0.0997005	0.11945	0.0598566	0.108266	0.612725	1.6617e-06	1
Dataset Credits:
	Depth Ranges derived from GEBCO (General Bathymetric Chart of the Oceans) 2014 data (http://www.gebco.net/data_and_products/gridded_bathymetry_data/). GEBCO operates under the auspices of the International Hydrographic Organization (IHO) and the Intergovernmental Oceanographic Commission (IOC) of UNESCO.
	Coastlines, distance bands and general marine/land delinations derived from GAUL (Global Administrative Unit Layers) 2014 data (http://www.fao.org/geonetwork/srv/en/metadata.show?id=12691). This dataset is an initiative implemented by FAO within the Bill & Melinda Gates Foundation, Agricultural Market Information System (AMIS) and AfricaFertilizer.org projects.
	Exclusive Economic Zones and Jurisdictional Boundaries derived from the World EEZ v. 9 (2016-10-21), developed by the Flanders Marine Institute (http://www.marineregions.org/downloads.php). EEZ polygons were split along MARIBE regional boundaries to facilitate this analysis.
	Marine Protected Areas extracted from the October, 2016 version of the World Database on Protected Areas (https://www.protectedplanet.net/). This dataset is a joint project between the United Nations Environment Programme (UNEP) and the International Union for Conservation of Nature (IUCN), managed by UNEP World Conservation Monitoring Centre (UNEP-WCMC).
	Background reference map from National Geographic. Content may not reflect National Geographic's current map policy. Sources: National Geographic, Esri, DeLorme, HERE, UNEP-WCMC, USGS, NASA, ESA, METI, NRCAN, GEBCO, NOAA, increment P Corp.
Map and CSV created on Tuesday, October 23, 2018
Map Coordinate System:
	Name: World_Azimuthal_Equidistant
	Projection: Azimuthal_Equidistant
	Datum: D_WGS_1984
	Spheroid: WGS_1984
	False Easting: 0.0000
	False Northing: 0.0000
	Central Meridian: -65.4734460448
	Latitude of Origin: 12.5557794656
