# Supplementary material for: Spatial datasets to define operational boundaries within four marine basins delineated by distance from shore, depth, EEZ and protected status, accompanied by maps and statistical summary tables
Source: Data Brief. 2018 Nov 28;21:2638–42. doi: 10.1016/j.dib.2018.11.118 (PMC6290244; doi:10.1016/j.dib.2018.11.118)
Supplement: Supplementary file 2 — Supplementary material [file mmc2.zip › Operational_Boundaries_Data/VBA_Modules/ByCountryAnalysis.bas]

Attribute VB_Name = "ByCountryAnalysis"
Option Explicit
Public Sub AnalysisByCountry()
  
  ' WHEN REDOING THIS, RECREATE ALL FEATURE CLASSES FROM SCRATCH USING NEW REPAIRED "ALL_CATEGORIES_BY_COUNTRY" FEATURE CLASS
    
  ' November 22, 2017
  Debug.Print "-----------------------------------"
  Dim pMxDoc As IMxDocument
  Dim pApp As IApplication
  Dim pMxApp As IMxApplication2
  Dim pSBar As IStatusBar
  Dim pProg As IStepProgressor
  
  Dim lngStart As Long
  lngStart = GetTickCount
  
  Dim strMapFolder As String
  strMapFolder = "D:\arcGIS_stuff\consultation\UN_FAO\2016_Depth_Ranges\Maps_November_2_2018"
  
  MyGeneralOperations.CreateNestedFoldersByPath strMapFolder
  
  Dim strCSVPath As String
  strCSVPath = strMapFolder & "\MARIBE_Area_by_Nation.csv"
     
  Set pMxDoc = ThisDocument
  Set pApp = Application
  Set pMxApp = pApp
  Set pSBar = pApp.StatusBar
  Set pProg = pSBar.ProgressBar
  
  Dim pDepthMap As IMap
  Dim pDistanceMap As IMap
  Dim pProtectedMap As IMap
  Dim pRegionMap As IMap
  Dim pLocalSpRef As ISpatialReference
  
  pMxApp.PauseDrawing = True
  
  Set pDepthMap = MyGeneralOperations.ReturnMapByName("Depth", pMxDoc)
  Set pDistanceMap = MyGeneralOperations.ReturnMapByName("Distance", pMxDoc)
  Set pProtectedMap = MyGeneralOperations.ReturnMapByName("Protected", pMxDoc)
  Set pRegionMap = MyGeneralOperations.ReturnMapByName("Region", pMxDoc)
  
  Dim lngCount As Long
  Dim lngCounter As Long
  Dim pFLayer As IFeatureLayer
  Dim lngIndex As Long
  Dim lngIndex2 As Long
  
  Dim pSovTable As ITable
  Dim pWS As IFeatureWorkspace
  Dim pWSFact As IWorkspaceFactory
  Dim lngSovIndex As Long
  Dim lngCompleteIndex As Long
  Dim strSovereign As String
  Dim pSovFilt As IQueryFilter
  
  Set pWSFact = New FileGDBWorkspaceFactory
  Set pWS = pWSFact.OpenFromFile("D:\arcGIS_stuff\consultation\UN_FAO\2016_Depth_Ranges\Working_Data_Maribe_Dec_29_2017.gdb", 0)
  Set pSovTable = pWS.OpenTable("Unique_Sovereigns")
  lngSovIndex = pSovTable.FindField("Sovereign1")
  If lngSovIndex = -1 Then lngSovIndex = pSovTable.FindField("Sovereign")
  lngCompleteIndex = pSovTable.FindField("Complete")
  Dim pDoneRegion As Collection
  Dim strDoneRegions() As String
  
  Dim pRegionAreaFClass As IFeatureClass
  Dim lngRegionNameIndex  As Long
  Dim lngRegionAreaIndex  As Long
  Dim lngRegionSovIndex As Long
  Set pRegionAreaFClass = ReturnRegionByCountryFClass(pWS, lngRegionNameIndex, lngRegionAreaIndex, lngRegionSovIndex)
  
  Dim pProtectedAreaFClass As IFeatureClass
  Dim lngProtectedNameIndex  As Long
  Dim lngProtectedAreaIndex  As Long
  Dim lngProtectedSovIndex As Long
  Set pProtectedAreaFClass = ReturnProtectedByCountryFClass(pWS, lngProtectedNameIndex, lngProtectedAreaIndex, _
      lngProtectedSovIndex)
  
  Dim pFinalAreaFClass As IFeatureClass
  Dim lngFinalAreaIndex  As Long
  Dim lngFinalProtectedIndex As Long
  Dim lngFinalRegionIndex As Long
  Dim lngFinalDistanceIndex As Long
  Dim lngFinalDepthIndex As Long
  Dim lngFinalSovIndex As Long
  Set pFinalAreaFClass = ReturnAllSeparatedByCountryFClass(pWS, lngFinalProtectedIndex, lngFinalRegionIndex, _
      lngFinalDistanceIndex, lngFinalDepthIndex, lngFinalAreaIndex, lngFinalSovIndex)
  
  Dim strSovereigns() As String
  Dim pRow As IRow
  Dim pCursor As ICursor
    
  Dim pDistSym0_5 As ISimpleFillSymbol
  Dim pDistSym5_12 As ISimpleFillSymbol
  Dim pDistSym12_16 As ISimpleFillSymbol
  Dim pDistSym16_24 As ISimpleFillSymbol
  Dim pDistSym24_200 As ISimpleFillSymbol
  Dim pDistSymGT_200 As ISimpleFillSymbol
  
  Dim pDepthSym0_10 As ISimpleFillSymbol
  Dim pDepthSym10_50 As ISimpleFillSymbol
  Dim pDepthSym50_100 As ISimpleFillSymbol
  Dim pDepthSym100_150 As ISimpleFillSymbol
  Dim pDepthSym150_200 As ISimpleFillSymbol
  Dim pDepthSymLT_Neg200 As ISimpleFillSymbol
  
  Dim pTableNoProtection As IGroupElement3
  Dim pTableProtection As IGroupElement3
  
  Dim pProtectedFill As ISimpleFillSymbol
  
  Dim pCaribbeanFill As ISimpleFillSymbol
  Dim pBalticFill As ISimpleFillSymbol
  Dim pMediterraneanFill As ISimpleFillSymbol
  Dim pAtlanticFill As ISimpleFillSymbol
  
  Dim pFClass As IFeatureClass
  Dim lngCountryIndex As Long
  Dim lngEEZbyRegionIndex As Long
  Dim lngDistanceIndex As Long
  Dim lngDepthBandIndex As Long
  Dim lngAreaIndex As Long
  Dim lngMaribeRegionIndex As Long
  Dim lngProtectedIndex As Long
  
  Dim dblDistance As Double
  Dim lngDepthBand As Long
  Dim dblArea As Double
  Dim strCountry As String
  Dim strEEZByRegion As String
  Dim strRegion As String
  Dim lngGaulOrJurisdiction As Long
  Dim strProtected As String
  
  Dim pCountryColl As New Collection
  Dim strCountries() As String
  Dim lngCountryCounter As Long
    
  lngCounter = -1
  
  Dim pQueryFilt As IQueryFilter
  Set pQueryFilt = New QueryFilter
  Dim strPrefix As String
  Dim strSuffix As String
  MyGeneralOperations.ReturnQuerySpecialCharacters pFinalAreaFClass, strPrefix, strSuffix
  
  Dim pFCursor As IFeatureCursor
  Dim pFeature As IFeature
  Dim pPolygon As IPolygon
  Dim lngCountryCount As Long
  Dim strStatus As String
  
  Dim dblSqKm As Double
  Dim pClone As IClone
  
  ' INDEX 0 = BUFFER DISTANCES
  '   0 = 0 NM
  '   1 = 5 NM
  '   2 = 12 NM
  '   3 = 16 NM
  '   4 = 24 NM
  '   5 = 200 NM
  ' INDEX 1 = DEPTH RANGES
  '   0 = GridCode = 0 [Other]
  '   1 = GridCode = 1 [-10m to -50m]
  '   2 = GridCode = 2 [-50m to -100m]
  '   3 = GridCode = 3 [-100m to -150m]
  '   4 = GridCode = 4 [-150m to -200m]
  '   5 = GridCode = 5 [< -200m]
  ' INDEX 2 = PROTECTED OR NOT
  '   0 = "Not" [Not Protected]
  '   1 = "Marine" [Protected]
  ' INDEX 4 = REGION
  '   0 = "Atlantic"
  '   1 = "Baltic"
  '   2 = "Caribbean"
  '   3 = "Mediterranean"
  
  Dim lngArrayBufferIndex As Long
  Dim lngArrayDepthIndex As Long
  Dim lngArrayProtectIndex As Long
  Dim lngArrayRegionIndex As Long
  Dim strKey As String
  
  Set pSovFilt = New QueryFilter
  pSovFilt.WhereClause = strPrefix & "Complete" & strSuffix & " = '' OR " & _
      strPrefix & "Complete" & strSuffix & " IS NULL" ' AND " & _
      strPrefix & "Sovereign1" & strSuffix & " = 'United Kingdom'"
  
  lngCountryCount = pSovTable.RowCount(pSovFilt)
  lngCountryCounter = 0
    
  Set pCursor = pSovTable.Update(pSovFilt, False)
'  Set pCursor = pSovTable.Search(pSovFilt, False)
  Set pRow = pCursor.NextRow
  
  Dim booFoundCaribbean As Boolean
  Dim pCaribbeanStats As esriSystem.IVariantArray
  Dim booFoundEuropean As Boolean
  Dim pEuropeanStats As esriSystem.IVariantArray
  Dim varRegionalStats() As Variant
  Dim pProtectedPolygon As IPolygon
  Dim dblAreas() As Double
  Dim dblAreasSkippingProtected() As Double
  Dim pAllPolygons As esriSystem.IArray
  Dim pAllAttributes As esriSystem.IVariantArray
  Dim pEnv As IEnvelope
  Dim pCentroid As IPoint
  Dim strListOfRegions As String
  Dim varArrayOfRegionalStats() As Variant
  Dim strDescriptionOfRegions As String
  Dim dblCumulativeRegionArea As Double
  Dim strDescriptionOfProtected As String
  Dim dblTotalProtected As Double
  Dim pRegionFClass_InMem As IFeatureClass
  Dim pProtectedFClass_InMem As IFeatureClass
  
  Dim pDistanceFLayer As IFeatureLayer
  Dim pDepthFLayer As IFeatureLayer
  Dim pProtectedFLayer As IFeatureLayer
  Dim pMaribeFLayer As IFeatureLayer
  
  Dim pTopCenter As IPoint
  Dim pBottomCenter As IPoint
  Dim pCollOfSymbols As New Collection
  Dim dblLegendBottomY As Double
  
  Dim strColorDeepRed As String
  Dim strColorDeepBlue As String
  Dim strColorDeepMagenta As String
  
  strColorDeepRed = "<CLR red = '160' green = '0' blue = '0'>"
  strColorDeepBlue = "<CLR red = '0' green = '0' blue = '160'>"
  strColorDeepMagenta = "<CLR red = '160' green = '0' blue = '160'>"
      
  pSBar.ShowProgressBar "Analyzing Countries...", 0, lngCountryCount, 1, True
  pProg.position = 0
  
  
  Dim pArray As esriSystem.IArray
  Dim pTextElement As ITextElement
  Set pArray = MyGeneralOperations.ReturnGraphicsByNameFromLayout(pMxDoc, "Copyright", True)
  Set pTextElement = pArray.Element(0)
  pTextElement.Text = "�FAO, " & CStr(Year(Now))
  
  Dim pShoreColl_Carib As Collection
  Dim pShoreColl_Euro As Collection
  Call BuildCollectionOfShorelineData(pSovTable, lngSovIndex, pShoreColl_Carib, pShoreColl_Euro)
  
  Dim strPDFname As String
  Dim strCSV_by_CountryFileName As String
  Dim strCSV_by_CountryReport As String
  Dim strMapTitle As String
  
  Do Until pRow Is Nothing ' Or lngCountryCounter > 5
    lngCountryCounter = lngCountryCounter + 1
    strSovereign = pRow.Value(lngSovIndex)
    
    pProg.Message = "Analyzing Countries: " & strSovereign & "  [" & Format(lngCountryCounter, "0") & _
        " of " & Format(lngCountryCount, "0") & "]..."
    
    Call ReturnStatsOnCountry(strSovereign, pFinalAreaFClass, pRegionAreaFClass, pProtectedAreaFClass, _
        booFoundCaribbean, pCaribbeanStats, booFoundEuropean, pEuropeanStats, strPrefix, strSuffix)
        
  ' RegionStats IArrays will contain the following:
  ' 0) 2D Variant array of region names and data:
  '    Rows (Index 1) = regions
  '    Columns (Index 0) = [Region Name, Region Sq. Km., Region Polygon, Area Protected Sq. Km.]
  ' 1) Protected Area Polygon
  ' 2) Double array of areas in each class (2D: 6 x 6)
  ' 3) IArray of polygons in each class, ready to make In-Memory Feature Class
  ' 4) IVariantArray of SubArrays, ready to make In-Memory Feature Class with (only need to make fields; Depth and Distance)
  ' 5) Double array of areas in each class after excluding Protected Areas. Will not make feature class from this.
  ' 6) Envelope showing extent of all sovereign polygons
  ' 7) Point showing centroid of envelope
  
    ' FIRST DO CARIBBEAN SECTION
    If booFoundCaribbean Then
      varRegionalStats = pCaribbeanStats.Element(0)
      Set pProtectedPolygon = pCaribbeanStats.Element(1)
      dblAreas = pCaribbeanStats.Element(2)
      Set pAllPolygons = pCaribbeanStats.Element(3)
      Set pAllAttributes = pCaribbeanStats.Element(4)
      dblAreasSkippingProtected = pCaribbeanStats.Element(5)
      Set pEnv = pCaribbeanStats.Element(6)
      Set pCentroid = pCaribbeanStats.Element(7)

      CleanAndPrepareMaps pDepthMap, pDistanceMap, pProtectedMap, pRegionMap, pCentroid, pEnv, pMxDoc

      Call FillDescriptiveRegionStats(strSovereign, varRegionalStats, strListOfRegions, _
        varArrayOfRegionalStats, strDescriptionOfRegions, dblCumulativeRegionArea, strDescriptionOfProtected, _
        dblTotalProtected, pRegionFClass_InMem, pProtectedPolygon, pProtectedFClass_InMem)

      SetTitle strSovereign, varArrayOfRegionalStats, pMxDoc, pApp, strPDFname, strMapTitle, True
      strCSV_by_CountryFileName = aml_func_mod.SetExtension(strPDFname, "csv")
      strCSV_by_CountryFileName = strMapFolder & "\" & strCSV_by_CountryFileName
      strCSV_by_CountryFileName = MyGeneralOperations.MakeUniquedBASEName(strCSV_by_CountryFileName)
      strCSV_by_CountryReport = """" & strMapTitle & """" & vbCrLf & _
          ",""Regions: " & strListOfRegions & """" & vbCrLf & _
          strDescriptionOfRegions & strDescriptionOfProtected & vbCrLf

      SetDate pMxDoc, pApp

      Set pDistanceFLayer = ByCountryAnalysis_Extra.CreateDistanceLayer(pAllPolygons, pAllAttributes, strSovereign, _
          pDistSym0_5, pDistSym5_12, pDistSym12_16, pDistSym16_24, pDistSym24_200, pDistSymGT_200)
      pDistanceMap.AddLayer pDistanceFLayer

      Set pDepthFLayer = ByCountryAnalysis_Extra.CreateDepthLayer(pAllPolygons, pAllAttributes, strSovereign, _
          pDepthSym0_10, pDepthSym10_50, pDepthSym50_100, pDepthSym100_150, pDepthSym150_200, pDepthSymLT_Neg200)
      pDepthMap.AddLayer pDepthFLayer

      Set pProtectedFLayer = ByCountryAnalysis_Extra.CreateProtectionLayer(pAllPolygons, pAllAttributes, _
        strSovereign, pProtectedFill)
      pProtectedMap.AddLayer pProtectedFLayer

      Set pMaribeFLayer = ByCountryAnalysis_Extra.CreateMaribeLayer(pAllPolygons, pAllAttributes, _
        strSovereign, pCaribbeanFill, pBalticFill, pMediterraneanFill, pAtlanticFill)
      pRegionMap.AddLayer pMaribeFLayer

      Set pCollOfSymbols = MakeCollectionOfSymbols(pDistSym0_5, pDistSym5_12, pDistSym12_16, pDistSym16_24, _
          pDistSym24_200, pDistSymGT_200, pDepthSym0_10, pDepthSym10_50, pDepthSym50_100, pDepthSym100_150, _
          pDepthSym150_200, pDepthSymLT_Neg200, pProtectedFill, pCaribbeanFill, pBalticFill, _
          pMediterraneanFill, pAtlanticFill)

      Call MakeLegend(dblAreas, pCollOfSymbols, varArrayOfRegionalStats, pMxDoc, pApp, dblLegendBottomY, _
          dblTotalProtected)

      Set pTopCenter = New Point
      pTopCenter.PutCoords 14.85, dblLegendBottomY - 0.5


      Set pTableNoProtection = CreateTableOfAreas(dblAreas, pMxDoc, "Table_NoProtection", pApp, _
           "All Areas in " & strSovereign & " EEZ: Cell Values = Area in Km<SUP>2</SUP> [" & _
           strColorDeepRed & "% Depth Band (Row)</CLR>, " & strColorDeepBlue & "% Distance Band (Column)</CLR>, " & _
           strColorDeepMagenta & "% EEZ]</CLR>", pTopCenter, pBottomCenter, , , strCSV_by_CountryReport)

      Set pTopCenter = New Point
      pTopCenter.PutCoords pBottomCenter.X, pBottomCenter.Y - 0.5

      Set pTableProtection = CreateTableOfAreas(dblAreasSkippingProtected, pMxDoc, "Table_Protection", pApp, _
           "Areas in " & strSovereign & " EEZ Excluding Protected Areas: Cell Values = Area in Km<SUP>2</SUP> [" & _
           strColorDeepRed & "% Depth Band (Row)</CLR>, " & strColorDeepBlue & "% Distance Band (Column)</CLR>, " & _
           strColorDeepMagenta & "% EEZ]</CLR>", pTopCenter, pBottomCenter, dblTotalProtected, _
           dblCumulativeRegionArea, strCSV_by_CountryReport)

      Call UpdateShorelineMap(pRegionMap, pShoreColl_Carib, strSovereign, pMxDoc, pApp)
            
      Call AddCitationTextToCSV(strCSV_by_CountryReport, pMxDoc)

      pMxDoc.UpdateContents
      pMxDoc.ActiveView.Refresh
'      GoTo ClearMemory
      Call MyGeneralOperations.WriteTextFile(strCSV_by_CountryFileName, strCSV_by_CountryReport, True, False)

'      pMxApp.PauseDrawing = False
      Call Map_Module.ExportActiveView(strMapFolder & "\" & strPDFname & ".pdf", "pdf")
      DoEvents
'      pMxApp.PauseDrawing = True
          
    End If
    
    ' NEXT DO EUROPEAN SECTION
    If booFoundEuropean Then
      varRegionalStats = pEuropeanStats.Element(0)
      Set pProtectedPolygon = pEuropeanStats.Element(1)
      dblAreas = pEuropeanStats.Element(2)
      Set pAllPolygons = pEuropeanStats.Element(3)
      Set pAllAttributes = pEuropeanStats.Element(4)
      dblAreasSkippingProtected = pEuropeanStats.Element(5)
      Set pEnv = pEuropeanStats.Element(6)
      Set pCentroid = pEuropeanStats.Element(7)
      
      CleanAndPrepareMaps pDepthMap, pDistanceMap, pProtectedMap, pRegionMap, pCentroid, pEnv, pMxDoc
    
      Call FillDescriptiveRegionStats(strSovereign, varRegionalStats, strListOfRegions, _
        varArrayOfRegionalStats, strDescriptionOfRegions, dblCumulativeRegionArea, strDescriptionOfProtected, _
        dblTotalProtected, pRegionFClass_InMem, pProtectedPolygon, pProtectedFClass_InMem)
        
      SetTitle strSovereign, varArrayOfRegionalStats, pMxDoc, pApp, strPDFname, strMapTitle, True
      strCSV_by_CountryFileName = aml_func_mod.SetExtension(strPDFname, "csv")
      strCSV_by_CountryFileName = strMapFolder & "\" & strCSV_by_CountryFileName
      strCSV_by_CountryFileName = MyGeneralOperations.MakeUniquedBASEName(strCSV_by_CountryFileName)
      strCSV_by_CountryReport = """" & strMapTitle & """" & vbCrLf & _
          ",""Regions: " & strListOfRegions & """" & vbCrLf & _
          strDescriptionOfRegions & strDescriptionOfProtected & vbCrLf
      
      SetDate pMxDoc, pApp
      
      Set pDistanceFLayer = ByCountryAnalysis_Extra.CreateDistanceLayer(pAllPolygons, pAllAttributes, strSovereign, _
          pDistSym0_5, pDistSym5_12, pDistSym12_16, pDistSym16_24, pDistSym24_200, pDistSymGT_200)
      pDistanceMap.AddLayer pDistanceFLayer

      Set pDepthFLayer = ByCountryAnalysis_Extra.CreateDepthLayer(pAllPolygons, pAllAttributes, strSovereign, _
          pDepthSym0_10, pDepthSym10_50, pDepthSym50_100, pDepthSym100_150, pDepthSym150_200, pDepthSymLT_Neg200)
      pDepthMap.AddLayer pDepthFLayer

      Set pProtectedFLayer = ByCountryAnalysis_Extra.CreateProtectionLayer(pAllPolygons, pAllAttributes, _
        strSovereign, pProtectedFill)
      pProtectedMap.AddLayer pProtectedFLayer

      Set pMaribeFLayer = ByCountryAnalysis_Extra.CreateMaribeLayer(pAllPolygons, pAllAttributes, _
        strSovereign, pCaribbeanFill, pBalticFill, pMediterraneanFill, pAtlanticFill)
      pRegionMap.AddLayer pMaribeFLayer
      
      Set pCollOfSymbols = MakeCollectionOfSymbols(pDistSym0_5, pDistSym5_12, pDistSym12_16, pDistSym16_24, _
          pDistSym24_200, pDistSymGT_200, pDepthSym0_10, pDepthSym10_50, pDepthSym50_100, pDepthSym100_150, _
          pDepthSym150_200, pDepthSymLT_Neg200, pProtectedFill, pCaribbeanFill, pBalticFill, _
          pMediterraneanFill, pAtlanticFill)
      
      Call MakeLegend(dblAreas, pCollOfSymbols, varArrayOfRegionalStats, pMxDoc, pApp, dblLegendBottomY, _
          dblTotalProtected)
      
      Set pTopCenter = New Point
      pTopCenter.PutCoords 14.85, dblLegendBottomY - 0.5
      
      Set pTableNoProtection = CreateTableOfAreas(dblAreas, pMxDoc, "Table_NoProtection", pApp, _
           "All Areas in " & strSovereign & " EEZ: Cell Values = Area in Km<SUP>2</SUP> [" & _
           strColorDeepRed & "% Depth Band (Row)</CLR>, " & strColorDeepBlue & "% Distance Band (Column)</CLR>, " & _
           strColorDeepMagenta & "% EEZ]</CLR>", _
           pTopCenter, pBottomCenter, , , strCSV_by_CountryReport, strSovereign)
        
      Set pTopCenter = New Point
      pTopCenter.PutCoords pBottomCenter.X, pBottomCenter.Y - 0.5
      
      Set pTableProtection = CreateTableOfAreas(dblAreasSkippingProtected, pMxDoc, "Table_Protection", pApp, _
           "Areas in " & strSovereign & " EEZ Excluding Protected Areas: Cell Values = Area in Km<SUP>2</SUP> [" & _
           strColorDeepRed & "% Depth Band (Row)</CLR>, " & strColorDeepBlue & "% Distance Band (Column)</CLR>, " & _
           strColorDeepMagenta & "% EEZ]</CLR>", pTopCenter, pBottomCenter, dblTotalProtected, _
           dblCumulativeRegionArea, strCSV_by_CountryReport, strSovereign)
            
      Call UpdateShorelineMap(pRegionMap, pShoreColl_Euro, strSovereign, pMxDoc, pApp)
            
      Call AddCitationTextToCSV(strCSV_by_CountryReport, pMxDoc)
            
      pMxDoc.UpdateContents
      pMxDoc.ActiveView.Refresh
'      GoTo ClearMemory
      Call MyGeneralOperations.WriteTextFile(strCSV_by_CountryFileName, strCSV_by_CountryReport, True, False)
      
'      pMxApp.PauseDrawing = False
      Call Map_Module.ExportActiveView(strMapFolder & "\" & strPDFname & ".pdf", "pdf")
      DoEvents
'      pMxApp.PauseDrawing = True
        
    
    End If
      
    If strSovereign = "France" Then
      DoEvents
    End If
    
    pRow.Value(lngCompleteIndex) = "True"
    pCursor.UpdateRow pRow
    pCursor.Flush
    
    Set pRow = pCursor.NextRow
  Loop
  
  pMxApp.PauseDrawing = False
  Debug.Print "Done..."
  Debug.Print MyGeneralOperations.ReturnTimeElapsedFromMilliseconds(GetTickCount - lngStart)
  pProg.position = 0
  pSBar.HideProgressBar


ClearMemory:
  Set pMxDoc = Nothing
  Set pApp = Nothing
  Set pSBar = Nothing
  Set pProg = Nothing
  Set pDepthMap = Nothing
  Set pDistanceMap = Nothing
  Set pProtectedMap = Nothing
  Set pRegionMap = Nothing
  Set pLocalSpRef = Nothing
  Set pFLayer = Nothing
  Set pSovTable = Nothing
  Set pWS = Nothing
  Set pWSFact = Nothing
  Set pSovFilt = Nothing
  Set pDoneRegion = Nothing
  Erase strDoneRegions
  Set pRegionAreaFClass = Nothing
  Set pProtectedAreaFClass = Nothing
  Set pFinalAreaFClass = Nothing
  Erase strSovereigns
  Set pRow = Nothing
  Set pCursor = Nothing
  Set pDistSym0_5 = Nothing
  Set pDistSym5_12 = Nothing
  Set pDistSym12_16 = Nothing
  Set pDistSym16_24 = Nothing
  Set pDistSym24_200 = Nothing
  Set pDistSymGT_200 = Nothing
  Set pDepthSym0_10 = Nothing
  Set pDepthSym10_50 = Nothing
  Set pDepthSym50_100 = Nothing
  Set pDepthSym100_150 = Nothing
  Set pDepthSym150_200 = Nothing
  Set pDepthSymLT_Neg200 = Nothing
  Set pTableNoProtection = Nothing
  Set pTableProtection = Nothing
  Set pProtectedFill = Nothing
  Set pCaribbeanFill = Nothing
  Set pBalticFill = Nothing
  Set pMediterraneanFill = Nothing
  Set pAtlanticFill = Nothing
  Set pFClass = Nothing
  Set pCountryColl = Nothing
  Erase strCountries
  Set pQueryFilt = Nothing
  Set pFCursor = Nothing
  Set pFeature = Nothing
  Set pPolygon = Nothing
  Set pClone = Nothing
  Set pCaribbeanStats = Nothing
  Set pEuropeanStats = Nothing
  Erase varRegionalStats
  Set pProtectedPolygon = Nothing
  Erase dblAreas
  Erase dblAreasSkippingProtected
  Set pAllPolygons = Nothing
  Set pAllAttributes = Nothing
  Set pEnv = Nothing
  Set pCentroid = Nothing
  Erase varArrayOfRegionalStats
  Set pRegionFClass_InMem = Nothing
  Set pProtectedFClass_InMem = Nothing
  Set pDistanceFLayer = Nothing
  Set pDepthFLayer = Nothing
  Set pProtectedFLayer = Nothing
  Set pMaribeFLayer = Nothing
  Set pTopCenter = Nothing
  Set pBottomCenter = Nothing
  Set pCollOfSymbols = Nothing
  Set pShoreColl_Carib = Nothing
  Set pShoreColl_Euro = Nothing
  Set pArray = Nothing
  Set pTextElement = Nothing


End Sub

Public Sub MakeSupplementalInfoTable()
  
  ' WHEN REDOING THIS, RECREATE ALL FEATURE CLASSES FROM SCRATCH USING NEW REPAIRED "ALL_CATEGORIES_BY_COUNTRY" FEATURE CLASS
    
  ' November 22, 2017
  Debug.Print "-----------------------------------"
  Dim pMxDoc As IMxDocument
  Dim pApp As IApplication
  Dim pSBar As IStatusBar
  Dim pProg As IStepProgressor
  
  Dim lngStart As Long
  lngStart = GetTickCount
  
  Dim strMapFolder As String
  strMapFolder = "D:\arcGIS_stuff\consultation\UN_FAO\2016_Depth_Ranges\Maps_Dec_29_2017"
  
  Dim pFiles As esriSystem.IStringArray
  Set pFiles = MyGeneralOperations.ReturnFilesFromNestedFolders(strMapFolder, ".csv")
  Dim strFile As String
  Dim strSplit As String
  Dim lngIndex As Long
  For lngIndex = 0 To pFiles.Count - 1
    strFile = pFiles.Element(lngIndex)
    Debug.Print CStr(lngIndex) & "] " & strFile
  Next lngIndex
  
  
ClearMemory:
  Set pMxDoc = Nothing
  Set pApp = Nothing
  Set pSBar = Nothing
  Set pProg = Nothing
  Erase strFiles

End Sub


Public Sub AnalysisByCountry_Just_recalculates_CSV_files()
  
  ' WHEN REDOING THIS, RECREATE ALL FEATURE CLASSES FROM SCRATCH USING NEW REPAIRED "ALL_CATEGORIES_BY_COUNTRY" FEATURE CLASS
    
  ' November 22, 2017
  Debug.Print "-----------------------------------"
  Dim pMxDoc As IMxDocument
  Dim pApp As IApplication
  Dim pSBar As IStatusBar
  Dim pProg As IStepProgressor
  
  Dim lngStart As Long
  lngStart = GetTickCount
  
  Dim strMapFolder As String
  strMapFolder = "D:\arcGIS_stuff\consultation\UN_FAO\2016_Depth_Ranges\Maps_Dec_29_2017"
  
  Dim strCSVPath As String
  strCSVPath = strMapFolder & "\MARIBE_Area_by_Nation.csv"
     
  Set pMxDoc = ThisDocument
  Set pApp = Application
  Set pSBar = pApp.StatusBar
  Set pProg = pSBar.ProgressBar
  
  Dim pDepthMap As IMap
  Dim pDistanceMap As IMap
  Dim pProtectedMap As IMap
  Dim pRegionMap As IMap
  Dim pLocalSpRef As ISpatialReference
  
  Set pDepthMap = MyGeneralOperations.ReturnMapByName("Depth", pMxDoc)
  Set pDistanceMap = MyGeneralOperations.ReturnMapByName("Distance", pMxDoc)
  Set pProtectedMap = MyGeneralOperations.ReturnMapByName("Protected", pMxDoc)
  Set pRegionMap = MyGeneralOperations.ReturnMapByName("Region", pMxDoc)
  
  Dim lngCount As Long
  Dim lngCounter As Long
  Dim pFLayer As IFeatureLayer
  Dim lngIndex As Long
  Dim lngIndex2 As Long
  
  Dim pSovTable As ITable
  Dim pWS As IFeatureWorkspace
  Dim pWSFact As IWorkspaceFactory
  Dim lngSovIndex As Long
  Dim lngCompleteIndex As Long
  Dim strSovereign As String
  Dim pSovFilt As IQueryFilter
  
  Set pWSFact = New FileGDBWorkspaceFactory
  Set pWS = pWSFact.OpenFromFile("D:\arcGIS_stuff\consultation\UN_FAO\2016_Depth_Ranges\Working_Data_Maribe_Dec_29_2017.gdb", 0)
  Set pSovTable = pWS.OpenTable("Unique_Sovereigns")
  lngSovIndex = pSovTable.FindField("Sovereign1")
  If lngSovIndex = -1 Then lngSovIndex = pSovTable.FindField("Sovereign")
  lngCompleteIndex = pSovTable.FindField("Complete")
  Dim pDoneRegion As Collection
  Dim strDoneRegions() As String
  
  Dim pRegionAreaFClass As IFeatureClass
  Dim lngRegionNameIndex  As Long
  Dim lngRegionAreaIndex  As Long
  Dim lngRegionSovIndex As Long
  Set pRegionAreaFClass = ReturnRegionByCountryFClass(pWS, lngRegionNameIndex, lngRegionAreaIndex, lngRegionSovIndex)
  
  Dim pProtectedAreaFClass As IFeatureClass
  Dim lngProtectedNameIndex  As Long
  Dim lngProtectedAreaIndex  As Long
  Dim lngProtectedSovIndex As Long
  Set pProtectedAreaFClass = ReturnProtectedByCountryFClass(pWS, lngProtectedNameIndex, lngProtectedAreaIndex, _
      lngProtectedSovIndex)
  
  Dim pFinalAreaFClass As IFeatureClass
  Dim lngFinalAreaIndex  As Long
  Dim lngFinalProtectedIndex As Long
  Dim lngFinalRegionIndex As Long
  Dim lngFinalDistanceIndex As Long
  Dim lngFinalDepthIndex As Long
  Dim lngFinalSovIndex As Long
  Set pFinalAreaFClass = ReturnAllSeparatedByCountryFClass(pWS, lngFinalProtectedIndex, lngFinalRegionIndex, _
      lngFinalDistanceIndex, lngFinalDepthIndex, lngFinalAreaIndex, lngFinalSovIndex)
  
  Dim strSovereigns() As String
  Dim pRow As IRow
  Dim pCursor As ICursor
    
  Dim pDistSym0_5 As ISimpleFillSymbol
  Dim pDistSym5_12 As ISimpleFillSymbol
  Dim pDistSym12_16 As ISimpleFillSymbol
  Dim pDistSym16_24 As ISimpleFillSymbol
  Dim pDistSym24_200 As ISimpleFillSymbol
  Dim pDistSymGT_200 As ISimpleFillSymbol
  
  Dim pDepthSym0_10 As ISimpleFillSymbol
  Dim pDepthSym10_50 As ISimpleFillSymbol
  Dim pDepthSym50_100 As ISimpleFillSymbol
  Dim pDepthSym100_150 As ISimpleFillSymbol
  Dim pDepthSym150_200 As ISimpleFillSymbol
  Dim pDepthSymLT_Neg200 As ISimpleFillSymbol
  
  Dim pTableNoProtection As IGroupElement3
  Dim pTableProtection As IGroupElement3
  
  Dim pProtectedFill As ISimpleFillSymbol
  
  Dim pCaribbeanFill As ISimpleFillSymbol
  Dim pBalticFill As ISimpleFillSymbol
  Dim pMediterraneanFill As ISimpleFillSymbol
  Dim pAtlanticFill As ISimpleFillSymbol
  
  Dim pFClass As IFeatureClass
  Dim lngCountryIndex As Long
  Dim lngEEZbyRegionIndex As Long
  Dim lngDistanceIndex As Long
  Dim lngDepthBandIndex As Long
  Dim lngAreaIndex As Long
  Dim lngMaribeRegionIndex As Long
  Dim lngProtectedIndex As Long
  
  Dim dblDistance As Double
  Dim lngDepthBand As Long
  Dim dblArea As Double
  Dim strCountry As String
  Dim strEEZByRegion As String
  Dim strRegion As String
  Dim lngGaulOrJurisdiction As Long
  Dim strProtected As String
  
  Dim pCountryColl As New Collection
  Dim strCountries() As String
  Dim lngCountryCounter As Long
    
  lngCounter = -1
  
  Dim pQueryFilt As IQueryFilter
  Set pQueryFilt = New QueryFilter
  Dim strPrefix As String
  Dim strSuffix As String
  MyGeneralOperations.ReturnQuerySpecialCharacters pFinalAreaFClass, strPrefix, strSuffix
  
  Dim pFCursor As IFeatureCursor
  Dim pFeature As IFeature
  Dim pPolygon As IPolygon
  Dim lngCountryCount As Long
  Dim strStatus As String
  
  Dim dblSqKm As Double
  Dim pClone As IClone
  
  ' INDEX 0 = BUFFER DISTANCES
  '   0 = 0 NM
  '   1 = 5 NM
  '   2 = 12 NM
  '   3 = 16 NM
  '   4 = 24 NM
  '   5 = 200 NM
  ' INDEX 1 = DEPTH RANGES
  '   0 = GridCode = 0 [Other]
  '   1 = GridCode = 1 [-10m to -50m]
  '   2 = GridCode = 2 [-50m to -100m]
  '   3 = GridCode = 3 [-100m to -150m]
  '   4 = GridCode = 4 [-150m to -200m]
  '   5 = GridCode = 5 [< -200m]
  ' INDEX 2 = PROTECTED OR NOT
  '   0 = "Not" [Not Protected]
  '   1 = "Marine" [Protected]
  ' INDEX 4 = REGION
  '   0 = "Atlantic"
  '   1 = "Baltic"
  '   2 = "Caribbean"
  '   3 = "Mediterranean"
  
  Dim lngArrayBufferIndex As Long
  Dim lngArrayDepthIndex As Long
  Dim lngArrayProtectIndex As Long
  Dim lngArrayRegionIndex As Long
  Dim strKey As String
  
  Set pSovFilt = New QueryFilter
  pSovFilt.WhereClause = strPrefix & "Complete" & strSuffix & " = '' OR " & _
      strPrefix & "Complete" & strSuffix & " IS NULL" ' AND " & _
      strPrefix & "Sovereign1" & strSuffix & " = 'United Kingdom'"
  
  lngCountryCount = pSovTable.RowCount(Nothing)
  lngCountryCounter = 0
    
'  Set pCursor = pSovTable.Update(pSovFilt, False)
  
  
  ' HERE MODIFIED TO RECALCULATE ALL CSV FILES ---------------------------------
  Set pCursor = pSovTable.Search(Nothing, False)
  Set pRow = pCursor.NextRow
  
  Dim booFoundCaribbean As Boolean
  Dim pCaribbeanStats As esriSystem.IVariantArray
  Dim booFoundEuropean As Boolean
  Dim pEuropeanStats As esriSystem.IVariantArray
  Dim varRegionalStats() As Variant
  Dim pProtectedPolygon As IPolygon
  Dim dblAreas() As Double
  Dim dblAreasSkippingProtected() As Double
  Dim pAllPolygons As esriSystem.IArray
  Dim pAllAttributes As esriSystem.IVariantArray
  Dim pEnv As IEnvelope
  Dim pCentroid As IPoint
  Dim strListOfRegions As String
  Dim varArrayOfRegionalStats() As Variant
  Dim strDescriptionOfRegions As String
  Dim dblCumulativeRegionArea As Double
  Dim strDescriptionOfProtected As String
  Dim dblTotalProtected As Double
  Dim pRegionFClass_InMem As IFeatureClass
  Dim pProtectedFClass_InMem As IFeatureClass
  
  Dim pDistanceFLayer As IFeatureLayer
  Dim pDepthFLayer As IFeatureLayer
  Dim pProtectedFLayer As IFeatureLayer
  Dim pMaribeFLayer As IFeatureLayer
  
  Dim pTopCenter As IPoint
  Dim pBottomCenter As IPoint
  Dim pCollOfSymbols As New Collection
  Dim dblLegendBottomY As Double
  
  Dim strColorDeepRed As String
  Dim strColorDeepBlue As String
  Dim strColorDeepMagenta As String
  
  strColorDeepRed = "<CLR red = '160' green = '0' blue = '0'>"
  strColorDeepBlue = "<CLR red = '0' green = '0' blue = '160'>"
  strColorDeepMagenta = "<CLR red = '160' green = '0' blue = '160'>"
      
  pSBar.ShowProgressBar "Analyzing Countries...", 0, lngCountryCount, 1, True
  pProg.position = 0
  
  
  Dim pArray As esriSystem.IArray
  Dim pTextElement As ITextElement
  Set pArray = MyGeneralOperations.ReturnGraphicsByNameFromLayout(pMxDoc, "Copyright", True)
  Set pTextElement = pArray.Element(0)
  pTextElement.Text = "�FAO, " & CStr(Year(Now))
  
  Dim pShoreColl_Carib As Collection
  Dim pShoreColl_Euro As Collection
  Call BuildCollectionOfShorelineData(pSovTable, lngSovIndex, pShoreColl_Carib, pShoreColl_Euro)
  
  Dim strPDFname As String
  Dim strCSV_by_CountryFileName As String
  Dim strCSV_by_CountryReport As String
  Dim strMapTitle As String
  
  Do Until pRow Is Nothing ' Or lngCountryCounter > 5
    lngCountryCounter = lngCountryCounter + 1
    strSovereign = pRow.Value(lngSovIndex)
    
    pProg.Message = "Analyzing Countries: " & strSovereign & "  [" & Format(lngCountryCounter, "0") & _
        " of " & Format(lngCountryCount, "0") & "]..."
    
    Call ReturnStatsOnCountry(strSovereign, pFinalAreaFClass, pRegionAreaFClass, pProtectedAreaFClass, _
        booFoundCaribbean, pCaribbeanStats, booFoundEuropean, pEuropeanStats, strPrefix, strSuffix)
        
  ' RegionStats IArrays will contain the following:
  ' 0) 2D Variant array of region names and data:
  '    Rows (Index 1) = regions
  '    Columns (Index 0) = [Region Name, Region Sq. Km., Region Polygon, Area Protected Sq. Km.]
  ' 1) Protected Area Polygon
  ' 2) Double array of areas in each class (2D: 6 x 6)
  ' 3) IArray of polygons in each class, ready to make In-Memory Feature Class
  ' 4) IVariantArray of SubArrays, ready to make In-Memory Feature Class with (only need to make fields; Depth and Distance)
  ' 5) Double array of areas in each class after excluding Protected Areas. Will not make feature class from this.
  ' 6) Envelope showing extent of all sovereign polygons
  ' 7) Point showing centroid of envelope
  
    ' FIRST DO CARIBBEAN SECTION
    If booFoundCaribbean Then
      varRegionalStats = pCaribbeanStats.Element(0)
      Set pProtectedPolygon = pCaribbeanStats.Element(1)
      dblAreas = pCaribbeanStats.Element(2)
      Set pAllPolygons = pCaribbeanStats.Element(3)
      Set pAllAttributes = pCaribbeanStats.Element(4)
      dblAreasSkippingProtected = pCaribbeanStats.Element(5)
      Set pEnv = pCaribbeanStats.Element(6)
      Set pCentroid = pCaribbeanStats.Element(7)
      
      
      ' HERE MODIFIED TO RECALCULATE ALL CSV FILES ---------------------------------
'      CleanAndPrepareMaps pDepthMap, pDistanceMap, pProtectedMap, pRegionMap, pCentroid, pEnv, pMxDoc

      Call FillDescriptiveRegionStats(strSovereign, varRegionalStats, strListOfRegions, _
        varArrayOfRegionalStats, strDescriptionOfRegions, dblCumulativeRegionArea, strDescriptionOfProtected, _
        dblTotalProtected, pRegionFClass_InMem, pProtectedPolygon, pProtectedFClass_InMem)
      
      SetTitle strSovereign, varArrayOfRegionalStats, pMxDoc, pApp, strPDFname, strMapTitle, False
      strCSV_by_CountryFileName = aml_func_mod.SetExtension(strPDFname, "csv")
      strCSV_by_CountryFileName = strMapFolder & "\" & strCSV_by_CountryFileName
      strCSV_by_CountryFileName = MyGeneralOperations.MakeUniquedBASEName(strCSV_by_CountryFileName)
      strCSV_by_CountryReport = """" & strMapTitle & """" & vbCrLf & _
          ",""Regions: " & strListOfRegions & """" & vbCrLf & _
          strDescriptionOfRegions & strDescriptionOfProtected & vbCrLf
      
      
      ' HERE MODIFIED TO RECALCULATE ALL CSV FILES ---------------------------------
      'SetDate pMxDoc, pApp

'      Set pDistanceFLayer = ByCountryAnalysis_Extra.CreateDistanceLayer(pAllPolygons, pAllAttributes, strSovereign, _
'          pDistSym0_5, pDistSym5_12, pDistSym12_16, pDistSym16_24, pDistSym24_200, pDistSymGT_200)
'      pDistanceMap.AddLayer pDistanceFLayer
'
'      Set pDepthFLayer = ByCountryAnalysis_Extra.CreateDepthLayer(pAllPolygons, pAllAttributes, strSovereign, _
'          pDepthSym0_10, pDepthSym10_50, pDepthSym50_100, pDepthSym100_150, pDepthSym150_200, pDepthSymLT_Neg200)
'      pDepthMap.AddLayer pDepthFLayer
'
'      Set pProtectedFLayer = ByCountryAnalysis_Extra.CreateProtectionLayer(pAllPolygons, pAllAttributes, _
'        strSovereign, pProtectedFill)
'      pProtectedMap.AddLayer pProtectedFLayer
'
'      Set pMaribeFLayer = ByCountryAnalysis_Extra.CreateMaribeLayer(pAllPolygons, pAllAttributes, _
'        strSovereign, pCaribbeanFill, pBalticFill, pMediterraneanFill, pAtlanticFill)
'      pRegionMap.AddLayer pMaribeFLayer
'
'      Set pCollOfSymbols = MakeCollectionOfSymbols(pDistSym0_5, pDistSym5_12, pDistSym12_16, pDistSym16_24, _
'          pDistSym24_200, pDistSymGT_200, pDepthSym0_10, pDepthSym10_50, pDepthSym50_100, pDepthSym100_150, _
'          pDepthSym150_200, pDepthSymLT_Neg200, pProtectedFill, pCaribbeanFill, pBalticFill, _
'          pMediterraneanFill, pAtlanticFill)
'
'      Call MakeLegend(dblAreas, pCollOfSymbols, varArrayOfRegionalStats, pMxDoc, pApp, dblLegendBottomY, _
'          dblTotalProtected)
'
'      Set pTopCenter = New Point
'      pTopCenter.PutCoords 14.85, dblLegendBottomY - 0.5


      Set pTableNoProtection = CreateTableOfAreas_JustUpdateCSVs(dblAreas, pMxDoc, "Table_NoProtection", pApp, _
           "All Areas in " & strSovereign & " EEZ: Cell Values = Area in Km<SUP>2</SUP> [" & _
           strColorDeepRed & "% Depth Band (Row)</CLR>, " & strColorDeepBlue & "% Distance Band (Column)</CLR>, " & _
           strColorDeepMagenta & "% EEZ]</CLR>", , , strCSV_by_CountryReport)

      ' HERE MODIFIED TO RECALCULATE ALL CSV FILES ---------------------------------
'      Set pTopCenter = New Point
'      pTopCenter.PutCoords pBottomCenter.X, pBottomCenter.Y - 0.5

      Set pTableProtection = CreateTableOfAreas_JustUpdateCSVs(dblAreasSkippingProtected, pMxDoc, "Table_Protection", pApp, _
           "Areas in " & strSovereign & " EEZ Excluding Protected Areas: Cell Values = Area in Km<SUP>2</SUP> [" & _
           strColorDeepRed & "% Depth Band (Row)</CLR>, " & strColorDeepBlue & "% Distance Band (Column)</CLR>, " & _
           strColorDeepMagenta & "% EEZ]</CLR>", dblTotalProtected, _
           dblCumulativeRegionArea, strCSV_by_CountryReport)

      ' HERE MODIFIED TO RECALCULATE ALL CSV FILES ---------------------------------
'      Call UpdateShorelineMap(pRegionMap, pShoreColl_Carib, strSovereign, pMxDoc, pApp)
            
      Call AddCitationTextToCSV(strCSV_by_CountryReport, pMxDoc)

      ' HERE MODIFIED TO RECALCULATE ALL CSV FILES ---------------------------------
'      pMxDoc.UpdateContents
'      pMxDoc.ActiveView.Refresh
''      GoTo ClearMemory
      Call MyGeneralOperations.WriteTextFile(strCSV_by_CountryFileName, strCSV_by_CountryReport, True, False)

      ' HERE MODIFIED TO RECALCULATE ALL CSV FILES ---------------------------------
'      Call Map_Module.ExportActiveView(strMapFolder & "\" & strPDFname & ".pdf", "pdf")
      DoEvents
          
    End If
    
    ' NEXT DO EUROPEAN SECTION
    If booFoundEuropean Then
      varRegionalStats = pEuropeanStats.Element(0)
      Set pProtectedPolygon = pEuropeanStats.Element(1)
      dblAreas = pEuropeanStats.Element(2)
      Set pAllPolygons = pEuropeanStats.Element(3)
      Set pAllAttributes = pEuropeanStats.Element(4)
      dblAreasSkippingProtected = pEuropeanStats.Element(5)
      Set pEnv = pEuropeanStats.Element(6)
      Set pCentroid = pEuropeanStats.Element(7)
      
      ' HERE MODIFIED TO RECALCULATE ALL CSV FILES ---------------------------------
'      CleanAndPrepareMaps pDepthMap, pDistanceMap, pProtectedMap, pRegionMap, pCentroid, pEnv, pMxDoc
    
      Call FillDescriptiveRegionStats(strSovereign, varRegionalStats, strListOfRegions, _
        varArrayOfRegionalStats, strDescriptionOfRegions, dblCumulativeRegionArea, strDescriptionOfProtected, _
        dblTotalProtected, pRegionFClass_InMem, pProtectedPolygon, pProtectedFClass_InMem)
        
      SetTitle strSovereign, varArrayOfRegionalStats, pMxDoc, pApp, strPDFname, strMapTitle, False
      strCSV_by_CountryFileName = aml_func_mod.SetExtension(strPDFname, "csv")
      strCSV_by_CountryFileName = strMapFolder & "\" & strCSV_by_CountryFileName
      strCSV_by_CountryFileName = MyGeneralOperations.MakeUniquedBASEName(strCSV_by_CountryFileName)
      strCSV_by_CountryReport = """" & strMapTitle & """" & vbCrLf & _
          ",""Regions: " & strListOfRegions & """" & vbCrLf & _
          strDescriptionOfRegions & strDescriptionOfProtected & vbCrLf
      
      ' HERE MODIFIED TO RECALCULATE ALL CSV FILES ---------------------------------
'      SetDate pMxDoc, pApp
'
'      Set pDistanceFLayer = ByCountryAnalysis_Extra.CreateDistanceLayer(pAllPolygons, pAllAttributes, strSovereign, _
'          pDistSym0_5, pDistSym5_12, pDistSym12_16, pDistSym16_24, pDistSym24_200, pDistSymGT_200)
'      pDistanceMap.AddLayer pDistanceFLayer
'
'      Set pDepthFLayer = ByCountryAnalysis_Extra.CreateDepthLayer(pAllPolygons, pAllAttributes, strSovereign, _
'          pDepthSym0_10, pDepthSym10_50, pDepthSym50_100, pDepthSym100_150, pDepthSym150_200, pDepthSymLT_Neg200)
'      pDepthMap.AddLayer pDepthFLayer
'
'      Set pProtectedFLayer = ByCountryAnalysis_Extra.CreateProtectionLayer(pAllPolygons, pAllAttributes, _
'        strSovereign, pProtectedFill)
'      pProtectedMap.AddLayer pProtectedFLayer
'
'      Set pMaribeFLayer = ByCountryAnalysis_Extra.CreateMaribeLayer(pAllPolygons, pAllAttributes, _
'        strSovereign, pCaribbeanFill, pBalticFill, pMediterraneanFill, pAtlanticFill)
'      pRegionMap.AddLayer pMaribeFLayer
'
'      Set pCollOfSymbols = MakeCollectionOfSymbols(pDistSym0_5, pDistSym5_12, pDistSym12_16, pDistSym16_24, _
'          pDistSym24_200, pDistSymGT_200, pDepthSym0_10, pDepthSym10_50, pDepthSym50_100, pDepthSym100_150, _
'          pDepthSym150_200, pDepthSymLT_Neg200, pProtectedFill, pCaribbeanFill, pBalticFill, _
'          pMediterraneanFill, pAtlanticFill)
'
'      Call MakeLegend(dblAreas, pCollOfSymbols, varArrayOfRegionalStats, pMxDoc, pApp, dblLegendBottomY, _
'          dblTotalProtected)
'
'      Set pTopCenter = New Point
'      pTopCenter.PutCoords 14.85, dblLegendBottomY - 0.5
      
      Set pTableNoProtection = CreateTableOfAreas_JustUpdateCSVs(dblAreas, pMxDoc, "Table_NoProtection", pApp, _
           "All Areas in " & strSovereign & " EEZ: Cell Values = Area in Km<SUP>2</SUP> [" & _
           strColorDeepRed & "% Depth Band (Row)</CLR>, " & strColorDeepBlue & "% Distance Band (Column)</CLR>, " & _
           strColorDeepMagenta & "% EEZ]</CLR>", , , strCSV_by_CountryReport, strSovereign)
        
      ' HERE MODIFIED TO RECALCULATE ALL CSV FILES ---------------------------------
'      Set pTopCenter = New Point
'      pTopCenter.PutCoords pBottomCenter.X, pBottomCenter.Y - 0.5
      
      Set pTableProtection = CreateTableOfAreas_JustUpdateCSVs(dblAreasSkippingProtected, pMxDoc, "Table_Protection", pApp, _
           "Areas in " & strSovereign & " EEZ Excluding Protected Areas: Cell Values = Area in Km<SUP>2</SUP> [" & _
           strColorDeepRed & "% Depth Band (Row)</CLR>, " & strColorDeepBlue & "% Distance Band (Column)</CLR>, " & _
           strColorDeepMagenta & "% EEZ]</CLR>", dblTotalProtected, dblCumulativeRegionArea, strCSV_by_CountryReport, _
           strSovereign)
                                               
            
            
            
      ' HERE MODIFIED TO RECALCULATE ALL CSV FILES ---------------------------------
'      Call UpdateShorelineMap(pRegionMap, pShoreColl_Euro, strSovereign, pMxDoc, pApp)
            
      Call AddCitationTextToCSV(strCSV_by_CountryReport, pMxDoc)
            
      ' HERE MODIFIED TO RECALCULATE ALL CSV FILES ---------------------------------
'      pMxDoc.UpdateContents
'      pMxDoc.ActiveView.Refresh
''      GoTo ClearMemory
      Call MyGeneralOperations.WriteTextFile(strCSV_by_CountryFileName, strCSV_by_CountryReport, True, False)

      ' HERE MODIFIED TO RECALCULATE ALL CSV FILES ---------------------------------
'      Call Map_Module.ExportActiveView(strMapFolder & "\" & strPDFname & ".pdf", "pdf")
      DoEvents
        
    
    End If
      
    If strSovereign = "France" Then
      DoEvents
    End If
    
'    pRow.Value(lngCompleteIndex) = "True"
'    pCursor.UpdateRow pRow
'    pCursor.Flush
    
    Set pRow = pCursor.NextRow
  Loop
  
  Debug.Print "Done..."
  Debug.Print MyGeneralOperations.ReturnTimeElapsedFromMilliseconds(GetTickCount - lngStart)
  pProg.position = 0
  pSBar.HideProgressBar


ClearMemory:
  Set pMxDoc = Nothing
  Set pApp = Nothing
  Set pSBar = Nothing
  Set pProg = Nothing
  Set pDepthMap = Nothing
  Set pDistanceMap = Nothing
  Set pProtectedMap = Nothing
  Set pRegionMap = Nothing
  Set pLocalSpRef = Nothing
  Set pFLayer = Nothing
  Set pSovTable = Nothing
  Set pWS = Nothing
  Set pWSFact = Nothing
  Set pSovFilt = Nothing
  Set pDoneRegion = Nothing
  Erase strDoneRegions
  Set pRegionAreaFClass = Nothing
  Set pProtectedAreaFClass = Nothing
  Set pFinalAreaFClass = Nothing
  Erase strSovereigns
  Set pRow = Nothing
  Set pCursor = Nothing
  Set pDistSym0_5 = Nothing
  Set pDistSym5_12 = Nothing
  Set pDistSym12_16 = Nothing
  Set pDistSym16_24 = Nothing
  Set pDistSym24_200 = Nothing
  Set pDistSymGT_200 = Nothing
  Set pDepthSym0_10 = Nothing
  Set pDepthSym10_50 = Nothing
  Set pDepthSym50_100 = Nothing
  Set pDepthSym100_150 = Nothing
  Set pDepthSym150_200 = Nothing
  Set pDepthSymLT_Neg200 = Nothing
  Set pTableNoProtection = Nothing
  Set pTableProtection = Nothing
  Set pProtectedFill = Nothing
  Set pCaribbeanFill = Nothing
  Set pBalticFill = Nothing
  Set pMediterraneanFill = Nothing
  Set pAtlanticFill = Nothing
  Set pFClass = Nothing
  Set pCountryColl = Nothing
  Erase strCountries
  Set pQueryFilt = Nothing
  Set pFCursor = Nothing
  Set pFeature = Nothing
  Set pPolygon = Nothing
  Set pClone = Nothing
  Set pCaribbeanStats = Nothing
  Set pEuropeanStats = Nothing
  Erase varRegionalStats
  Set pProtectedPolygon = Nothing
  Erase dblAreas
  Erase dblAreasSkippingProtected
  Set pAllPolygons = Nothing
  Set pAllAttributes = Nothing
  Set pEnv = Nothing
  Set pCentroid = Nothing
  Erase varArrayOfRegionalStats
  Set pRegionFClass_InMem = Nothing
  Set pProtectedFClass_InMem = Nothing
  Set pDistanceFLayer = Nothing
  Set pDepthFLayer = Nothing
  Set pProtectedFLayer = Nothing
  Set pMaribeFLayer = Nothing
  Set pTopCenter = Nothing
  Set pBottomCenter = Nothing
  Set pCollOfSymbols = Nothing
  Set pShoreColl_Carib = Nothing
  Set pShoreColl_Euro = Nothing
  Set pArray = Nothing
  Set pTextElement = Nothing


End Sub


Public Sub AnalysisByCountry_Modified_for_Basin_Dec_29_2017()

  ' November 22, 2017
  Debug.Print "-----------------------------------"
  Dim pMxDoc As IMxDocument
  Dim pApp As IApplication
  Dim pSBar As IStatusBar
  Dim pProg As IStepProgressor
  
  Dim lngStart As Long
  lngStart = GetTickCount
  
  Dim strMapFolder As String
  strMapFolder = "D:\arcGIS_stuff\consultation\UN_FAO\2016_Depth_Ranges\Maps_Dec_29_2017\Maribe_Region_Subset_Dec_29_2017"
  
  Dim strCSVPath As String
  strCSVPath = strMapFolder & "\MARIBE_Area_by_Basin.csv"
     
  Set pMxDoc = ThisDocument
  Set pApp = Application
  Set pSBar = pApp.StatusBar
  Set pProg = pSBar.ProgressBar
  
  Dim pDepthMap As IMap
  Dim pDistanceMap As IMap
  Dim pProtectedMap As IMap
  Dim pRegionMap As IMap
  Dim pLocalSpRef As ISpatialReference
  
  Set pDepthMap = MyGeneralOperations.ReturnMapByName("Depth", pMxDoc)
  Set pDistanceMap = MyGeneralOperations.ReturnMapByName("Distance", pMxDoc)
  Set pProtectedMap = MyGeneralOperations.ReturnMapByName("Protected", pMxDoc)
  Set pRegionMap = MyGeneralOperations.ReturnMapByName("Region", pMxDoc)
  
  Dim lngCount As Long
  Dim lngCounter As Long
  Dim pFLayer As IFeatureLayer
  Dim lngIndex As Long
  Dim lngIndex2 As Long
  
  Dim pSovTable As ITable
  Dim pWS As IFeatureWorkspace
  Dim pWSFact As IWorkspaceFactory
  Dim lngSovIndex As Long
  Dim lngCompleteIndex As Long
  Dim strSovereign As String
  Dim pSovFilt As IQueryFilter
  
  Set pWSFact = New FileGDBWorkspaceFactory
  Set pWS = pWSFact.OpenFromFile("D:\arcGIS_stuff\consultation\UN_FAO\2016_Depth_Ranges\Working_Data_Maribe_Dec_29_2017.gdb", 0)
  Set pSovTable = pWS.OpenTable("Unique_Sovereigns")
  lngSovIndex = pSovTable.FindField("Sovereign1")
  If lngSovIndex = -1 Then lngSovIndex = pSovTable.FindField("Sovereign")
  lngCompleteIndex = pSovTable.FindField("Complete")
  Dim pDoneRegion As Collection
  Dim strDoneRegions() As String
  
  Dim pRegionAreaFClass As IFeatureClass
  Dim lngRegionNameIndex  As Long
  Dim lngRegionAreaIndex  As Long
  Dim lngRegionSovIndex As Long
  Set pRegionAreaFClass = ReturnRegionByCountryFClass(pWS, lngRegionNameIndex, lngRegionAreaIndex, lngRegionSovIndex)
  
  Dim pProtectedAreaFClass As IFeatureClass
  Dim lngProtectedNameIndex  As Long
  Dim lngProtectedAreaIndex  As Long
  Dim lngProtectedSovIndex As Long
  Set pProtectedAreaFClass = ReturnProtectedByCountryFClass(pWS, lngProtectedNameIndex, lngProtectedAreaIndex, _
      lngProtectedSovIndex)
  
  Dim pFinalAreaFClass As IFeatureClass
  Dim lngFinalAreaIndex  As Long
  Dim lngFinalProtectedIndex As Long
  Dim lngFinalRegionIndex As Long
  Dim lngFinalDistanceIndex As Long
  Dim lngFinalDepthIndex As Long
'  Dim lngFinalSovIndex As Long
'  Set pFinalAreaFClass = ReturnAllSeparatedByCountryFClass(pWS, lngFinalProtectedIndex, lngFinalRegionIndex, _
      lngFinalDistanceIndex, lngFinalDepthIndex, lngFinalAreaIndex, lngFinalSovIndex)
  Set pFinalAreaFClass = ReturnAllSeparatedByRegionFClass(pWS, lngFinalProtectedIndex, lngFinalRegionIndex, _
      lngFinalDistanceIndex, lngFinalDepthIndex, lngFinalAreaIndex)
  
  Dim strSovereigns() As String
  Dim pRow As IRow
  Dim pCursor As ICursor
    
  Dim pDistSym0_5 As ISimpleFillSymbol
  Dim pDistSym5_12 As ISimpleFillSymbol
  Dim pDistSym12_16 As ISimpleFillSymbol
  Dim pDistSym16_24 As ISimpleFillSymbol
  Dim pDistSym24_200 As ISimpleFillSymbol
  Dim pDistSymGT_200 As ISimpleFillSymbol
  
  Dim pDepthSym0_10 As ISimpleFillSymbol
  Dim pDepthSym10_50 As ISimpleFillSymbol
  Dim pDepthSym50_100 As ISimpleFillSymbol
  Dim pDepthSym100_150 As ISimpleFillSymbol
  Dim pDepthSym150_200 As ISimpleFillSymbol
  Dim pDepthSymLT_Neg200 As ISimpleFillSymbol
  
  Dim pTableNoProtection As IGroupElement3
  Dim pTableProtection As IGroupElement3
  
  Dim pProtectedFill As ISimpleFillSymbol
  
  Dim pCaribbeanFill As ISimpleFillSymbol
  Dim pBalticFill As ISimpleFillSymbol
  Dim pMediterraneanFill As ISimpleFillSymbol
  Dim pAtlanticFill As ISimpleFillSymbol
  
  Dim pFClass As IFeatureClass
  Dim lngCountryIndex As Long
  Dim lngEEZbyRegionIndex As Long
  Dim lngDistanceIndex As Long
  Dim lngDepthBandIndex As Long
  Dim lngAreaIndex As Long
  Dim lngMaribeRegionIndex As Long
  Dim lngProtectedIndex As Long
  
  Dim dblDistance As Double
  Dim lngDepthBand As Long
  Dim dblArea As Double
  Dim strCountry As String
  Dim strEEZByRegion As String
  Dim strRegion As String
  Dim lngGaulOrJurisdiction As Long
  Dim strProtected As String
  
  Dim pCountryColl As New Collection
  Dim strCountries() As String
  Dim lngCountryCounter As Long
    
  lngCounter = -1
  
  Dim pQueryFilt As IQueryFilter
  Set pQueryFilt = New QueryFilter
  Dim strPrefix As String
  Dim strSuffix As String
  MyGeneralOperations.ReturnQuerySpecialCharacters pFinalAreaFClass, strPrefix, strSuffix
  
  Dim pFCursor As IFeatureCursor
  Dim pFeature As IFeature
  Dim pPolygon As IPolygon
  Dim lngCountryCount As Long
  Dim strStatus As String
  
  Dim dblSqKm As Double
  Dim pClone As IClone
  
  ' INDEX 0 = BUFFER DISTANCES
  '   0 = 0 NM
  '   1 = 5 NM
  '   2 = 12 NM
  '   3 = 16 NM
  '   4 = 24 NM
  '   5 = 200 NM
  ' INDEX 1 = DEPTH RANGES
  '   0 = GridCode = 0 [Other]
  '   1 = GridCode = 1 [-10m to -50m]
  '   2 = GridCode = 2 [-50m to -100m]
  '   3 = GridCode = 3 [-100m to -150m]
  '   4 = GridCode = 4 [-150m to -200m]
  '   5 = GridCode = 5 [< -200m]
  ' INDEX 2 = PROTECTED OR NOT
  '   0 = "Not" [Not Protected]
  '   1 = "Marine" [Protected]
  ' INDEX 4 = REGION
  '   0 = "Atlantic"
  '   1 = "Baltic"
  '   2 = "Caribbean"
  '   3 = "Mediterranean"
  
  Dim lngArrayBufferIndex As Long
  Dim lngArrayDepthIndex As Long
  Dim lngArrayProtectIndex As Long
  Dim lngArrayRegionIndex As Long
  Dim strKey As String
  
  Set pSovFilt = New QueryFilter
  pSovFilt.WhereClause = strPrefix & "Complete" & strSuffix & " = ''" ' AND " & _
      strPrefix & "Sovereign1" & strSuffix & " = 'United Kingdom'"
  
  lngCountryCount = pSovTable.RowCount(Nothing)
  lngCountryCounter = 0
    
  Set pCursor = pSovTable.Update(pSovFilt, False)
'  Set pCursor = pSovTable.Search(pSovFilt, False)
  Set pRow = pCursor.NextRow
  
  Dim booFoundCaribbean As Boolean
  Dim pCaribbeanStats As esriSystem.IVariantArray
  Dim booFoundEuropean As Boolean
  Dim pEuropeanStats As esriSystem.IVariantArray
  Dim varRegionalStats() As Variant
  Dim pProtectedPolygon As IPolygon
  Dim dblAreas() As Double
  Dim dblAreasSkippingProtected() As Double
  Dim pAllPolygons As esriSystem.IArray
  Dim pAllAttributes As esriSystem.IVariantArray
  Dim pEnv As IEnvelope
  Dim pCentroid As IPoint
  Dim strListOfRegions As String
  Dim varArrayOfRegionalStats() As Variant
  Dim strDescriptionOfRegions As String
  Dim dblCumulativeRegionArea As Double
  Dim strDescriptionOfProtected As String
  Dim dblTotalProtected As Double
  Dim pRegionFClass_InMem As IFeatureClass
  Dim pProtectedFClass_InMem As IFeatureClass
  
  Dim pDistanceFLayer As IFeatureLayer
  Dim pDepthFLayer As IFeatureLayer
  Dim pProtectedFLayer As IFeatureLayer
  Dim pMaribeFLayer As IFeatureLayer
  
  Dim pTopCenter As IPoint
  Dim pBottomCenter As IPoint
  Dim pCollOfSymbols As New Collection
  Dim dblLegendBottomY As Double
  
  Dim strColorDeepRed As String
  Dim strColorDeepBlue As String
  Dim strColorDeepMagenta As String
  
  strColorDeepRed = "<CLR red = '160' green = '0' blue = '0'>"
  strColorDeepBlue = "<CLR red = '0' green = '0' blue = '160'>"
  strColorDeepMagenta = "<CLR red = '160' green = '0' blue = '160'>"
      
  pSBar.ShowProgressBar "Analyzing Countries...", 0, lngCountryCount, 1, True
  pProg.position = 0
  
  
  Dim pArray As esriSystem.IArray
  Dim pTextElement As ITextElement
  Set pArray = MyGeneralOperations.ReturnGraphicsByNameFromLayout(pMxDoc, "Copyright", True)
  Set pTextElement = pArray.Element(0)
  pTextElement.Text = "�FAO, " & CStr(Year(Now))
  
  Dim pShoreColl_Carib As Collection
  Dim pShoreColl_Euro As Collection
  Call BuildCollectionOfShorelineData(pSovTable, lngSovIndex, pShoreColl_Carib, pShoreColl_Euro)
  
  Dim strPDFname As String
  Dim strCSV_by_CountryFileName As String
  Dim strCSV_by_CountryReport As String
  Dim strMapTitle As String
  
  ' REVISION TO WORK ON REGIONS
  Dim varRegions() As Variant
  Dim strNewRegion As String
  Dim lngRegionIndex As Long
  varRegions = Array("Atlantic", "Caribbean", "Mediterranean", "Baltic")
  
  For lngRegionIndex = 0 To UBound(varRegions)
'  Do Until pRow Is Nothing ' Or lngCountryCounter > 5
    
    lngCountryCounter = lngCountryCounter + 1
'    strSovereign = pRow.Value(lngSovIndex)
    strNewRegion = varRegions(lngRegionIndex)
    pProg.Message = "Analyzing Regions: " & strNewRegion & "..."
    Debug.Print "Analyzing Regions: " & strNewRegion & "..."
    Call ReturnStatsOnRegion(strNewRegion, pFinalAreaFClass, pRegionAreaFClass, pProtectedAreaFClass, _
         booFoundCaribbean, pCaribbeanStats, booFoundEuropean, pEuropeanStats, strPrefix, strSuffix)
        
  ' RegionStats IArrays will contain the following:
  ' 0) 2D Variant array of region names and data:
  '    Rows (Index 1) = regions
  '    Columns (Index 0) = [Region Name, Region Sq. Km., Region Polygon, Area Protected Sq. Km.]
  ' 1) Protected Area Polygon
  ' 2) Double array of areas in each class (2D: 6 x 6)
  ' 3) IArray of polygons in each class, ready to make In-Memory Feature Class
  ' 4) IVariantArray of SubArrays, ready to make In-Memory Feature Class with (only need to make fields; Depth and Distance)
  ' 5) Double array of areas in each classs after excluding Protected Areas. Will not make feature class from this.
  ' 6) Envelope showing extent of all sovereign polygons
  ' 7) Point showing centroid of envelope
  
    ' FIRST DO CARIBBEAN SECTION
    If booFoundCaribbean Then
      varRegionalStats = pCaribbeanStats.Element(0)
      Set pProtectedPolygon = pCaribbeanStats.Element(1)
      dblAreas = pCaribbeanStats.Element(2)
      Set pAllPolygons = pCaribbeanStats.Element(3)
      Set pAllAttributes = pCaribbeanStats.Element(4)
      dblAreasSkippingProtected = pCaribbeanStats.Element(5)
      Set pEnv = pCaribbeanStats.Element(6)
      Set pCentroid = pCaribbeanStats.Element(7)

'      CleanAndPrepareMaps pDepthMap, pDistanceMap, pProtectedMap, pRegionMap, pCentroid, pEnv, pMxDoc

      Call FillDescriptiveRegionStats(strSovereign, varRegionalStats, strListOfRegions, _
        varArrayOfRegionalStats, strDescriptionOfRegions, dblCumulativeRegionArea, strDescriptionOfProtected, _
        dblTotalProtected, pRegionFClass_InMem, pProtectedPolygon, pProtectedFClass_InMem)

'      SetTitle strSovereign, varArrayOfRegionalStats, pMxDoc, pApp, strPDFname, strMapTitle
      strCSV_by_CountryFileName = aml_func_mod.SetExtension(strNewRegion & "_Regional_stats", "csv")
      strCSV_by_CountryFileName = strMapFolder & "\" & strCSV_by_CountryFileName
      strCSV_by_CountryFileName = MyGeneralOperations.MakeUniquedBASEName(strCSV_by_CountryFileName)
      strCSV_by_CountryReport = """" & strMapTitle & """" & vbCrLf & _
          ",""Regions: " & strListOfRegions & """" & vbCrLf & _
          strDescriptionOfRegions & strDescriptionOfProtected & vbCrLf

'      SetDate pMxDoc, pApp
'
'      Set pDistanceFLayer = ByCountryAnalysis_Extra.CreateDistanceLayer(pAllPolygons, pAllAttributes, strSovereign, _
'          pDistSym0_5, pDistSym5_12, pDistSym12_16, pDistSym16_24, pDistSym24_200, pDistSymGT_200)
'      pDistanceMap.AddLayer pDistanceFLayer
'
'      Set pDepthFLayer = ByCountryAnalysis_Extra.CreateDepthLayer(pAllPolygons, pAllAttributes, strSovereign, _
'          pDepthSym0_10, pDepthSym10_50, pDepthSym50_100, pDepthSym100_150, pDepthSym150_200, pDepthSymLT_Neg200)
'      pDepthMap.AddLayer pDepthFLayer
'
'      Set pProtectedFLayer = ByCountryAnalysis_Extra.CreateProtectionLayer(pAllPolygons, pAllAttributes, _
'        strSovereign, pProtectedFill)
'      pProtectedMap.AddLayer pProtectedFLayer
'
'      Set pMaribeFLayer = ByCountryAnalysis_Extra.CreateMaribeLayer(pAllPolygons, pAllAttributes, _
'        strSovereign, pCaribbeanFill, pBalticFill, pMediterraneanFill, pAtlanticFill)
'      pRegionMap.AddLayer pMaribeFLayer
'
'      Set pCollOfSymbols = MakeCollectionOfSymbols(pDistSym0_5, pDistSym5_12, pDistSym12_16, pDistSym16_24, _
'          pDistSym24_200, pDistSymGT_200, pDepthSym0_10, pDepthSym10_50, pDepthSym50_100, pDepthSym100_150, _
'          pDepthSym150_200, pDepthSymLT_Neg200, pProtectedFill, pCaribbeanFill, pBalticFill, _
'          pMediterraneanFill, pAtlanticFill)
'
'      Call MakeLegend(dblAreas, pCollOfSymbols, varArrayOfRegionalStats, pMxDoc, pApp, dblLegendBottomY, _
'          dblTotalProtected)
'
'      Set pTopCenter = New Point
'      pTopCenter.PutCoords 14.85, dblLegendBottomY - 0.5


      Set pTableNoProtection = CreateTableOfAreas_JustUpdateCSVs(dblAreas, pMxDoc, "Table_NoProtection", pApp, _
           "All Areas in " & strSovereign & " EEZ: Cell Values = Area in Km<SUP>2</SUP> [" & _
           strColorDeepRed & "% Depth Band (Row)</CLR>, " & strColorDeepBlue & "% Distance Band (Column)</CLR>, " & _
           strColorDeepMagenta & "% EEZ]</CLR>", , , strCSV_by_CountryReport)

'      Set pTopCenter = New Point
'      pTopCenter.PutCoords pBottomCenter.X, pBottomCenter.Y - 0.5

      Set pTableProtection = CreateTableOfAreas_JustUpdateCSVs(dblAreasSkippingProtected, pMxDoc, "Table_Protection", pApp, _
           "Areas in " & strSovereign & " EEZ Excluding Protected Areas: Cell Values = Area in Km<SUP>2</SUP> [" & _
           strColorDeepRed & "% Depth Band (Row)</CLR>, " & strColorDeepBlue & "% Distance Band (Column)</CLR>, " & _
           strColorDeepMagenta & "% EEZ]</CLR>", dblTotalProtected, _
           dblCumulativeRegionArea, strCSV_by_CountryReport)

'      Call UpdateShorelineMap(pRegionMap, pShoreColl_Carib, strSovereign, pMxDoc, pApp)
            
      Call AddCitationTextToCSV(strCSV_by_CountryReport, pMxDoc)

'      pMxDoc.UpdateContents
'      pMxDoc.ActiveView.Refresh
'      GoTo ClearMemory
      Call MyGeneralOperations.WriteTextFile(strCSV_by_CountryFileName, strCSV_by_CountryReport, True, False)

'      Call Map_Module.ExportActiveView(strMapFolder & "\" & strPDFname & ".pdf", "pdf")
      DoEvents
          
    End If
    
    ' NEXT DO EUROPEAN SECTION
    If booFoundEuropean Then
      varRegionalStats = pEuropeanStats.Element(0)
      Set pProtectedPolygon = pEuropeanStats.Element(1)
      dblAreas = pEuropeanStats.Element(2)
      Set pAllPolygons = pEuropeanStats.Element(3)
      Set pAllAttributes = pEuropeanStats.Element(4)
      dblAreasSkippingProtected = pEuropeanStats.Element(5)
      Set pEnv = pEuropeanStats.Element(6)
      Set pCentroid = pEuropeanStats.Element(7)
      
'      CleanAndPrepareMaps pDepthMap, pDistanceMap, pProtectedMap, pRegionMap, pCentroid, pEnv, pMxDoc
    
      Call FillDescriptiveRegionStats(strSovereign, varRegionalStats, strListOfRegions, _
        varArrayOfRegionalStats, strDescriptionOfRegions, dblCumulativeRegionArea, strDescriptionOfProtected, _
        dblTotalProtected, pRegionFClass_InMem, pProtectedPolygon, pProtectedFClass_InMem)
        
'      SetTitle strSovereign, varArrayOfRegionalStats, pMxDoc, pApp, strPDFname, strMapTitle
      
      strCSV_by_CountryFileName = aml_func_mod.SetExtension(strNewRegion & "_Regional_stats", "csv")
      strCSV_by_CountryFileName = strMapFolder & "\" & strCSV_by_CountryFileName
      strCSV_by_CountryFileName = MyGeneralOperations.MakeUniquedBASEName(strCSV_by_CountryFileName)
      strCSV_by_CountryReport = """" & strMapTitle & """" & vbCrLf & _
          ",""Regions: " & strListOfRegions & """" & vbCrLf & _
          strDescriptionOfRegions & strDescriptionOfProtected & vbCrLf
      
      SetDate pMxDoc, pApp
      
'      Set pDistanceFLayer = ByCountryAnalysis_Extra.CreateDistanceLayer(pAllPolygons, pAllAttributes, strSovereign, _
'          pDistSym0_5, pDistSym5_12, pDistSym12_16, pDistSym16_24, pDistSym24_200, pDistSymGT_200)
'      pDistanceMap.AddLayer pDistanceFLayer
'
'      Set pDepthFLayer = ByCountryAnalysis_Extra.CreateDepthLayer(pAllPolygons, pAllAttributes, strSovereign, _
'          pDepthSym0_10, pDepthSym10_50, pDepthSym50_100, pDepthSym100_150, pDepthSym150_200, pDepthSymLT_Neg200)
'      pDepthMap.AddLayer pDepthFLayer
'
'      Set pProtectedFLayer = ByCountryAnalysis_Extra.CreateProtectionLayer(pAllPolygons, pAllAttributes, _
'        strSovereign, pProtectedFill)
'      pProtectedMap.AddLayer pProtectedFLayer
'
'      Set pMaribeFLayer = ByCountryAnalysis_Extra.CreateMaribeLayer(pAllPolygons, pAllAttributes, _
'        strSovereign, pCaribbeanFill, pBalticFill, pMediterraneanFill, pAtlanticFill)
'      pRegionMap.AddLayer pMaribeFLayer
'
'      Set pCollOfSymbols = MakeCollectionOfSymbols(pDistSym0_5, pDistSym5_12, pDistSym12_16, pDistSym16_24, _
'          pDistSym24_200, pDistSymGT_200, pDepthSym0_10, pDepthSym10_50, pDepthSym50_100, pDepthSym100_150, _
'          pDepthSym150_200, pDepthSymLT_Neg200, pProtectedFill, pCaribbeanFill, pBalticFill, _
'          pMediterraneanFill, pAtlanticFill)
'
'      Call MakeLegend(dblAreas, pCollOfSymbols, varArrayOfRegionalStats, pMxDoc, pApp, dblLegendBottomY, _
'          dblTotalProtected)
'
'      Set pTopCenter = New Point
'      pTopCenter.PutCoords 14.85, dblLegendBottomY - 0.5

      Set pTableNoProtection = CreateTableOfAreas_JustUpdateCSVs(dblAreas, pMxDoc, "Table_NoProtection", pApp, _
           "All Areas in " & strSovereign & " EEZ: Cell Values = Area in Km<SUP>2</SUP> [" & _
           strColorDeepRed & "% Depth Band (Row)</CLR>, " & strColorDeepBlue & "% Distance Band (Column)</CLR>, " & _
           strColorDeepMagenta & "% EEZ]</CLR>", , , strCSV_by_CountryReport)

'      Set pTopCenter = New Point
'      pTopCenter.PutCoords pBottomCenter.X, pBottomCenter.Y - 0.5

      Set pTableProtection = CreateTableOfAreas_JustUpdateCSVs(dblAreasSkippingProtected, pMxDoc, "Table_Protection", pApp, _
           "Areas in " & strSovereign & " EEZ Excluding Protected Areas: Cell Values = Area in Km<SUP>2</SUP> [" & _
           strColorDeepRed & "% Depth Band (Row)</CLR>, " & strColorDeepBlue & "% Distance Band (Column)</CLR>, " & _
           strColorDeepMagenta & "% EEZ]</CLR>", dblTotalProtected, _
           dblCumulativeRegionArea, strCSV_by_CountryReport)
            
            
            
            
            
'      Call UpdateShorelineMap(pRegionMap, pShoreColl_Euro, strSovereign, pMxDoc, pApp)
            
      Call AddCitationTextToCSV(strCSV_by_CountryReport, pMxDoc)
            
'      pMxDoc.UpdateContents
'      pMxDoc.ActiveView.Refresh
'      GoTo ClearMemory
      Call MyGeneralOperations.WriteTextFile(strCSV_by_CountryFileName, strCSV_by_CountryReport, True, False)

'      Call Map_Module.ExportActiveView(strMapFolder & "\" & strPDFname & ".pdf", "pdf")
      DoEvents
        
    
    End If
      
    If strSovereign = "France" Then
      DoEvents
    End If
    
'    pRow.Value(lngCompleteIndex) = "True"
'    pCursor.UpdateRow pRow
'    pCursor.Flush
    
  Next lngRegionIndex
'    Set pRow = pCursor.NextRow
'  Loop
  
  Debug.Print "Done..."
  Debug.Print MyGeneralOperations.ReturnTimeElapsedFromMilliseconds(GetTickCount - lngStart)
  pProg.position = 0
  pSBar.HideProgressBar


ClearMemory:
  Set pMxDoc = Nothing
  Set pApp = Nothing
  Set pSBar = Nothing
  Set pProg = Nothing
  Set pDepthMap = Nothing
  Set pDistanceMap = Nothing
  Set pProtectedMap = Nothing
  Set pRegionMap = Nothing
  Set pLocalSpRef = Nothing
  Set pFLayer = Nothing
  Set pSovTable = Nothing
  Set pWS = Nothing
  Set pWSFact = Nothing
  Set pSovFilt = Nothing
  Set pDoneRegion = Nothing
  Erase strDoneRegions
  Set pRegionAreaFClass = Nothing
  Set pProtectedAreaFClass = Nothing
  Set pFinalAreaFClass = Nothing
  Erase strSovereigns
  Set pRow = Nothing
  Set pCursor = Nothing
  Set pDistSym0_5 = Nothing
  Set pDistSym5_12 = Nothing
  Set pDistSym12_16 = Nothing
  Set pDistSym16_24 = Nothing
  Set pDistSym24_200 = Nothing
  Set pDistSymGT_200 = Nothing
  Set pDepthSym0_10 = Nothing
  Set pDepthSym10_50 = Nothing
  Set pDepthSym50_100 = Nothing
  Set pDepthSym100_150 = Nothing
  Set pDepthSym150_200 = Nothing
  Set pDepthSymLT_Neg200 = Nothing
  Set pTableNoProtection = Nothing
  Set pTableProtection = Nothing
  Set pProtectedFill = Nothing
  Set pCaribbeanFill = Nothing
  Set pBalticFill = Nothing
  Set pMediterraneanFill = Nothing
  Set pAtlanticFill = Nothing
  Set pFClass = Nothing
  Set pCountryColl = Nothing
  Erase strCountries
  Set pQueryFilt = Nothing
  Set pFCursor = Nothing
  Set pFeature = Nothing
  Set pPolygon = Nothing
  Set pClone = Nothing
  Set pCaribbeanStats = Nothing
  Set pEuropeanStats = Nothing
  Erase varRegionalStats
  Set pProtectedPolygon = Nothing
  Erase dblAreas
  Erase dblAreasSkippingProtected
  Set pAllPolygons = Nothing
  Set pAllAttributes = Nothing
  Set pEnv = Nothing
  Set pCentroid = Nothing
  Erase varArrayOfRegionalStats
  Set pRegionFClass_InMem = Nothing
  Set pProtectedFClass_InMem = Nothing
  Set pDistanceFLayer = Nothing
  Set pDepthFLayer = Nothing
  Set pProtectedFLayer = Nothing
  Set pMaribeFLayer = Nothing
  Set pTopCenter = Nothing
  Set pBottomCenter = Nothing
  Set pCollOfSymbols = Nothing
  Set pShoreColl_Carib = Nothing
  Set pShoreColl_Euro = Nothing
  Set pArray = Nothing
  Set pTextElement = Nothing


End Sub


Public Sub AddCitationTextToCSV(strCurrentCSV As String, pMxDoc As IMxDocument)

  Dim pMap As IMap
  Dim pSpRef As ISpatialReference
  Dim pPrjSpRef As IProjectedCoordinateSystem5
  Dim pGeoSpRef As IGeographicCoordinateSystem
  Dim pSpheroid As ISpheroid
  Dim pDatum As IDatum
  
  Set pMap = MyGeneralOperations.ReturnMapByName("Distance", pMxDoc)
  Set pSpRef = pMap.SpatialReference
  Set pPrjSpRef = pSpRef
  Set pGeoSpRef = pPrjSpRef.GeographicCoordinateSystem
  Set pDatum = pGeoSpRef.Datum
  Set pSpheroid = pDatum.Spheroid

  strCurrentCSV = strCurrentCSV & vbCrLf & vbCrLf
  strCurrentCSV = strCurrentCSV & """Dataset Credits:""" & vbCrLf
  strCurrentCSV = strCurrentCSV & ",""Depth Ranges derived from GEBCO (General Bathymetric Chart of the Oceans) 2014 data (http://www.gebco.net/data_and_products/gridded_bathymetry_data/).  GEBCO operates under the auspices of the International Hydrographic Organization (IHO) and the Intergovernmental Oceanographic Commission (IOC) of UNESCO.""" & vbCrLf
  strCurrentCSV = strCurrentCSV & ",""Coastlines, distance bands and general marine/land delinations derived from GAUL (Global Administrative Unit Layers) 2014 data (http://www.fao.org/geonetwork/srv/en/metadata.show?id=12691).  This dataset is an initiative implemented by FAO within the Bill & Melinda Gates Foundation, Agricultural Market Information System (AMIS) and AfricaFertilizer.org projects.""" & vbCrLf
  strCurrentCSV = strCurrentCSV & ",""Exclusive Economic Zones and Jurisdictional Boundaries derived from the World EEZ v. 9 (2016-10-21), developed by the Flanders Marine Institute (http://www.marineregions.org/downloads.php).  EEZ polygons were split along MARIBE regional boundaries to facilitate this analysis.""" & vbCrLf
  strCurrentCSV = strCurrentCSV & ",""Marine Protected Areas extracted from the October, 2016 version of the World Database on Protected Areas (https://www.protectedplanet.net/).  This dataset is a joint project between the United Nations Environment Programme (UNEP) and the International Union for Conservation of Nature (IUCN), managed by UNEP World Conservation Monitoring Centre (UNEP-WCMC).""" & vbCrLf
  strCurrentCSV = strCurrentCSV & ",""Background reference map from National Geographic.  Content may not reflect National Geographic's current map policy. Sources: National Geographic, Esri, DeLorme, HERE, UNEP-WCMC, USGS, NASA, ESA, METI, NRCAN, GEBCO, NOAA, increment P Corp.""" & vbCrLf
  strCurrentCSV = strCurrentCSV & vbCrLf
  strCurrentCSV = strCurrentCSV & """Map and CSV created on " & Format(Now, "Long Date") & """" & vbCrLf
  strCurrentCSV = strCurrentCSV & vbCrLf
  strCurrentCSV = strCurrentCSV & """Map Coordinate System:""" & vbCrLf
  strCurrentCSV = strCurrentCSV & ",""Name: " & pSpRef.Name & """" & vbCrLf
  strCurrentCSV = strCurrentCSV & ",""Projection: " & pPrjSpRef.Projection.Name & """" & vbCrLf
  strCurrentCSV = strCurrentCSV & ",""Datum: " & pDatum.Name & """" & vbCrLf
  strCurrentCSV = strCurrentCSV & ",""Spheroid: " & pSpheroid.Name & """" & vbCrLf
  strCurrentCSV = strCurrentCSV & ",""False Easting: " & Format(pPrjSpRef.FalseEasting, "0.0000") & """" & vbCrLf
  strCurrentCSV = strCurrentCSV & ",""False Northing: " & Format(pPrjSpRef.FalseNorthing, "0.0000") & """" & vbCrLf
  strCurrentCSV = strCurrentCSV & ",""Central Meridian: " & Format(pPrjSpRef.CentralMeridian(True), "0.0000000000") & """" & vbCrLf
  strCurrentCSV = strCurrentCSV & ",""Latitude of Origin: " & Format(pPrjSpRef.LatitudeOfOrigin, "0.0000000000") & """" & vbCrLf
  
ClearMemory:
  Set pMap = Nothing
  Set pSpRef = Nothing
  Set pPrjSpRef = Nothing
  Set pGeoSpRef = Nothing
  Set pSpheroid = Nothing
  Set pDatum = Nothing


End Sub

Public Sub UpdateShorelineMap(pRegionMap As IMap, pShoreColl As Collection, strSovereign As String, _
    pMxDoc As IMxDocument, pApp As IMxApplication)

  Dim pFLayer As IFeatureLayer
  Set pFLayer = MyGeneralOperations.ReturnLayerByName("GAUL_Shorelines_Maribe_Countries", pRegionMap)
  
  Dim pDefFilt As IFeatureLayerDefinition2
  Set pDefFilt = pFLayer
  
  Dim varData() As Variant
  Dim dblLength As Double
  Dim strQueryString As String
  
  If Not MyGeneralOperations.CheckCollectionForKey(pShoreColl, strSovereign) Then
    pFLayer.Visible = False
    dblLength = 0
  Else
    pFLayer.Visible = True
    varData = pShoreColl.Item(strSovereign)
    dblLength = varData(2)
    strQueryString = varData(1)
    pDefFilt.DefinitionExpression = strQueryString
  End If
  
  pRegionMap.MoveLayer pFLayer, 0
  pMxDoc.UpdateContents
  
  Dim pActiveView As IActiveView
  Set pActiveView = pRegionMap
  pActiveView.Refresh
  
  
  ' Shoreline Legend
  
  Dim pElemArray As esriSystem.IArray
  Set pElemArray = MyGeneralOperations.ReturnGraphicsByNameFromLayout( _
      pMxDoc, "Cumulative_Legend_Protection", True)
    
  Dim pDisplay As IDisplay
  Set pDisplay = pApp.Display
  Dim pGContainer As IGraphicsContainer
  Set pGContainer = pMxDoc.PageLayout
    
  Dim pElement As IElement
  Set pElement = pElemArray.Element(0)
  Dim pEnv As IEnvelope
  Set pEnv = New Envelope
  pElement.QueryBounds pDisplay, pEnv
  Dim pShorelineGroupElement As IGroupElement
  Set pShorelineGroupElement = New GroupElement
  
  Dim dblShiftFromTop As Double
  Dim dblTextX As Double
  Dim dblTextY As Double
  Dim pTextCentroid As IPoint
  Dim pLineSymbol As ISimpleLineSymbol
  Dim pLineColor As IRgbColor
  Dim pPolyline As IPolyline
  Dim pPtColl As IPointCollection
  Dim dblIndex As Double
  Dim pVertex As IPoint
  Dim pLineElement As IElement
  Dim pLineEnv As IEnvelope
  Dim pLabelPoint As IPoint
  Dim pArialBold As ITextSymbol
  Dim pTextElem As ITextElement
  Dim pTextEnv As IEnvelope
  Dim pUnderlineElement As IElement
  Dim strName As String
  Dim pTextOrigin As IPoint
  Dim pElementProperties As IElementProperties
  Dim dblPI As Double
  
  dblPI = MyGeometricOperations.ReturnPi
  
  dblShiftFromTop = 0.85
  
  dblTextX = pEnv.XMin + ((pEnv.XMax - pEnv.XMin) / 2)
  dblTextY = pEnv.YMin - dblShiftFromTop
    
  Set pArialBold = ReturnArialBoldCentered
  pArialBold.size = pArialBold.size + 4
  pArialBold.HorizontalAlignment = esriTHACenter
  pArialBold.VerticalAlignment = esriTVABottom
  Set pTextCentroid = New Point
  pTextCentroid.PutCoords dblTextX, dblTextY
  
  Set pElement = New TextElement
  Set pTextElem = pElement
'   pTextElem.Text = "Shoreline"
  pTextElem.Text = "Coastline Length"  ' MODIFIED APRIL 2 2018
  pTextElem.Symbol = pArialBold
  pElement.Geometry = pTextCentroid
  Set pTextEnv = New Envelope
  pElement.QueryBounds pDisplay, pTextEnv
  
  pShorelineGroupElement.AddElement pElement
  
  Set pUnderlineElement = MakeUnderlineSymbol(pEnv.XMin, pEnv.XMax, dblTextY - 0.18, pMxDoc)
  pShorelineGroupElement.AddElement pUnderlineElement
  
  Set pPolyline = New Polyline
  Set pPtColl = pPolyline
  For dblIndex = pEnv.XMin To pEnv.XMin + 1.4 Step 0.05
    Set pVertex = New Point
    pVertex.PutCoords dblIndex, pTextCentroid.Y - 0.58 + (Sin(((dblIndex - pEnv.XMin) * 2.1 * dblPI) / 1.3) * 0.32)
    pPtColl.AddPoint pVertex
'    Debug.Print Format(dblIndex, "0.000") & "] Y = " & Format(pVertex.Y, "0.000")
  Next dblIndex
  
'  Set pLineSymbol = New SimpleLineSymbol
'  Set pLineColor = ByCountryAnalysis_Extra.ReturnColorForLabel("Shoreline")
'  pLineSymbol.Width = 3
'  pLineSymbol.Color = pLineColor
'  Set pLineElement = MyGeneralOperations.Graphic_ReturnElementFromGeometry3(pMxDoc, pPolyline, "", _
'        pLineSymbol, True, False)
  
  ' REVISED APRIL 2 2018
  Dim pLineSymbolInside As ISimpleLineSymbol
  Dim pLineColorInside As IRgbColor
  Set pLineSymbolInside = New SimpleLineSymbol
  Set pLineColorInside = ByCountryAnalysis_Extra.ReturnColorForLabel("Shoreline_Inside")
  pLineSymbolInside.Width = 1
  pLineSymbolInside.Color = pLineColorInside
  
  Dim pLineSymbolOutside As ISimpleLineSymbol
  Dim pLineColorOutside As IRgbColor
  Set pLineSymbolOutside = New SimpleLineSymbol
  Set pLineColorOutside = ByCountryAnalysis_Extra.ReturnColorForLabel("Shoreline_Outside")
  pLineSymbolOutside.Width = 3
  pLineSymbolOutside.Color = pLineColorOutside
  
  Dim pFinalLineSymbol As IMultiLayerLineSymbol
  Set pFinalLineSymbol = New MultiLayerLineSymbol
  pFinalLineSymbol.AddLayer pLineSymbolOutside
  pFinalLineSymbol.AddLayer pLineSymbolInside
  Set pLineElement = MyGeneralOperations.Graphic_ReturnElementFromGeometry3(pMxDoc, pPolyline, "", _
        pFinalLineSymbol, True, False)
        
  pShorelineGroupElement.AddElement pLineElement
  Set pLineEnv = New Envelope
  pLineElement.QueryBounds pDisplay, pLineEnv
  
  Set pLabelPoint = New Point
  pLabelPoint.PutCoords pLineEnv.XMax + 0.05, pLineEnv.YMin + (pLineEnv.Height / 2)
      
  Set pArialBold = ReturnArialBoldCentered
  pArialBold.HorizontalAlignment = esriTHALeft
  pArialBold.VerticalAlignment = esriTVACenter
  Set pTextOrigin = New Point
  pTextOrigin.X = pLineEnv.XMax + 0.2
  pTextOrigin.Y = pLineEnv.YMin + (pLineEnv.Height / 2)
  
  Set pElement = New TextElement
  Set pTextElem = pElement
  pTextElem.Text = Format(dblLength, "#,##0") & " Km"
  pTextElem.Symbol = pArialBold
  pElement.Geometry = pTextOrigin
  pShorelineGroupElement.AddElement pElement
             
  MyGeneralOperations.DeleteGraphicsByName pMxDoc, "Cumulative_Legend_Shoreline", True
  
  Set pElementProperties = pShorelineGroupElement
  pElementProperties.Name = "Cumulative_Legend_Shoreline"
  pGContainer.AddElement pShorelineGroupElement, 0
  
  
  
  DoEvents
  
  
  
  
  
  
  
  
  
ClearMemory:
  Set pFLayer = Nothing
  Set pDefFilt = Nothing
  Erase varData
  Set pActiveView = Nothing
  Set pElemArray = Nothing
  Set pDisplay = Nothing
  Set pGContainer = Nothing
  Set pElement = Nothing
  Set pEnv = Nothing
  Set pShorelineGroupElement = Nothing
  Set pTextCentroid = Nothing
  Set pLineSymbol = Nothing
  Set pLineColor = Nothing
  Set pPolyline = Nothing
  Set pPtColl = Nothing
  Set pVertex = Nothing
  Set pLineElement = Nothing
  Set pLineEnv = Nothing
  Set pLabelPoint = Nothing
  Set pArialBold = Nothing
  Set pTextElem = Nothing
  Set pTextEnv = Nothing
  Set pUnderlineElement = Nothing
  Set pTextOrigin = Nothing
  Set pElementProperties = Nothing

End Sub


Public Function BuildCollectionOfShorelineData(pSovTable As ITable, lngSovIndex As Long, _
    pCaribbeanColl As Collection, pEuropeanColl As Collection)
  
  Set pCaribbeanColl = New Collection
  Set pEuropeanColl = New Collection
  Dim pCursor As ICursor
  Dim pRow As IRow
  
  Dim varShorelineData() As Variant
  Dim pShoreLineFClass As IFeatureClass
  Dim pWS As IFeatureWorkspace
  Dim pWSFact As IWorkspaceFactory
  
  Dim pFeature As IFeature
  Dim pFCursor As IFeatureCursor
  Dim lngNameIndex As Long
  Dim lngRegionIndex As Long
  Dim lngLengthIndex As Long
  Dim lngCounter As Long
  
  Set pWSFact = New FileGDBWorkspaceFactory
  Set pWS = pWSFact.OpenFromFile("D:\arcGIS_stuff\consultation\UN_FAO\2016_Depth_Ranges\Working_Data_Maribe_Nov_2017.gdb", 0)
  Set pShoreLineFClass = pWS.OpenFeatureClass("GAUL_Shorelines_Maribe_Countries")
  
  lngNameIndex = pShoreLineFClass.FindField("FAO_Analysis_Name")
  lngRegionIndex = pShoreLineFClass.FindField("Maribe_Region")
  lngLengthIndex = pShoreLineFClass.FindField("Kilometers")
  
  Set pFCursor = pShoreLineFClass.Search(Nothing, True)
  Set pFeature = pFCursor.NextFeature
  
  lngCounter = -1
  Do Until pFeature Is Nothing
    If Not IsNull(pFeature.Value(lngRegionIndex)) Then
      lngCounter = lngCounter + 1
      ReDim Preserve varShorelineData(5, lngCounter)
      varShorelineData(0, lngCounter) = pFeature.Value(lngNameIndex)
      varShorelineData(1, lngCounter) = pFeature.Value(lngRegionIndex)
      varShorelineData(2, lngCounter) = pFeature.Value(lngLengthIndex)
      varShorelineData(3, lngCounter) = pFeature.OID
      varShorelineData(4, lngCounter) = 0   ' COUNT OF COUNTRIES THAT CORRESPOND WITH THIS
      varShorelineData(5, lngCounter) = pFeature.Value(lngNameIndex)   ' VERBATIM NAME
    
      If varShorelineData(0, lngCounter) = "Anguilla" Then varShorelineData(0, lngCounter) = "United Kingdom"
      If varShorelineData(0, lngCounter) = "Aruba" Then varShorelineData(0, lngCounter) = "Netherlands"
      If varShorelineData(0, lngCounter) = "Bird Island" Then varShorelineData(0, lngCounter) = "Venezuela"
      If varShorelineData(0, lngCounter) = "British Virgin Islands" Then varShorelineData(0, lngCounter) = "United Kingdom"
      If varShorelineData(0, lngCounter) = "Cayman Islands" Then varShorelineData(0, lngCounter) = "United Kingdom"
      If varShorelineData(0, lngCounter) = "Channel Islands" Then varShorelineData(0, lngCounter) = "United Kingdom"
      If varShorelineData(0, lngCounter) = "French Guiana" Then varShorelineData(0, lngCounter) = "France"
      If varShorelineData(0, lngCounter) = "Gaza Strip" Then varShorelineData(0, lngCounter) = "Palestine"
      If varShorelineData(0, lngCounter) = "Gibraltar" Then varShorelineData(0, lngCounter) = "United Kingdom"
      If varShorelineData(0, lngCounter) = "Guadeloupe" Then varShorelineData(0, lngCounter) = "France"
      If varShorelineData(0, lngCounter) = "Gulf of Mexico coastline in USA" Then varShorelineData(0, lngCounter) = "United States"
      If varShorelineData(0, lngCounter) = "Isle of Man" Then varShorelineData(0, lngCounter) = "United Kingdom"
      If varShorelineData(0, lngCounter) = "Martinique" Then varShorelineData(0, lngCounter) = "France"
      If varShorelineData(0, lngCounter) = "Montserrat" Then varShorelineData(0, lngCounter) = "United Kingdom"
      If varShorelineData(0, lngCounter) = "Navassa Island" Then varShorelineData(0, lngCounter) = "Haiti"
      If varShorelineData(0, lngCounter) = "Puerto Rico" Then varShorelineData(0, lngCounter) = "United States"
      If varShorelineData(0, lngCounter) = "Russian Federation" Then varShorelineData(0, lngCounter) = "Russia"
      If varShorelineData(0, lngCounter) = "Russian Federation" Then varShorelineData(0, lngCounter) = "Russia"
      If varShorelineData(0, lngCounter) = "Syrian Arab Republic" Then varShorelineData(0, lngCounter) = "Syria"
      If varShorelineData(0, lngCounter) = "Turks and Caicos islands" Then varShorelineData(0, lngCounter) = "United Kingdom"
      If varShorelineData(0, lngCounter) = "U.K. of Great Britain and Northern Ireland" Then varShorelineData(0, lngCounter) = "United Kingdom"
      If varShorelineData(0, lngCounter) = "U.K. of Great Britain and Northern Ireland" Then varShorelineData(0, lngCounter) = "United Kingdom"
      If varShorelineData(0, lngCounter) = "United States Virgin Islands" Then varShorelineData(0, lngCounter) = "United States"
    
    End If
    Set pFeature = pFCursor.NextFeature
  Loop
  
  Dim strReport As String
  Dim lngIndex As Long
  Dim strSubReport As String
  Dim booFoundSomething As Boolean
  Dim strShoreName As String
  Dim strShoreRegion As String
  Dim strShoreRegions() As String
  Dim lngShoreCounter As Long
  Dim lngCountryCounter As Long
  Dim strSovereign As String
  Dim lngShoreCount As Long
  
  Set pCursor = pSovTable.Search(Nothing, False)
  Set pRow = pCursor.NextRow
  
  Dim strPrefix As String
  Dim strSuffix As String
  Call MyGeneralOperations.ReturnQuerySpecialCharacters(pShoreLineFClass, strPrefix, strSuffix)
  
  Dim strQueryString As String
  Dim VarDataPerSov_Carib() As Variant
  Dim VarDataPerSov_Euro() As Variant
  ' 0) SOVEREIGN NAME
  ' 1) QUERY STRING
  ' 2) CUMULATIVE LENGTH
  
  lngCountryCounter = 0
  Do Until pRow Is Nothing ' Or lngCountryCounter > 5
    lngCountryCounter = lngCountryCounter + 1
    strSovereign = pRow.Value(lngSovIndex)
    
    ReDim VarDataPerSov_Carib(2)
    VarDataPerSov_Carib(0) = strSovereign
    VarDataPerSov_Carib(1) = ""
    VarDataPerSov_Carib(2) = 0
    
    ReDim VarDataPerSov_Euro(2)
    VarDataPerSov_Euro(0) = strSovereign
    VarDataPerSov_Euro(1) = ""
    VarDataPerSov_Euro(2) = 0
         
    If strSovereign = "Colombia + Joint Regime" Then
      strSovereign = "Colombia"
         
    ElseIf strSovereign = "Jamaica + Joint Regime" Then
      strSovereign = "Jamaica"
         
    ElseIf strSovereign = "Joint Regime" Then
      strSovereign = "Jamaica + Colombia Joint Regime"
      
    End If
    
    booFoundSomething = False
    lngShoreCounter = -1
    For lngIndex = 0 To UBound(varShorelineData, 2)
      strShoreName = varShorelineData(0, lngIndex)
      strShoreRegion = varShorelineData(1, lngIndex)
      
      If StrComp(strShoreName, strSovereign, vbTextCompare) = 0 Then
'      If InStr(1, strSovereign, strShoreName, vbTextCompare) > 0 Or _
'            InStr(1, strSovereign, strShoreName, vbTextCompare) > 0 Then
        lngShoreCounter = lngShoreCounter + 1
        ReDim Preserve strShoreRegions(lngShoreCounter)
        strShoreRegions(lngShoreCounter) = strShoreRegion
        booFoundSomething = True
        lngShoreCount = varShorelineData(4, lngIndex)
        varShorelineData(4, lngIndex) = lngShoreCount + 1
        
        If strShoreRegion = "Caribbean" Then
          VarDataPerSov_Carib(1) = VarDataPerSov_Carib(1) & strPrefix & "OBJECTID" & strSuffix & " = " & _
              Format(varShorelineData(3, lngIndex), "0") & " OR "
          VarDataPerSov_Carib(2) = VarDataPerSov_Carib(2) + varShorelineData(2, lngIndex)
        Else
          VarDataPerSov_Euro(1) = VarDataPerSov_Euro(1) & strPrefix & "OBJECTID" & strSuffix & " = " & _
              Format(varShorelineData(3, lngIndex), "0") & " OR "
          VarDataPerSov_Euro(2) = VarDataPerSov_Euro(2) + varShorelineData(2, lngIndex)
        End If
      End If
    Next lngIndex
    strSubReport = ""
    
    If VarDataPerSov_Carib(2) > 0 Then
      strQueryString = VarDataPerSov_Carib(1)
      If Right(strQueryString, 4) = " OR " Then strQueryString = Left(strQueryString, Len(strQueryString) - 4)
      VarDataPerSov_Carib(1) = strQueryString
      pCaribbeanColl.Add VarDataPerSov_Carib, pRow.Value(lngSovIndex)  ' DON'T USE strSovereign because it might have been changed...
    End If
    
    If VarDataPerSov_Euro(2) > 0 Then
      strQueryString = VarDataPerSov_Euro(1)
      If Right(strQueryString, 4) = " OR " Then strQueryString = Left(strQueryString, Len(strQueryString) - 4)
      VarDataPerSov_Euro(1) = strQueryString
      pEuropeanColl.Add VarDataPerSov_Euro, pRow.Value(lngSovIndex)  ' DON'T USE strSovereign because it might have been changed...
    End If
    
    If VarDataPerSov_Euro(2) = 0 And VarDataPerSov_Carib(2) = 0 Then
      Debug.Print "No Shorelines for '" & strSovereign & "'..."
    End If
    
    If Not booFoundSomething Then
      strReport = strReport & CStr(lngCountryCounter) & "] " & strSovereign & " ***** Found No Shorelines!" & _
         vbCrLf & vbCrLf
    Else
      strSubReport = CStr(lngCountryCounter) & "] " & strSovereign & ": " & CStr(lngShoreCounter + 1) & _
          IIf(lngShoreCounter = 0, " Region:", " Regions:") & vbCrLf
      QuickSort.StringsAscending strShoreRegions, 0, lngShoreCounter
      For lngIndex = 0 To UBound(strShoreRegions)
        strShoreRegion = strShoreRegions(lngIndex)
        strSubReport = strSubReport & "  --> " & strShoreRegion & vbCrLf
      Next lngIndex
      strReport = strReport & strSubReport & vbCrLf
    End If
    
    Set pRow = pCursor.NextRow
  Loop
  
  strReport = strReport & vbCrLf & "---------------------------------" & vbCrLf & _
      "Shoreline Countries Not Included Above:" & vbCrLf
  
  lngShoreCounter = 0
  For lngIndex = 0 To UBound(varShorelineData, 2)
    If varShorelineData(4, lngIndex) = 0 Then
      lngShoreCounter = lngShoreCounter + 1
      strReport = strReport & "  " & Format(lngShoreCounter, "0") & "] " & _
          varShorelineData(0, lngIndex) & "  [" & varShorelineData(1, lngIndex) & "]" & vbCrLf
    End If
  Next lngIndex
  
  For lngIndex = 0 To UBound(varShorelineData, 2)
    If varShorelineData(4, lngIndex) = 0 Then
      lngShoreCounter = lngShoreCounter + 1
      strReport = strReport & "  If varShorelineData(0, lngCounter) = " & Chr(34) & _
          varShorelineData(0, lngIndex) & Chr(34) & " Then varShorelineData(0, lngCounter) = " & Chr(34) & Chr(34) & vbCrLf
    End If
  Next lngIndex
  
'  Dim pDataObj As New MSForms.DataObject
'  pDataObj.Clear
'  pDataObj.SetText strReport
'  pDataObj.PutInClipboard
  
  
'  Set BuildCollectionOfShorelineData = pReturn
  
ClearMemory:
  Set pCursor = Nothing
  Set pRow = Nothing
  Erase varShorelineData
  Set pShoreLineFClass = Nothing
  Set pWS = Nothing
  Set pWSFact = Nothing
  Set pFeature = Nothing
  Set pFCursor = Nothing
  Erase strShoreRegions
  Erase VarDataPerSov_Carib
  Erase VarDataPerSov_Euro


End Function


Public Sub MakeLegend(dblAreas() As Double, pCollOfSymbols As Collection, _
      varArrayOfRegionalStats() As Variant, pMxDoc As IMxDocument, pApp As IMxApplication, _
      dblLegendBottomY As Double, dblProtectedArea As Double)
  
  Dim pGContainer As IGraphicsContainer
  Set pGContainer = pMxDoc.PageLayout
  
  Dim lngRegionCount As Long
  Dim lngDepthCount As Long
  Dim lngDistanceCount As Long
  
  Dim varRegions() As Variant ' 2 x 3 array, Index 0 = Boolean, if region found, Index 1 = Region Name, Index 2 = Area
  varRegions = ReturnArrayOfRegionBooleansAndAreas(varArrayOfRegionalStats, lngRegionCount)
  
  Dim varDepthBands() As Variant ' 2 x 3 array, Index 0 = Boolean, if depth band found, Index 1 = band Name, Index 2 = Area
  Dim varDistanceBands() As Variant ' 2 x 3 array, Index 0 = Boolean, if distance band found, Index 1 = band Name, Index 2 = Area
  Call FillArrayOfDepthAndDistanceBands(dblAreas, varDepthBands, varDistanceBands, lngDepthCount, lngDistanceCount)
  
  ' GET TOP
  Dim pElementArray As esriSystem.IArray
  Dim pMapElem As IElement
  Set pElementArray = MyGeneralOperations.ReturnGraphicsByNameFromLayout(pMxDoc, "Protected", True)
  Set pMapElem = pElementArray.Element(0)
  
  Dim pDisplay As IDisplay
  Set pDisplay = pApp.Display
  
  Dim pMapEnv As IEnvelope
  Set pMapEnv = New Envelope
  pMapElem.QueryBounds pDisplay, pMapEnv
  
  Dim dblTop As Double
  dblTop = pMapEnv.YMin
  dblLegendBottomY = dblTop
  
  Dim lngIndex As Long
  Dim dblArea As Double
  Dim strName As String
  Dim booExists As Boolean
  
  Debug.Print
  Debug.Print "Regions:"
  For lngIndex = 0 To UBound(varRegions, 2)
    booExists = varRegions(0, lngIndex)
    strName = varRegions(1, lngIndex)
    dblArea = varRegions(2, lngIndex)
    Debug.Print strName & " Exists = " & CStr(booExists) & ", Area = " & Format(dblArea, "#,##0") & " sq. km."
  Next lngIndex
  
  Debug.Print
  Debug.Print "Depth Bands:"
  For lngIndex = 0 To UBound(varDepthBands, 2)
    booExists = varDepthBands(0, lngIndex)
    strName = varDepthBands(1, lngIndex)
    dblArea = varDepthBands(2, lngIndex)
    Debug.Print strName & " Exists = " & CStr(booExists) & ", Area = " & Format(dblArea, "#,##0") & " sq. km."
  Next lngIndex
  
  Debug.Print
  Debug.Print "Distance Bands:"
  For lngIndex = 0 To UBound(varDistanceBands, 2)
    booExists = varDistanceBands(0, lngIndex)
    strName = varDistanceBands(1, lngIndex)
    dblArea = varDistanceBands(2, lngIndex)
    Debug.Print strName & " Exists = " & CStr(booExists) & ", Area = " & Format(dblArea, "#,##0") & " sq. km."
  Next lngIndex
  
  Dim dblLeft As Double
  dblLeft = 0.5
  
  Dim pElement As IElement
  Dim lngCounter As Long
  Dim pFillSymbol As ISimpleFillSymbol
  Dim pOrigin As IPoint
  Dim pShiftPoint As IPoint
  Dim dblLegendX As Double
  Dim dblLegendY As Double
  Dim pTestPoint As IPoint
  Dim dblShiftFromTop As Double
  Dim pArialBold As ITextSymbol
  Dim pTextElem As ITextElement
  Dim pTextGeomElem As IElement
  Dim pTextOrigin As IPoint
  Dim dblTextFarRight As Double
  Dim dblTextFarLeft As Double
  Dim dblTextTop As Double
  Dim pTextEnv As IEnvelope
  Dim pElementProperties As IElementProperties
  Dim pTotalEnv As IEnvelope
  Dim pFinalElement As IElement
  Dim pArrayOfElements As esriSystem.IArray
  Dim pUnderlineElement As IElement
  Set pArrayOfElements = New esriSystem.Array
  
  Set pTextEnv = New Envelope
  
  ' DISTANCE BANDS
  Dim pDistanceGroupElement As IGroupElement
  Set pDistanceGroupElement = New GroupElement
  
  dblShiftFromTop = 1.35
  
  lngCounter = 0
  dblLegendX = 1.5
  dblLegendY = dblTop - dblShiftFromTop
  dblTextFarLeft = dblLegendX
  dblTextFarRight = dblLegendX
  dblTextTop = dblLegendY
  For lngIndex = 0 To lngDistanceCount - 1
    booExists = varDistanceBands(0, lngIndex)
    If booExists Then
      lngCounter = lngCounter + 1
      strName = varDistanceBands(1, lngIndex)
      dblArea = varDistanceBands(2, lngIndex)
      Set pFillSymbol = pCollOfSymbols.Item(strName)
      Set pElement = MakePolygonSymbol(pFillSymbol, pMxDoc, pOrigin)
      Set pShiftPoint = New Point
      pShiftPoint.X = dblLegendX
      pShiftPoint.Y = dblLegendY
      MyGeneralOperations.Move_Element pElement, pOrigin, pShiftPoint
      pElement.QueryBounds pDisplay, pTextEnv
      If pTextEnv.XMin < dblTextFarLeft Then dblTextFarLeft = pTextEnv.XMin
      If pTextEnv.YMax > dblTextTop Then dblTextTop = pTextEnv.YMax
      pDistanceGroupElement.AddElement pElement
      
      Set pArialBold = ReturnArialBoldCentered
      pArialBold.HorizontalAlignment = esriTHALeft
      pArialBold.VerticalAlignment = esriTVACenter
      Set pTextOrigin = New Point
      pTextOrigin.X = pTextEnv.XMax + 0.1 ' dblLegendX + 0.95
      pTextOrigin.Y = pShiftPoint.Y
      
      Set pElement = New TextElement
      Set pTextElem = pElement
      pTextElem.Text = strName '& ", " & Format(dblArea, "0") & " Km<SUP>2</SUP>]"
      pTextElem.Symbol = pArialBold
      pElement.Geometry = pTextOrigin
      pElement.QueryBounds pDisplay, pTextEnv
      If pTextEnv.XMax > dblTextFarRight Then dblTextFarRight = pTextEnv.XMax
      If pTextEnv.YMax > dblTextTop Then dblTextTop = pTextEnv.YMax
      pDistanceGroupElement.AddElement pElement
            
      If lngCounter = 3 Then
        dblLegendY = dblTop - dblShiftFromTop
        Set pTestPoint = MyGeneralOperations.Get_Element_Or_Envelope_Point(pElement, ENUM_Center_Right)
        dblLegendX = dblTextFarRight + 1.25
      Else
        dblLegendY = dblLegendY - 0.9
      End If
      
    End If
  Next lngIndex
      
  Set pArialBold = ReturnArialBoldCentered
  pArialBold.size = pArialBold.size + 4
  pArialBold.HorizontalAlignment = esriTHACenter
  pArialBold.VerticalAlignment = esriTVABottom
  Set pTextOrigin = New Point
  pTextOrigin.X = dblTextFarLeft + ((dblTextFarRight - dblTextFarLeft) / 2)
  pTextOrigin.Y = dblTextTop + 0.15
  
  Set pElement = New TextElement
  Set pTextElem = pElement
  pTextElem.Text = "Distance Bands"
  pTextElem.Symbol = pArialBold
  pElement.Geometry = pTextOrigin
  pElement.QueryBounds pDisplay, pTextEnv
  If pTextEnv.XMax > dblTextFarRight Then dblTextFarRight = pTextEnv.XMax
  pDistanceGroupElement.AddElement pElement
  
  Set pUnderlineElement = MakeUnderlineSymbol(dblTextFarLeft, dblTextFarRight, dblTextTop, pMxDoc)
  pDistanceGroupElement.AddElement pUnderlineElement
  MyGeneralOperations.DeleteGraphicsByName pMxDoc, "Cumulative_Legend", True
  
  Set pElementProperties = pDistanceGroupElement
  pElementProperties.Name = "Cumulative_Legend"
  Set pTotalEnv = New Envelope
  Set pFinalElement = pDistanceGroupElement
  pFinalElement.QueryBounds pDisplay, pTotalEnv
  
  If pTotalEnv.YMin < dblLegendBottomY Then dblLegendBottomY = pTotalEnv.YMin
  pGContainer.AddElement pDistanceGroupElement, 0
  pArrayOfElements.Add pDistanceGroupElement
  
  
  ' DEPTH BANDS
  Dim pDepthGroupElement As IGroupElement
  Set pDepthGroupElement = New GroupElement
  
  dblShiftFromTop = 1.35
  
  lngCounter = 0
  dblLegendX = pTotalEnv.XMax + 1.5
  dblLegendY = dblTop - dblShiftFromTop
  dblTextFarLeft = dblLegendX
  dblTextFarRight = dblLegendX
  dblTextTop = dblLegendY
  For lngIndex = 0 To lngDepthCount - 1
    booExists = varDepthBands(0, lngIndex)
    If booExists Then
      lngCounter = lngCounter + 1
      strName = varDepthBands(1, lngIndex)
      dblArea = varDepthBands(2, lngIndex)
      Set pFillSymbol = pCollOfSymbols.Item(strName)
      Set pElement = MakePolygonSymbol(pFillSymbol, pMxDoc, pOrigin)
      Set pShiftPoint = New Point
      pShiftPoint.X = dblLegendX
      pShiftPoint.Y = dblLegendY
      MyGeneralOperations.Move_Element pElement, pOrigin, pShiftPoint
      pElement.QueryBounds pDisplay, pTextEnv
      If pTextEnv.XMin < dblTextFarLeft Then dblTextFarLeft = pTextEnv.XMin
      If pTextEnv.YMax > dblTextTop Then dblTextTop = pTextEnv.YMax
      pDepthGroupElement.AddElement pElement
      
      Set pArialBold = ReturnArialBoldCentered
      pArialBold.HorizontalAlignment = esriTHALeft
      pArialBold.VerticalAlignment = esriTVACenter
      Set pTextOrigin = New Point
      pTextOrigin.X = pTextEnv.XMax + 0.1 ' dblLegendX + 0.95
      pTextOrigin.Y = pShiftPoint.Y
      
      Set pElement = New TextElement
      Set pTextElem = pElement
      pTextElem.Text = strName '& ", " & Format(dblArea, "0") & " Km<SUP>2</SUP>]"
      pTextElem.Symbol = pArialBold
      pElement.Geometry = pTextOrigin
      pElement.QueryBounds pDisplay, pTextEnv
      If pTextEnv.XMax > dblTextFarRight Then dblTextFarRight = pTextEnv.XMax
      If pTextEnv.YMax > dblTextTop Then dblTextTop = pTextEnv.YMax
      pDepthGroupElement.AddElement pElement
            
      If lngCounter = 3 Then
        dblLegendY = dblTop - dblShiftFromTop
        Set pTestPoint = MyGeneralOperations.Get_Element_Or_Envelope_Point(pElement, ENUM_Center_Right)
        dblLegendX = dblTextFarRight + 1.25
      Else
        dblLegendY = dblLegendY - 0.9
      End If
      
    End If
  Next lngIndex
      
  Set pArialBold = ReturnArialBoldCentered
  pArialBold.size = pArialBold.size + 4
  pArialBold.HorizontalAlignment = esriTHACenter
  pArialBold.VerticalAlignment = esriTVABottom
  Set pTextOrigin = New Point
  pTextOrigin.X = dblTextFarLeft + ((dblTextFarRight - dblTextFarLeft) / 2)
  pTextOrigin.Y = dblTextTop + 0.15
  
  Set pElement = New TextElement
  Set pTextElem = pElement
  pTextElem.Text = "Depth Bands"
  pTextElem.Symbol = pArialBold
  pElement.Geometry = pTextOrigin
  pElement.QueryBounds pDisplay, pTextEnv
  If pTextEnv.XMax > dblTextFarRight Then dblTextFarRight = pTextEnv.XMax
  pDepthGroupElement.AddElement pElement
  
  Set pUnderlineElement = MakeUnderlineSymbol(dblTextFarLeft, dblTextFarRight, dblTextTop, pMxDoc)
  pDepthGroupElement.AddElement pUnderlineElement
    
  MyGeneralOperations.DeleteGraphicsByName pMxDoc, "Cumulative_Legend_Distance", True
  
  Set pElementProperties = pDepthGroupElement
  pElementProperties.Name = "Cumulative_Legend_Distance"
  Set pTotalEnv = New Envelope
  Set pFinalElement = pDepthGroupElement
  pFinalElement.QueryBounds pDisplay, pTotalEnv
  
  If pTotalEnv.YMin < dblLegendBottomY Then dblLegendBottomY = pTotalEnv.YMin
'  Dim pFromPoint As IPoint
'  Set pFromPoint = New Point
'  pFromPoint.PutCoords pTotalEnv.XMin + (pTotalEnv.Width / 2), pTotalEnv.YMax
'
'  MyGeneralOperations.Move_Element pDepthGroupElement, pFromPoint, pTopCenter
'
'  pFinalElement.QueryBounds pDisplay, pTotalEnv
'  Set pBottomCenterToFill = New Point
'  pBottomCenterToFill.PutCoords pTotalEnv.XMin + (pTotalEnv.Width / 2), pTotalEnv.YMin
  
  pGContainer.AddElement pDepthGroupElement, 0
  pArrayOfElements.Add pDepthGroupElement
  
    
  ' Protection
  Dim pProtectionGroupElement As IGroupElement
  Set pProtectionGroupElement = New GroupElement
  
  dblShiftFromTop = 1.35
  
  lngCounter = 0
  dblLegendX = pTotalEnv.XMax + 1.5
  dblLegendY = dblTop - dblShiftFromTop
  dblTextFarLeft = dblLegendX
  dblTextFarRight = dblLegendX
  dblTextTop = dblLegendY
'  For lngIndex = 0 To lngDepthCount - 1
'    booExists = varDepthBands(0, lngIndex)
'    If booExists Then
      lngCounter = lngCounter + 1
      strName = "Protected"
      dblArea = dblProtectedArea
      Set pFillSymbol = pCollOfSymbols.Item(strName)
      Set pElement = MakePolygonSymbol(pFillSymbol, pMxDoc, pOrigin)
      Set pShiftPoint = New Point
      pShiftPoint.X = dblLegendX
      pShiftPoint.Y = dblLegendY
      MyGeneralOperations.Move_Element pElement, pOrigin, pShiftPoint
      pElement.QueryBounds pDisplay, pTextEnv
      If pTextEnv.XMin < dblTextFarLeft Then dblTextFarLeft = pTextEnv.XMin
      If pTextEnv.YMax > dblTextTop Then dblTextTop = pTextEnv.YMax
      pProtectionGroupElement.AddElement pElement
      
      Set pArialBold = ReturnArialBoldCentered
      pArialBold.HorizontalAlignment = esriTHALeft
      pArialBold.VerticalAlignment = esriTVACenter
      Set pTextOrigin = New Point
      pTextOrigin.X = pTextEnv.XMax + 0.1 ' dblLegendX + 0.95
      pTextOrigin.Y = pShiftPoint.Y
      
      Set pElement = New TextElement
      Set pTextElem = pElement
      pTextElem.Text = "Protected Areas" '& ", " & Format(dblArea, "0") & " Km<SUP>2</SUP>]"
      pTextElem.Symbol = pArialBold
      pElement.Geometry = pTextOrigin
      pElement.QueryBounds pDisplay, pTextEnv
      If pTextEnv.XMax > dblTextFarRight Then dblTextFarRight = pTextEnv.XMax
      If pTextEnv.YMax > dblTextTop Then dblTextTop = pTextEnv.YMax
      pProtectionGroupElement.AddElement pElement
            
      If lngCounter = 3 Then
        dblLegendY = dblTop - dblShiftFromTop
        Set pTestPoint = MyGeneralOperations.Get_Element_Or_Envelope_Point(pElement, ENUM_Center_Right)
        dblLegendX = dblTextFarRight + 1.25
      Else
        dblLegendY = dblLegendY - 0.9
      End If
      
'    End If
'  Next lngIndex
      
  Set pArialBold = ReturnArialBoldCentered
  pArialBold.size = pArialBold.size + 4
  pArialBold.HorizontalAlignment = esriTHACenter
  pArialBold.VerticalAlignment = esriTVABottom
  Set pTextOrigin = New Point
  pTextOrigin.X = dblTextFarLeft + ((dblTextFarRight - dblTextFarLeft) / 2)
  pTextOrigin.Y = dblTextTop + 0.15
  
  Set pElement = New TextElement
  Set pTextElem = pElement
  pTextElem.Text = "Protected"
  pTextElem.Symbol = pArialBold
  pElement.Geometry = pTextOrigin
  pElement.QueryBounds pDisplay, pTextEnv
  If pTextEnv.XMax > dblTextFarRight Then dblTextFarRight = pTextEnv.XMax
  pProtectionGroupElement.AddElement pElement
  
  Set pUnderlineElement = MakeUnderlineSymbol(dblTextFarLeft, dblTextFarRight, dblTextTop, pMxDoc)
  pProtectionGroupElement.AddElement pUnderlineElement
    
  MyGeneralOperations.DeleteGraphicsByName pMxDoc, "Cumulative_Legend_Protection", True
  
  Set pElementProperties = pProtectionGroupElement
  pElementProperties.Name = "Cumulative_Legend_Protection"
  Set pTotalEnv = New Envelope
  Set pFinalElement = pProtectionGroupElement
  pFinalElement.QueryBounds pDisplay, pTotalEnv
  
  If pTotalEnv.YMin < dblLegendBottomY Then dblLegendBottomY = pTotalEnv.YMin
  
'  Dim pFromPoint As IPoint
'  Set pFromPoint = New Point
'  pFromPoint.PutCoords pTotalEnv.XMin + (pTotalEnv.Width / 2), pTotalEnv.YMax
'
'  MyGeneralOperations.Move_Element pProtectionGroupElement, pFromPoint, pTopCenter
'
'  pFinalElement.QueryBounds pDisplay, pTotalEnv
'  Set pBottomCenterToFill = New Point
'  pBottomCenterToFill.PutCoords pTotalEnv.XMin + (pTotalEnv.Width / 2), pTotalEnv.YMin
  
  pGContainer.AddElement pProtectionGroupElement, 0
  pArrayOfElements.Add pProtectionGroupElement
  
  
  
  ' REGIONS
  Dim pRegionGroupElement As IGroupElement
  Set pRegionGroupElement = New GroupElement
  
  dblShiftFromTop = 1.35
  
  lngCounter = 0
  dblLegendX = pTotalEnv.XMax + 1.5
  dblLegendY = dblTop - dblShiftFromTop
  dblTextFarLeft = dblLegendX
  dblTextFarRight = dblLegendX
  dblTextTop = dblLegendY
  For lngIndex = 0 To UBound(varRegions, 2) ' lngRegionCount - 1
    booExists = varRegions(0, lngIndex)
    If booExists Then
      lngCounter = lngCounter + 1
      strName = varRegions(1, lngIndex)
      dblArea = varRegions(2, lngIndex)
      Set pFillSymbol = pCollOfSymbols.Item(strName)
      Set pElement = MakePolygonSymbol(pFillSymbol, pMxDoc, pOrigin)
      Set pShiftPoint = New Point
      pShiftPoint.X = dblLegendX
      pShiftPoint.Y = dblLegendY
      MyGeneralOperations.Move_Element pElement, pOrigin, pShiftPoint
      pElement.QueryBounds pDisplay, pTextEnv
      If pTextEnv.XMin < dblTextFarLeft Then dblTextFarLeft = pTextEnv.XMin
      If pTextEnv.YMax > dblTextTop Then dblTextTop = pTextEnv.YMax
      pRegionGroupElement.AddElement pElement
      
      Set pArialBold = ReturnArialBoldCentered
      pArialBold.HorizontalAlignment = esriTHALeft
      pArialBold.VerticalAlignment = esriTVACenter
      Set pTextOrigin = New Point
      pTextOrigin.X = pTextEnv.XMax + 0.1 ' dblLegendX + 0.95
      pTextOrigin.Y = pShiftPoint.Y
      
      Set pElement = New TextElement
      Set pTextElem = pElement
      pTextElem.Text = strName '& ", " & Format(dblArea, "0") & " Km<SUP>2</SUP>]"
      pTextElem.Symbol = pArialBold
      pElement.Geometry = pTextOrigin
      pElement.QueryBounds pDisplay, pTextEnv
      If pTextEnv.XMax > dblTextFarRight Then dblTextFarRight = pTextEnv.XMax
      If pTextEnv.YMax > dblTextTop Then dblTextTop = pTextEnv.YMax
      pRegionGroupElement.AddElement pElement
            
      If lngCounter = 3 Then
        dblLegendY = dblTop - dblShiftFromTop
        Set pTestPoint = MyGeneralOperations.Get_Element_Or_Envelope_Point(pElement, ENUM_Center_Right)
        dblLegendX = dblTextFarRight + 1.25
      Else
        dblLegendY = dblLegendY - 0.9
      End If
      
    End If
  Next lngIndex
      
  Set pArialBold = ReturnArialBoldCentered
  pArialBold.size = pArialBold.size + 4
  pArialBold.HorizontalAlignment = esriTHACenter
  pArialBold.VerticalAlignment = esriTVABottom
  Set pTextOrigin = New Point
  pTextOrigin.X = dblTextFarLeft + ((dblTextFarRight - dblTextFarLeft) / 2)
  pTextOrigin.Y = dblTextTop + 0.15
  
  Set pElement = New TextElement
  Set pTextElem = pElement
  pTextElem.Text = IIf(lngRegionCount = 1, "Region", "Regions")
  pTextElem.Symbol = pArialBold
  pElement.Geometry = pTextOrigin
  pElement.QueryBounds pDisplay, pTextEnv
  If pTextEnv.XMax > dblTextFarRight Then dblTextFarRight = pTextEnv.XMax
  pRegionGroupElement.AddElement pElement
  
  Set pUnderlineElement = MakeUnderlineSymbol(dblTextFarLeft, dblTextFarRight, dblTextTop, pMxDoc)
  pRegionGroupElement.AddElement pUnderlineElement
    
  MyGeneralOperations.DeleteGraphicsByName pMxDoc, "Cumulative_Legend_Region", True
  
  Set pElementProperties = pRegionGroupElement
  pElementProperties.Name = "Cumulative_Legend_Region"
  Set pTotalEnv = New Envelope
  Set pFinalElement = pRegionGroupElement
  pFinalElement.QueryBounds pDisplay, pTotalEnv
  
  If pTotalEnv.YMin < dblLegendBottomY Then dblLegendBottomY = pTotalEnv.YMin
'  Dim pFromPoint As IPoint
'  Set pFromPoint = New Point
'  pFromPoint.PutCoords pTotalEnv.XMin + (pTotalEnv.Width / 2), pTotalEnv.YMax
'
'  MyGeneralOperations.Move_Element pRegionGroupElement, pFromPoint, pTopCenter
'
'  pFinalElement.QueryBounds pDisplay, pTotalEnv
'  Set pBottomCenterToFill = New Point
'  pBottomCenterToFill.PutCoords pTotalEnv.XMin + (pTotalEnv.Width / 2), pTotalEnv.YMin
  
  pGContainer.AddElement pRegionGroupElement, 0
  pArrayOfElements.Add pRegionGroupElement
  
  Call DistributeElementsHorizontally(pArrayOfElements, 0, 29.7, pDisplay)
  
ClearMemory:
  Set pGContainer = Nothing
  Erase varRegions
  Erase varDepthBands
  Erase varDistanceBands
  Set pElementArray = Nothing
  Set pMapElem = Nothing
  Set pDisplay = Nothing
  Set pMapEnv = Nothing
  Set pElement = Nothing
  Set pFillSymbol = Nothing
  Set pOrigin = Nothing
  Set pShiftPoint = Nothing
  Set pTestPoint = Nothing
  Set pArialBold = Nothing
  Set pTextElem = Nothing
  Set pTextGeomElem = Nothing
  Set pTextOrigin = Nothing
  Set pTextEnv = Nothing
  Set pElementProperties = Nothing
  Set pTotalEnv = Nothing
  Set pFinalElement = Nothing
  Set pArrayOfElements = Nothing
  Set pUnderlineElement = Nothing
  Set pDistanceGroupElement = Nothing
  Set pDepthGroupElement = Nothing
  Set pProtectionGroupElement = Nothing
  Set pRegionGroupElement = Nothing


End Sub

Public Sub DistributeElementsHorizontally(pArrayOfElements As esriSystem.IArray, dblMin As Double, _
    dblMax As Double, pDisplay As IDisplay)

  Dim pEnv As IEnvelope
  Dim pElement As IElement
  Dim dblCumulativeWidth As Double
  Dim lngIndex As Long
  
  Set pEnv = New Envelope
  
  For lngIndex = 0 To pArrayOfElements.Count - 1
    Set pElement = pArrayOfElements.Element(lngIndex)
    pElement.QueryBounds pDisplay, pEnv
    dblCumulativeWidth = dblCumulativeWidth + pEnv.Width
  Next lngIndex
  
  Dim dblRemainder As Double
  dblRemainder = (dblMax - dblMin) - dblCumulativeWidth
  
  Dim dblGap As Double
  dblGap = dblRemainder / (pArrayOfElements.Count + 1)
  
  Dim pStartPoint As IPoint
  Dim pEndPoint As IPoint
  Set pElement = pArrayOfElements.Element(0)
  Set pStartPoint = MyGeneralOperations.Get_Element_Or_Envelope_Point(pElement, ENUM_Center_Left)
  Set pEndPoint = New Point
  pEndPoint.X = dblMin + dblGap
  pEndPoint.Y = pStartPoint.Y
  MyGeneralOperations.Move_Element pElement, pStartPoint, pEndPoint
  pElement.QueryBounds pDisplay, pEnv
  
  If pArrayOfElements.Count > 1 Then
    For lngIndex = 1 To pArrayOfElements.Count - 1
      Set pElement = pArrayOfElements.Element(lngIndex)
      Set pStartPoint = MyGeneralOperations.Get_Element_Or_Envelope_Point(pElement, ENUM_Center_Left)
      Set pEndPoint = New Point
      pEndPoint.X = pEnv.XMax + dblGap
      pEndPoint.Y = pStartPoint.Y
      MyGeneralOperations.Move_Element pElement, pStartPoint, pEndPoint
      pElement.QueryBounds pDisplay, pEnv
    Next lngIndex
  End If
  
ClearMemory:
  Set pEnv = Nothing
  Set pElement = Nothing
  Set pStartPoint = Nothing
  Set pEndPoint = Nothing


End Sub

Public Function MakeUnderlineSymbol(dblLeft As Double, dblRight As Double, dblY As Double, _
      pMxDoc As IMxDocument) As IElement
      
  Dim pPolyline As IPolyline
  Dim pPtColl As IPointCollection
  Dim pPoint As IPoint
  
  Set pPolyline = New Polyline
  Set pPtColl = pPolyline
  Set pPoint = New Point
  pPoint.PutCoords dblLeft, dblY + 0.13
  pPtColl.AddPoint pPoint
  pPoint.PutCoords dblRight, dblY + 0.13
  pPtColl.AddPoint pPoint
  
  Dim pLineSym As ILineSymbol
  Set pLineSym = New SimpleLineSymbol
  Dim pColor As IRgbColor
  Set pColor = New RgbColor
  pColor.RGB = RGB(0, 0, 0)
  
  pLineSym.Color = pColor
  pLineSym.Width = 1
  
  Dim pReturn As IElement
  Set pReturn = MyGeneralOperations.Graphic_ReturnElementFromGeometry3(pMxDoc, pPolyline, "Legend", pLineSym, _
      True, False)
  
  Set MakeUnderlineSymbol = pReturn
  
  Set pPolyline = Nothing
  Set pPtColl = Nothing
  Set pPoint = Nothing
  Set pLineSym = Nothing
  Set pColor = Nothing
  Set pReturn = Nothing
  
End Function
Public Function MakePolygonSymbol(pFill As ISimpleFillSymbol, pMxDoc As IMxDocument, pOrigin As IPoint) As IElement
    
  Dim pCircle As IPolygon
  
  Set pOrigin = New Point
  pOrigin.PutCoords 0, 0
  
  Set pCircle = MyGeometricOperations.CreateEllipseAroundPoint(pOrigin, 0.7, 0.375, 0, 360)
  Dim pReturn As IElement
  Set pReturn = MyGeneralOperations.Graphic_ReturnElementFromGeometry3(pMxDoc, pCircle, "Legend", pFill, _
      True, False)
  
  Set MakePolygonSymbol = pReturn
  
  Set pCircle = Nothing
  Set pReturn = Nothing
  
End Function

Public Sub FillArrayOfDepthAndDistanceBands(dblAreas() As Double, varDepthData() As Variant, _
    varDistanceData() As Variant, lngDepthCount As Long, lngDistanceCount As Long)

      
  ' INDEX 0 = BUFFER DISTANCES
  '   0 = 0 NM
  '   1 = 5 NM
  '   2 = 12 NM
  '   3 = 16 NM
  '   4 = 24 NM
  '   5 = 200 NM
  ' INDEX 1 = DEPTH RANGES
  '   0 = GridCode = 0 [Other]
  '   1 = GridCode = 1 [-10m to -50m]
  '   2 = GridCode = 2 [-50m to -100m]
  '   3 = GridCode = 3 [-100m to -150m]
  '   4 = GridCode = 4 [-150m to -200m]
  '   5 = GridCode = 5 [< -200m]

  ReDim varDepthData(2, 5)
  ReDim varDistanceData(2, 5)
    
  varDepthData(1, 0) = "> -10m"
  varDepthData(1, 1) = "-10m to -50m"
  varDepthData(1, 2) = "-50m to -100m"
  varDepthData(1, 3) = "-100m to -150m"
  varDepthData(1, 4) = "-150m to -200m"
  varDepthData(1, 5) = "< -200m"
  
  varDistanceData(1, 0) = "0 to 5 NM"
  varDistanceData(1, 1) = "5 to 12 NM"
  varDistanceData(1, 2) = "12 to 16 NM"
  varDistanceData(1, 3) = "16 to 24 NM"
  varDistanceData(1, 4) = "24 to 200 NM"
  varDistanceData(1, 5) = "> 200 NM"
  
  Dim dblDepthArea As Double
  Dim dblDistanceArea As Double
  lngDepthCount = 0
  lngDistanceCount = 0
  
  Dim lngIndex As Long
  For lngIndex = 0 To 5
    dblDistanceArea = dblAreas(lngIndex, UBound(dblAreas, 2))
    dblDepthArea = dblAreas(UBound(dblAreas, 1), lngIndex)
    
    If dblDistanceArea > 0 Then lngDistanceCount = lngDistanceCount + 1
    If dblDepthArea > 0 Then lngDepthCount = lngDepthCount + 1
    
    varDepthData(0, lngIndex) = CBool(dblDepthArea > 0)
    varDepthData(2, lngIndex) = dblDepthArea
    
    varDistanceData(0, lngIndex) = CBool(dblDistanceArea > 0)
    varDistanceData(2, lngIndex) = dblDistanceArea
    
  Next lngIndex

End Sub

Public Function ReturnArrayOfRegionBooleansAndAreas(varArrayOfRegionalStats() As Variant, _
      lngRegionCount As Long) As Variant()

  Dim varReturn As Variant
  ReDim varReturn(2, 3)
  Dim lngIndex As Long
  For lngIndex = 0 To UBound(varReturn, 2)
    varReturn(0, lngIndex) = False
  Next lngIndex
  varReturn(1, 0) = "Caribbean"
  varReturn(1, 1) = "Mediterranean"
  varReturn(1, 2) = "Baltic"
  varReturn(1, 3) = "Atlantic"
  
  Dim strRegion As String
  Dim dblArea As Double
  
  lngRegionCount = UBound(varArrayOfRegionalStats, 2) + 1
  
  For lngIndex = 0 To UBound(varArrayOfRegionalStats, 2)
    strRegion = varArrayOfRegionalStats(0, lngIndex)
    dblArea = varArrayOfRegionalStats(1, lngIndex)
    Select Case strRegion
      Case "Caribbean"
        varReturn(0, 0) = True
        varReturn(2, 0) = dblArea
      Case "Mediterranean"
        varReturn(0, 1) = True
        varReturn(2, 1) = dblArea
      Case "Baltic"
        varReturn(0, 2) = True
        varReturn(2, 2) = dblArea
      Case "Atlantic"
        varReturn(0, 3) = True
        varReturn(2, 3) = dblArea
    End Select
  Next lngIndex
  
  ReturnArrayOfRegionBooleansAndAreas = varReturn
  
  Erase varReturn

End Function

Public Function CreateTableOfAreas(dblAreas() As Double, pMxDoc As IMxDocument, _
    strName As String, pApp As IMxApplication, strTableTitle As String, _
    pTopCenter As IPoint, pBottomCenterToFill As IPoint, _
    Optional dblTotalProtected As Double, Optional dblSumWithoutProtection As Double, _
    Optional strCSV_by_CountryReport As String, Optional strSovereign As String) As IGroupElement3

  Dim dblWidth As Double
  Dim dblHeight As Double
  dblWidth = 28.7
  dblHeight = 4
  
  Dim strPrecisionString As String
  strPrecisionString = "0.0000000000"
  
  Dim pGContainer As IGraphicsContainer
  Set pGContainer = pMxDoc.PageLayout
  
  Dim dblIndex As Double
  Dim dblIndex2 As Double
  Dim pArialNormal As ITextSymbol
  Dim pArialBold As ITextSymbol
  Dim pArialItalic As ITextSymbol
  Dim dblWidthInc As Double
  Dim dblHeightInc As Double
  
  Set pArialItalic = ReturnArialCenteredItalic
  Set pArialNormal = ReturnArialCentered
  Set pArialBold = ReturnArialBoldCentered
  
  dblWidthInc = dblWidth / 8
  dblHeightInc = dblHeight / 8
  
  Dim pEmptyBorderFill As ISimpleFillSymbol
  Dim pEmptyBorderPolyline As ISimpleLineSymbol
  Dim pBlack As IRgbColor
  Set pBlack = New RgbColor
  pBlack.RGB = RGB(0, 0, 0)
  
  Set pEmptyBorderPolyline = New SimpleLineSymbol
  pEmptyBorderPolyline.Style = esriSLSSolid
  pEmptyBorderPolyline.Width = 1
  pEmptyBorderPolyline.Color = pBlack
  
  Dim pLightBorderPolyline As ISimpleLineSymbol
  Dim pGray As IRgbColor
  Set pGray = New RgbColor
  pGray.RGB = RGB(200, 200, 200)
  
  Set pLightBorderPolyline = New SimpleLineSymbol
  pLightBorderPolyline.Style = esriSLSSolid
  pLightBorderPolyline.Width = 0.5
  pLightBorderPolyline.Color = pGray
        
  Dim pTranspOutline As ISimpleLineSymbol
  Set pTranspOutline = New SimpleLineSymbol
  pTranspOutline.Style = esriSLSNull
  pTranspOutline.Width = 0
  Dim pBoxColor As IRgbColor
  
  Dim strColorDeepRed As String
  Dim strColorDeepBlue As String
  Dim strColorDeepMagenta As String
  
  strColorDeepRed = "<CLR red = '160' green = '0' blue = '0'>"
  strColorDeepBlue = "<CLR red = '0' green = '0' blue = '160'>"
  strColorDeepMagenta = "<CLR red = '160' green = '0' blue = '160'>"
  
  Set pEmptyBorderFill = New SimpleFillSymbol
  pEmptyBorderFill.Outline = pEmptyBorderPolyline
  pEmptyBorderFill.Style = esriSFSHollow
  
  Dim pGroupElement As IGroupElement
  Dim pPolyElement As IElement
  Dim pFillShapeElement As IFillShapeElement
  Dim pBox As IPolygon
  Dim pEnv As IEnvelope
  Dim pElementProperties As IElementProperties
  Dim dblValue As Double
  Dim dblRowSum As Double
  Dim dblColSum As Double
  Dim dblTotalSum As Double
  Dim strVal As String
  Dim pBoxCenter As IPoint
  Dim pTextSym As ITextSymbol
  Dim pTextElem As ITextElement
  Dim pTextGeomElem As IElement
  
  Dim varRowHeaders() As Variant
  varRowHeaders = Array("", "> -10m", "-10m to -50m", "-50m to -100m", "-100m to -150m", _
      "-150m to -200m", "<-200m", "Total")
  
  Dim varColHeaders() As Variant
  varColHeaders = Array("", "0 to 5 NM", "5 to 12 NM", "12 to 16 NM", "16 to 24 NM", _
      "24 to 200 NM", "> 200 NM", "Total")
  
  dblTotalSum = dblAreas(UBound(dblAreas, 1), UBound(dblAreas, 2))
  
  MyGeneralOperations.DeleteGraphicsByName pMxDoc, strName, True
  Set pGroupElement = New GroupElement
  
  Dim pPolyline As IPolyline
  Dim pPtColl As IPointCollection
  Dim pPoint As IPoint
  Dim pLineElement As IElement
  Dim pLineSymElement As ILineElement
  Dim dblColProp As Double
  Dim dblRowProp As Double
  Dim dblTotalProp As Double
  Dim dblProtectProp As Double
  
  ' FOR CSV FILE
  Dim lngIndex As Long
  Dim lngIndex2 As Long
  
  ' TOP TWO TABLES
  If strName = "Table_Protection" Then
    strCSV_by_CountryReport = strCSV_by_CountryReport & vbCrLf & vbCrLf & ",""" & _
        "All Areas in " & strSovereign & " EEZ Excluding Protected Areas: Cell Values = Area in Sq. Km.""" & _
        ",,,,,,,,,,,""All Areas in " & strSovereign & _
        " EEZ Excluding Protected Areas: Cell Values = Proportion of Total EEZ""" & vbCrLf
  Else
    strCSV_by_CountryReport = strCSV_by_CountryReport & ",""" & _
        "All Areas in " & strSovereign & " EEZ: Cell Values = Area in Sq. """ & _
        ",,,,,,,,,,,""All Areas in " & strSovereign & _
        " EEZ: Cell Values = Proportion of Total EEZ""" & vbCrLf
  End If
  
  strCSV_by_CountryReport = strCSV_by_CountryReport & ","
  For lngIndex = 0 To UBound(varColHeaders)
    strCSV_by_CountryReport = strCSV_by_CountryReport & """" & varColHeaders(lngIndex) & ""","
  Next lngIndex
  strCSV_by_CountryReport = strCSV_by_CountryReport & ",,,"
  For lngIndex = 0 To UBound(varColHeaders)
    strCSV_by_CountryReport = strCSV_by_CountryReport & """" & varColHeaders(lngIndex) & ""","
  Next lngIndex
  strCSV_by_CountryReport = strCSV_by_CountryReport & vbCrLf
  
  For lngIndex = 0 To 6
    strCSV_by_CountryReport = strCSV_by_CountryReport & ",""" & varRowHeaders(lngIndex + 1) & ""","
    For lngIndex2 = 0 To 6
      dblValue = dblAreas(lngIndex2, lngIndex)
      strCSV_by_CountryReport = strCSV_by_CountryReport & Format(dblValue, strPrecisionString) & ","
    Next lngIndex2
    strCSV_by_CountryReport = strCSV_by_CountryReport & ",,"
    
    strCSV_by_CountryReport = strCSV_by_CountryReport & ",""" & varRowHeaders(lngIndex + 1) & ""","
    For lngIndex2 = 0 To 6
      dblValue = dblAreas(lngIndex2, lngIndex)
      If dblValue <> 0 And dblTotalSum <> 0 Then
        dblTotalProp = dblValue / dblTotalSum
      Else
        dblTotalProp = 0
      End If
      strCSV_by_CountryReport = strCSV_by_CountryReport & Format(dblTotalProp, strPrecisionString) & ","
    Next lngIndex2
    strCSV_by_CountryReport = strCSV_by_CountryReport & vbCrLf
  Next lngIndex
  
  strCSV_by_CountryReport = strCSV_by_CountryReport & vbCrLf

  ' BOTTOM TWO TABLES
  If strName = "Table_Protection" Then
    strCSV_by_CountryReport = strCSV_by_CountryReport & ",""" & _
        "All Areas in " & strSovereign & _
        " EEZ Excluding Protected Areas: Cell Values = Proportion of Column [Depth Band]""" & _
        ",,,,,,,,,,,""All Areas in " & strSovereign & _
        " EEZ Excluding Protected Areas: Cell Values = Proportion of Row [Distance Band]""" & vbCrLf
  Else
    strCSV_by_CountryReport = strCSV_by_CountryReport & ",""" & _
        "All Areas in " & strSovereign & " EEZ: Cell Values = Proportion of Column [Depth Band]""" & _
        ",,,,,,,,,,,""All Areas in " & strSovereign & _
        " EEZ: Cell Values = Proportion of Row [Distance Band]""" & vbCrLf
  End If
  
  strCSV_by_CountryReport = strCSV_by_CountryReport & ","
  For lngIndex = 0 To UBound(varColHeaders)
    strCSV_by_CountryReport = strCSV_by_CountryReport & """" & varColHeaders(lngIndex) & ""","
  Next lngIndex
  strCSV_by_CountryReport = strCSV_by_CountryReport & ",,,"
  For lngIndex = 0 To UBound(varColHeaders)
    strCSV_by_CountryReport = strCSV_by_CountryReport & """" & varColHeaders(lngIndex) & ""","
  Next lngIndex
  strCSV_by_CountryReport = strCSV_by_CountryReport & vbCrLf
  
  For lngIndex = 0 To 6
    strCSV_by_CountryReport = strCSV_by_CountryReport & ",""" & varRowHeaders(lngIndex + 1) & ""","
    For lngIndex2 = 0 To 6
      dblValue = dblAreas(lngIndex2, lngIndex)
      
      dblColSum = dblAreas(lngIndex2, UBound(dblAreas, 2))
      
      If dblValue <> 0 And dblColSum <> 0 Then
        dblColProp = dblValue / dblColSum
      Else
        dblColProp = 0
      End If
      
      strCSV_by_CountryReport = strCSV_by_CountryReport & Format(dblColProp, strPrecisionString) & ","
    Next lngIndex2
    strCSV_by_CountryReport = strCSV_by_CountryReport & ",,"
    
    strCSV_by_CountryReport = strCSV_by_CountryReport & ",""" & varRowHeaders(lngIndex + 1) & ""","
    For lngIndex2 = 0 To 6
      dblValue = dblAreas(lngIndex2, lngIndex)
      
      dblRowSum = dblAreas(UBound(dblAreas, 1), lngIndex)
      
      If dblValue <> 0 And dblRowSum <> 0 Then
        dblRowProp = dblValue / dblRowSum
      Else
        dblRowProp = 0
      End If
      strCSV_by_CountryReport = strCSV_by_CountryReport & Format(dblRowProp, strPrecisionString) & ","
    Next lngIndex2
    strCSV_by_CountryReport = strCSV_by_CountryReport & vbCrLf
  Next lngIndex
  
  strCSV_by_CountryReport = strCSV_by_CountryReport & vbCrLf
  '=============================================================================================
  
  ' MAKE GRAPHIC TABLES ON LAYOUT
  For dblIndex = 0 To 7  ' FOR EACH COLUMN
    For dblIndex2 = 7 To 0 Step -1
      
      Set pEnv = New Envelope
      pEnv.PutCoords dblIndex * dblWidthInc, (dblIndex2 + 1) * dblHeightInc, (dblIndex + 1) * dblWidthInc, _
          dblIndex2 * dblHeightInc
      Set pBox = MyGeometricOperations.EnvelopeToPolygon(pEnv)
      Set pPolyElement = New PolygonElement
      pPolyElement.Geometry = pBox
      Set pFillShapeElement = pPolyElement
      
      If dblIndex = 0 And dblIndex2 = 7 And strName = "Table_Protection" Then
        ' SPECIAL CASE: UPPER LEFT CELL IN 'EXCLUDE PROTECTION' TABLE
'        strVal = varRowHeaders(7 - CLng(dblIndex2))
        If dblTotalSum = 0 And dblTotalProtected = 0 Then
          dblProtectProp = 0
        Else
          dblProtectProp = dblTotalProtected / dblSumWithoutProtection
        End If
        strVal = Format(dblTotalProtected, "#,##0") & " [" & Format(dblProtectProp, "0%") & _
            "] Km<SUP>2</SUP> Protected"
        Set pBoxColor = ReturnColorForLabel("Protected")
        Set pTextSym = ReturnArialBoldCentered(pBoxColor)
        
        Set pEmptyBorderFill = New SimpleFillSymbol
        pEmptyBorderFill.Color = pBoxColor
        pEmptyBorderFill.Outline = pTranspOutline
        pFillShapeElement.Symbol = pEmptyBorderFill
        pGroupElement.AddElement pPolyElement
      
      ElseIf dblIndex = 0 Then
        strVal = varRowHeaders(7 - CLng(dblIndex2))
        Set pBoxColor = ReturnColorForLabel(strVal)
        Set pTextSym = ReturnArialBoldCentered(pBoxColor)
        
        Set pEmptyBorderFill = New SimpleFillSymbol
        pEmptyBorderFill.Color = pBoxColor
        pEmptyBorderFill.Outline = pTranspOutline
        pFillShapeElement.Symbol = pEmptyBorderFill
        pGroupElement.AddElement pPolyElement
        
      ElseIf dblIndex2 = 7 Then
        strVal = varColHeaders(CLng(dblIndex))
        Set pBoxColor = ReturnColorForLabel(strVal)
        Set pTextSym = ReturnArialBoldCentered(pBoxColor)
        
        Set pEmptyBorderFill = New SimpleFillSymbol
        pEmptyBorderFill.Color = pBoxColor
        pEmptyBorderFill.Outline = pTranspOutline
        pFillShapeElement.Symbol = pEmptyBorderFill
        pGroupElement.AddElement pPolyElement
        
      Else
        dblValue = dblAreas(dblIndex - 1, 6 - dblIndex2)
        dblColSum = dblAreas(dblIndex - 1, UBound(dblAreas, 2))
        dblRowSum = dblAreas(UBound(dblAreas, 1), 6 - dblIndex2)
        
        If dblValue <> 0 And dblColSum <> 0 Then
          dblColProp = dblValue / dblColSum
        Else
          dblColProp = 0
        End If
        
        If dblValue <> 0 And dblRowSum <> 0 Then
          dblRowProp = dblValue / dblRowSum
        Else
          dblRowProp = 0
        End If
        
        If dblValue <> 0 And dblTotalSum <> 0 Then
          dblTotalProp = dblValue / dblTotalSum
        Else
          dblTotalProp = 0
        End If
        
        If dblIndex = 7 And dblIndex2 = 0 Then ' if far-right column and bottom row
          If dblValue < 1 Then
            strVal = Format(dblValue, "0.000") & " Km<SUP>2</SUP>"
          Else
            strVal = Format(dblValue, "#,##0") & " Km<SUP>2</SUP>"
          End If
        ElseIf dblIndex = 7 Or dblIndex2 = 0 Then ' if far-right column or bottom row
          If dblValue < 1 Then
            strVal = Format(dblValue, "0.000") & " [" & Format(dblTotalProp, "0%") & " of Total]"
          Else
            strVal = Format(dblValue, "#,##0") & " [" & Format(dblTotalProp, "0%") & " of Total]"
          End If
        Else
          If dblValue < 1 And dblValue <> 0 Then
            strVal = Format(dblValue, "0.000") & " [" & strColorDeepRed & Format(dblRowProp, "0%") & "</CLR>, " & _
                strColorDeepBlue & Format(dblColProp, "0%") & "</CLR>, " & strColorDeepMagenta & _
                Format(dblTotalProp, "0%") & "</CLR>]"
          Else
            strVal = Format(dblValue, "#,##0") & " [" & strColorDeepRed & Format(dblRowProp, "0%") & "</CLR>, " & _
                strColorDeepBlue & Format(dblColProp, "0%") & "</CLR>, " & strColorDeepMagenta & _
                Format(dblTotalProp, "0%") & "</CLR>]"
          End If
        End If
        Set pTextSym = ReturnArialCentered
      End If
            
      Set pTextElem = SqueezeTextIntoBox(pEnv.Envelope, pTextSym, strVal, pApp, pGContainer)
      pGroupElement.AddElement pTextElem
      
    Next dblIndex2
  Next dblIndex
  
  Dim pNameSymbol As ITextSymbol
  Set pNameSymbol = ReturnArialBoldCentered
  pNameSymbol.HorizontalAlignment = esriTHALeft
  pNameSymbol.VerticalAlignment = esriTVABottom
  Set pEnv = New Envelope
  pEnv.PutCoords 0, dblHeight, dblWidth + dblWidthInc, dblHeight + (2 * dblHeightInc)
  Set pTextElem = SqueezeTextIntoBox(pEnv.Envelope, pNameSymbol, strTableTitle, pApp, _
      pGContainer, esriTHALeft, esriTVABottom)
  pGroupElement.AddElement pTextElem
  
  For dblIndex = 0 To 8 ' FOR EACH COLUMN
    If dblIndex = 0 Or dblIndex = 1 Or dblIndex = 7 Or dblIndex = 8 Then
      Set pPtColl = New Polyline
      Set pPolyline = pPtColl
      Set pPoint = New Point
      pPoint.PutCoords dblIndex * dblWidthInc, dblHeight
      pPtColl.AddPoint pPoint
      Set pPoint = New Point
      pPoint.PutCoords dblIndex * dblWidthInc, 0
      pPtColl.AddPoint pPoint
      Set pLineElement = New LineElement
      pLineElement.Geometry = pPolyline
      Set pLineSymElement = pLineElement
      pLineSymElement.Symbol = pEmptyBorderPolyline
      pGroupElement.AddElement pLineElement
    Else
      Set pPtColl = New Polyline
      Set pPolyline = pPtColl
      Set pPoint = New Point
      pPoint.PutCoords dblIndex * dblWidthInc, dblHeight
      pPtColl.AddPoint pPoint
      Set pPoint = New Point
      pPoint.PutCoords dblIndex * dblWidthInc, dblHeight
      pPtColl.AddPoint pPoint
      Set pLineElement = New LineElement
      pLineElement.Geometry = pPolyline
      Set pLineSymElement = pLineElement
      pLineSymElement.Symbol = pEmptyBorderPolyline
      pGroupElement.AddElement pLineElement
      
      Set pPtColl = New Polyline
      Set pPolyline = pPtColl
      Set pPoint = New Point
      pPoint.PutCoords dblIndex * dblWidthInc, dblHeightInc
      pPtColl.AddPoint pPoint
      Set pPoint = New Point
      pPoint.PutCoords dblIndex * dblWidthInc, 0
      pPtColl.AddPoint pPoint
      Set pLineElement = New LineElement
      pLineElement.Geometry = pPolyline
      Set pLineSymElement = pLineElement
      pLineSymElement.Symbol = pEmptyBorderPolyline
      pGroupElement.AddElement pLineElement
      
      Set pPtColl = New Polyline
      Set pPolyline = pPtColl
      Set pPoint = New Point
      pPoint.PutCoords dblIndex * dblWidthInc, dblHeight - dblHeightInc
      pPtColl.AddPoint pPoint
      Set pPoint = New Point
      pPoint.PutCoords dblIndex * dblWidthInc, dblHeightInc
      pPtColl.AddPoint pPoint
      Set pLineElement = New LineElement
      pLineElement.Geometry = pPolyline
      Set pLineSymElement = pLineElement
      pLineSymElement.Symbol = pLightBorderPolyline
      pGroupElement.AddElement pLineElement
    
    End If
  Next dblIndex
  
  
  For dblIndex = 0 To 8 ' FOR EACH row
    If dblIndex = 0 Or dblIndex = 1 Or dblIndex = 7 Or dblIndex = 8 Then
      Set pPtColl = New Polyline
      Set pPolyline = pPtColl
      Set pPoint = New Point
      pPoint.PutCoords 0, dblIndex * dblHeightInc
      pPtColl.AddPoint pPoint
      Set pPoint = New Point
      pPoint.PutCoords dblWidth, dblIndex * dblHeightInc
      pPtColl.AddPoint pPoint
      Set pLineElement = New LineElement
      pLineElement.Geometry = pPolyline
      Set pLineSymElement = pLineElement
      pLineSymElement.Symbol = pEmptyBorderPolyline
      pGroupElement.AddElement pLineElement
      
    Else
      Set pPtColl = New Polyline
      Set pPolyline = pPtColl
      Set pPoint = New Point
      pPoint.PutCoords 0, dblIndex * dblHeightInc
      pPtColl.AddPoint pPoint
      Set pPoint = New Point
      pPoint.PutCoords dblWidthInc, dblIndex * dblHeightInc
      pPtColl.AddPoint pPoint
      Set pLineElement = New LineElement
      pLineElement.Geometry = pPolyline
      Set pLineSymElement = pLineElement
      pLineSymElement.Symbol = pEmptyBorderPolyline
      pGroupElement.AddElement pLineElement
      
      Set pPtColl = New Polyline
      Set pPolyline = pPtColl
      Set pPoint = New Point
      pPoint.PutCoords dblWidth - dblWidthInc, dblIndex * dblHeightInc
      pPtColl.AddPoint pPoint
      Set pPoint = New Point
      pPoint.PutCoords dblWidth, dblIndex * dblHeightInc
      pPtColl.AddPoint pPoint
      Set pLineElement = New LineElement
      pLineElement.Geometry = pPolyline
      Set pLineSymElement = pLineElement
      pLineSymElement.Symbol = pEmptyBorderPolyline
      pGroupElement.AddElement pLineElement
      
      Set pPtColl = New Polyline
      Set pPolyline = pPtColl
      Set pPoint = New Point
      pPoint.PutCoords dblWidthInc, dblIndex * dblHeightInc
      pPtColl.AddPoint pPoint
      Set pPoint = New Point
      pPoint.PutCoords dblWidth - dblWidthInc, dblIndex * dblHeightInc
      pPtColl.AddPoint pPoint
      Set pLineElement = New LineElement
      pLineElement.Geometry = pPolyline
      Set pLineSymElement = pLineElement
      pLineSymElement.Symbol = pLightBorderPolyline
      pGroupElement.AddElement pLineElement
    
    End If
  Next dblIndex
    
  ' INDEX 0 = BUFFER DISTANCES
  '   0 = 0 NM
  '   1 = 5 NM
  '   2 = 12 NM
  '   3 = 16 NM
  '   4 = 24 NM
  '   5 = 200 NM
  ' INDEX 1 = DEPTH RANGES
  '   0 = GridCode = 0 [Other]
  '   1 = GridCode = 1 [-10m to -50m]
  '   2 = GridCode = 2 [-50m to -100m]
  '   3 = GridCode = 3 [-100m to -150m]
  '   4 = GridCode = 4 [-150m to -200m]
  '   5 = GridCode = 5 [< -200m]
  
  Set pElementProperties = pGroupElement
  pElementProperties.Name = strName
  
  
  Dim pDisplay As IDisplay
  Set pDisplay = pApp.Display
  Dim pTotalEnv As IEnvelope
  Set pTotalEnv = New Envelope
  
  Dim pFinalElement As IElement
  Set pFinalElement = pGroupElement
  
  pFinalElement.QueryBounds pDisplay, pTotalEnv
  
  Dim pFromPoint As IPoint
  Set pFromPoint = New Point
  pFromPoint.PutCoords pTotalEnv.XMin + (pTotalEnv.Width / 2), pTotalEnv.YMax
    
  MyGeneralOperations.Move_Element pGroupElement, pFromPoint, pTopCenter
  
  pFinalElement.QueryBounds pDisplay, pTotalEnv
  Set pBottomCenterToFill = New Point
  pBottomCenterToFill.PutCoords pTotalEnv.XMin + (pTotalEnv.Width / 2), pTotalEnv.YMin
  
  pGContainer.AddElement pGroupElement, 0
  
  Set CreateTableOfAreas = pGroupElement
  
  
  
ClearMemory:
  Set pGContainer = Nothing
  Set pArialNormal = Nothing
  Set pArialBold = Nothing
  Set pArialItalic = Nothing
  Set pEmptyBorderFill = Nothing
  Set pEmptyBorderPolyline = Nothing
  Set pBlack = Nothing
  Set pLightBorderPolyline = Nothing
  Set pGray = Nothing
  Set pTranspOutline = Nothing
  Set pBoxColor = Nothing
  Set pGroupElement = Nothing
  Set pPolyElement = Nothing
  Set pFillShapeElement = Nothing
  Set pBox = Nothing
  Set pEnv = Nothing
  Set pElementProperties = Nothing
  Set pBoxCenter = Nothing
  Set pTextSym = Nothing
  Set pTextElem = Nothing
  Set pTextGeomElem = Nothing
  Erase varRowHeaders
  Erase varColHeaders
  Set pPolyline = Nothing
  Set pPtColl = Nothing
  Set pPoint = Nothing
  Set pLineElement = Nothing
  Set pLineSymElement = Nothing
  Set pNameSymbol = Nothing
  Set pDisplay = Nothing
  Set pTotalEnv = Nothing
  Set pFinalElement = Nothing
  Set pFromPoint = Nothing


End Function
Public Function CreateTableOfAreas_JustUpdateCSVs(dblAreas() As Double, pMxDoc As IMxDocument, _
    strName As String, pApp As IMxApplication, strTableTitle As String, _
    Optional dblTotalProtected As Double, Optional dblSumWithoutProtection As Double, _
    Optional strCSV_by_CountryReport As String, Optional strSovereign As String) As IGroupElement3

  Dim dblWidth As Double
  Dim dblHeight As Double
  dblWidth = 28.7
  dblHeight = 4
  
  Dim strPrecisionString As String
  strPrecisionString = "0.0000000000"
  
  Dim pGContainer As IGraphicsContainer
  Set pGContainer = pMxDoc.PageLayout
  
  Dim dblIndex As Double
  Dim dblIndex2 As Double
  Dim pArialNormal As ITextSymbol
  Dim pArialBold As ITextSymbol
  Dim pArialItalic As ITextSymbol
  Dim dblWidthInc As Double
  Dim dblHeightInc As Double
  
  Set pArialItalic = ReturnArialCenteredItalic
  Set pArialNormal = ReturnArialCentered
  Set pArialBold = ReturnArialBoldCentered
  
  dblWidthInc = dblWidth / 8
  dblHeightInc = dblHeight / 8
  
  Dim pEmptyBorderFill As ISimpleFillSymbol
  Dim pEmptyBorderPolyline As ISimpleLineSymbol
  Dim pBlack As IRgbColor
  Set pBlack = New RgbColor
  pBlack.RGB = RGB(0, 0, 0)
  
  Set pEmptyBorderPolyline = New SimpleLineSymbol
  pEmptyBorderPolyline.Style = esriSLSSolid
  pEmptyBorderPolyline.Width = 1
  pEmptyBorderPolyline.Color = pBlack
  
  Dim pLightBorderPolyline As ISimpleLineSymbol
  Dim pGray As IRgbColor
  Set pGray = New RgbColor
  pGray.RGB = RGB(200, 200, 200)
  
  Set pLightBorderPolyline = New SimpleLineSymbol
  pLightBorderPolyline.Style = esriSLSSolid
  pLightBorderPolyline.Width = 0.5
  pLightBorderPolyline.Color = pGray
        
  Dim pTranspOutline As ISimpleLineSymbol
  Set pTranspOutline = New SimpleLineSymbol
  pTranspOutline.Style = esriSLSNull
  pTranspOutline.Width = 0
  Dim pBoxColor As IRgbColor
  
  Dim strColorDeepRed As String
  Dim strColorDeepBlue As String
  Dim strColorDeepMagenta As String
  
  strColorDeepRed = "<CLR red = '160' green = '0' blue = '0'>"
  strColorDeepBlue = "<CLR red = '0' green = '0' blue = '160'>"
  strColorDeepMagenta = "<CLR red = '160' green = '0' blue = '160'>"
  
  Set pEmptyBorderFill = New SimpleFillSymbol
  pEmptyBorderFill.Outline = pEmptyBorderPolyline
  pEmptyBorderFill.Style = esriSFSHollow
  
  Dim pGroupElement As IGroupElement
  Dim pPolyElement As IElement
  Dim pFillShapeElement As IFillShapeElement
  Dim pBox As IPolygon
  Dim pEnv As IEnvelope
  Dim pElementProperties As IElementProperties
  Dim dblValue As Double
  Dim dblRowSum As Double
  Dim dblColSum As Double
  Dim dblTotalSum As Double
  Dim strVal As String
  Dim pBoxCenter As IPoint
  Dim pTextSym As ITextSymbol
  Dim pTextElem As ITextElement
  Dim pTextGeomElem As IElement
  
  Dim varRowHeaders() As Variant
  varRowHeaders = Array("", "> -10m", "-10m to -50m", "-50m to -100m", "-100m to -150m", _
      "-150m to -200m", "<-200m", "Total")
  
  Dim varColHeaders() As Variant
  varColHeaders = Array("", "0 to 5 NM", "5 to 12 NM", "12 to 16 NM", "16 to 24 NM", _
      "24 to 200 NM", "> 200 NM", "Total")
  
  dblTotalSum = dblAreas(UBound(dblAreas, 1), UBound(dblAreas, 2))
  
'  MyGeneralOperations.DeleteGraphicsByName pMxDoc, strName, True
'  Set pGroupElement = New GroupElement
  
  Dim pPolyline As IPolyline
  Dim pPtColl As IPointCollection
  Dim pPoint As IPoint
  Dim pLineElement As IElement
  Dim pLineSymElement As ILineElement
  Dim dblColProp As Double
  Dim dblRowProp As Double
  Dim dblTotalProp As Double
  Dim dblProtectProp As Double
  
  ' FOR CSV FILE
  Dim lngIndex As Long
  Dim lngIndex2 As Long
  
  ' TOP TWO TABLES
  If strName = "Table_Protection" Then
    strCSV_by_CountryReport = strCSV_by_CountryReport & vbCrLf & vbCrLf & ",""" & _
        "All Areas in " & strSovereign & " EEZ Excluding Protected Areas: Cell Values = Area in Sq. Km.""" & _
        ",,,,,,,,,,,""All Areas in " & strSovereign & _
        " EEZ Excluding Protected Areas: Cell Values = Proportion of Total EEZ""" & vbCrLf
  Else
    strCSV_by_CountryReport = strCSV_by_CountryReport & ",""" & _
        "All Areas in " & strSovereign & " EEZ: Cell Values = Area in Sq. """ & _
        ",,,,,,,,,,,""All Areas in " & strSovereign & _
        " EEZ: Cell Values = Proportion of Total EEZ""" & vbCrLf
  End If
  
  strCSV_by_CountryReport = strCSV_by_CountryReport & ","
  For lngIndex = 0 To UBound(varColHeaders)
    strCSV_by_CountryReport = strCSV_by_CountryReport & """" & varColHeaders(lngIndex) & ""","
  Next lngIndex
  strCSV_by_CountryReport = strCSV_by_CountryReport & ",,,"
  For lngIndex = 0 To UBound(varColHeaders)
    strCSV_by_CountryReport = strCSV_by_CountryReport & """" & varColHeaders(lngIndex) & ""","
  Next lngIndex
  strCSV_by_CountryReport = strCSV_by_CountryReport & vbCrLf
  
  For lngIndex = 0 To 6
    strCSV_by_CountryReport = strCSV_by_CountryReport & ",""" & varRowHeaders(lngIndex + 1) & ""","
    For lngIndex2 = 0 To 6
      dblValue = dblAreas(lngIndex2, lngIndex)
      strCSV_by_CountryReport = strCSV_by_CountryReport & Format(dblValue, strPrecisionString) & ","
    Next lngIndex2
    strCSV_by_CountryReport = strCSV_by_CountryReport & ",,"
    
    strCSV_by_CountryReport = strCSV_by_CountryReport & ",""" & varRowHeaders(lngIndex + 1) & ""","
    For lngIndex2 = 0 To 6
      dblValue = dblAreas(lngIndex2, lngIndex)
      If dblValue <> 0 And dblTotalSum <> 0 Then
        dblTotalProp = dblValue / dblTotalSum
      Else
        dblTotalProp = 0
      End If
      strCSV_by_CountryReport = strCSV_by_CountryReport & Format(dblTotalProp, strPrecisionString) & ","
    Next lngIndex2
    strCSV_by_CountryReport = strCSV_by_CountryReport & vbCrLf
  Next lngIndex
  
  strCSV_by_CountryReport = strCSV_by_CountryReport & vbCrLf

  ' BOTTOM TWO TABLES
  If strName = "Table_Protection" Then
    strCSV_by_CountryReport = strCSV_by_CountryReport & ",""" & _
        "All Areas in " & strSovereign & _
        " EEZ Excluding Protected Areas: Cell Values = Proportion of Column [Depth Band]""" & _
        ",,,,,,,,,,,""All Areas in " & strSovereign & _
        " EEZ Excluding Protected Areas: Cell Values = Proportion of Row [Distance Band]""" & vbCrLf
  Else
    strCSV_by_CountryReport = strCSV_by_CountryReport & ",""" & _
        "All Areas in " & strSovereign & " EEZ: Cell Values = Proportion of Column [Depth Band]""" & _
        ",,,,,,,,,,,""All Areas in " & strSovereign & _
        " EEZ: Cell Values = Proportion of Row [Distance Band]""" & vbCrLf
  End If
  
  strCSV_by_CountryReport = strCSV_by_CountryReport & ","
  For lngIndex = 0 To UBound(varColHeaders)
    strCSV_by_CountryReport = strCSV_by_CountryReport & """" & varColHeaders(lngIndex) & ""","
  Next lngIndex
  strCSV_by_CountryReport = strCSV_by_CountryReport & ",,,"
  For lngIndex = 0 To UBound(varColHeaders)
    strCSV_by_CountryReport = strCSV_by_CountryReport & """" & varColHeaders(lngIndex) & ""","
  Next lngIndex
  strCSV_by_CountryReport = strCSV_by_CountryReport & vbCrLf
  
  For lngIndex = 0 To 6
    strCSV_by_CountryReport = strCSV_by_CountryReport & ",""" & varRowHeaders(lngIndex + 1) & ""","
    For lngIndex2 = 0 To 6
      dblValue = dblAreas(lngIndex2, lngIndex)
      
      dblColSum = dblAreas(lngIndex2, UBound(dblAreas, 2))
      
      If dblValue <> 0 And dblColSum <> 0 Then
        dblColProp = dblValue / dblColSum
      Else
        dblColProp = 0
      End If
      
      strCSV_by_CountryReport = strCSV_by_CountryReport & Format(dblColProp, strPrecisionString) & ","
    Next lngIndex2
    strCSV_by_CountryReport = strCSV_by_CountryReport & ",,"
    
    strCSV_by_CountryReport = strCSV_by_CountryReport & ",""" & varRowHeaders(lngIndex + 1) & ""","
    For lngIndex2 = 0 To 6
      dblValue = dblAreas(lngIndex2, lngIndex)
      
      dblRowSum = dblAreas(UBound(dblAreas, 1), lngIndex)
      
      If dblValue <> 0 And dblRowSum <> 0 Then
        dblRowProp = dblValue / dblRowSum
      Else
        dblRowProp = 0
      End If
      strCSV_by_CountryReport = strCSV_by_CountryReport & Format(dblRowProp, strPrecisionString) & ","
    Next lngIndex2
    strCSV_by_CountryReport = strCSV_by_CountryReport & vbCrLf
  Next lngIndex
  
  strCSV_by_CountryReport = strCSV_by_CountryReport & vbCrLf
  '=============================================================================================
  
'  ' MAKE GRAPHIC TABLES ON LAYOUT
'  For dblIndex = 0 To 7  ' FOR EACH COLUMN
'    For dblIndex2 = 7 To 0 Step -1
'
'      Set pEnv = New Envelope
'      pEnv.PutCoords dblIndex * dblWidthInc, (dblIndex2 + 1) * dblHeightInc, (dblIndex + 1) * dblWidthInc, _
'          dblIndex2 * dblHeightInc
'      Set pBox = MyGeometricOperations.EnvelopeToPolygon(pEnv)
'      Set pPolyElement = New PolygonElement
'      pPolyElement.Geometry = pBox
'      Set pFillShapeElement = pPolyElement
'
'      If dblIndex = 0 And dblIndex2 = 7 And strName = "Table_Protection" Then
'        ' SPECIAL CASE: UPPER LEFT CELL IN 'EXCLUDE PROTECTION' TABLE
''        strVal = varRowHeaders(7 - CLng(dblIndex2))
'        If dblTotalSum = 0 And dblTotalProtected = 0 Then
'          dblProtectProp = 0
'        Else
'          dblProtectProp = dblTotalProtected / dblSumWithoutProtection
'        End If
'        strVal = Format(dblTotalProtected, "#,##0") & " [" & Format(dblProtectProp, "0%") & _
'            "] Km<SUP>2</SUP> Protected"
'        Set pBoxColor = ReturnColorForLabel("Protected")
'        Set pTextSym = ReturnArialBoldCentered(pBoxColor)
'
'        Set pEmptyBorderFill = New SimpleFillSymbol
'        pEmptyBorderFill.Color = pBoxColor
'        pEmptyBorderFill.Outline = pTranspOutline
'        pFillShapeElement.Symbol = pEmptyBorderFill
'        pGroupElement.AddElement pPolyElement
'
'      ElseIf dblIndex = 0 Then
'        strVal = varRowHeaders(7 - CLng(dblIndex2))
'        Set pBoxColor = ReturnColorForLabel(strVal)
'        Set pTextSym = ReturnArialBoldCentered(pBoxColor)
'
'        Set pEmptyBorderFill = New SimpleFillSymbol
'        pEmptyBorderFill.Color = pBoxColor
'        pEmptyBorderFill.Outline = pTranspOutline
'        pFillShapeElement.Symbol = pEmptyBorderFill
'        pGroupElement.AddElement pPolyElement
'
'      ElseIf dblIndex2 = 7 Then
'        strVal = varColHeaders(CLng(dblIndex))
'        Set pBoxColor = ReturnColorForLabel(strVal)
'        Set pTextSym = ReturnArialBoldCentered(pBoxColor)
'
'        Set pEmptyBorderFill = New SimpleFillSymbol
'        pEmptyBorderFill.Color = pBoxColor
'        pEmptyBorderFill.Outline = pTranspOutline
'        pFillShapeElement.Symbol = pEmptyBorderFill
'        pGroupElement.AddElement pPolyElement
'
'      Else
'        dblValue = dblAreas(dblIndex - 1, 6 - dblIndex2)
'        dblColSum = dblAreas(dblIndex - 1, UBound(dblAreas, 2))
'        dblRowSum = dblAreas(UBound(dblAreas, 1), 6 - dblIndex2)
'
'        If dblValue <> 0 And dblColSum <> 0 Then
'          dblColProp = dblValue / dblColSum
'        Else
'          dblColProp = 0
'        End If
'
'        If dblValue <> 0 And dblRowSum <> 0 Then
'          dblRowProp = dblValue / dblRowSum
'        Else
'          dblRowProp = 0
'        End If
'
'        If dblValue <> 0 And dblTotalSum <> 0 Then
'          dblTotalProp = dblValue / dblTotalSum
'        Else
'          dblTotalProp = 0
'        End If
'
'        If dblIndex = 7 And dblIndex2 = 0 Then ' if far-right column and bottom row
'          If dblValue < 1 Then
'            strVal = Format(dblValue, "0.000") & " Km<SUP>2</SUP>"
'          Else
'            strVal = Format(dblValue, "#,##0") & " Km<SUP>2</SUP>"
'          End If
'        ElseIf dblIndex = 7 Or dblIndex2 = 0 Then ' if far-right column or bottom row
'          If dblValue < 1 Then
'            strVal = Format(dblValue, "0.000") & " [" & Format(dblTotalProp, "0%") & " of Total]"
'          Else
'            strVal = Format(dblValue, "#,##0") & " [" & Format(dblTotalProp, "0%") & " of Total]"
'          End If
'        Else
'          If dblValue < 1 And dblValue <> 0 Then
'            strVal = Format(dblValue, "0.000") & " [" & strColorDeepRed & Format(dblRowProp, "0%") & "</CLR>, " & _
'                strColorDeepBlue & Format(dblColProp, "0%") & "</CLR>, " & strColorDeepMagenta & _
'                Format(dblTotalProp, "0%") & "</CLR>]"
'          Else
'            strVal = Format(dblValue, "#,##0") & " [" & strColorDeepRed & Format(dblRowProp, "0%") & "</CLR>, " & _
'                strColorDeepBlue & Format(dblColProp, "0%") & "</CLR>, " & strColorDeepMagenta & _
'                Format(dblTotalProp, "0%") & "</CLR>]"
'          End If
'        End If
'        Set pTextSym = ReturnArialCentered
'      End If
'
'      Set pTextElem = SqueezeTextIntoBox(pEnv.Envelope, pTextSym, strVal, pApp, pGContainer)
'      pGroupElement.AddElement pTextElem
'
'    Next dblIndex2
'  Next dblIndex
'
'  Dim pNameSymbol As ITextSymbol
'  Set pNameSymbol = ReturnArialBoldCentered
'  pNameSymbol.HorizontalAlignment = esriTHALeft
'  pNameSymbol.VerticalAlignment = esriTVABottom
'  Set pEnv = New Envelope
'  pEnv.PutCoords 0, dblHeight, dblWidth + dblWidthInc, dblHeight + (2 * dblHeightInc)
'  Set pTextElem = SqueezeTextIntoBox(pEnv.Envelope, pNameSymbol, strTableTitle, pApp, _
'      pGContainer, esriTHALeft, esriTVABottom)
'  pGroupElement.AddElement pTextElem
'
'  For dblIndex = 0 To 8 ' FOR EACH COLUMN
'    If dblIndex = 0 Or dblIndex = 1 Or dblIndex = 7 Or dblIndex = 8 Then
'      Set pPtColl = New Polyline
'      Set pPolyline = pPtColl
'      Set pPoint = New Point
'      pPoint.PutCoords dblIndex * dblWidthInc, dblHeight
'      pPtColl.AddPoint pPoint
'      Set pPoint = New Point
'      pPoint.PutCoords dblIndex * dblWidthInc, 0
'      pPtColl.AddPoint pPoint
'      Set pLineElement = New LineElement
'      pLineElement.Geometry = pPolyline
'      Set pLineSymElement = pLineElement
'      pLineSymElement.Symbol = pEmptyBorderPolyline
'      pGroupElement.AddElement pLineElement
'    Else
'      Set pPtColl = New Polyline
'      Set pPolyline = pPtColl
'      Set pPoint = New Point
'      pPoint.PutCoords dblIndex * dblWidthInc, dblHeight
'      pPtColl.AddPoint pPoint
'      Set pPoint = New Point
'      pPoint.PutCoords dblIndex * dblWidthInc, dblHeight
'      pPtColl.AddPoint pPoint
'      Set pLineElement = New LineElement
'      pLineElement.Geometry = pPolyline
'      Set pLineSymElement = pLineElement
'      pLineSymElement.Symbol = pEmptyBorderPolyline
'      pGroupElement.AddElement pLineElement
'
'      Set pPtColl = New Polyline
'      Set pPolyline = pPtColl
'      Set pPoint = New Point
'      pPoint.PutCoords dblIndex * dblWidthInc, dblHeightInc
'      pPtColl.AddPoint pPoint
'      Set pPoint = New Point
'      pPoint.PutCoords dblIndex * dblWidthInc, 0
'      pPtColl.AddPoint pPoint
'      Set pLineElement = New LineElement
'      pLineElement.Geometry = pPolyline
'      Set pLineSymElement = pLineElement
'      pLineSymElement.Symbol = pEmptyBorderPolyline
'      pGroupElement.AddElement pLineElement
'
'      Set pPtColl = New Polyline
'      Set pPolyline = pPtColl
'      Set pPoint = New Point
'      pPoint.PutCoords dblIndex * dblWidthInc, dblHeight - dblHeightInc
'      pPtColl.AddPoint pPoint
'      Set pPoint = New Point
'      pPoint.PutCoords dblIndex * dblWidthInc, dblHeightInc
'      pPtColl.AddPoint pPoint
'      Set pLineElement = New LineElement
'      pLineElement.Geometry = pPolyline
'      Set pLineSymElement = pLineElement
'      pLineSymElement.Symbol = pLightBorderPolyline
'      pGroupElement.AddElement pLineElement
'
'    End If
'  Next dblIndex
'
'
'  For dblIndex = 0 To 8 ' FOR EACH row
'    If dblIndex = 0 Or dblIndex = 1 Or dblIndex = 7 Or dblIndex = 8 Then
'      Set pPtColl = New Polyline
'      Set pPolyline = pPtColl
'      Set pPoint = New Point
'      pPoint.PutCoords 0, dblIndex * dblHeightInc
'      pPtColl.AddPoint pPoint
'      Set pPoint = New Point
'      pPoint.PutCoords dblWidth, dblIndex * dblHeightInc
'      pPtColl.AddPoint pPoint
'      Set pLineElement = New LineElement
'      pLineElement.Geometry = pPolyline
'      Set pLineSymElement = pLineElement
'      pLineSymElement.Symbol = pEmptyBorderPolyline
'      pGroupElement.AddElement pLineElement
'
'    Else
'      Set pPtColl = New Polyline
'      Set pPolyline = pPtColl
'      Set pPoint = New Point
'      pPoint.PutCoords 0, dblIndex * dblHeightInc
'      pPtColl.AddPoint pPoint
'      Set pPoint = New Point
'      pPoint.PutCoords dblWidthInc, dblIndex * dblHeightInc
'      pPtColl.AddPoint pPoint
'      Set pLineElement = New LineElement
'      pLineElement.Geometry = pPolyline
'      Set pLineSymElement = pLineElement
'      pLineSymElement.Symbol = pEmptyBorderPolyline
'      pGroupElement.AddElement pLineElement
'
'      Set pPtColl = New Polyline
'      Set pPolyline = pPtColl
'      Set pPoint = New Point
'      pPoint.PutCoords dblWidth - dblWidthInc, dblIndex * dblHeightInc
'      pPtColl.AddPoint pPoint
'      Set pPoint = New Point
'      pPoint.PutCoords dblWidth, dblIndex * dblHeightInc
'      pPtColl.AddPoint pPoint
'      Set pLineElement = New LineElement
'      pLineElement.Geometry = pPolyline
'      Set pLineSymElement = pLineElement
'      pLineSymElement.Symbol = pEmptyBorderPolyline
'      pGroupElement.AddElement pLineElement
'
'      Set pPtColl = New Polyline
'      Set pPolyline = pPtColl
'      Set pPoint = New Point
'      pPoint.PutCoords dblWidthInc, dblIndex * dblHeightInc
'      pPtColl.AddPoint pPoint
'      Set pPoint = New Point
'      pPoint.PutCoords dblWidth - dblWidthInc, dblIndex * dblHeightInc
'      pPtColl.AddPoint pPoint
'      Set pLineElement = New LineElement
'      pLineElement.Geometry = pPolyline
'      Set pLineSymElement = pLineElement
'      pLineSymElement.Symbol = pLightBorderPolyline
'      pGroupElement.AddElement pLineElement
'
'    End If
'  Next dblIndex
'
'  ' INDEX 0 = BUFFER DISTANCES
'  '   0 = 0 NM
'  '   1 = 5 NM
'  '   2 = 12 NM
'  '   3 = 16 NM
'  '   4 = 24 NM
'  '   5 = 200 NM
'  ' INDEX 1 = DEPTH RANGES
'  '   0 = GridCode = 0 [Other]
'  '   1 = GridCode = 1 [-10m to -50m]
'  '   2 = GridCode = 2 [-50m to -100m]
'  '   3 = GridCode = 3 [-100m to -150m]
'  '   4 = GridCode = 4 [-150m to -200m]
'  '   5 = GridCode = 5 [< -200m]
'
'  Set pElementProperties = pGroupElement
'  pElementProperties.Name = strName
'
'
'  Dim pDisplay As IDisplay
'  Set pDisplay = pApp.Display
'  Dim pTotalEnv As IEnvelope
'  Set pTotalEnv = New Envelope
'
'  Dim pFinalElement As IElement
'  Set pFinalElement = pGroupElement
'
'  pFinalElement.QueryBounds pDisplay, pTotalEnv
'
'  Dim pFromPoint As IPoint
'  Set pFromPoint = New Point
'  pFromPoint.PutCoords pTotalEnv.XMin + (pTotalEnv.Width / 2), pTotalEnv.YMax
'
'  MyGeneralOperations.Move_Element pGroupElement, pFromPoint, pTopCenter
'
'  pFinalElement.QueryBounds pDisplay, pTotalEnv
'  Set pBottomCenterToFill = New Point
'  pBottomCenterToFill.PutCoords pTotalEnv.XMin + (pTotalEnv.Width / 2), pTotalEnv.YMin
'
'  pGContainer.AddElement pGroupElement, 0
'
'  Set CreateTableOfAreas = pGroupElement
  
  
  
ClearMemory:
  Set pGContainer = Nothing
  Set pArialNormal = Nothing
  Set pArialBold = Nothing
  Set pArialItalic = Nothing
  Set pEmptyBorderFill = Nothing
  Set pEmptyBorderPolyline = Nothing
  Set pBlack = Nothing
  Set pLightBorderPolyline = Nothing
  Set pGray = Nothing
  Set pTranspOutline = Nothing
  Set pBoxColor = Nothing
  Set pGroupElement = Nothing
  Set pPolyElement = Nothing
  Set pFillShapeElement = Nothing
  Set pBox = Nothing
  Set pEnv = Nothing
  Set pElementProperties = Nothing
  Set pBoxCenter = Nothing
  Set pTextSym = Nothing
  Set pTextElem = Nothing
  Set pTextGeomElem = Nothing
  Erase varRowHeaders
  Erase varColHeaders
  Set pPolyline = Nothing
  Set pPtColl = Nothing
  Set pPoint = Nothing
  Set pLineElement = Nothing
  Set pLineSymElement = Nothing
'  Set pNameSymbol = Nothing
'  Set pDisplay = Nothing
'  Set pTotalEnv = Nothing
'  Set pFinalElement = Nothing
'  Set pFromPoint = Nothing


End Function


Public Function SqueezeTextIntoBox(pEnv As IEnvelope, pTextSym As ITextSymbol, strText As String, _
    pApp As IMxApplication, pGContainer As IGraphicsContainer, _
    Optional pHAlign As esriTextHorizontalAlignment = esriTHACenter, _
    Optional pVAlign As esriTextVerticalAlignment = esriTVACenter) As ITextElement
  
  Dim pDisplay As IDisplay
  Set pDisplay = pApp.Display
  
  Dim booFits As Boolean
  Dim dblXMin As Double
  Dim dblXMax As Double
  Dim dblYMin As Double
  Dim dblYMax As Double
  Dim dblEnvXMin As Double
  Dim dblEnvXMax As Double
  Dim dblEnvYMin As Double
  Dim dblEnvYMax As Double
  Dim pTextEnv As IEnvelope
  
  If pHAlign = esriTHACenter Then
    pEnv.Expand 0.95, 0.95, True
  Else
    pEnv.Expand 1, 0.95, True
  End If
  dblEnvXMin = pEnv.XMin
  dblEnvXMax = pEnv.XMax
  dblEnvYMin = pEnv.YMin
  dblEnvYMax = pEnv.YMax
  
  Dim pBoxCenter As IPoint
  Set pBoxCenter = New Point
  If pHAlign = esriTHALeft Then
    If pVAlign = esriTVABottom Then
      pBoxCenter.PutCoords pEnv.XMin, pEnv.YMin
    ElseIf pVAlign = esriTVATop Then
      pBoxCenter.PutCoords pEnv.XMin, pEnv.YMax
    Else
      pBoxCenter.PutCoords pEnv.XMin, pEnv.YMin + (pEnv.Height / 2)
    End If
  ElseIf pHAlign = esriTHARight Then
    If pVAlign = esriTVABottom Then
      pBoxCenter.PutCoords pEnv.XMax, pEnv.YMin
    ElseIf pVAlign = esriTVATop Then
      pBoxCenter.PutCoords pEnv.XMax, pEnv.YMax
    Else
      pBoxCenter.PutCoords pEnv.XMax, pEnv.YMin + (pEnv.Height / 2)
    End If
  Else
    If pVAlign = esriTVABottom Then
      pBoxCenter.PutCoords pEnv.XMin + (pEnv.Width / 2), pEnv.YMin
    ElseIf pVAlign = esriTVATop Then
      pBoxCenter.PutCoords pEnv.XMin + (pEnv.Width / 2), pEnv.YMax
    Else
      pBoxCenter.PutCoords pEnv.XMin + (pEnv.Width / 2), pEnv.YMin + (pEnv.Height / 2)
    End If
  End If
  
  Dim pTextElem As ITextElement
  Dim pTextGeomElem As IElement
  Dim pElement As IElement
  
  
  Set pTextElem = New TextElement
  pTextElem.Symbol = pTextSym
  pTextElem.Text = strText
  Set pTextGeomElem = pTextElem
  pTextGeomElem.Geometry = pBoxCenter
  
  Set pElement = pTextElem
  
  Set pTextEnv = New Envelope
  
  booFits = False
  Do Until booFits = True
    pElement.QueryBounds pDisplay, pTextEnv
    
    If pTextEnv.IsEmpty Then
      booFits = True
    Else
      dblXMin = pTextEnv.XMin
      dblXMax = pTextEnv.XMax
      dblYMin = pTextEnv.YMin
      dblYMax = pTextEnv.YMax
      
      booFits = dblXMin >= dblEnvXMin And dblXMax <= dblEnvXMax And dblYMin >= dblEnvYMin And dblYMax <= dblEnvYMax
    End If
    
    If Not booFits Then
      pTextSym.size = pTextSym.size - 0.1
  
      Set pTextElem = New TextElement
      pTextElem.Symbol = pTextSym
      pTextElem.Text = strText
      Set pTextGeomElem = pTextElem
      pTextGeomElem.Geometry = pBoxCenter
      Set pElement = pTextElem
    End If
  Loop
    
  Set SqueezeTextIntoBox = pTextElem

ClearMemory:
  Set pDisplay = Nothing
  Set pTextEnv = Nothing
  Set pBoxCenter = Nothing
  Set pTextElem = Nothing
  Set pTextGeomElem = Nothing
  Set pElement = Nothing

End Function

Public Sub SetTitle(strSovereign As String, varArrayOfRegionalStats() As Variant, _
    pMxDoc As IMxDocument, pApp As IMxApplication, strPDFname As String, strMapTitle As String, _
    Optional booRedrawGraphics As Boolean)

'  varArrayOfRegionalStats(0, lngIndex) = strRegion
'  varArrayOfRegionalStats(1, lngIndex) = dblRegionArea
'  varArrayOfRegionalStats(2, lngIndex) = dblRegionArea / dblCumulativeRegionArea
'  varArrayOfRegionalStats(3, lngIndex) = dblProtArea
'  varArrayOfRegionalStats(4, lngIndex) = dblProtArea / dblCumulativeProtArea
  
'  Dim pElements As esriSystem.IArray
'  Set pElements = MyGeneralOperations.ReturnGraphicsByNameFromLayout(pMxDoc, "Map_Title", True)
'  Dim pTextElement As ITextElement
'  Set pTextElement = pElements.Element(0)
  
  Dim lngIndex As Long
  Dim strRegion As String
  Dim strNextRegion As String
  Dim strRegionText As String
  Dim strTitle As String
  
  strPDFname = strSovereign
  strTitle = strSovereign & ": "
  If UBound(varArrayOfRegionalStats, 2) = 0 Then
    strRegion = varArrayOfRegionalStats(0, 0)
    strPDFname = strPDFname & "_" & strRegion
    strTitle = strTitle & strRegion & " Region"
  Else
    strRegionText = ""
    For lngIndex = 0 To UBound(varArrayOfRegionalStats, 2) - 1
      strRegion = varArrayOfRegionalStats(0, lngIndex)
      strNextRegion = varArrayOfRegionalStats(0, lngIndex + 1)
      If lngIndex = UBound(varArrayOfRegionalStats, 2) - 1 Then
        strPDFname = strPDFname & "_" & strRegion & "_" & strNextRegion
        strRegionText = strRegionText & strRegion & " and " & strNextRegion & " Regions"
      Else
        strPDFname = strPDFname & "_" & strRegion
        strRegionText = strRegionText & strRegion & ", "
      End If
    Next lngIndex
    strTitle = strTitle & strRegionText
  End If
  
  ' Adjustment April 2 2018 to account for Sander's preferences
  If InStr(1, strTitle, "Netherlands", vbTextCompare) > 0 And InStr(1, strTitle, "Baltic", vbTextCompare) > 0 Then
    strTitle = "Netherlands: North Sea Region"
  ElseIf InStr(1, strTitle, "Belgium", vbTextCompare) > 0 And InStr(1, strTitle, "Baltic", vbTextCompare) > 0 Then
    strTitle = "Belgium: North Sea Region"
  ElseIf InStr(1, strTitle, "Germany", vbTextCompare) > 0 And InStr(1, strTitle, "Baltic", vbTextCompare) > 0 Then
    strTitle = "Germany: North Sea and Baltic Regions"
  ElseIf InStr(1, strTitle, "Norway", vbTextCompare) > 0 And InStr(1, strTitle, "Baltic", vbTextCompare) > 0 Then
    strTitle = "Norway: North Sea and Norwegian Sea Regions"
  ElseIf InStr(1, strTitle, "United Kingdom", vbTextCompare) > 0 And InStr(1, strTitle, "Baltic", vbTextCompare) > 0 Then
    strTitle = "United Kingdom: Atlantic, North Sea and Mediterranean Regions"
  ElseIf InStr(1, strTitle, "Bulgaria", vbTextCompare) > 0 And InStr(1, strTitle, "Mediterranean", vbTextCompare) > 0 Then
    strTitle = "Bulgaria: Black Sea Region"
  ElseIf InStr(1, strTitle, "Turkey", vbTextCompare) > 0 And InStr(1, strTitle, "Mediterranean", vbTextCompare) > 0 Then
    strTitle = "Turkey: Mediterranean and Black Sea Regions"
  ElseIf InStr(1, strTitle, "Georgia", vbTextCompare) > 0 And InStr(1, strTitle, "Mediterranean", vbTextCompare) > 0 Then
    strTitle = "Georgia: Black Sea Region"
  ElseIf InStr(1, strTitle, "Ukraine", vbTextCompare) > 0 And InStr(1, strTitle, "Mediterranean", vbTextCompare) > 0 Then
    strTitle = "Ukraine: Black Sea Region"
  ElseIf InStr(1, strTitle, "Romania", vbTextCompare) > 0 And InStr(1, strTitle, "Mediterranean", vbTextCompare) > 0 Then
    strTitle = "Romania: Black Sea Region"
  ElseIf InStr(1, strTitle, "Russia", vbTextCompare) > 0 And InStr(1, strTitle, "Baltic", vbTextCompare) > 0 Then
    strTitle = "Russia: Baltic and Black Sea Regions"
  ElseIf InStr(1, strTitle, "Mexico", vbTextCompare) > 0 And InStr(1, strTitle, "Caribbean", vbTextCompare) > 0 Then
    strTitle = "Mexico: Gulf of Mexico and Caribbean Regions"
  ElseIf InStr(1, strTitle, "United States", vbTextCompare) > 0 And InStr(1, strTitle, "Caribbean", vbTextCompare) > 0 Then
    strTitle = "United States: Gulf of Mexico and Caribbean Regions"
  End If
  
  
  strMapTitle = strTitle
  strPDFname = Replace(strPDFname, " ", "_")
  
  Dim pTextSym As ITextSymbol
  Dim pEnv As IEnvelope
  Dim pGContainer As IGraphicsContainer
  Dim pTextElement As ITextElement
  Dim pElemProps As IElementProperties
  
  If booRedrawGraphics Then
    Set pTextSym = ReturnGaramondTitle
    
    Set pEnv = New Envelope
    pEnv.PutCoords 6.6483, 40.5, 29.7 - 6.6483, 42
    
    MyGeneralOperations.DeleteGraphicsByName pMxDoc, "Map_Title", True
    
    Set pGContainer = pMxDoc.PageLayout
    
    Set pTextElement = SqueezeTextIntoBox(pEnv, pTextSym, strTitle, pApp, pGContainer)
    Set pElemProps = pTextElement
    pElemProps.Name = "Map_Title"
    
    pGContainer.AddElement pTextElement, 0
  End If
  
  DoEvents
   
    
ClearMemory:
  Set pTextSym = Nothing
  Set pEnv = Nothing
  Set pGContainer = Nothing
  Set pTextElement = Nothing
  Set pElemProps = Nothing

End Sub

Public Sub SetDate(pMxDoc As IMxDocument, pApp As IMxApplication)
  
  Dim lngIndex As Long
  Dim strDate As String
  
  Dim strMonth As String
  Dim lngDay As Long
  Dim lngYear As Long
  
  Call MyGeneralOperations.DateComponentsFromDate(Now, strMonth, , , , lngDay, lngYear)
  strDate = strMonth & " " & Format(lngDay, "0") & ", " & Format(lngYear, "0")
    
  Dim pTextSym As ITextSymbol
  Set pTextSym = ReturnArialBoldCentered
  pTextSym.HorizontalAlignment = esriTHARight
  pTextSym.VerticalAlignment = esriTVATop
  
  Dim pPoint As IPoint
  Set pPoint = New Point
  pPoint.PutCoords 29.2, 41.5
  ' BELOW TO SHIFT OFF MAP, THEREBY REMOVING CREATION DATE
  pPoint.PutCoords 33, 43
  
  Dim pTextElement As ITextElement
  Set pTextElement = New TextElement
  pTextElement.Symbol = pTextSym
  pTextElement.Text = strDate
  
  Dim pElement As IElement
  Set pElement = pTextElement
  pElement.Geometry = pPoint
  
  MyGeneralOperations.DeleteGraphicsByName pMxDoc, "Map_Date", True
  
  Dim pElemProps As IElementProperties
  Set pElemProps = pTextElement
  pElemProps.Name = "Map_Date"
  
  Dim pGContainer As IGraphicsContainer
  Set pGContainer = pMxDoc.PageLayout
  pGContainer.AddElement pElement, 0
    
  pGContainer.AddElement pTextElement, 0
  DoEvents
   
ClearMemory:
  Set pTextSym = Nothing
  Set pPoint = Nothing
  Set pTextElement = Nothing
  Set pElement = Nothing
  Set pElemProps = Nothing
  Set pGContainer = Nothing

End Sub

Public Function ReturnArialCenteredItalic(Optional pColor As IRgbColor = Nothing) As ITextSymbol

  ' MAKE GENERAL TEXT SYMBOL; ARIAL 10 PT. BLACK
  Dim pArial10 As ITextSymbol
  Set pArial10 = New TextSymbol
  Dim pBlack As IRgbColor
  Set pBlack = New RgbColor
  If pColor Is Nothing Then
    pBlack.Red = 0
    pBlack.Green = 0
    pBlack.Blue = 0
  Else
    If (pColor.Red + pColor.Green + pColor.Blue) / 3 > 150 Then
      pBlack.RGB = RGB(0, 0, 0)
    Else
      pBlack.RGB = RGB(255, 255, 255)
    End If
  End If
  
  Dim pFont As IFont
  Set pFont = New SystemFont
  pFont.Name = "Arial"
  pFont.Bold = False
  pFont.Italic = True
  pFont.size = 8.75
  pFont.Weight = 400
  pArial10.Font = pFont
  pArial10.Angle = 0
  pArial10.Color = pBlack
  pArial10.HorizontalAlignment = esriTHACenter
  pArial10.VerticalAlignment = esriTVACenter
  pArial10.RightToLeft = False
  pArial10.size = 10
  
  Set ReturnArialCenteredItalic = pArial10
  
ClearMemory:
  Set pArial10 = Nothing
  Set pBlack = Nothing
  Set pFont = Nothing


End Function
Public Function ReturnArialCentered(Optional pColor As IRgbColor = Nothing, _
    Optional lngHorizontalAlignment As esriTextHorizontalAlignment) As ITextSymbol

  ' MAKE GENERAL TEXT SYMBOL; ARIAL 10 PT. BLACK
  Dim pArial10 As ITextSymbol
  Set pArial10 = New TextSymbol
  Dim pBlack As IRgbColor
  Set pBlack = New RgbColor
  If pColor Is Nothing Then
    pBlack.Red = 0
    pBlack.Green = 0
    pBlack.Blue = 0
  Else
    If (pColor.Red + pColor.Green + pColor.Blue) / 3 > 150 Then
      pBlack.RGB = RGB(0, 0, 0)
    Else
      pBlack.RGB = RGB(255, 255, 255)
    End If
  End If
  
  Dim pFont As IFont
  Set pFont = New SystemFont
  pFont.Name = "Arial"
  pFont.Bold = False
  pFont.Italic = False
  pFont.size = 9.75
  pFont.Weight = 400
  pArial10.Font = pFont
  pArial10.Angle = 0
  pArial10.Color = pBlack
  pArial10.HorizontalAlignment = esriTHACenter
  pArial10.VerticalAlignment = esriTVACenter
  pArial10.RightToLeft = False
  pArial10.size = 10
  
  Set ReturnArialCentered = pArial10
  
ClearMemory:
  Set pArial10 = Nothing
  Set pBlack = Nothing
  Set pFont = Nothing


End Function

Public Function ReturnGaramondTitle(Optional pColor As IRgbColor = Nothing) As ITextSymbol

  ' MAKE GENERAL TEXT SYMBOL; ARIAL 10 PT. BLACK
  Dim pGaramond As ITextSymbol
  Set pGaramond = New TextSymbol
  Dim pBlack As IRgbColor
  Set pBlack = New RgbColor
  If pColor Is Nothing Then
    pBlack.Red = 0
    pBlack.Green = 0
    pBlack.Blue = 0
  Else
    If (pColor.Red + pColor.Green + pColor.Blue) / 3 > 150 Then
      pBlack.RGB = RGB(0, 0, 0)
    Else
      pBlack.RGB = RGB(255, 255, 255)
    End If
  End If
  
  Dim pFont As IFont
  Set pFont = New SystemFont
  pFont.Name = "Garamond"
  pFont.Bold = True
  pFont.Italic = False
  pFont.size = 26
  pFont.Weight = 600
  pGaramond.Font = pFont
  pGaramond.Angle = 0
  pGaramond.Color = pBlack
  pGaramond.HorizontalAlignment = esriTHACenter
  pGaramond.VerticalAlignment = esriTVACenter
  pGaramond.RightToLeft = False
  pGaramond.size = 26
  
  Dim pFormattedText As IFormattedTextSymbol
  Set pFormattedText = pGaramond
  pFormattedText.CharacterWidth = 110
  pFormattedText.CharacterSpacing = 10
  
  Set ReturnGaramondTitle = pGaramond
  
ClearMemory:
  Set pGaramond = Nothing
  Set pBlack = Nothing
  Set pFont = Nothing
  Set pFormattedText = Nothing


End Function

Public Function ReturnArialBoldCentered(Optional pColor As IRgbColor = Nothing) As ITextSymbol

  ' MAKE GENERAL TEXT SYMBOL; ARIAL 11 PT. BLACK BOLD
  Dim pArial10 As ITextSymbol
  Set pArial10 = New TextSymbol
  Dim pBlack As IRgbColor
  Set pBlack = New RgbColor
  If pColor Is Nothing Then
    pBlack.Red = 0
    pBlack.Green = 0
    pBlack.Blue = 0
  Else
    If (pColor.Red + pColor.Green + pColor.Blue) / 3 > 150 Then
      pBlack.RGB = RGB(0, 0, 0)
    Else
      pBlack.RGB = RGB(255, 255, 255)
    End If
  End If
  
  Dim pFont As IFont
  Set pFont = New SystemFont
  pFont.Name = "Arial"
  pFont.Bold = True
  pFont.Italic = False
  pFont.size = 9.75
  pFont.Weight = 600
  pArial10.Font = pFont
  pArial10.Angle = 0
  pArial10.Color = pBlack
  pArial10.HorizontalAlignment = esriTHACenter
  pArial10.VerticalAlignment = esriTVACenter
  pArial10.RightToLeft = False
  pArial10.size = 11
  
  Set ReturnArialBoldCentered = pArial10
  
ClearMemory:
  Set pArial10 = Nothing
  Set pBlack = Nothing
  Set pFont = Nothing


End Function

Public Sub CleanAndPrepareMaps(pDepthMap As IMap, pDistanceMap As IMap, pProtectedMap As IMap, _
    pRegionMap As IMap, pCentroid As IPoint, pEnv As IEnvelope, pMxDoc As IMxDocument)
    
  ClearPolygonLayers pDepthMap
  ClearPolygonLayers pDistanceMap
  ClearPolygonLayers pProtectedMap
  ClearPolygonLayers pRegionMap
  
  Dim pSpRef As ISpatialReference
  Set pSpRef = MyGeometricOperations.ReturnCenteredAzEquidSpRef(pCentroid)
    
  SetSpatialReferenceAndExtent pDepthMap, pSpRef, pEnv
  SetSpatialReferenceAndExtent pProtectedMap, pSpRef, pEnv
  SetSpatialReferenceAndExtent pRegionMap, pSpRef, pEnv
  SetSpatialReferenceAndExtent pDistanceMap, pSpRef, pEnv
  
  pMxDoc.UpdateContents


ClearMemory:
  Set pSpRef = Nothing
  
End Sub

Public Sub SetSpatialReferenceAndExtent(pMap As IMap, pSpRef As ISpatialReference, pEnv As IEnvelope)

  Dim pPolygon As IPolygon
  Set pPolygon = MyGeometricOperations.EnvelopeToPolygon(pEnv)
  pPolygon.Project pSpRef
  
  Dim pNewEnv As IEnvelope
  Set pNewEnv = pPolygon.Envelope
  pNewEnv.Expand 1.05, 1.05, True
  Dim pActiveView As IActiveView
  
  Set pActiveView = pMap
  Set pMap.SpatialReference = pSpRef
  pActiveView.Extent = pNewEnv
  
  pActiveView.Refresh
  
End Sub

Public Sub ClearPolygonLayers(pMap As IMap)

  Dim pLayersToRemove As esriSystem.IVariantArray
  Dim lngIndex As Long
  Dim pLayer As ILayer
  Dim pFLayer As IFeatureLayer
  Dim pDataset As IDataset
  
  Set pLayersToRemove = MyGeneralOperations.ReturnLayersByType2(pMap, ENUM_jenFeatureLayers, True)
  
  If pLayersToRemove.Count > 0 Then
    For lngIndex = 0 To pLayersToRemove.Count - 1
      Set pLayer = pLayersToRemove.Element(lngIndex)
      If pLayer.Valid = False Then
        pMap.DeleteLayer pLayer
      Else
        Set pFLayer = pLayer
        Set pDataset = pFLayer.FeatureClass
        If MyGeneralOperations.ReturnWorkspaceFactoryType(pDataset.Workspace.WorkspaceFactory.GetClassID) = _
                "InMemory workspace factory" Then
          Debug.Print "Deleting " & pDataset.Name & " [" & pFLayer.Name & "]"
          pMap.DeleteLayer pLayer
          If Not pDataset Is Nothing Then pDataset.DELETE
        End If
      End If
    Next lngIndex
  End If
  
  Set pLayersToRemove = Nothing
  Set pLayer = Nothing
  Set pFLayer = Nothing
  Set pDataset = Nothing
      
  

End Sub

Public Sub FillDescriptiveRegionStats(strSovereign As String, varRegionData() As Variant, _
    strListOfRegions As String, varArrayOfRegionalStats() As Variant, strDescriptionOfRegions As String, _
    dblCumulativeRegionArea As Double, strDescriptionOfProtected As String, _
    dblCumulativeProtArea As Double, pRegionFClass_InMem As IFeatureClass, pProtectedPoly As IPolygon, _
    pProtectedFClass_InMem As IFeatureClass)
    
  ' 0) 2D Variant array of region names and addresses:
  '    Rows (Index 1) = regions
  '    Columns (Index 0) = [Region Name, Region Sq. Km., Region Polygon, Area Protected Sq. Km.]
  Dim lngIndex As Long
  strListOfRegions = ""
  strDescriptionOfProtected = ""
  ReDim varArrayOfRegionalStats(4, UBound(varRegionData, 2))
  ' 0) region name
  ' 1) area in region
  ' 2) proportion in region
  ' 3) protected area in region
  ' 4) proportion of protected area in region
  
  Dim strRegion As String
  Dim dblRegionArea As Double
  Dim dblProtArea As Double
  Dim pPolygon As IPolygon
  
  Dim pRegionPolys As esriSystem.IArray
  Set pRegionPolys = New esriSystem.Array
  
  Dim pRegionValues As esriSystem.IVariantArray
  Dim pRegionSubValues As esriSystem.IVariantArray
  
  dblCumulativeRegionArea = 0
  dblCumulativeProtArea = 0
  
  Dim pDoneRegions As New Collection
  
  
  ' FIRST GET TOTALS
  For lngIndex = 0 To UBound(varRegionData, 2)
    strRegion = varRegionData(0, lngIndex)
    dblRegionArea = varRegionData(1, lngIndex)
    dblProtArea = varRegionData(3, lngIndex)
    
    dblCumulativeRegionArea = dblCumulativeRegionArea + dblRegionArea
    dblCumulativeProtArea = dblCumulativeProtArea + dblProtArea
    
    If Not MyGeneralOperations.CheckCollectionForKey(pDoneRegions, strRegion) Then
      pDoneRegions.Add True, strRegion
'      strListOfRegions = strListOfRegions & strRegion & IIf(lngIndex < UBound(varRegionData, 2), ", ", "")
      strListOfRegions = strListOfRegions & strRegion & ", "
    End If
    If Right(strListOfRegions, 2) = ", " Then strListOfRegions = Left(strListOfRegions, Len(strListOfRegions) - 2)
    
  Next lngIndex
  
  strDescriptionOfRegions = ",""Total Area in All Regions:  " & Format(dblCumulativeRegionArea, "#,##0") & " Sq. Km."""
  strDescriptionOfProtected = ",""Total Protected Area:  " & Format(dblCumulativeProtArea, "#,##0") & " Sq. Km."""
  
  ' NEXT FILL STATS ARRAYS AND WRITE FULL DESCRIPTIONS
  Set pRegionValues = New esriSystem.varArray
  For lngIndex = 0 To UBound(varRegionData, 2)
    strRegion = varRegionData(0, lngIndex)
    dblRegionArea = varRegionData(1, lngIndex)
    Set pPolygon = varRegionData(2, lngIndex)
    dblProtArea = varRegionData(3, lngIndex)
    
    varArrayOfRegionalStats(0, lngIndex) = strRegion
    varArrayOfRegionalStats(1, lngIndex) = dblRegionArea '    varArrayOfRegionalStats(2, lngIndex) = dblRegionArea / dblCumulativeRegionArea
    varArrayOfRegionalStats(3, lngIndex) = dblProtArea
    If dblProtArea = 0 And dblCumulativeProtArea = 0 Then
      varArrayOfRegionalStats(4, lngIndex) = 0
      strDescriptionOfProtected = strDescriptionOfProtected & vbCrLf & ",,""" & _
            strRegion & ": " & Format(dblProtArea, "#,##0") & " Sq. Km. [" & Format(0, "0.0%") & "]"""
    Else
      varArrayOfRegionalStats(4, lngIndex) = dblProtArea / dblCumulativeProtArea
      strDescriptionOfProtected = strDescriptionOfProtected & vbCrLf & ",,""" & _
            strRegion & ": " & Format(dblProtArea, "#,##0") & " Sq. Km. [" & _
            Format(dblProtArea / dblCumulativeProtArea, "0.0%") & "]"""
    End If
    
    strDescriptionOfRegions = strDescriptionOfRegions & vbCrLf & _
        ",,""" & strRegion & ": " & Format(dblRegionArea, "#,##0") & " Sq. Km. [" & _
        Format(dblRegionArea / dblCumulativeRegionArea, "0.0%") & "]"""
    
'    strDescriptionOfProtected = strDescriptionOfProtected & vbCrLf & _
        "    " & strRegion & ": " & Format(dblProtArea, "#,##0") & " Sq. Km. [" & _
        Format(dblProtArea / dblCumulativeProtArea, "0.0%") & "]"
    
    pRegionPolys.Add pPolygon
    
    
    Set pRegionSubValues = New esriSystem.varArray
    pRegionSubValues.Add strRegion
    pRegionValues.Add pRegionSubValues
  Next lngIndex
  strDescriptionOfRegions = strDescriptionOfRegions & vbCrLf
  strDescriptionOfProtected = strDescriptionOfProtected & vbCrLf
    
  ' NEXT CREATE IN-MEMORY FEATURE CLASSES
  Dim pRegionFields As esriSystem.IVariantArray
  Dim pRegionField As IField
  Dim pRegionFieldEdit As IFieldEdit
  
  Set pRegionFields = New esriSystem.varArray
  Set pRegionField = New Field
  Set pRegionFieldEdit = pRegionField
  With pRegionFieldEdit
    .Name = "Region"
    .Type = esriFieldTypeString
    .length = 50
  End With
  pRegionFields.Add pRegionField
  
  Set pRegionFClass_InMem = MyGeneralOperations.CreateInMemoryFeatureClass3(pRegionPolys, pRegionValues, _
      pRegionFields)
      
  Dim pProtFields As esriSystem.IVariantArray
  Dim pProtField As IField
  Dim pProtFieldEdit As IFieldEdit
  Dim pProtValues As esriSystem.IVariantArray
  Dim pProtSubValues As esriSystem.IVariantArray
  
  Set pProtectedFClass_InMem = Nothing
  If Not pProtectedPoly Is Nothing Then
    Set pProtSubValues = New esriSystem.varArray
    pProtSubValues.Add "Protected"
    Set pProtValues = New esriSystem.varArray
    pProtValues.Add pProtSubValues
    
    Set pProtFields = New esriSystem.varArray
    Set pProtField = New Field
    Set pProtFieldEdit = pProtField
    With pProtFieldEdit
      .Name = "Protected"
      .Type = esriFieldTypeString
      .length = 50
    End With
    pProtFields.Add pProtField
    
    Dim pProtPolys As esriSystem.IArray
    Set pProtPolys = New esriSystem.Array
    pProtPolys.Add pProtectedPoly
    
    Set pProtectedFClass_InMem = MyGeneralOperations.CreateInMemoryFeatureClass3(pProtPolys, pProtValues, _
        pProtFields)
  End If
    
  

ClearMemory:
  Set pPolygon = Nothing
  Set pRegionPolys = Nothing
  Set pRegionValues = Nothing
  Set pRegionSubValues = Nothing
  Set pRegionFields = Nothing
  Set pRegionField = Nothing
  Set pRegionFieldEdit = Nothing
  Set pProtFields = Nothing
  Set pProtField = Nothing
  Set pProtFieldEdit = Nothing
  Set pProtValues = Nothing
  Set pProtSubValues = Nothing
  Set pProtPolys = Nothing


End Sub

Public Sub AnalysisByCountry_PrepData()
  ' November 5, 2017
  ' December 26, 2017:  Revised for repaired data
  Debug.Print "-----------------------------------"
  Dim pMxDoc As IMxDocument
  Dim pApp As IApplication
  Dim pSBar As IStatusBar
  Dim pProg As IStepProgressor
  
  Set pMxDoc = ThisDocument
  Set pApp = Application
  Set pSBar = pApp.StatusBar
  Set pProg = pSBar.ProgressBar
  
  Dim lngCount As Long
  Dim lngCounter As Long
  Dim pFLayer As IFeatureLayer
  Dim lngIndex As Long
  Dim lngIndex2 As Long
  
  Dim pSovTable As ITable
  Dim pWS As IFeatureWorkspace
  Dim pWSFact As IWorkspaceFactory
  Dim lngSovIndex As Long
  Dim lngCompleteIndex As Long
  Dim strSovereign As String
  Dim pSovFilt As IQueryFilter
  
  Set pWSFact = New FileGDBWorkspaceFactory
  Set pWS = pWSFact.OpenFromFile("D:\arcGIS_stuff\consultation\UN_FAO\2016_Depth_Ranges\Working_Data_Maribe_Dec_26_2017.gdb", 0)
  Set pSovTable = pWS.OpenTable("Unique_Sovereigns")
  lngSovIndex = pSovTable.FindField("Sovereign")
  lngCompleteIndex = pSovTable.FindField("Complete")
  Dim pDoneRegion As Collection
  Dim strDoneRegions() As String
  
  Dim pRegionAreaFClass As IFeatureClass
  Dim lngRegionNameIndex  As Long
  Dim lngRegionAreaIndex  As Long
  Dim lngRegionSovIndex As Long
  Set pRegionAreaFClass = ReturnRegionByCountryFClass(pWS, lngRegionNameIndex, lngRegionAreaIndex, lngRegionSovIndex)
  
  Dim pProtectedAreaFClass As IFeatureClass
  Dim lngProtectedNameIndex  As Long
  Dim lngProtectedAreaIndex  As Long
  Dim lngProtectedSovIndex As Long
  Set pProtectedAreaFClass = ReturnProtectedByCountryFClass(pWS, lngProtectedNameIndex, lngProtectedAreaIndex, _
      lngProtectedSovIndex)
  
  Dim pFinalAreaFClass As IFeatureClass
  Dim lngFinalAreaIndex  As Long
  Dim lngFinalProtectedIndex As Long
  Dim lngFinalRegionIndex As Long
  Dim lngFinalDistanceIndex As Long
  Dim lngFinalDepthIndex As Long
  Dim lngFinalSovIndex As Long
  Set pFinalAreaFClass = ReturnAllSeparatedByCountryFClass(pWS, lngFinalProtectedIndex, lngFinalRegionIndex, _
      lngFinalDistanceIndex, lngFinalDepthIndex, lngFinalAreaIndex, lngFinalSovIndex)
  
  Dim strSovereigns() As String
  Dim pRow As IRow
  Dim pCursor As ICursor
  
  Dim strFClassName As String
  strFClassName = "EEZ_Region_Protect_Depth_GAULDistance_LandRemoved_Repair"
  Dim pFClass As IFeatureClass
  Set pFClass = pWS.OpenFeatureClass(strFClassName)
  Set pFLayer = New FeatureLayer
  Set pFLayer.FeatureClass = pFClass
  pFLayer.Name = strFClassName
  
  Dim varRegions As Variant
  varRegions = Array("Atlantic", "Baltic", "Caribbean", "Mediterranean")
  
  Dim pGAULFClass As IFeatureClass
  Dim lngCountryIndex As Long
  Dim lngEEZbyRegionIndex As Long
  Dim lngDistanceIndex As Long
  Dim lngDepthBandIndex As Long
  Dim lngAreaIndex As Long
  Dim lngMaribeRegionIndex As Long
  Dim lngProtectedIndex As Long
  
  Dim dblDistance As Double
  Dim lngDepthBand As Long
  Dim dblArea As Double
  Dim strCountry As String
  Dim strEEZByRegion As String
  Dim strRegion As String
  Dim lngGaulOrJurisdiction As Long
  Dim strProtected As String
  
  Dim pCountryColl As New Collection
  Dim strCountries() As String
  Dim lngCountryCounter As Long
  
  Dim pQueryFilt As IQueryFilter
  
  Set pFClass = pFLayer.FeatureClass
  lngDistanceIndex = pFClass.FindField("Buffer_Distance")
  If lngDistanceIndex = -1 Then lngDistanceIndex = pFClass.FindField("Buffer_Dis")
  lngMaribeRegionIndex = pFClass.FindField("Maribe_Region")
  If lngMaribeRegionIndex = -1 Then lngMaribeRegionIndex = pFClass.FindField("Maribe_Reg")
  If lngMaribeRegionIndex = -1 Then lngMaribeRegionIndex = pFClass.FindField("Region")
'  lngEEZbyRegionIndex = pFClass.FindField("GeoName")
  lngDepthBandIndex = pFClass.FindField("Depth")
  lngCountryIndex = pFClass.FindField("Sovereign")
  lngAreaIndex = pFClass.FindField("SqKm")
  lngProtectedIndex = pFClass.FindField("Protected")
  If lngProtectedIndex = -1 Then lngProtectedIndex = pFClass.FindField("Land_Marin")
  
  MyGeneralOperations.CreateFieldAttributeIndex pFClass, pFClass.Fields.Field(lngDistanceIndex).Name     ' "Buffer_Distance"
  MyGeneralOperations.CreateFieldAttributeIndex pFClass, pFClass.Fields.Field(lngMaribeRegionIndex).Name ' "Maribe_Region"
'  MyGeneralOperations.CreateFieldAttributeIndex pFClass, "GeoName"
  MyGeneralOperations.CreateFieldAttributeIndex pFClass, "Sovereign"
  MyGeneralOperations.CreateFieldAttributeIndex pFClass, "Depth"
  MyGeneralOperations.CreateFieldAttributeIndex pFClass, pFClass.Fields.Field(lngProtectedIndex).Name ' "Land_Marine"
  
  lngCount = pFClass.FeatureCount(Nothing)
  lngCounter = -1
    
  Set pQueryFilt = New QueryFilter
  Dim strPrefix As String
  Dim strSuffix As String
  MyGeneralOperations.ReturnQuerySpecialCharacters pFClass, strPrefix, strSuffix
  
  Dim pFCursor As IFeatureCursor
  Dim pFeature As IFeature
  Dim pPolygon As IPolygon
  Dim lngCountryCount As Long
  Dim strStatus As String
  
  Dim dblSqKm As Double
  Dim pClone As IClone
  
  Dim strFoundRegions() As String               ' ALL REGIONS FOUND IN SOVEREIGN
  Dim lngFoundRegionsCounter As Long
  Dim pFoundRegionsColl As Collection           ' CONTAINS COLLECTIONS OF POLYGONS-BY-REGION
  Dim pRegionArray As esriSystem.IVariantArray  ' ITEM IN COLLECTION ABOVE
  Dim pCombineRegionPolygon As IPolygon         ' COMBINED POLYGON
  Dim pRegionsAreas As Collection               ' COLLECTION OF REGION AREA VALUES PER REGION
  Dim pRegionsPolys As Collection               ' COLLECTION OF REGION POLYGONS PER REGION
    
  Dim strFoundProtect() As String               ' ALL REGIONS FOUND IN SOVEREIGN
  Dim lngFoundProtectCounter As Long
  Dim pFoundProtectColl As Collection           ' CONTAINS COLLECTIONS OF POLYGONS-BY-PROTECTED
  Dim pProtectArray As esriSystem.IVariantArray ' ITEM IN COLLECTION ABOVE
  Dim pCombineProtectPolygon As IPolygon        ' COMBINED POLYGON
  Dim pProtectAreas As Collection               ' COLLECTION OF PROTECTED AREA VALUES PER REGION
  Dim pProtectPolys As Collection               ' COLLECTION OF PROTECTED POLYGONS PER REGION
    
  Dim strFoundAll() As String                   ' ALL REGIONS FOUND IN SOVEREIGN
  Dim lngFoundAllCounter As Long
  Dim pFoundAllColl As Collection               ' CONTAINS COLLECTIONS OF POLYGONS-BY-ALL
  Dim pAllArray As esriSystem.IVariantArray     ' ITEM IN COLLECTION ABOVE
  Dim pCombineAllPolygon As IPolygon            ' COMBINED POLYGON
  Dim pAllAreas As Collection                   ' COLLECTION OF ALL AREA VALUES PER REGION
  Dim pAllPolys As Collection                   ' COLLECTION OF ALL POLYGONS PER REGION
  
  Dim dblPolyAreas() As Double
  ReDim dblPolyAreas(5, 5, 1, 3)
  Dim varPolyArray() As Variant
  ReDim varPolyArray(5, 5, 1, 3)
  ' INDEX 0 = BUFFER DISTANCES
  '   0 = 0 NM
  '   1 = 5 NM
  '   2 = 12 NM
  '   3 = 16 NM
  '   4 = 24 NM
  '   5 = 200 NM
  ' INDEX 1 = DEPTH RANGES
  '   0 = GridCode = 0 [Other]
  '   1 = GridCode = 1 [-10m to -50m]
  '   2 = GridCode = 2 [-50m to -100m]
  '   3 = GridCode = 3 [-100m to -150m]
  '   4 = GridCode = 4 [-150m to -200m]
  '   5 = GridCode = 5 [< -200m]
  ' INDEX 2 = PROTECTED OR NOT
  '   0 = "Not" [Not Protected]
  '   1 = "Marine" [Protected]
  ' INDEX 4 = REGION
  '   0 = "Atlantic"
  '   1 = "Baltic"
  '   2 = "Caribbean"
  '   3 = "Mediterranean"
  
  Dim lngArrayBufferIndex As Long
  Dim lngArrayDepthIndex As Long
  Dim lngArrayProtectIndex As Long
  Dim lngArrayRegionIndex As Long
  Dim strKey As String
  
  Set pSovFilt = New QueryFilter
  pSovFilt.WhereClause = "(" & strPrefix & "Complete" & strSuffix & " = '' OR " & _
      strPrefix & "Complete" & strSuffix & " IS NULL)" ' AND " & _
      strPrefix & "Sovereign" & strSuffix & " = 'United Kingdom'"
  
  lngCountryCount = pSovTable.RowCount(Nothing)
  lngCountryCounter = 0
    
'  Set pCursor = pSovTable.Update(pSovFilt, False)
  Set pCursor = pSovTable.Search(pSovFilt, False)
  Set pRow = pCursor.NextRow
  
  Do Until pRow Is Nothing ' Or lngCountryCounter > 5
    lngCountryCounter = lngCountryCounter + 1
    
    strSovereign = pRow.Value(lngSovIndex)
      
    pQueryFilt.WhereClause = strPrefix & "Sovereign" & strSuffix & " = '" & strSovereign & "'"
    lngCount = pFClass.FeatureCount(pQueryFilt)
    lngCounter = 0
    
    Debug.Print CStr(lngCountryCounter) & "] " & strSovereign & "  (" & Format(lngCount, "#,##0") & " polygons)"
    strStatus = strSovereign & " [Country #" & Format(lngCountryCounter, "#,##0") & " of " & _
        Format(lngCountryCount, "#,##0") & "]..."
    pSBar.ShowProgressBar strStatus, 0, lngCount, 1, True
    pProg.position = 0
    DoEvents
    
    lngFoundRegionsCounter = -1
    Set pFoundRegionsColl = New Collection
    Erase strFoundRegions
    FillRegionInfo strSovereign, pRegionAreaFClass, pRegionsPolys, lngRegionNameIndex, lngRegionAreaIndex, _
        lngRegionSovIndex, strPrefix, strSuffix, pRegionsAreas, strFoundRegions
    
    lngFoundProtectCounter = -1
    Set pFoundProtectColl = New Collection
    Erase strFoundProtect
    FillProtectInfo strSovereign, pProtectedAreaFClass, pProtectPolys, lngProtectedNameIndex, lngProtectedAreaIndex, _
        lngProtectedSovIndex, strPrefix, strSuffix, pProtectAreas, strFoundProtect
    
    lngFoundAllCounter = -1
    Set pFoundAllColl = New Collection
    Erase strFoundAll
    FillAllInfo strSovereign, pFinalAreaFClass, pAllPolys, lngFinalProtectedIndex, lngFinalRegionIndex, _
         lngFinalDistanceIndex, lngFinalDepthIndex, lngFinalAreaIndex, lngFinalSovIndex, strPrefix, _
         strSuffix, pAllAreas, strFoundAll
                
    Set pFCursor = pFClass.Search(pQueryFilt, True)
    Set pFeature = pFCursor.NextFeature
    
    Do Until pFeature Is Nothing
      pProg.Step
      lngCounter = lngCounter + 1
      
      'If lngCounter Mod 20 = 0 Then
        pProg.Message = strStatus & "[" & Format(lngCounter, "#,##0") & _
            " of " & Format(lngCount, "#,##0") & "]..."
        DoEvents
      'End If
      
      Set pPolygon = pFeature.ShapeCopy
      Set pClone = pPolygon
      strCountry = pFeature.Value(lngCountryIndex)
      dblDistance = pFeature.Value(lngDistanceIndex)
      lngDepthBand = pFeature.Value(lngDepthBandIndex)
'      strEEZByRegion = pFeature.Value(lngEEZbyRegionIndex)
      strRegion = pFeature.Value(lngMaribeRegionIndex)
      strProtected = pFeature.Value(lngProtectedIndex)
      If Trim(strProtected) <> "Marine" Then strProtected = "Not"
            
      strKey = Format(dblDistance, "000") & "_" & Format(lngDepthBand, "0") & "_" & _
          strProtected & "_" & strRegion
      
      If Not MyGeneralOperations.CheckCollectionForKey(pRegionsAreas, strRegion) Then
        If Not MyGeneralOperations.CheckCollectionForKey(pFoundRegionsColl, strRegion) Then
          Set pRegionArray = New esriSystem.varArray
          pRegionArray.Add pClone.Clone
          pFoundRegionsColl.Add pRegionArray, strRegion
          lngFoundRegionsCounter = lngFoundRegionsCounter + 1
          ReDim Preserve strFoundRegions(lngFoundRegionsCounter)
          strFoundRegions(lngFoundRegionsCounter) = strRegion
        Else
          Set pRegionArray = pFoundRegionsColl.Item(strRegion)
          pRegionArray.Add pClone.Clone
        End If
      End If
      
      If Not MyGeneralOperations.CheckCollectionForKey(pProtectAreas, strProtected) Then
        If Not MyGeneralOperations.CheckCollectionForKey(pFoundProtectColl, strProtected) Then
          Set pProtectArray = New esriSystem.varArray
          pProtectArray.Add pClone.Clone
          pFoundProtectColl.Add pProtectArray, strProtected
          lngFoundProtectCounter = lngFoundProtectCounter + 1
          ReDim Preserve strFoundProtect(lngFoundProtectCounter)
          strFoundProtect(lngFoundProtectCounter) = strProtected
        Else
          Set pProtectArray = pFoundProtectColl.Item(strProtected)
          pProtectArray.Add pClone.Clone
        End If
      End If
      
      If Not MyGeneralOperations.CheckCollectionForKey(pAllAreas, strKey) Then
        If Not MyGeneralOperations.CheckCollectionForKey(pFoundAllColl, strKey) Then
          Set pAllArray = New esriSystem.varArray
          pAllArray.Add pClone.Clone
          pFoundAllColl.Add pAllArray, strKey
          lngFoundAllCounter = lngFoundAllCounter + 1
          ReDim Preserve strFoundAll(lngFoundAllCounter)
          strFoundAll(lngFoundAllCounter) = strKey
        Else
          Set pAllArray = pFoundAllColl.Item(strKey)
          pAllArray.Add pClone.Clone
        End If
      End If
      
      
      Set pFeature = pFCursor.NextFeature
    Loop
    
    ' SUMMARIZE REGIONS
    QuickSort.StringsAscending strFoundRegions, 0, UBound(strFoundRegions)
    
    If Not MyGeneralOperations.CheckCollectionForKey(pRegionsAreas, strRegion) Then
      Set pRegionsAreas = New Collection
      Set pRegionsPolys = New Collection
      
      For lngIndex = 0 To UBound(strFoundRegions)
        strRegion = strFoundRegions(lngIndex)
        Debug.Print "...Combining and calculating areas for " & strRegion & " [" & strSovereign & "]..."
        Set pRegionArray = pFoundRegionsColl.Item(strRegion)
        Set pCombineRegionPolygon = MyGeometricOperations.UnionGeometries4(pRegionArray, 100)
        dblSqKm = MyGeometricOperations.SphericalPolygonArea2(pCombineRegionPolygon) / 1000000
        pRegionsAreas.Add dblSqKm, strRegion
        pRegionsPolys.Add pCombineRegionPolygon, strRegion

      Next lngIndex
      
      WriteRegionInfoToFClass strSovereign, pRegionAreaFClass, pRegionsPolys, lngRegionNameIndex, _
          lngRegionAreaIndex, lngRegionSovIndex, strPrefix, strSuffix, pRegionsAreas, strFoundRegions
          
    End If
    
    For lngIndex = 0 To UBound(strFoundRegions)
      strRegion = strFoundRegions(lngIndex)
      dblSqKm = pRegionsAreas.Item(strRegion)
      Set pCombineRegionPolygon = pRegionsPolys.Item(strRegion)
      
      Debug.Print "..." & strRegion & " = " & Format(dblSqKm, "#,##0.00") & " square kilometers"
    
    Next lngIndex
    
    ' SUMMARIZE PROTECTED AREAS
    QuickSort.StringsAscending strFoundProtect, 0, UBound(strFoundProtect)
    
    If Not MyGeneralOperations.CheckCollectionForKey(pProtectAreas, strProtected) Then
      Set pProtectAreas = New Collection
      Set pProtectPolys = New Collection
      
      For lngIndex = 0 To UBound(strFoundProtect)
        strProtected = strFoundProtect(lngIndex)
        Debug.Print "...Combining and calculating areas for Protection Class '" & strProtected & "' [" & strSovereign & "]..."
        Set pProtectArray = pFoundProtectColl.Item(strProtected)
        Set pCombineProtectPolygon = MyGeometricOperations.UnionGeometries4(pProtectArray, 100)
        dblSqKm = MyGeometricOperations.SphericalPolygonArea2(pCombineProtectPolygon) / 1000000
        pProtectAreas.Add dblSqKm, strProtected
        pProtectPolys.Add pCombineProtectPolygon, strProtected

      Next lngIndex
      
      WriteProtectInfoToFClass strSovereign, pProtectedAreaFClass, pProtectPolys, lngProtectedNameIndex, _
          lngProtectedAreaIndex, lngProtectedSovIndex, strPrefix, strSuffix, pProtectAreas, strFoundProtect
          
    End If
    
    For lngIndex = 0 To UBound(strFoundProtect)
      strProtected = strFoundProtect(lngIndex)
      dblSqKm = pProtectAreas.Item(strProtected)
      Set pCombineProtectPolygon = pProtectPolys.Item(strProtected)
      
      Debug.Print "..." & strProtected & " = " & Format(dblSqKm, "#,##0.00") & " square kilometers"
    
    Next lngIndex
    
    ' SUMMARIZE FINAL
    QuickSort.StringsAscending strFoundAll, 0, UBound(strFoundAll)
    
    If Not MyGeneralOperations.CheckCollectionForKey(pAllAreas, strKey) Then
      Set pAllAreas = New Collection
      Set pAllPolys = New Collection
      
      For lngIndex = 0 To UBound(strFoundAll)
        strKey = strFoundAll(lngIndex)
        Debug.Print "...Combining and calculating areas for Final Class '" & strKey & "' [" & strSovereign & "]..."
        Set pAllArray = pFoundAllColl.Item(strKey)
        Set pCombineAllPolygon = MyGeometricOperations.UnionGeometries4(pAllArray, 75)
        dblSqKm = MyGeometricOperations.SphericalPolygonArea2(pCombineAllPolygon) / 1000000
        pAllAreas.Add dblSqKm, strKey
        pAllPolys.Add pCombineAllPolygon, strKey

      Next lngIndex
      
      WriteAllInfoToFClass strSovereign, pFinalAreaFClass, pAllPolys, lngFinalProtectedIndex, lngFinalRegionIndex, _
        lngFinalDistanceIndex, lngFinalDepthIndex, lngFinalAreaIndex, lngFinalSovIndex, strPrefix, strSuffix, _
        pAllAreas, strFoundAll
          
    End If
    
    For lngIndex = 0 To UBound(strFoundAll)
      strKey = strFoundAll(lngIndex)
      dblSqKm = pAllAreas.Item(strKey)
      Set pCombineAllPolygon = pAllPolys.Item(strKey)
      
      Debug.Print "..." & strKey & " = " & Format(dblSqKm, "#,##0.00") & " square kilometers"
    
    Next lngIndex
    
    Set pRow = pCursor.NextRow
  Loop
  
  Debug.Print "Done..."
  pProg.position = 0
  pSBar.HideProgressBar


ClearMemory:
  Set pMxDoc = Nothing
  Set pApp = Nothing
  Set pSBar = Nothing
  Set pProg = Nothing
  Set pFLayer = Nothing
  Set pSovTable = Nothing
  Set pWS = Nothing
  Set pWSFact = Nothing
  Set pSovFilt = Nothing
  Set pDoneRegion = Nothing
  Erase strDoneRegions
  Set pRegionAreaFClass = Nothing
  Set pProtectedAreaFClass = Nothing
  Set pFinalAreaFClass = Nothing
  Erase strSovereigns
  Set pRow = Nothing
  Set pCursor = Nothing
  Set pFClass = Nothing
  varRegions = Null
  Set pGAULFClass = Nothing
  Set pCountryColl = Nothing
  Erase strCountries
  Set pQueryFilt = Nothing
  Set pFCursor = Nothing
  Set pFeature = Nothing
  Set pPolygon = Nothing
  Set pClone = Nothing
  Erase strFoundRegions
  Set pFoundRegionsColl = Nothing
  Set pRegionArray = Nothing
  Set pCombineRegionPolygon = Nothing
  Set pRegionsAreas = Nothing
  Set pRegionsPolys = Nothing
  Erase strFoundProtect
  Set pFoundProtectColl = Nothing
  Set pProtectArray = Nothing
  Set pCombineProtectPolygon = Nothing
  Set pProtectAreas = Nothing
  Set pProtectPolys = Nothing
  Erase strFoundAll
  Set pFoundAllColl = Nothing
  Set pAllArray = Nothing
  Set pCombineAllPolygon = Nothing
  Set pAllAreas = Nothing
  Set pAllPolys = Nothing
  Erase dblPolyAreas
  Erase varPolyArray


End Sub

Public Sub ReturnStatsOnCountry(strSovereign As String, pAllFClass As IFeatureClass, _
    pRegionFClass As IFeatureClass, pProtectedFClass As IFeatureClass, _
    booFoundCaribbean As Boolean, pCaribbeanStats As esriSystem.IVariantArray, booFoundEuropean As Boolean, _
    pEuropeanStats As esriSystem.IVariantArray, strPrefix As String, strSuffix As String)
  
  ' RegionStats IArrays will contain the following:
  ' 0) 2D Variant array of region names and addresses:
  '    Rows (Index 1) = regions
  '    Columns (Index 0) = [Region Name, Region Sq. Km., Region Polygon, Area Protected Sq. Km.]
  ' 1) Protected Area Polygon
  ' 2) Double array of areas in each class (2D: 6 x 6)
  ' 3) IArray of polygons in each class, ready to make In-Memory Feature Class
  ' 4) IVariantArray of SubArrays, ready to make In-Memory Feature Class with (only need to make fields; Depth and Distance)
  ' 5) Double array of areas in each classs after excluding Protected Areas. Will not make feature class from this.
  ' 6) Envelope showing extent of all sovereign polygons
  ' 7) Point showing centroid of envelope
    
  Dim pFCursor As IFeatureCursor
  Dim pFeature As IFeature
  Dim pQueryFilt As IQueryFilter
  Dim pPolygon As IPolygon
  Dim lngAreaIndex As Long
  Dim lngRegionIndex As Long
  Dim lngAllRegionIndex As Long
  Dim lngAllProtectedIndex As Long
  Dim lngAllAreaIndex As Long
  Dim lngDepthIndex As Long
  Dim lngDistanceIndex As Long
  Dim pEnv As IEnvelope
  Dim pGeoDataset As IGeoDataset
  Dim pSpRef As ISpatialReference
  Dim pCentroid As IPoint
  Dim pPolygonArray As esriSystem.IArray
    
  Dim varReturn() As Variant
  Dim dblAreas() As Double
  Dim dblAreasSkipProtected() As Double
  Dim pValsArray As esriSystem.IVariantArray
  Dim pValsSubArray As esriSystem.IVariantArray
  
  Dim strRegion As String
  Dim strProtected As String
  Dim dblArea As Double
  Dim dblCumulative As Double
  Dim dblDistance As Double
  Dim lngDepth As Long
  Dim lngCaribbeanCount As Long
  Dim lngEuropeanCount As Long
  
  lngDepthIndex = pAllFClass.FindField("Depth")
  lngDistanceIndex = pAllFClass.FindField("Buffer_Distance")
  lngAllRegionIndex = pAllFClass.FindField("Region")
  lngAllProtectedIndex = pAllFClass.FindField("Protected")
  lngAllAreaIndex = pAllFClass.FindField("SqKm")
  Set pGeoDataset = pAllFClass
  Set pSpRef = pGeoDataset.SpatialReference
  
  Dim strCarQuery As String
  Dim strEurQuery As String
  Dim strBase As String
  strBase = strPrefix & "Sovereign" & strSuffix & " = '" & strSovereign & "'"
  
  lngCaribbeanCount = ReturnCountOfRegions(pRegionFClass, strSovereign, True, strPrefix, strSuffix, strCarQuery)
  lngEuropeanCount = ReturnCountOfRegions(pRegionFClass, strSovereign, False, strPrefix, strSuffix, strEurQuery)
  
  Dim pDoneRegions As Collection
  lngRegionIndex = pRegionFClass.FindField("Region")
  lngAreaIndex = pRegionFClass.FindField("SqKm")
  
  Set pQueryFilt = New QueryFilter
  Dim pProtectedPolygon As IPolygon
  
      
  ' CARIBBEAN
  If lngCaribbeanCount = 0 Then
    booFoundCaribbean = False
    Set pCaribbeanStats = Nothing
  Else
    
    ' REGION SECTION
    ReDim varReturn(3, 0)
    pQueryFilt.WhereClause = strCarQuery
    Set pFCursor = pRegionFClass.Search(pQueryFilt, False)
    Set pFeature = pFCursor.NextFeature
    Do Until pFeature Is Nothing
      varReturn(0, 0) = pFeature.Value(lngRegionIndex)
      varReturn(1, 0) = pFeature.Value(lngAreaIndex)
      Set varReturn(2, 0) = pFeature.ShapeCopy
      Set pFeature = pFCursor.NextFeature
    Loop
    
    ' PROTECTED SECTION
    pQueryFilt.WhereClause = strBase & " AND " & strPrefix & "Protected_Area" & strSuffix & " = 'Marine'"
    If pProtectedFClass.FeatureCount(pQueryFilt) = 0 Then
      Set pProtectedPolygon = Nothing
    Else
      Set pFCursor = pProtectedFClass.Search(pQueryFilt, False)  ' SHOULD ONLY BE ONE [COMBINED FROM ALL], IF THERE IS ANY
      Set pFeature = pFCursor.NextFeature
      Set pProtectedPolygon = pFeature.ShapeCopy
      Set pFeature = pFCursor.NextFeature
      If Not pFeature Is Nothing Then MsgBox "Unexpected Extra Protected Polygon!"
    End If
    
    ' DEPTH AND DISTANCE SECTION
    ReDim dblAreas(6, 6)
    ReDim dblAreasSkipProtected(6, 6)
    Set pValsArray = New esriSystem.varArray
    Set pEnv = New Envelope
    Set pEnv.SpatialReference = pSpRef
    Set pPolygonArray = New esriSystem.Array
    
    pQueryFilt.WhereClause = strCarQuery
    Set pFCursor = pAllFClass.Search(pQueryFilt, False)
    Set pFeature = pFCursor.NextFeature
    
    Do Until pFeature Is Nothing
      Set pPolygon = pFeature.ShapeCopy
      pPolygonArray.Add pPolygon
      If pEnv.IsEmpty Then
        Set pEnv = pPolygon.Envelope
      Else
        pEnv.Union pPolygon.Envelope
      End If
      
      lngDepth = pFeature.Value(lngDepthIndex)
      dblDistance = pFeature.Value(lngDistanceIndex)
      strProtected = pFeature.Value(lngAllProtectedIndex)
      strRegion = pFeature.Value(lngAllRegionIndex)
      dblArea = pFeature.Value(lngAllAreaIndex)
      
      UpdateAreaArray lngDepth, dblDistance, strProtected, False, dblAreas, dblArea
      UpdateAreaArray lngDepth, dblDistance, strProtected, True, dblAreasSkipProtected, dblArea
      UpdateProtectedAreaArrayByRegion varReturn, strProtected, dblArea, strRegion
      
      Set pValsSubArray = New esriSystem.varArray
      ' 0) SOVEREIGN
      ' 1) REGION
      ' 2) BUFFER_DISTANCE
      ' 3) DEPTH
      ' 4) PROTECTED
      ' 5) SQKM
      pValsSubArray.Add strSovereign
      pValsSubArray.Add strRegion
      pValsSubArray.Add dblDistance
      pValsSubArray.Add lngDepth
      pValsSubArray.Add strProtected
      pValsSubArray.Add dblArea
      pValsArray.Add pValsSubArray
      
      Set pFeature = pFCursor.NextFeature
    Loop
    
    SumAreaArray dblAreas
    SumAreaArray dblAreasSkipProtected
    
    Set pCentroid = New Point
    Set pCentroid.SpatialReference = pSpRef
    pCentroid.PutCoords pEnv.XMin + (pEnv.Width / 2), pEnv.YMin + (pEnv.Height / 2)
    
    booFoundCaribbean = True
    Set pCaribbeanStats = New esriSystem.varArray
    pCaribbeanStats.Add varReturn
    pCaribbeanStats.Add pProtectedPolygon
    pCaribbeanStats.Add dblAreas
    pCaribbeanStats.Add pPolygonArray
    pCaribbeanStats.Add pValsArray
    pCaribbeanStats.Add dblAreasSkipProtected
    pCaribbeanStats.Add pEnv
    pCaribbeanStats.Add pCentroid
    
  
  End If
  
  Dim lngCounter As Long
    
  ' EUROPEAN
  If lngEuropeanCount = 0 Then
    booFoundEuropean = False
    Set pEuropeanStats = Nothing
  Else
    
    ' REGION SECTION
    ReDim varReturn(3, lngEuropeanCount - 1)
    pQueryFilt.WhereClause = strEurQuery
    Set pFCursor = pRegionFClass.Search(pQueryFilt, False)
    Set pFeature = pFCursor.NextFeature
    lngCounter = -1
    Do Until pFeature Is Nothing
      lngCounter = lngCounter + 1
      varReturn(0, lngCounter) = pFeature.Value(lngRegionIndex)
      varReturn(1, lngCounter) = pFeature.Value(lngAreaIndex)
      Set varReturn(2, lngCounter) = pFeature.ShapeCopy
      Set pFeature = pFCursor.NextFeature
    Loop
    
    ' PROTECTED SECTION
    pQueryFilt.WhereClause = strBase & " AND " & strPrefix & "Protected_Area" & strSuffix & " = 'Marine'"
    If pProtectedFClass.FeatureCount(pQueryFilt) = 0 Then
      Set pProtectedPolygon = Nothing
    Else
      Set pFCursor = pProtectedFClass.Search(pQueryFilt, False)  ' SHOULD ONLY BE ONE [COMBINED FROM ALL], IF THERE IS ANY
      Set pFeature = pFCursor.NextFeature
      Set pProtectedPolygon = pFeature.ShapeCopy
      Set pFeature = pFCursor.NextFeature
      If Not pFeature Is Nothing Then MsgBox "Unexpected Extra Protected Polygon!"
    End If
    
    ' DEPTH AND DISTANCE SECTION
    ReDim dblAreas(6, 6)
    ReDim dblAreasSkipProtected(6, 6)
    Set pValsArray = New esriSystem.varArray
    Set pEnv = New Envelope
    Set pEnv.SpatialReference = pSpRef
    Set pPolygonArray = New esriSystem.Array
    
    pQueryFilt.WhereClause = strEurQuery
    Set pFCursor = pAllFClass.Search(pQueryFilt, False)
    Set pFeature = pFCursor.NextFeature
    
    Do Until pFeature Is Nothing
      Set pPolygon = pFeature.ShapeCopy
      pPolygonArray.Add pPolygon
      If pEnv.IsEmpty Then
        Set pEnv = pPolygon.Envelope
      Else
        pEnv.Union pPolygon.Envelope
      End If
      
      lngDepth = pFeature.Value(lngDepthIndex)
      dblDistance = pFeature.Value(lngDistanceIndex)
      strProtected = pFeature.Value(lngAllProtectedIndex)
      strRegion = pFeature.Value(lngAllRegionIndex)
      dblArea = pFeature.Value(lngAllAreaIndex)
      
      UpdateAreaArray lngDepth, dblDistance, strProtected, False, dblAreas, dblArea
      UpdateAreaArray lngDepth, dblDistance, strProtected, True, dblAreasSkipProtected, dblArea
      UpdateProtectedAreaArrayByRegion varReturn, strProtected, dblArea, strRegion
            
      Set pValsSubArray = New esriSystem.varArray
      ' 0) SOVEREIGN
      ' 1) REGION
      ' 2) BUFFER_DISTANCE
      ' 3) DEPTH
      ' 4) PROTECTED
      ' 5) SQKM
      pValsSubArray.Add strSovereign
      pValsSubArray.Add strRegion
      pValsSubArray.Add dblDistance
      pValsSubArray.Add lngDepth
      pValsSubArray.Add strProtected
      pValsSubArray.Add dblArea
      pValsArray.Add pValsSubArray
      
      Set pFeature = pFCursor.NextFeature
    Loop
    
    SumAreaArray dblAreas
    SumAreaArray dblAreasSkipProtected
    
    Set pCentroid = New Point
    Set pCentroid.SpatialReference = pSpRef
    pCentroid.PutCoords pEnv.XMin + (pEnv.Width / 2), pEnv.YMin + (pEnv.Height / 2)
    
    booFoundEuropean = True
    Set pEuropeanStats = New esriSystem.varArray
    pEuropeanStats.Add varReturn
    pEuropeanStats.Add pProtectedPolygon
    pEuropeanStats.Add dblAreas
    pEuropeanStats.Add pPolygonArray
    pEuropeanStats.Add pValsArray
    pEuropeanStats.Add dblAreasSkipProtected
    pEuropeanStats.Add pEnv
    pEuropeanStats.Add pCentroid
  
  End If
  
    
  
ClearMemory:
  Set pFCursor = Nothing
  Set pFeature = Nothing
  Set pQueryFilt = Nothing
  Set pPolygon = Nothing
  Set pEnv = Nothing
  Set pGeoDataset = Nothing
  Set pSpRef = Nothing
  Set pCentroid = Nothing
  Set pPolygonArray = Nothing
  Erase varReturn
  Erase dblAreas
  Erase dblAreasSkipProtected
  Set pValsArray = Nothing
  Set pValsSubArray = Nothing
  Set pDoneRegions = Nothing
  Set pProtectedPolygon = Nothing


End Sub
Public Sub ReturnStatsOnRegion(strRegion As String, pAllFClass As IFeatureClass, _
    pRegionFClass As IFeatureClass, pProtectedFClass As IFeatureClass, _
    booFoundCaribbean As Boolean, pCaribbeanStats As esriSystem.IVariantArray, booFoundEuropean As Boolean, _
    pEuropeanStats As esriSystem.IVariantArray, strPrefix As String, strSuffix As String)
  
  ' RegionStats IArrays will contain the following:
  ' 0) 2D Variant array of region names and addresses:
  '    Rows (Index 1) = regions
  '    Columns (Index 0) = [Region Name, Region Sq. Km., Region Polygon, Area Protected Sq. Km.]
  ' 1) Protected Area Polygon
  ' 2) Double array of areas in each class (2D: 6 x 6)
  ' 3) IArray of polygons in each class, ready to make In-Memory Feature Class
  ' 4) IVariantArray of SubArrays, ready to make In-Memory Feature Class with (only need to make fields; Depth and Distance)
  ' 5) Double array of areas in each classs after excluding Protected Areas. Will not make feature class from this.
  ' 6) Envelope showing extent of all sovereign polygons
  ' 7) Point showing centroid of envelope
    
  Dim pFCursor As IFeatureCursor
  Dim pFeature As IFeature
  Dim pQueryFilt As IQueryFilter
  Dim pPolygon As IPolygon
  Dim lngAreaIndex As Long
  Dim lngRegionIndex As Long
  Dim lngAllRegionIndex As Long
  Dim lngAllProtectedIndex As Long
  Dim lngAllAreaIndex As Long
  Dim lngDepthIndex As Long
  Dim lngDistanceIndex As Long
  Dim pEnv As IEnvelope
  Dim pGeoDataset As IGeoDataset
  Dim pSpRef As ISpatialReference
  Dim pCentroid As IPoint
  Dim pPolygonArray As esriSystem.IArray
    
  Dim varReturn() As Variant
  Dim dblAreas() As Double
  Dim dblAreasSkipProtected() As Double
  Dim pValsArray As esriSystem.IVariantArray
  Dim pValsSubArray As esriSystem.IVariantArray
  
  Dim strProtected As String
  Dim dblArea As Double
  Dim dblCumulative As Double
  Dim dblDistance As Double
  Dim lngDepth As Long
  Dim lngCaribbeanCount As Long
  Dim lngEuropeanCount As Long
  
  Dim strSovereign As String
  strSovereign = "All in Region"
  
  lngDepthIndex = pAllFClass.FindField("Depth")
  lngDistanceIndex = pAllFClass.FindField("Buffer_Distance")
  lngAllRegionIndex = pAllFClass.FindField("Region")
  lngAllProtectedIndex = pAllFClass.FindField("Protected")
  lngAllAreaIndex = pAllFClass.FindField("SqKm")
  Set pGeoDataset = pAllFClass
  Set pSpRef = pGeoDataset.SpatialReference
  
  Dim strCarQuery As String
  Dim strEurQuery As String
  Set pQueryFilt = New QueryFilter
  Dim strBase As String
  strBase = strPrefix & "Region" & strSuffix & " = '" & strRegion & "'"
  strCarQuery = strBase
  strEurQuery = strBase
  
  Set pQueryFilt = New QueryFilter
  pQueryFilt.WhereClause = strBase
  
  If strRegion = "Caribbean" Then
    lngCaribbeanCount = pAllFClass.FeatureCount(pQueryFilt)
    lngEuropeanCount = 0
  Else
    lngCaribbeanCount = 0
    lngEuropeanCount = pAllFClass.FeatureCount(pQueryFilt)
  End If
'  lngCaribbeanCount = ReturnCountOfRegions(pRegionFClass, strSovereign, True, strPrefix, strSuffix, strCarQuery)
'  lngEuropeanCount = ReturnCountOfRegions(pRegionFClass, strSovereign, False, strPrefix, strSuffix, strEurQuery)
  
  Dim pDoneRegions As Collection
  lngRegionIndex = pRegionFClass.FindField("Region")
  lngAreaIndex = pRegionFClass.FindField("SqKm")
  
  Dim pProtectedPolygon As IPolygon
  
  Set pRegionFClass = pAllFClass
  lngRegionIndex = pRegionFClass.FindField("Region")
  lngAreaIndex = pRegionFClass.FindField("SqKm")
  
  Set pProtectedFClass = pAllFClass
  
  
  ' CARIBBEAN
  If lngCaribbeanCount = 0 Then
    booFoundCaribbean = False
    Set pCaribbeanStats = Nothing
  Else
    
    ' REGION SECTION
    ReDim varReturn(3, 0)
    pQueryFilt.WhereClause = strCarQuery
    Set pFCursor = pRegionFClass.Search(pQueryFilt, False)
    Set pFeature = pFCursor.NextFeature
    Do Until pFeature Is Nothing
      varReturn(0, 0) = pFeature.Value(lngRegionIndex)
      varReturn(1, 0) = pFeature.Value(lngAreaIndex)
      Set varReturn(2, 0) = pFeature.ShapeCopy
      Set pFeature = pFCursor.NextFeature
    Loop
    
    ' PROTECTED SECTION
    pQueryFilt.WhereClause = strBase & " AND " & strPrefix & "Protected" & strSuffix & " = 'Marine'"
    If pProtectedFClass.FeatureCount(pQueryFilt) = 0 Then
      Set pProtectedPolygon = Nothing
    Else
      Set pFCursor = pProtectedFClass.Search(pQueryFilt, False)  ' SHOULD ONLY BE ONE [COMBINED FROM ALL], IF THERE IS ANY
      Set pFeature = pFCursor.NextFeature
      Set pProtectedPolygon = pFeature.ShapeCopy
      Set pFeature = pFCursor.NextFeature
'      If Not pFeature Is Nothing Then MsgBox "Unexpected Extra Protected Polygon!"
    End If
    
    ' DEPTH AND DISTANCE SECTION
    ReDim dblAreas(6, 6)
    ReDim dblAreasSkipProtected(6, 6)
    Set pValsArray = New esriSystem.varArray
    Set pEnv = New Envelope
    Set pEnv.SpatialReference = pSpRef
    Set pPolygonArray = New esriSystem.Array
    
    pQueryFilt.WhereClause = strCarQuery
    Set pFCursor = pAllFClass.Search(pQueryFilt, False)
    Set pFeature = pFCursor.NextFeature
    
    Do Until pFeature Is Nothing
      Set pPolygon = pFeature.ShapeCopy
      pPolygonArray.Add pPolygon
      If pEnv.IsEmpty Then
        Set pEnv = pPolygon.Envelope
      Else
        pEnv.Union pPolygon.Envelope
      End If
      
      lngDepth = pFeature.Value(lngDepthIndex)
      dblDistance = pFeature.Value(lngDistanceIndex)
      strProtected = pFeature.Value(lngAllProtectedIndex)
      strRegion = pFeature.Value(lngAllRegionIndex)
      dblArea = pFeature.Value(lngAllAreaIndex)
      
      UpdateAreaArray lngDepth, dblDistance, strProtected, False, dblAreas, dblArea
      UpdateAreaArray lngDepth, dblDistance, strProtected, True, dblAreasSkipProtected, dblArea
      UpdateProtectedAreaArrayByRegion varReturn, strProtected, dblArea, strRegion
      
      Set pValsSubArray = New esriSystem.varArray
      ' 0) SOVEREIGN
      ' 1) REGION
      ' 2) BUFFER_DISTANCE
      ' 3) DEPTH
      ' 4) PROTECTED
      ' 5) SQKM
      pValsSubArray.Add strSovereign
      pValsSubArray.Add strRegion
      pValsSubArray.Add dblDistance
      pValsSubArray.Add lngDepth
      pValsSubArray.Add strProtected
      pValsSubArray.Add dblArea
      pValsArray.Add pValsSubArray
      
      Set pFeature = pFCursor.NextFeature
    Loop
    
    SumAreaArray dblAreas
    SumAreaArray dblAreasSkipProtected
    
    Set pCentroid = New Point
    Set pCentroid.SpatialReference = pSpRef
    pCentroid.PutCoords pEnv.XMin + (pEnv.Width / 2), pEnv.YMin + (pEnv.Height / 2)
    
    booFoundCaribbean = True
    Set pCaribbeanStats = New esriSystem.varArray
    pCaribbeanStats.Add varReturn
    pCaribbeanStats.Add pProtectedPolygon
    pCaribbeanStats.Add dblAreas
    pCaribbeanStats.Add pPolygonArray
    pCaribbeanStats.Add pValsArray
    pCaribbeanStats.Add dblAreasSkipProtected
    pCaribbeanStats.Add pEnv
    pCaribbeanStats.Add pCentroid
    
  
  End If
  
  Dim lngCounter As Long
  
  
  ' EUROPEAN
  If lngEuropeanCount = 0 Then
    booFoundEuropean = False
    Set pEuropeanStats = Nothing
  Else
    
    ' REGION SECTION
    ReDim varReturn(3, lngEuropeanCount - 1)
    pQueryFilt.WhereClause = strEurQuery
    Set pFCursor = pRegionFClass.Search(pQueryFilt, False)
    Set pFeature = pFCursor.NextFeature
    lngCounter = -1
    Do Until pFeature Is Nothing
      lngCounter = lngCounter + 1
      varReturn(0, lngCounter) = pFeature.Value(lngRegionIndex)
      varReturn(1, lngCounter) = pFeature.Value(lngAreaIndex)
      Set varReturn(2, lngCounter) = pFeature.ShapeCopy
      Set pFeature = pFCursor.NextFeature
    Loop
    
    ' PROTECTED SECTION
    pQueryFilt.WhereClause = strBase & " AND " & strPrefix & "Protected" & strSuffix & " = 'Marine'"
    If pProtectedFClass.FeatureCount(pQueryFilt) = 0 Then
      Set pProtectedPolygon = Nothing
    Else
      Set pFCursor = pProtectedFClass.Search(pQueryFilt, False)  ' SHOULD ONLY BE ONE [COMBINED FROM ALL], IF THERE IS ANY
      Set pFeature = pFCursor.NextFeature
      Set pProtectedPolygon = pFeature.ShapeCopy
      Set pFeature = pFCursor.NextFeature
'      If Not pFeature Is Nothing Then MsgBox "Unexpected Extra Protected Polygon!"
    End If
    
    ' DEPTH AND DISTANCE SECTION
    ReDim dblAreas(6, 6)
    ReDim dblAreasSkipProtected(6, 6)
    Set pValsArray = New esriSystem.varArray
    Set pEnv = New Envelope
    Set pEnv.SpatialReference = pSpRef
    Set pPolygonArray = New esriSystem.Array
    
    pQueryFilt.WhereClause = strEurQuery
    Set pFCursor = pAllFClass.Search(pQueryFilt, False)
    Set pFeature = pFCursor.NextFeature
    
    Do Until pFeature Is Nothing
      Set pPolygon = pFeature.ShapeCopy
      pPolygonArray.Add pPolygon
      If pEnv.IsEmpty Then
        Set pEnv = pPolygon.Envelope
      Else
        pEnv.Union pPolygon.Envelope
      End If
      
      lngDepth = pFeature.Value(lngDepthIndex)
      dblDistance = pFeature.Value(lngDistanceIndex)
      strProtected = pFeature.Value(lngAllProtectedIndex)
      strRegion = pFeature.Value(lngAllRegionIndex)
      dblArea = pFeature.Value(lngAllAreaIndex)
      
      UpdateAreaArray lngDepth, dblDistance, strProtected, False, dblAreas, dblArea
      UpdateAreaArray lngDepth, dblDistance, strProtected, True, dblAreasSkipProtected, dblArea
      UpdateProtectedAreaArrayByRegion varReturn, strProtected, dblArea, strRegion
            
      Set pValsSubArray = New esriSystem.varArray
      ' 0) SOVEREIGN
      ' 1) REGION
      ' 2) BUFFER_DISTANCE
      ' 3) DEPTH
      ' 4) PROTECTED
      ' 5) SQKM
      pValsSubArray.Add strSovereign
      pValsSubArray.Add strRegion
      pValsSubArray.Add dblDistance
      pValsSubArray.Add lngDepth
      pValsSubArray.Add strProtected
      pValsSubArray.Add dblArea
      pValsArray.Add pValsSubArray
      
      Set pFeature = pFCursor.NextFeature
    Loop
    
    SumAreaArray dblAreas
    SumAreaArray dblAreasSkipProtected
    
    Set pCentroid = New Point
    Set pCentroid.SpatialReference = pSpRef
    pCentroid.PutCoords pEnv.XMin + (pEnv.Width / 2), pEnv.YMin + (pEnv.Height / 2)
    
    booFoundEuropean = True
    Set pEuropeanStats = New esriSystem.varArray
    pEuropeanStats.Add varReturn
    pEuropeanStats.Add pProtectedPolygon
    pEuropeanStats.Add dblAreas
    pEuropeanStats.Add pPolygonArray
    pEuropeanStats.Add pValsArray
    pEuropeanStats.Add dblAreasSkipProtected
    pEuropeanStats.Add pEnv
    pEuropeanStats.Add pCentroid
  
  End If
  
    
  
ClearMemory:
  Set pFCursor = Nothing
  Set pFeature = Nothing
  Set pQueryFilt = Nothing
  Set pPolygon = Nothing
  Set pEnv = Nothing
  Set pGeoDataset = Nothing
  Set pSpRef = Nothing
  Set pCentroid = Nothing
  Set pPolygonArray = Nothing
  Erase varReturn
  Erase dblAreas
  Erase dblAreasSkipProtected
  Set pValsArray = Nothing
  Set pValsSubArray = Nothing
  Set pDoneRegions = Nothing
  Set pProtectedPolygon = Nothing


End Sub


Public Sub UpdateProtectedAreaArrayByRegion(varReturn As Variant, strProtected As String, _
    dblArea As Double, strRegion As String)
  
  Dim lngIndex As Long
  Dim strCurrentRegion As String
  Dim dblCurrentArea As Double
  
  ' 0) 2D Variant array of region names and addresses:
  '    Rows (Index 1) = regions
  '    Columns (Index 0) = [Region Name, Region Sq. Km., Region Polygon), Area Protected Sq. Km.]
  
  If StrComp(strProtected, "Marine", vbTextCompare) = 0 Then
    For lngIndex = 0 To UBound(varReturn, 2)
      strCurrentRegion = CStr(varReturn(0, lngIndex))
      If StrComp(strCurrentRegion, strRegion, vbTextCompare) = 0 Then
        dblCurrentArea = CDbl(varReturn(3, lngIndex))
        dblCurrentArea = dblCurrentArea + dblArea
        varReturn(3, lngIndex) = dblCurrentArea
        Exit For
      End If
    Next lngIndex
  End If

End Sub

Public Sub SumAreaArray(dblAreaArray() As Double)

  Dim dblCumulativeArea As Double
  Dim dblArea As Double
  
  Dim lngIndex As Long
  Dim lngIndex2 As Long
  
  For lngIndex = 0 To UBound(dblAreaArray, 1) - 1   ' COLUMNS
    dblCumulativeArea = 0
    For lngIndex2 = 0 To UBound(dblAreaArray, 2) - 1  ' ROWS
      dblArea = dblAreaArray(lngIndex, lngIndex2)
      dblCumulativeArea = dblCumulativeArea + dblArea
    Next lngIndex2
    dblAreaArray(lngIndex, UBound(dblAreaArray, 2)) = dblCumulativeArea
  Next lngIndex
  
  For lngIndex2 = 0 To UBound(dblAreaArray, 2) - 1   ' ROWS
    dblCumulativeArea = 0
    For lngIndex = 0 To UBound(dblAreaArray, 1) - 1  ' Columns
      dblArea = dblAreaArray(lngIndex, lngIndex2)
      dblCumulativeArea = dblCumulativeArea + dblArea
    Next lngIndex
    dblAreaArray(UBound(dblAreaArray, 1), lngIndex2) = dblCumulativeArea
  Next lngIndex2
  
  ' MAKE SURE THEY ADD UP
  Dim dblTotal1 As Double
  Dim dblTotal2 As Double
  Dim dblTotal3 As Double
  
  dblTotal1 = 0
  For lngIndex = 0 To UBound(dblAreaArray, 1) - 1   ' COLUMNS
    For lngIndex2 = 0 To UBound(dblAreaArray, 2) - 1  ' ROWS
      dblArea = dblAreaArray(lngIndex, lngIndex2)
      dblTotal1 = dblTotal1 + dblArea
    Next lngIndex2
  Next lngIndex
  
  dblTotal2 = 0
  For lngIndex = 0 To UBound(dblAreaArray, 1)    ' COLUMNS
    dblArea = dblAreaArray(lngIndex, UBound(dblAreaArray, 2))
    dblTotal2 = dblTotal2 + dblArea
  Next lngIndex
  
  dblTotal3 = 0
  For lngIndex = 0 To UBound(dblAreaArray, 2)    ' ROWS
    dblArea = dblAreaArray(UBound(dblAreaArray, 1), lngIndex)
    dblTotal3 = dblTotal3 + dblArea
  Next lngIndex
  
  Dim dblDiff1 As Double
  Dim dblDiff2 As Double
  dblDiff1 = Abs(Round(dblTotal1 - dblTotal2, 6))
  dblDiff2 = Abs(Round(dblTotal2 - dblTotal3, 6))
  
  If dblDiff1 <> 0 Or dblDiff2 <> 0 Then
'  If dblTotal1 <> dblTotal2 Or dblTotal2 <> dblTotal3 Then
    MsgBox "Messed up array sums!" & vbCrLf & _
        "Total #1 = " & Format(dblTotal1, "#,##0") & vbCrLf & _
        "Total #2 = " & Format(dblTotal2, "#,##0") & vbCrLf & _
        "Total #3 = " & Format(dblTotal3, "#,##0")
  End If
  
  dblAreaArray(UBound(dblAreaArray, 1), UBound(dblAreaArray, 2)) = dblTotal1
      
End Sub


Public Sub UpdateAreaArray(lngDepthBand As Long, dblDistance As Double, strProtected As String, _
    booSkipProtected As Boolean, dblAreaArray() As Double, dblNewArea As Double)
  
  Dim lngArrayDepthIndex As Long
  Dim lngArrayBufferIndex As Long
  Dim dblCurrentArea As Double
  
  ' DEPTH IN ROWS
  ' DISTANCE IN COLUMNS
  If booSkipProtected = False Or StrComp(strProtected, "Marine", vbTextCompare) <> 0 Then
    Select Case lngDepthBand
      Case 0 ' [Other]
        lngArrayDepthIndex = 0
      Case 1 ' [-10m to -50m]
        lngArrayDepthIndex = 1
      Case 2 ' [-50m to -100m]
        lngArrayDepthIndex = 2
      Case 3 ' [-100m to -150m]
        lngArrayDepthIndex = 3
      Case 4 ' [-150m to -200m]
        lngArrayDepthIndex = 4
      Case 5 ' [< -200m]
        lngArrayDepthIndex = 5
      Case Else
        MsgBox "Unexptected Depth!"
    End Select
    
    Select Case dblDistance
      Case 5 ' [0 - 5]
        lngArrayBufferIndex = 0
      Case 12 ' [5 - 12]
        lngArrayBufferIndex = 1
      Case 16 ' [12 - 16]
        lngArrayBufferIndex = 2
      Case 24 ' [16 - 24]
        lngArrayBufferIndex = 3
      Case 200 ' [24 - 200]
        lngArrayBufferIndex = 4
      Case 0 ' [> 200]
        lngArrayBufferIndex = 5
      Case Else
        MsgBox "Unexptected Distance!"
    End Select
    
    dblCurrentArea = dblAreaArray(lngArrayBufferIndex, lngArrayDepthIndex)
    dblAreaArray(lngArrayBufferIndex, lngArrayDepthIndex) = dblCurrentArea + dblNewArea
  End If
  
End Sub
    
Public Function ReturnSetOfFields(pSourceFClass As IFeatureClass) As esriSystem.IVariantArray
  
  ' FIELD ORDER WILL BE
  ' 0) SOVEREIGN
  ' 1) REGION
  ' 2) BUFFER_DISTANCE
  ' 3) DEPTH
  ' 4) PROTECTED
  ' 5) SQKM
  
  Dim pField As IField
  Dim lngIndex As Long
  Dim pClone As IClone
  Dim strFieldName As String
  Dim pReturn As esriSystem.IVariantArray
  Set pReturn = New esriSystem.varArray
  
  Dim varFieldNames As varArray
  varFieldNames = Array("Sovereign", "Region", "Buffer_Distance", "Depth", "Protected", "SqKm")
  Dim lngFieldIndex As Long
  
  For lngIndex = 0 To UBound(varFieldNames)
    strFieldName = varFieldNames(lngIndex)
    lngFieldIndex = pSourceFClass.Fields.FindField(strFieldName)
    Set pField = pSourceFClass.Fields.Field(lngFieldIndex)
    Set pClone = pField
    pReturn.Add pClone.Clone
  Next lngIndex
  
  Set ReturnSetOfFields = pReturn
  
ClearMemory:
  Set pField = Nothing
  Set pClone = Nothing
  Set pReturn = Nothing
  Set varFieldNames = Nothing


End Function

Public Function ReturnCountOfRegions(pRegionFClass As IFeatureClass, strSovereign As String, _
    booIsCaribbean As Boolean, strPrefix As String, strSuffix As String, strRegionQuery As String) As Long
  
  Dim lngRegionIndex As Long
  
  Dim strBase As String
  strBase = strPrefix & "Sovereign" & strSuffix & " = '" & strSovereign & "'"
  
  lngRegionIndex = pRegionFClass.FindField("Region")
  Dim pQueryFilt As IQueryFilter
  Set pQueryFilt = New QueryFilter
  If booIsCaribbean Then
    pQueryFilt.WhereClause = strBase & " AND " & strPrefix & "Region" & strSuffix & " = 'Caribbean'"
  Else
    pQueryFilt.WhereClause = strBase & " AND " & strPrefix & "Region" & strSuffix & " <> 'Caribbean'"
  End If
  
  strRegionQuery = pQueryFilt.WhereClause
  ReturnCountOfRegions = pRegionFClass.FeatureCount(pQueryFilt)
  
  Set pQueryFilt = Nothing
  
End Function
    

Public Sub SpareCode()

  
  Dim dblPolyAreas() As Double
  ReDim dblPolyAreas(5, 5, 1, 3)
  Dim varPolyArray() As Variant
  ReDim varPolyArray(5, 5, 1, 3)
  ' INDEX 0 = BUFFER DISTANCES
  '   0 = 0 NM
  '   1 = 5 NM
  '   2 = 12 NM
  '   3 = 16 NM
  '   4 = 24 NM
  '   5 = 200 NM
  ' INDEX 1 = DEPTH RANGES
  '   0 = GridCode = 0 [Other]
  '   1 = GridCode = 1 [-10m to -50m]
  '   2 = GridCode = 2 [-50m to -100m]
  '   3 = GridCode = 3 [-100m to -150m]
  '   4 = GridCode = 4 [-150m to -200m]
  '   5 = GridCode = 5 [< -200m]
  ' INDEX 2 = PROTECTED OR NOT
  '   0 = "Not" [Not Protected]
  '   1 = "Marine" [Protected]
  ' INDEX 4 = REGION
  '   0 = "Atlantic"
  '   1 = "Baltic"
  '   2 = "Caribbean"
  '   3 = "Mediterranean"
  
  Dim lngArrayBufferIndex As Long
  Dim lngArrayDepthIndex As Long
  Dim lngArrayProtectIndex As Long
  Dim lngArrayRegionIndex As Long
  
'  Dim varBuffers() As Variant
'  Dim varDepths() As Variant
'  Dim varProtected() As Variant
'  Dim varRegions() As Variant
'  varBuffers = Array(0, 5, 12, 16, 24, 200)
'  varDepths = Array(0, 1, 2, 3, 4, 5)
'  varProtected() = Array("Not", "Marine")
'  varregion() = Array("Atlantic", "Baltic", "Caribbean", "Mediterranean")

      Select Case strProtected
        Case "Not"
          lngArrayProtectIndex = 0
        Case "Marine"
          lngArrayProtectIndex = 1
        Case Else
          MsgBox "Unexptected Protection!"
      End Select
      
      Select Case strRegion
        Case "Atlantic"
          lngArrayRegionIndex = 0 '
        Case "Baltic"
          lngArrayRegionIndex = 1
        Case "Caribbean"
          lngArrayRegionIndex = 2
        Case "Mediterranean"
          lngArrayRegionIndex = 3
        Case Else
          MsgBox "Unexptected Region!"
      End Select
      
      Select Case lngDepthBand
        Case 0 ' [Other]
          lngArrayDepthIndex = 0 '
        Case 1 ' [-10m to -50m]
          lngArrayDepthIndex = 1
        Case 2 ' [-50m to -100m]
          lngArrayDepthIndex = 2
        Case 3 ' [-100m to -150m]
          lngArrayDepthIndex = 3
        Case 4 ' [-150m to -200m]
          lngArrayDepthIndex = 4
        Case 5 ' [< -200m]
          lngArrayDepthIndex = 5
        Case Else
          MsgBox "Unexptected Depth!"
      End Select
      
      Select Case dblDistance
        Case 0
          lngArrayBufferIndex = 0
        Case 5
          lngArrayBufferIndex = 1
        Case 12
          lngArrayBufferIndex = 2
        Case 16
          lngArrayBufferIndex = 3
        Case 24
          lngArrayBufferIndex = 4
        Case 200
          lngArrayBufferIndex = 5
        Case Else
          MsgBox "Unexptected Distance!"
      End Select

ClearMemory:
  Erase dblPolyAreas
  Erase varPolyArray


End Sub

Public Sub WriteRegionInfoToFClass(strSovereign As String, pRegionFClass As IFeatureClass, pRegionsPolys As Collection, _
    lngRegionNameIndex As Long, lngRegionAreaIndex As Long, lngRegionSovIndex As Long, strPrefix As String, _
    strSuffix As String, pRegionsAreas As Collection, strRegionNames() As String)
  
  Dim pCursor As IFeatureCursor
  Dim pFeature As IFeature
  Dim pQueryFilt As IQueryFilter
  Dim pPolygon As IPolygon
  Dim strRegion As String
  Dim dblArea As Double
  Dim lngIndex As Long
  Dim pFClassWrite As IFeatureClassWrite
  Dim pEsriSet As esriSystem.ISet
  Dim pFBuffer As IFeatureBuffer
  Dim pClone As IClone
  
  ' FIRST CLEAR OUT ANY EXISTING FEATURES FOR THIS COUNTRY
  Set pQueryFilt = New QueryFilter
  pQueryFilt.WhereClause = strPrefix & "Sovereign" & strSuffix & " = '" & strSovereign & "'"
  
  If pRegionFClass.FeatureCount(pQueryFilt) > 0 Then
  
    Set pEsriSet = New esriSystem.Set
    Set pCursor = pRegionFClass.Search(pQueryFilt, False)
    Set pFeature = pCursor.NextFeature
    Do Until pFeature Is Nothing
      pEsriSet.Add pFeature
      Set pFeature = pCursor.NextFeature
    Loop
    Set pFClassWrite = pRegionFClass
    If pEsriSet.Count > 0 Then pFClassWrite.RemoveFeatures pEsriSet
    
  End If
  
  Set pFBuffer = pRegionFClass.CreateFeatureBuffer
  Set pCursor = pRegionFClass.Insert(True)
  For lngIndex = 0 To UBound(strRegionNames)
    strRegion = strRegionNames(lngIndex)
    Set pPolygon = pRegionsPolys.Item(strRegion)
    Set pClone = pPolygon
    dblArea = pRegionsAreas.Item(strRegion)
    
    Set pFBuffer.Shape = pClone.Clone
    pFBuffer.Value(lngRegionNameIndex) = strRegion
    pFBuffer.Value(lngRegionAreaIndex) = dblArea
    pFBuffer.Value(lngRegionSovIndex) = strSovereign
    pCursor.InsertFeature pFBuffer
    pCursor.Flush
  Next lngIndex

ClearMemory:
  Set pCursor = Nothing
  Set pFeature = Nothing
  Set pQueryFilt = Nothing
  Set pPolygon = Nothing
  Set pFClassWrite = Nothing
  Set pEsriSet = Nothing
  Set pFBuffer = Nothing
  Set pClone = Nothing


End Sub

Public Sub FillRegionInfo(strSovereign As String, pRegionFClass As IFeatureClass, pRegionsPolys As Collection, _
    lngRegionNameIndex As Long, lngRegionAreaIndex As Long, lngRegionSovIndex As Long, strPrefix As String, _
    strSuffix As String, pRegionsAreas As Collection, strRegionNames() As String)

  Set pRegionsPolys = New Collection
  Set pRegionsAreas = New Collection
  Erase strRegionNames
  
  Dim pCursor As IFeatureCursor
  Dim pFeature As IFeature
  Dim pQueryFilt As IQueryFilter
  Dim pPolygon As IPolygon
  Dim strRegion As String
  Dim dblArea As Double
  Dim lngRegionCounter As Long
  
  lngRegionCounter = -1
  Set pQueryFilt = New QueryFilter
  pQueryFilt.WhereClause = strPrefix & "Sovereign" & strSuffix & " = '" & strSovereign & "'"
  Set pCursor = pRegionFClass.Search(pQueryFilt, False)
  Set pFeature = pCursor.NextFeature
  Do Until pFeature Is Nothing
    Set pPolygon = pFeature.ShapeCopy
    strRegion = pFeature.Value(lngRegionNameIndex)
    dblArea = pFeature.Value(lngRegionAreaIndex)
    
    lngRegionCounter = lngRegionCounter + 1
    ReDim Preserve strRegionNames(lngRegionCounter)
    strRegionNames(lngRegionCounter) = strRegion
    pRegionsPolys.Add pPolygon, strRegion
    pRegionsAreas.Add dblArea, strRegion
    
    Set pFeature = pCursor.NextFeature
  Loop

ClearMemory:
  Set pCursor = Nothing
  Set pFeature = Nothing
  Set pQueryFilt = Nothing
  Set pPolygon = Nothing

End Sub

Public Function ReturnRegionByCountryFClass(pWS As IFeatureWorkspace, _
    lngRegionNameIndex As Long, lngRegionAreaIndex As Long, lngSovIndex As Long) As IFeatureClass

  Dim pWS2 As IWorkspace2
  Set pWS2 = pWS
  Dim pFClass As IFeatureClass
  Dim strName As String
  Dim pField As IField
  Dim pFieldEdit As IFieldEdit
  Dim pFieldArray As esriSystem.IVariantArray
  Dim pSpRef As ISpatialReference
  
  strName = "Regions_by_Country"
  If pWS2.NameExists(esriDTFeatureClass, strName) Then
    Set pFClass = pWS.OpenFeatureClass(strName)
  
  Else
    Set pSpRef = MyGeneralOperations.CreateSpatialReferenceWGS84
    Set pFieldArray = New esriSystem.varArray
    Set pField = New Field
    Set pFieldEdit = pField
    With pFieldEdit
      .Name = "Sovereign"
      .Type = esriFieldTypeString
      .length = 50
    End With
    pFieldArray.Add pField
    
    Set pField = New Field
    Set pFieldEdit = pField
    With pFieldEdit
      .Name = "Region"
      .Type = esriFieldTypeString
      .length = 50
    End With
    pFieldArray.Add pField
    
    Set pField = New Field
    Set pFieldEdit = pField
    With pFieldEdit
      .Name = "SqKm"
      .Type = esriFieldTypeDouble
    End With
    pFieldArray.Add pField
    
    Set pFClass = MyGeneralOperations.CreateGDBFeatureClass2(pWS, strName, esriFTSimple, _
        pSpRef, esriGeometryPolygon, pFieldArray, , , , False, ENUM_FileGDB, , , False, False)
  End If
  
  lngSovIndex = pFClass.FindField("Sovereign")
  lngRegionNameIndex = pFClass.FindField("Region")
  lngRegionAreaIndex = pFClass.FindField("SqKm")

  MyGeneralOperations.CreateFieldAttributeIndex pFClass, "Sovereign"
  MyGeneralOperations.CreateFieldAttributeIndex pFClass, "Region"
  
  Set ReturnRegionByCountryFClass = pFClass
  
ClearMemory:
  Set pWS2 = Nothing
  Set pFClass = Nothing
  Set pField = Nothing
  Set pFieldEdit = Nothing
  Set pFieldArray = Nothing
  Set pSpRef = Nothing

End Function

Public Function ReturnProtectedByCountryFClass(pWS As IFeatureWorkspace, _
    lngProtectedIndex As Long, lngProtectedAreaIndex As Long, lngSovIndex As Long) As IFeatureClass

  Dim pWS2 As IWorkspace2
  Set pWS2 = pWS
  Dim pFClass As IFeatureClass
  Dim strName As String
  Dim pField As IField
  Dim pFieldEdit As IFieldEdit
  Dim pFieldArray As esriSystem.IVariantArray
  Dim pSpRef As ISpatialReference
  
  strName = "Protected_by_Country"
  If pWS2.NameExists(esriDTFeatureClass, strName) Then
    Set pFClass = pWS.OpenFeatureClass(strName)
  
  Else
    Set pSpRef = MyGeneralOperations.CreateSpatialReferenceWGS84
    Set pFieldArray = New esriSystem.varArray
    Set pField = New Field
    Set pFieldEdit = pField
    With pFieldEdit
      .Name = "Sovereign"
      .Type = esriFieldTypeString
      .length = 50
    End With
    pFieldArray.Add pField
    
    Set pField = New Field
    Set pFieldEdit = pField
    With pFieldEdit
      .Name = "Protected_Area"
      .Type = esriFieldTypeString
      .length = 8
    End With
    pFieldArray.Add pField
    
    Set pField = New Field
    Set pFieldEdit = pField
    With pFieldEdit
      .Name = "SqKm"
      .Type = esriFieldTypeDouble
    End With
    pFieldArray.Add pField
    
    Set pFClass = MyGeneralOperations.CreateGDBFeatureClass2(pWS, strName, esriFTSimple, _
        pSpRef, esriGeometryPolygon, pFieldArray, , , , False, ENUM_FileGDB, , , False, False)
  End If
  
  lngSovIndex = pFClass.FindField("Sovereign")
  lngProtectedIndex = pFClass.FindField("Protected_Area")
  lngProtectedAreaIndex = pFClass.FindField("SqKm")

  MyGeneralOperations.CreateFieldAttributeIndex pFClass, "Sovereign"
  MyGeneralOperations.CreateFieldAttributeIndex pFClass, "Protected_Area"
  
  Set ReturnProtectedByCountryFClass = pFClass
  
ClearMemory:
  Set pWS2 = Nothing
  Set pFClass = Nothing
  Set pField = Nothing
  Set pFieldEdit = Nothing
  Set pFieldArray = Nothing
  Set pSpRef = Nothing

End Function

Public Sub FillProtectInfo(strSovereign As String, pProtectFClass As IFeatureClass, pProtectPolys As Collection, _
    lngProtectNameIndex As Long, lngProtectAreaIndex As Long, lngProtectSovIndex As Long, strPrefix As String, _
    strSuffix As String, pProtectAreas As Collection, strProtectNames() As String)

  Set pProtectPolys = New Collection
  Set pProtectAreas = New Collection
  Erase strProtectNames
  
  Dim pCursor As IFeatureCursor
  Dim pFeature As IFeature
  Dim pQueryFilt As IQueryFilter
  Dim pPolygon As IPolygon
  Dim strProtect As String
  Dim dblArea As Double
  Dim lngProtectCounter As Long
  
  lngProtectCounter = -1
  Set pQueryFilt = New QueryFilter
  pQueryFilt.WhereClause = strPrefix & "Sovereign" & strSuffix & " = '" & strSovereign & "'"
  Set pCursor = pProtectFClass.Search(pQueryFilt, False)
  Set pFeature = pCursor.NextFeature
  Do Until pFeature Is Nothing
    Set pPolygon = pFeature.ShapeCopy
    strProtect = pFeature.Value(lngProtectNameIndex)
    dblArea = pFeature.Value(lngProtectAreaIndex)
    
    lngProtectCounter = lngProtectCounter + 1
    ReDim Preserve strProtectNames(lngProtectCounter)
    strProtectNames(lngProtectCounter) = strProtect
    pProtectPolys.Add pPolygon, strProtect
    pProtectAreas.Add dblArea, strProtect
    
    Set pFeature = pCursor.NextFeature
  Loop

ClearMemory:
  Set pCursor = Nothing
  Set pFeature = Nothing
  Set pQueryFilt = Nothing
  Set pPolygon = Nothing

End Sub
Public Sub WriteProtectInfoToFClass(strSovereign As String, pProtectFClass As IFeatureClass, pProtectPolys As Collection, _
    lngProtectNameIndex As Long, lngProtectAreaIndex As Long, lngProtectSovIndex As Long, strPrefix As String, _
    strSuffix As String, pProtectAreas As Collection, strProtectNames() As String)
  
  Dim pCursor As IFeatureCursor
  Dim pFeature As IFeature
  Dim pQueryFilt As IQueryFilter
  Dim pPolygon As IPolygon
  Dim strProtect As String
  Dim dblArea As Double
  Dim lngIndex As Long
  Dim pFClassWrite As IFeatureClassWrite
  Dim pEsriSet As esriSystem.ISet
  Dim pFBuffer As IFeatureBuffer
  Dim pClone As IClone
  
  ' FIRST CLEAR OUT ANY EXISTING FEATURES FOR THIS COUNTRY
  Set pQueryFilt = New QueryFilter
  pQueryFilt.WhereClause = strPrefix & "Sovereign" & strSuffix & " = '" & strSovereign & "'"
  
  If pProtectFClass.FeatureCount(pQueryFilt) > 0 Then
  
    Set pEsriSet = New esriSystem.Set
    Set pCursor = pProtectFClass.Search(pQueryFilt, False)
    Set pFeature = pCursor.NextFeature
    Do Until pFeature Is Nothing
      pEsriSet.Add pFeature
      Set pFeature = pCursor.NextFeature
    Loop
    Set pFClassWrite = pProtectFClass
    If pEsriSet.Count > 0 Then pFClassWrite.RemoveFeatures pEsriSet
    
  End If
  
  Set pFBuffer = pProtectFClass.CreateFeatureBuffer
  Set pCursor = pProtectFClass.Insert(True)
  For lngIndex = 0 To UBound(strProtectNames)
    strProtect = strProtectNames(lngIndex)
    Set pPolygon = pProtectPolys.Item(strProtect)
    Set pClone = pPolygon
    dblArea = pProtectAreas.Item(strProtect)
    
    Set pFBuffer.Shape = pClone.Clone
    pFBuffer.Value(lngProtectNameIndex) = strProtect
    pFBuffer.Value(lngProtectAreaIndex) = dblArea
    pFBuffer.Value(lngProtectSovIndex) = strSovereign
    pCursor.InsertFeature pFBuffer
    pCursor.Flush
  Next lngIndex

ClearMemory:
  Set pCursor = Nothing
  Set pFeature = Nothing
  Set pQueryFilt = Nothing
  Set pPolygon = Nothing
  Set pFClassWrite = Nothing
  Set pEsriSet = Nothing
  Set pFBuffer = Nothing
  Set pClone = Nothing

End Sub

Public Function ReturnAllSeparatedByCountryFClass(pWS As IFeatureWorkspace, _
    lngProtectedIndex As Long, lngRegionIndex As Long, lngDistanceIndex As Long, _
    lngDepthIndex As Long, lngAreaIndex As Long, lngSovIndex As Long) As IFeatureClass

  Dim pWS2 As IWorkspace2
  Set pWS2 = pWS
  Dim pFClass As IFeatureClass
  Dim strName As String
  Dim pField As IField
  Dim pFieldEdit As IFieldEdit
  Dim pFieldArray As esriSystem.IVariantArray
  Dim pSpRef As ISpatialReference
  
  strName = "All_Categories_by_Country"
  If pWS2.NameExists(esriDTFeatureClass, strName) Then
    Set pFClass = pWS.OpenFeatureClass(strName)
  
  Else
    Set pSpRef = MyGeneralOperations.CreateSpatialReferenceWGS84
    Set pFieldArray = New esriSystem.varArray
    Set pField = New Field
    Set pFieldEdit = pField
    With pFieldEdit
      .Name = "Sovereign"
      .Type = esriFieldTypeString
      .length = 50
    End With
    pFieldArray.Add pField
    
    Set pField = New Field
    Set pFieldEdit = pField
    With pFieldEdit
      .Name = "Protected"
      .Type = esriFieldTypeString
      .length = 8
    End With
    pFieldArray.Add pField
    
    Set pField = New Field
    Set pFieldEdit = pField
    With pFieldEdit
      .Name = "Region"
      .Type = esriFieldTypeString
      .length = 50
    End With
    pFieldArray.Add pField
    
    Set pField = New Field
    Set pFieldEdit = pField
    With pFieldEdit
      .Name = "Buffer_Distance"
      .Type = esriFieldTypeDouble
    End With
    pFieldArray.Add pField
    
    Set pField = New Field
    Set pFieldEdit = pField
    With pFieldEdit
      .Name = "Depth"
      .Type = esriFieldTypeInteger
    End With
    pFieldArray.Add pField
    
    Set pField = New Field
    Set pFieldEdit = pField
    With pFieldEdit
      .Name = "SqKm"
      .Type = esriFieldTypeDouble
    End With
    pFieldArray.Add pField
    
    Set pFClass = MyGeneralOperations.CreateGDBFeatureClass2(pWS, strName, esriFTSimple, _
        pSpRef, esriGeometryPolygon, pFieldArray, , , , False, ENUM_FileGDB, , , False, False)
  End If
  
  lngSovIndex = pFClass.FindField("Sovereign")
  lngRegionIndex = pFClass.FindField("Region")
  lngProtectedIndex = pFClass.FindField("Protected")
  lngDistanceIndex = pFClass.FindField("Buffer_Distance")
  lngDepthIndex = pFClass.FindField("Depth")
  lngAreaIndex = pFClass.FindField("SqKm")
  
  MyGeneralOperations.CreateFieldAttributeIndex pFClass, "Sovereign"
  MyGeneralOperations.CreateFieldAttributeIndex pFClass, "Region"
  MyGeneralOperations.CreateFieldAttributeIndex pFClass, "Protected"
  MyGeneralOperations.CreateFieldAttributeIndex pFClass, "Buffer_Distance"
  MyGeneralOperations.CreateFieldAttributeIndex pFClass, "Depth"
  
  Set ReturnAllSeparatedByCountryFClass = pFClass
  
ClearMemory:
  Set pWS2 = Nothing
  Set pFClass = Nothing
  Set pField = Nothing
  Set pFieldEdit = Nothing
  Set pFieldArray = Nothing
  Set pSpRef = Nothing


End Function
Public Function ReturnAllSeparatedByRegionFClass(pWS As IFeatureWorkspace, _
    lngProtectedIndex As Long, lngRegionIndex As Long, lngDistanceIndex As Long, _
    lngDepthIndex As Long, lngAreaIndex As Long) As IFeatureClass

  Dim pWS2 As IWorkspace2
  Set pWS2 = pWS
  Dim pFClass As IFeatureClass
  Dim strName As String
  Dim pField As IField
  Dim pFieldEdit As IFieldEdit
  Dim pFieldArray As esriSystem.IVariantArray
  Dim pSpRef As ISpatialReference
  
  strName = "All_Categories_by_Region"
  If pWS2.NameExists(esriDTFeatureClass, strName) Then
    Set pFClass = pWS.OpenFeatureClass(strName)
  
  Else
    Set pSpRef = MyGeneralOperations.CreateSpatialReferenceWGS84
    Set pFieldArray = New esriSystem.varArray
    
'    Set pField = New Field
'    Set pFieldEdit = pField
'    With pFieldEdit
'      .Name = "Sovereign"
'      .Type = esriFieldTypeString
'      .length = 50
'    End With
'    pFieldArray.Add pField
    
    Set pField = New Field
    Set pFieldEdit = pField
    With pFieldEdit
      .Name = "Protected"
      .Type = esriFieldTypeString
      .length = 8
    End With
    pFieldArray.Add pField
    
    Set pField = New Field
    Set pFieldEdit = pField
    With pFieldEdit
      .Name = "Region"
      .Type = esriFieldTypeString
      .length = 50
    End With
    pFieldArray.Add pField
    
    Set pField = New Field
    Set pFieldEdit = pField
    With pFieldEdit
      .Name = "Buffer_Distance"
      .Type = esriFieldTypeDouble
    End With
    pFieldArray.Add pField
    
    Set pField = New Field
    Set pFieldEdit = pField
    With pFieldEdit
      .Name = "Depth"
      .Type = esriFieldTypeInteger
    End With
    pFieldArray.Add pField
    
    Set pField = New Field
    Set pFieldEdit = pField
    With pFieldEdit
      .Name = "SqKm"
      .Type = esriFieldTypeDouble
    End With
    pFieldArray.Add pField
    
    Set pFClass = MyGeneralOperations.CreateGDBFeatureClass2(pWS, strName, esriFTSimple, _
        pSpRef, esriGeometryPolygon, pFieldArray, , , , False, ENUM_FileGDB, , , False, False)
  End If
  
'  lngSovIndex = pFClass.FindField("Sovereign")
  lngRegionIndex = pFClass.FindField("Region")
  lngProtectedIndex = pFClass.FindField("Protected")
  lngDistanceIndex = pFClass.FindField("Buffer_Distance")
  lngDepthIndex = pFClass.FindField("Depth")
  lngAreaIndex = pFClass.FindField("SqKm")
  
'  MyGeneralOperations.CreateFieldAttributeIndex pFClass, "Sovereign"
  MyGeneralOperations.CreateFieldAttributeIndex pFClass, "Region"
  MyGeneralOperations.CreateFieldAttributeIndex pFClass, "Protected"
  MyGeneralOperations.CreateFieldAttributeIndex pFClass, "Buffer_Distance"
  MyGeneralOperations.CreateFieldAttributeIndex pFClass, "Depth"
  
  Set ReturnAllSeparatedByRegionFClass = pFClass
  
ClearMemory:
  Set pWS2 = Nothing
  Set pFClass = Nothing
  Set pField = Nothing
  Set pFieldEdit = Nothing
  Set pFieldArray = Nothing
  Set pSpRef = Nothing


End Function


Public Sub FillAllInfo(strSovereign As String, pAllFClass As IFeatureClass, pAllPolys As Collection, _
    lngProtectedIndex As Long, lngRegionIndex As Long, lngDistanceIndex As Long, _
    lngDepthIndex As Long, lngAreaIndex As Long, lngSovIndex As Long, strPrefix As String, _
    strSuffix As String, pAllAreas As Collection, strAllNames() As String)
  
    
  Set pAllPolys = New Collection
  Set pAllAreas = New Collection
  Erase strAllNames
  
  Dim pCursor As IFeatureCursor
  Dim pFeature As IFeature
  Dim pQueryFilt As IQueryFilter
  Dim pPolygon As IPolygon
  Dim dblArea As Double
  Dim lngAllCounter As Long
  Dim strKey As String
  
  Dim strCountry As String
  Dim dblDistance As Double
  Dim lngDepthBand As Long
  Dim strRegion As String
  Dim strProtected As String
  
  lngAllCounter = -1
  Set pQueryFilt = New QueryFilter
  pQueryFilt.WhereClause = strPrefix & "Sovereign" & strSuffix & " = '" & strSovereign & "'"
  Set pCursor = pAllFClass.Search(pQueryFilt, False)
  Set pFeature = pCursor.NextFeature
  Do Until pFeature Is Nothing
    Set pPolygon = pFeature.ShapeCopy
    
    strCountry = pFeature.Value(lngSovIndex)
    dblDistance = pFeature.Value(lngDistanceIndex)
    lngDepthBand = pFeature.Value(lngDepthIndex)
    strRegion = pFeature.Value(lngRegionIndex)
    strProtected = pFeature.Value(lngProtectedIndex)
    If Trim(strProtected) = "" Then strProtected = "Not"
    dblArea = pFeature.Value(lngAreaIndex)
    
    strKey = Format(dblDistance, "000") & "_" & Format(lngDepthBand, "0") & "_" & _
        strProtected & "_" & strRegion
    
    lngAllCounter = lngAllCounter + 1
    ReDim Preserve strAllNames(lngAllCounter)
    strAllNames(lngAllCounter) = strKey
    pAllPolys.Add pPolygon, strKey
    pAllAreas.Add dblArea, strKey
    
    Set pFeature = pCursor.NextFeature
  Loop

ClearMemory:
  Set pCursor = Nothing
  Set pFeature = Nothing
  Set pQueryFilt = Nothing
  Set pPolygon = Nothing


End Sub

Public Sub WriteAllInfoToFClass(strSovereign As String, pAllFClass As IFeatureClass, pAllPolys As Collection, _
    lngProtectedIndex As Long, lngRegionIndex As Long, lngDistanceIndex As Long, _
    lngDepthIndex As Long, lngAreaIndex As Long, lngSovIndex As Long, strPrefix As String, _
    strSuffix As String, pAllAreas As Collection, strAllNames() As String)
  
  Dim pCursor As IFeatureCursor
  Dim pFeature As IFeature
  Dim pQueryFilt As IQueryFilter
  Dim pPolygon As IPolygon
  Dim dblArea As Double
  Dim lngIndex As Long
  Dim pFClassWrite As IFeatureClassWrite
  Dim pEsriSet As esriSystem.ISet
  Dim pFBuffer As IFeatureBuffer
  Dim pClone As IClone
  Dim strKey As String
  Dim dblDistance As Double
  Dim lngDepthBand As Long
  Dim strProtected As String
  Dim strRegion As String
  Dim strSplit() As String
  
        
  ' FIRST CLEAR OUT ANY EXISTING FEATURES FOR THIS COUNTRY
  Set pQueryFilt = New QueryFilter
  pQueryFilt.WhereClause = strPrefix & "Sovereign" & strSuffix & " = '" & strSovereign & "'"
  
  If pAllFClass.FeatureCount(pQueryFilt) > 0 Then
  
    Set pEsriSet = New esriSystem.Set
    Set pCursor = pAllFClass.Search(pQueryFilt, False)
    Set pFeature = pCursor.NextFeature
    Do Until pFeature Is Nothing
      pEsriSet.Add pFeature
      Set pFeature = pCursor.NextFeature
    Loop
    Set pFClassWrite = pAllFClass
    If pEsriSet.Count > 0 Then pFClassWrite.RemoveFeatures pEsriSet
    
  End If
  
  Set pFBuffer = pAllFClass.CreateFeatureBuffer
  Set pCursor = pAllFClass.Insert(True)
  For lngIndex = 0 To UBound(strAllNames)
  
    strKey = strAllNames(lngIndex)
    
'    strKey = Format(dblDistance, "000") & "_" & Format(lngDepthBand, "0") & "_" & _
        strProtected & "_" & strRegion
        
    strSplit = Split(strKey, "_")
    dblDistance = CDbl(strSplit(0))
    lngDepthBand = CLng(strSplit(1))
    strProtected = strSplit(2)
    strRegion = strSplit(3)
    
    Set pPolygon = pAllPolys.Item(strKey)
    Set pClone = pPolygon
    dblArea = pAllAreas.Item(strKey)
    
    Set pFBuffer.Shape = pClone.Clone
    pFBuffer.Value(lngProtectedIndex) = strProtected
    pFBuffer.Value(lngRegionIndex) = strRegion
    pFBuffer.Value(lngDistanceIndex) = dblDistance
    pFBuffer.Value(lngDepthIndex) = lngDepthBand
    pFBuffer.Value(lngAreaIndex) = dblArea
    pFBuffer.Value(lngSovIndex) = strSovereign
    
    pCursor.InsertFeature pFBuffer
    pCursor.Flush
  Next lngIndex

ClearMemory:
  Set pCursor = Nothing
  Set pFeature = Nothing
  Set pQueryFilt = Nothing
  Set pPolygon = Nothing
  Set pFClassWrite = Nothing
  Set pEsriSet = Nothing
  Set pFBuffer = Nothing
  Set pClone = Nothing
  Erase strSplit

End Sub
