# Supplementary material for: Spatial datasets to define operational boundaries within four marine basins delineated by distance from shore, depth, EEZ and protected status, accompanied by maps and statistical summary tables
Source: Data Brief. 2018 Nov 28;21:2638–42. doi: 10.1016/j.dib.2018.11.118 (PMC6290244; doi:10.1016/j.dib.2018.11.118)
Supplement: Supplementary file 2 — Supplementary material [file mmc2.zip › Operational_Boundaries_Data/VBA_Modules/ByCountryAnalysis_Extra.bas]

Attribute VB_Name = "ByCountryAnalysis_Extra"
Option Explicit
Public Function ChangeCSVFileNames()

  Dim pFiles As esriSystem.IStringArray
  Set pFiles = ReturnFilesFromNestedFolders2( _
      "D:\arcGIS_stuff\consultation\UN_FAO\2016_Depth_Ranges\Maps_April_2_2018\CSV_to_rename", ".csv")
  QuickSort.SortStringArray pFiles
  
  Debug.Print pFiles.Count
  Dim strFileNames() As String
  Dim strSrcFilenames() As String
  Dim strFolder As String
  strFolder = "D:\arcGIS_stuff\consultation\UN_FAO\2016_Depth_Ranges\Maps_April_2_2018\CSV_to_rename\"
  
'  Dim strBaseString As String
'  strBaseString = strBaseString & _
'    "{\rtf1\ansi\ansicpg1252\deff0\deflang1033{\fonttbl{\f0\fswiss\fprq2\fcharset0 Calibri;}{\f1\fnil\fcharset0 Calibri;}}" & vbNewLine
'  strBaseString = strBaseString & _
'    "{\colortbl ;\red232\green21\blue21;\red244\green149\blue4;\red8\green0\blue176;\red0\green202\blue213;}" & vbNewLine
'  strBaseString = strBaseString & _
'    "{\*\generator Msftedit 5.41.21.2510;}\viewkind4\uc1\pard\sa120\qc\tx8640\b\f0\fs28 Supplemental Maps\par" & vbNewLine
  'strBaseString = strBaseString & "\pard\tx8640\fs22 "
    
  ' Albania: \cf1\b0\i Mediterranean Region\cf0\i0\tab p. 3\par" & vbNewLine

'  pColorMediterranean.RGB = RGB(232, 21, 21):  cf1
'  pColorCaribbean.RGB = RGB(252, 179, 68)   :  cf2
'  pColorBaltic.RGB = RGB(8, 0, 176)         :  cf3
'  pColorAtlantic.RGB = RGB(0, 242, 255)     :  cf4
  
  Dim lngCounter As Long
  lngCounter = -1
  Dim lngIndex As Long
  Dim strPath As String
  Dim strJustName As String
  Dim strTitle As String
  For lngIndex = 0 To pFiles.Count - 1
    strPath = pFiles.Element(lngIndex)
    
    strJustName = aml_func_mod.ReturnFilename2(strPath)
    strJustName = aml_func_mod.ClipExtension2(strJustName)
    If InStr(1, strJustName, "Supplemental", vbTextCompare) = 0 Then
      lngCounter = lngCounter + 1
      ReDim Preserve strFileNames(lngCounter)
      ReDim Preserve strSrcFilenames(lngCounter)
      strSrcFilenames(lngCounter) = strPath
      
      strJustName = Replace(strJustName, "_", " ", , , vbTextCompare)
      strTitle = strJustName
                    
      ' Adjustment April 2 2018 to account for Sander's preferences
      If InStr(1, strTitle, "Netherlands", vbTextCompare) > 0 And InStr(1, strTitle, "Baltic", vbTextCompare) > 0 Then
        strTitle = "Netherlands: North Sea Region"
      ElseIf InStr(1, strTitle, "Belgium", vbTextCompare) > 0 And InStr(1, strTitle, "Baltic", vbTextCompare) > 0 Then
        strTitle = "Belgium: North Sea Region"
      ElseIf InStr(1, strTitle, "Germany", vbTextCompare) > 0 And InStr(1, strTitle, "Baltic", vbTextCompare) > 0 Then
        strTitle = "Germany: North Sea and Baltic Regions"
      ElseIf InStr(1, strTitle, "Norway", vbTextCompare) > 0 And InStr(1, strTitle, "Baltic", vbTextCompare) > 0 Then
        strTitle = "Norway: North Sea and Norwegian Sea Regions"
      ElseIf InStr(1, strTitle, "United Kingdom", vbTextCompare) > 0 And InStr(1, strTitle, "Baltic", vbTextCompare) > 0 Then
        strTitle = "United Kingdom: Atlantic, North Sea and Mediterranean Regions"
      ElseIf InStr(1, strTitle, "Bulgaria", vbTextCompare) > 0 And InStr(1, strTitle, "Mediterranean", vbTextCompare) > 0 Then
        strTitle = "Bulgaria: Black Sea Region"
      ElseIf InStr(1, strTitle, "Turkey", vbTextCompare) > 0 And InStr(1, strTitle, "Mediterranean", vbTextCompare) > 0 Then
        strTitle = "Turkey: Mediterranean and Black Sea Regions"
      ElseIf InStr(1, strTitle, "Georgia", vbTextCompare) > 0 And InStr(1, strTitle, "Mediterranean", vbTextCompare) > 0 Then
        strTitle = "Georgia: Black Sea Region"
      ElseIf InStr(1, strTitle, "Ukraine", vbTextCompare) > 0 And InStr(1, strTitle, "Mediterranean", vbTextCompare) > 0 Then
        strTitle = "Ukraine: Black Sea Region"
      ElseIf InStr(1, strTitle, "Romania", vbTextCompare) > 0 And InStr(1, strTitle, "Mediterranean", vbTextCompare) > 0 Then
        strTitle = "Romania: Black Sea Region"
      ElseIf InStr(1, strTitle, "Russia", vbTextCompare) > 0 And InStr(1, strTitle, "Baltic", vbTextCompare) > 0 Then
        strTitle = "Russia: Baltic and Black Sea Regions"
      ElseIf InStr(1, strTitle, "Mexico", vbTextCompare) > 0 And InStr(1, strTitle, "Caribbean", vbTextCompare) > 0 Then
        strTitle = "Mexico: Gulf of Mexico and Caribbean Regions"
      ElseIf InStr(1, strTitle, "United States", vbTextCompare) > 0 And InStr(1, strTitle, "Caribbean", vbTextCompare) > 0 Then
        strTitle = "United States: Gulf of Mexico and Caribbean Regions"
      End If
      
      strTitle = Replace(strTitle, "+", "plus")
      strTitle = Replace(strTitle, ",", "")
      strTitle = Replace(strTitle, ":", "_")
      strTitle = Replace(strTitle, " ", "_")
      strTitle = Replace(strTitle, "Regions", "")
      strTitle = Replace(strTitle, "Region", "")
      Do Until InStr(1, strTitle, "__", vbTextCompare) = 0
        strTitle = Replace(strTitle, "__", "_")
      Loop
      If Right(strTitle, 1) = "_" Then strTitle = Left(strTitle, Len(strTitle) - 1)
      
      strFileNames(lngCounter) = strTitle
    End If
  Next lngIndex
  
  
'  QuickSort.StringsAscending strFileNames, 0, UBound(strFileNames)
  
  Dim strReport As String
  For lngIndex = 0 To UBound(strFileNames)
    strReport = strReport & strFileNames(lngIndex) & vbCrLf
    Name strSrcFilenames(lngIndex) As strFolder & strFileNames(lngIndex) & ".csv"
  Next lngIndex
  

  Dim pDataObj As New MSForms.DataObject
  pDataObj.Clear
  pDataObj.SetText strReport
  pDataObj.PutInClipboard
  
  Debug.Print "Done..."
    
ClearMemory:
  Set pFiles = Nothing
  Erase strFileNames
  Set pDataObj = Nothing


End Function


Public Function MakePageNumbers()

  Dim pFiles As esriSystem.IStringArray
  Set pFiles = ReturnFilesFromNestedFolders2( _
      "D:\arcGIS_stuff\consultation\UN_FAO\2016_Depth_Ranges\Maps_April_2_2018", ".pdf")
  QuickSort.SortStringArray pFiles
  
  Debug.Print pFiles.Count
  Dim strFileNames() As String
  
  Dim strBaseString As String
  strBaseString = strBaseString & _
    "{\rtf1\ansi\ansicpg1252\deff0\deflang1033{\fonttbl{\f0\fswiss\fprq2\fcharset0 Calibri;}{\f1\fnil\fcharset0 Calibri;}}" & vbNewLine
  strBaseString = strBaseString & _
    "{\colortbl ;\red232\green21\blue21;\red244\green149\blue4;\red8\green0\blue176;\red0\green202\blue213;}" & vbNewLine
  strBaseString = strBaseString & _
    "{\*\generator Msftedit 5.41.21.2510;}\viewkind4\uc1\pard\sa120\qc\tx8640\b\f0\fs28 Supplemental Maps\par" & vbNewLine
  'strBaseString = strBaseString & "\pard\tx8640\fs22 "
    
  ' Albania: \cf1\b0\i Mediterranean Region\cf0\i0\tab p. 3\par" & vbNewLine

'  pColorMediterranean.RGB = RGB(232, 21, 21):  cf1
'  pColorCaribbean.RGB = RGB(252, 179, 68)   :  cf2
'  pColorBaltic.RGB = RGB(8, 0, 176)         :  cf3
'  pColorAtlantic.RGB = RGB(0, 242, 255)     :  cf4
  
  Dim lngCounter As Long
  lngCounter = -1
  Dim lngIndex As Long
  Dim strPath As String
  Dim strJustName As String
  Dim strTitle As String
  For lngIndex = 0 To pFiles.Count - 1
    strPath = pFiles.Element(lngIndex)
    strJustName = aml_func_mod.ReturnFilename2(strPath)
    strJustName = aml_func_mod.ClipExtension2(strJustName)
    If InStr(1, strJustName, "Supplemental", vbTextCompare) = 0 Then
      lngCounter = lngCounter + 1
      ReDim Preserve strFileNames(lngCounter)
            
      strJustName = Replace(strJustName, "_", " ", , , vbTextCompare)
      strTitle = strJustName
      
      If InStr(1, strTitle, "Mediterranean", vbTextCompare) > 0 And _
          InStr(1, strTitle, "Baltic", vbTextCompare) > 0 And _
          InStr(1, strTitle, "Atlantic", vbTextCompare) > 0 Then
        strTitle = Replace(strTitle, "Mediterranean", "")
        strTitle = Replace(strTitle, "Baltic", "")
        strTitle = Replace(strTitle, "Atlantic", "")
        strTitle = Trim(strTitle) & ":  \cf4\b\i Atlantic\cf0\i0\b0 , \cf3\b\i Baltic\cf0\i0\b0  and " & _
              "\cf1\b\i Mediterranean\cf0\i0\b0  Regions"
      ElseIf InStr(1, strTitle, "Mediterranean", vbTextCompare) > 0 And _
          InStr(1, strTitle, "Baltic", vbTextCompare) > 0 Then
        strTitle = Replace(strTitle, "Mediterranean", "")
        strTitle = Replace(strTitle, "Baltic", "")
        strTitle = Trim(strTitle) & ":  \cf3\b\i Baltic\cf0\i0\b0  and \cf1\b\i Mediterranean\cf0\i0\b0  Regions"
      ElseIf InStr(1, strTitle, "Atlantic", vbTextCompare) > 0 And _
          InStr(1, strTitle, "Baltic", vbTextCompare) > 0 Then
        strTitle = Replace(strTitle, "Baltic", "")
        strTitle = Replace(strTitle, "Atlantic", "")
        strTitle = Trim(strTitle) & ":  \cf4\b\i Atlantic\cf0\i0\b0  and  \cf3\b\i Baltic\cf0\i0\b0  Regions"
      ElseIf InStr(1, strTitle, "Mediterranean", vbTextCompare) > 0 And _
          InStr(1, strTitle, "Atlantic", vbTextCompare) > 0 Then
        strTitle = Replace(strTitle, "Mediterranean", "")
        strTitle = Replace(strTitle, "Atlantic", "")
        strTitle = Trim(strTitle) & ":  \cf4\b\i Atlantic\cf0\i0\b0  and \cf1\b\i Mediterranean\cf0\i0\b0  Regions"
      ElseIf InStr(1, strTitle, "Atlantic", vbTextCompare) > 0 Then
        strTitle = Replace(strTitle, "Atlantic", "")
        strTitle = Trim(strTitle) & ":  \cf4\b\i Atlantic\cf0\i0\b0  Region"
      ElseIf InStr(1, strTitle, "Baltic", vbTextCompare) > 0 Then
        strTitle = Replace(strTitle, "Baltic", "")
        strTitle = Trim(strTitle) & ":  \cf3\b\i Baltic\cf0\i0\b0  Region"
      ElseIf InStr(1, strTitle, "Mediterranean", vbTextCompare) > 0 Then
        strTitle = Replace(strTitle, "Mediterranean", "")
        strTitle = Trim(strTitle) & ":  \cf1\b\i Mediterranean\cf0\i0\b0  Region"
      ElseIf InStr(1, strTitle, "Caribbean", vbTextCompare) > 0 Then
        strTitle = Replace(strTitle, "Caribbean", "")
        strTitle = Trim(strTitle) & ":  \cf2\b\i Caribbean\cf0\i0\b0  Region"
      Else
        MsgBox "Unexpected File!" & vbCrLf & "  --> " & strTitle
      End If
        
          
      ' Adjustment April 2 2018 to account for Sander's preferences
      If InStr(1, strTitle, "Netherlands", vbTextCompare) > 0 And InStr(1, strTitle, "Baltic", vbTextCompare) > 0 Then
'        strTitle = "Netherlands: North Sea Region"
        strTitle = Replace(strTitle, "Baltic", "North Sea")
      ElseIf InStr(1, strTitle, "Belgium", vbTextCompare) > 0 And InStr(1, strTitle, "Baltic", vbTextCompare) > 0 Then
'        strTitle = "Belgium: North Sea Region"
        strTitle = Replace(strTitle, "Baltic", "North Sea")
      ElseIf InStr(1, strTitle, "Germany", vbTextCompare) > 0 And InStr(1, strTitle, "Baltic", vbTextCompare) > 0 Then
'        strTitle = "Germany: North Sea and Baltic Regions"
        strTitle = Replace(strTitle, "Baltic", "North Sea\cf0\i0\b0  and \cf3\b\i Baltic")
        strTitle = Replace(strTitle, "Region", "Regions")
      ElseIf InStr(1, strTitle, "Norway", vbTextCompare) > 0 And InStr(1, strTitle, "Baltic", vbTextCompare) > 0 Then
'        strTitle = "Norway: North Sea and Norwegian Sea Regions"
        strTitle = Replace(strTitle, "Baltic", "North Sea\cf0\i0\b0  and \cf3\b\i Norwegian Sea")
        strTitle = Replace(strTitle, "Region", "Regions")
      ElseIf InStr(1, strTitle, "United Kingdom", vbTextCompare) > 0 And InStr(1, strTitle, "Baltic", vbTextCompare) > 0 Then
'        strTitle = "United Kingdom: Atlantic, North Sea and Mediterranean Regions"
        strTitle = Replace(strTitle, "Baltic", "North Sea")
        strTitle = Replace(strTitle, "Region", "Regions")
      ElseIf InStr(1, strTitle, "Bulgaria", vbTextCompare) > 0 And InStr(1, strTitle, "Mediterranean", vbTextCompare) > 0 Then
'        strTitle = "Bulgaria: Black Sea Region"
        strTitle = Replace(strTitle, "Mediterranean", "Black Sea")
      ElseIf InStr(1, strTitle, "Turkey", vbTextCompare) > 0 And InStr(1, strTitle, "Mediterranean", vbTextCompare) > 0 Then
'        strTitle = "Turkey: Mediterranean and Black Sea Regions"
        strTitle = Replace(strTitle, "Mediterranean", "Mediterranean\cf0\i0\b0  and \cf2\b\i Black Sea")
        strTitle = Replace(strTitle, "Region", "Regions")
      ElseIf InStr(1, strTitle, "Georgia", vbTextCompare) > 0 And InStr(1, strTitle, "Mediterranean", vbTextCompare) > 0 Then
'        strTitle = "Georgia: Black Sea Region"
        strTitle = Replace(strTitle, "Mediterranean", "Black Sea")
      ElseIf InStr(1, strTitle, "Ukraine", vbTextCompare) > 0 And InStr(1, strTitle, "Mediterranean", vbTextCompare) > 0 Then
'        strTitle = "Ukraine: Black Sea Region"
        strTitle = Replace(strTitle, "Mediterranean", "Black Sea")
      ElseIf InStr(1, strTitle, "Romania", vbTextCompare) > 0 And InStr(1, strTitle, "Mediterranean", vbTextCompare) > 0 Then
'        strTitle = "Romania: Black Sea Region"
        strTitle = Replace(strTitle, "Mediterranean", "Black Sea")
      ElseIf InStr(1, strTitle, "Russia", vbTextCompare) > 0 And InStr(1, strTitle, "Baltic", vbTextCompare) > 0 Then
'        strTitle = "Russia: Baltic and Black Sea Regions"
        strTitle = Replace(strTitle, "Mediterranean", "Black Sea")
      ElseIf InStr(1, strTitle, "Mexico", vbTextCompare) > 0 And InStr(1, strTitle, "Caribbean", vbTextCompare) > 0 Then
'        strTitle = "Mexico: Gulf of Mexico and Caribbean Regions"
        strTitle = Replace(strTitle, "Caribbean", "Gulf of Mexico\cf0\i0\b0  and \cf2\b\i Caribbean")
        strTitle = Replace(strTitle, "Region", "Regions")
      ElseIf InStr(1, strTitle, "United States", vbTextCompare) > 0 And InStr(1, strTitle, "Caribbean", vbTextCompare) > 0 Then
'        strTitle = "United States: Gulf of Mexico and Caribbean Regions"
        strTitle = Replace(strTitle, "Caribbean", "Gulf of Mexico\cf0\i0\b0  and \cf2\b\i Caribbean")
        strTitle = Replace(strTitle, "Region", "Regions")
      End If
      
      If lngCounter = 0 Then
        strTitle = "\par \pard\tx8640\fs22 " & strTitle
      Else
        strTitle = "\par \b " & strTitle
      End If
      strTitle = Replace(strTitle, ": ", ":\b0   \tab ")
      strTitle = Replace(strTitle, "Regionss", "Regions")
      
      strFileNames(lngCounter) = strTitle
    End If
  Next lngIndex
  
  
'  QuickSort.StringsAscending strFileNames, 0, UBound(strFileNames)
  
  Dim strReport As String
  strReport = strBaseString
  For lngIndex = 0 To UBound(strFileNames)
    strReport = strReport & strFileNames(lngIndex) & "\tab p. " & Format(lngIndex + 3, "#,##0") & vbCrLf
  Next lngIndex
  
  strReport = strReport & "\par \pard\sa200\sl276\slmult1\lang9\f1 " & vbNewLine
  strReport = strReport & "\par \pard\lang1033\f2\fs17 " & vbNewLine
  strReport = strReport & "\par }" & vbNewLine

  Dim pDataObj As New MSForms.DataObject
  pDataObj.Clear
  pDataObj.SetText strReport
  pDataObj.PutInClipboard
  
  Debug.Print "Done..."
    
ClearMemory:
  Set pFiles = Nothing
  Erase strFileNames
  Set pDataObj = Nothing


End Function

Public Function CreateMaribeLayer(pMaribePolygons As esriSystem.IArray, _
    pMaribeAttributes As esriSystem.IVariantArray, strSovereign As String, _
    pCaribbeanFill As ISimpleFillSymbol, pBalticFill As ISimpleFillSymbol, _
    pMediterraneanFill As ISimpleFillSymbol, pAtlanticFill As ISimpleFillSymbol) As IFeatureLayer
  
  Dim pMaribeFLayer As IFeatureLayer
  Dim pMaribeFClass As IFeatureClass
  Dim lngSovereignIndex As Long
  Dim lngRegionIndex As Long
  Dim lngDistanceIndex As Long
  Dim lngDepthIndex As Long
  Dim lngProtectedIndex As Long
  Dim lngAreaIndex As Long
  
  Dim pMaribeFields As esriSystem.IVariantArray
  Set pMaribeFields = CreateAttributeFieldsForInMemFClasses
  
  Set pMaribeFClass = MyGeneralOperations.CreateInMemoryFeatureClass3(pMaribePolygons, _
      pMaribeAttributes, pMaribeFields)
  
  Set pMaribeFLayer = New FeatureLayer
  Set pMaribeFLayer.FeatureClass = pMaribeFClass
  pMaribeFLayer.Name = strSovereign
  
  FillDistanceAttributeIndexes pMaribeFClass, lngSovereignIndex, lngRegionIndex, lngDistanceIndex, _
      lngDepthIndex, lngProtectedIndex, lngAreaIndex
  
  Call SetMaribeLegend(pMaribeFLayer, lngRegionIndex, pCaribbeanFill, pBalticFill, _
    pMediterraneanFill, pAtlanticFill)
        
  pMaribeFLayer.Visible = True
  
  Dim pLayerEffects As ILayerEffects
  Set pLayerEffects = pMaribeFLayer
  pLayerEffects.Transparency = 40
  
  Set CreateMaribeLayer = pMaribeFLayer
  
ClearMemory:
  Set pMaribeFLayer = Nothing
  Set pMaribeFClass = Nothing
  Set pMaribeFields = Nothing
  Set pLayerEffects = Nothing


End Function

Public Sub SetMaribeLegend(pFLayer As IFeatureLayer, lngRegionIndex As Long, _
    pSymCaribbean As ISimpleFillSymbol, pSymBaltic As ISimpleFillSymbol, _
    pSymMediterranean As ISimpleFillSymbol, pSymAtlantic As ISimpleFillSymbol)
  
  ' ADAPTED FROM HELP FILES

  Dim pLyr As IGeoFeatureLayer
  Set pLyr = pFLayer
  
  Dim pColorCaribbean As IRgbColor
  Dim pColorBaltic As IRgbColor
  Dim pColorMediterranean As IRgbColor
  Dim pColorAtlantic As IRgbColor
  
  Set pColorCaribbean = ReturnColorForLabel("Caribbean")
  Set pColorBaltic = ReturnColorForLabel("Baltic")
  Set pColorMediterranean = ReturnColorForLabel("Mediterranean")
  Set pColorAtlantic = ReturnColorForLabel("Atlantic")
      
'  Set pColorCaribbean = New RgbColor
'  Set pColorBaltic = New RgbColor
'  Set pColorMediterranean = New RgbColor
'  Set pColorAtlantic = New RgbColor
'
'  pColorCaribbean.RGB = RGB(252, 179, 68)
'  pColorBaltic.RGB = RGB(40, 146, 199)
'  pColorMediterranean.RGB = RGB(232, 21, 21)
'  pColorAtlantic.RGB = RGB(169, 0, 230)
  
  Dim pOutlineColorCaribbean As IRgbColor
  Dim pOutlineColorBaltic As IRgbColor
  Dim pOutlineColorMediterranean As IRgbColor
  Dim pOutlineColorAtlantic As IRgbColor
  
  Set pOutlineColorCaribbean = New RgbColor
  Set pOutlineColorBaltic = New RgbColor
  Set pOutlineColorMediterranean = New RgbColor
  Set pOutlineColorAtlantic = New RgbColor
  
  pOutlineColorCaribbean.RGB = RGB(pColorCaribbean.Red / 2, pColorCaribbean.Green / 2, pColorCaribbean.Blue / 2)
  pOutlineColorBaltic.RGB = RGB(pColorBaltic.Red / 2, pColorBaltic.Green / 2, pColorBaltic.Blue / 2)
  pOutlineColorMediterranean.RGB = RGB(pColorMediterranean.Red / 2, pColorMediterranean.Green / 2, pColorMediterranean.Blue / 2)
  pOutlineColorAtlantic.RGB = RGB(pColorAtlantic.Red / 2, pColorAtlantic.Green / 2, pColorAtlantic.Blue / 2)
  
  Set pSymCaribbean = New SimpleFillSymbol
  Set pSymBaltic = New SimpleFillSymbol
  Set pSymMediterranean = New SimpleFillSymbol
  Set pSymAtlantic = New SimpleFillSymbol
  
  pSymCaribbean.Color = pColorCaribbean
  pSymBaltic.Color = pColorBaltic
  pSymMediterranean.Color = pColorMediterranean
  pSymAtlantic.Color = pColorAtlantic
  
  pSymCaribbean.Style = esriSFSSolid
  pSymBaltic.Style = esriSFSSolid
  pSymMediterranean.Style = esriSFSSolid
  pSymAtlantic.Style = esriSFSSolid
  
  Dim pLegSymCaribbean As ISimpleFillSymbol
  Dim pLegSymBaltic As ISimpleFillSymbol
  Dim pLegSymMediterranean As ISimpleFillSymbol
  Dim pLegSymAtlantic As ISimpleFillSymbol
  
  Set pLegSymCaribbean = New SimpleFillSymbol
  Set pLegSymBaltic = New SimpleFillSymbol
  Set pLegSymMediterranean = New SimpleFillSymbol
  Set pLegSymAtlantic = New SimpleFillSymbol
  
  pLegSymCaribbean.Color = pColorCaribbean
  pLegSymBaltic.Color = pColorBaltic
  pLegSymMediterranean.Color = pColorMediterranean
  pLegSymAtlantic.Color = pColorAtlantic
  
  pLegSymCaribbean.Style = esriSFSSolid
  pLegSymBaltic.Style = esriSFSSolid
  pLegSymMediterranean.Style = esriSFSSolid
  pLegSymAtlantic.Style = esriSFSSolid
  
  Dim pLegOutline As ISimpleLineSymbol
  Dim pOutlineSymCaribbean As ISimpleLineSymbol
  Dim pOutlineSymBaltic As ISimpleLineSymbol
  Dim pOutlineSymMediterranean As ISimpleLineSymbol
  Dim pOutlineSymAtlantic As ISimpleLineSymbol
  
  Dim pClone As IClone
  
  Set pLegOutline = New SimpleLineSymbol
  Set pOutlineSymCaribbean = New SimpleLineSymbol
  Set pOutlineSymBaltic = New SimpleLineSymbol
  Set pOutlineSymMediterranean = New SimpleLineSymbol
  Set pOutlineSymAtlantic = New SimpleLineSymbol
    
  pOutlineSymCaribbean.Color = pOutlineColorCaribbean
  pOutlineSymBaltic.Color = pOutlineColorBaltic
  pOutlineSymMediterranean.Color = pOutlineColorMediterranean
  pOutlineSymAtlantic.Color = pOutlineColorAtlantic
  
  pLegOutline.Width = 0
  pOutlineSymCaribbean.Width = 1
  pOutlineSymBaltic.Width = 1
  pOutlineSymMediterranean.Width = 1
  pOutlineSymAtlantic.Width = 1
  
  pLegOutline.Style = esriSLSNull
  pOutlineSymCaribbean.Style = esriSLSSolid
  pOutlineSymBaltic.Style = esriSLSSolid
  pOutlineSymMediterranean.Style = esriSLSSolid
  pOutlineSymAtlantic.Style = esriSLSSolid
  
  Set pClone = pLegOutline
  
  pSymCaribbean.Outline = pOutlineSymCaribbean
  pSymBaltic.Outline = pOutlineSymBaltic
  pSymMediterranean.Outline = pOutlineSymMediterranean
  pSymAtlantic.Outline = pOutlineSymAtlantic
  
  pLegSymCaribbean.Outline = pClone.Clone
  pLegSymBaltic.Outline = pClone.Clone
  pLegSymMediterranean.Outline = pClone.Clone
  pLegSymAtlantic.Outline = pClone.Clone
  
  Dim pFClass As IFeatureClass
  Set pFClass = pFLayer.FeatureClass
  
  Dim strFieldName As String
  strFieldName = pFClass.Fields.Field(lngRegionIndex).Name
    
  '** Make the renderer
  Dim pRender As IUniqueValueRenderer, n As Long
  Set pRender = New UniqueValueRenderer
  
  Dim symd As ISimpleFillSymbol
  Set symd = New SimpleFillSymbol
  symd.Style = esriSFSSolid
  symd.Outline.Width = 0.4
  
  '** These properties should be set prior to adding values
  pRender.FieldCount = 1
  pRender.Field(0) = strFieldName
  pRender.DefaultSymbol = symd
  pRender.UseDefaultSymbol = False
    
  pRender.AddValue "Caribbean", strFieldName, pLegSymCaribbean
  pRender.Label("Caribbean") = "Caribbean"
  pRender.Symbol("Caribbean") = pLegSymCaribbean
    
  pRender.AddValue "Baltic", strFieldName, pLegSymBaltic
  pRender.Label("Baltic") = "Baltic"
  pRender.Symbol("Baltic") = pLegSymBaltic
    
  pRender.AddValue "Mediterranean", strFieldName, pLegSymMediterranean
  pRender.Label("Mediterranean") = "Mediterranean"
  pRender.Symbol("Mediterranean") = pLegSymMediterranean
    
  pRender.AddValue "Atlantic", strFieldName, pLegSymAtlantic
  pRender.Label("Atlantic") = "Atlantic"
  pRender.Symbol("Atlantic") = pLegSymAtlantic
    
  '** If you didn't use a color ramp that was predefined
  '** in a style, you need to use "Custom" here, otherwise
  '** use the name of the color ramp you chose.
  pRender.ColorScheme = "Custom"
  pRender.fieldType(0) = True
  Set pLyr.Renderer = pRender
  pLyr.DisplayField = strFieldName
  
  '** This makes the layer properties symbology tab show
  '** show the correct interface.
  Dim hx As IRendererPropertyPage
  Set hx = New UniqueValuePropertyPage
  pLyr.RendererPropertyPageClassID = hx.ClassID
  
  '** Refresh the TOC
'  pMxDoc.ActiveView.ContentsChanged
'  pMxDoc.UpdateContents
'
'  '** Draw the map
'  pMxDoc.ActiveView.Refresh

ClearMemory:
  Set pLyr = Nothing
  Set pColorCaribbean = Nothing
  Set pColorBaltic = Nothing
  Set pColorMediterranean = Nothing
  Set pColorAtlantic = Nothing
  Set pOutlineColorCaribbean = Nothing
  Set pOutlineColorBaltic = Nothing
  Set pOutlineColorMediterranean = Nothing
  Set pOutlineColorAtlantic = Nothing
  Set pLegSymCaribbean = Nothing
  Set pLegSymBaltic = Nothing
  Set pLegSymMediterranean = Nothing
  Set pLegSymAtlantic = Nothing
  Set pLegOutline = Nothing
  Set pOutlineSymCaribbean = Nothing
  Set pOutlineSymBaltic = Nothing
  Set pOutlineSymMediterranean = Nothing
  Set pOutlineSymAtlantic = Nothing
  Set pClone = Nothing
  Set pFClass = Nothing
  Set symd = Nothing
  Set hx = Nothing


End Sub


Public Function CreateProtectionLayer(pProtectionPolygons As esriSystem.IArray, _
    pProtectionAttributes As esriSystem.IVariantArray, strSovereign As String, _
    pProtectedFill As ISimpleFillSymbol) As IFeatureLayer
  
  Dim pProtectionFLayer As IFeatureLayer
  Dim pProtectionFClass As IFeatureClass
  Dim lngSovereignIndex As Long
  Dim lngRegionIndex As Long
  Dim lngDistanceIndex As Long
  Dim lngDepthIndex As Long
  Dim lngProtectedIndex As Long
  Dim lngAreaIndex As Long
  
  Dim pProtectionFields As esriSystem.IVariantArray
  Set pProtectionFields = CreateAttributeFieldsForInMemFClasses
  
  Set pProtectionFClass = MyGeneralOperations.CreateInMemoryFeatureClass3(pProtectionPolygons, _
      pProtectionAttributes, pProtectionFields)
  
  Set pProtectionFLayer = New FeatureLayer
  Set pProtectionFLayer.FeatureClass = pProtectionFClass
  pProtectionFLayer.Name = strSovereign
  
  FillDistanceAttributeIndexes pProtectionFClass, lngSovereignIndex, lngRegionIndex, lngDistanceIndex, _
      lngDepthIndex, lngProtectedIndex, lngAreaIndex
  
  Call SetProtectionLegend(pProtectionFLayer, lngProtectedIndex, pProtectedFill)
        
  pProtectionFLayer.Visible = True
  
  Dim pLayerEffects As ILayerEffects
  Set pLayerEffects = pProtectionFLayer
  pLayerEffects.Transparency = 20
  
  Set CreateProtectionLayer = pProtectionFLayer
  
ClearMemory:
  Set pProtectionFLayer = Nothing
  Set pProtectionFClass = Nothing
  Set pProtectionFields = Nothing
  Set pLayerEffects = Nothing


End Function
Public Sub SetProtectionLegend(pFLayer As IFeatureLayer, lngProtectionIndex As Long, _
    pProtectedFill As ISimpleFillSymbol)

  ' ADAPTED FROM HELP FILES

  Dim pLyr As IGeoFeatureLayer
  Set pLyr = pFLayer
  
  Dim pProtectColor As IRgbColor
  Set pProtectColor = ReturnColorForLabel("Protected")
        
'  Set pProtectColor = New RgbColor
'  pProtectColor.RGB = RGB(169, 0, 230)
  
  Dim pOutlineColorProtect As IRgbColor
  Set pOutlineColorProtect = New RgbColor
  pOutlineColorProtect.RGB = RGB(pProtectColor.Red / 2, pProtectColor.Green / 2, pProtectColor.Blue / 2)
  
  Set pProtectedFill = New SimpleFillSymbol
  pProtectedFill.Color = pProtectColor
  pProtectedFill.Style = esriSFSSolid
  
  Dim pLegSymProtect As ISimpleFillSymbol
  Set pLegSymProtect = New SimpleFillSymbol
  pLegSymProtect.Color = pProtectColor
  pLegSymProtect.Style = esriSFSSolid
  
  Dim pLegOutline As ISimpleLineSymbol
  Set pLegOutline = New SimpleLineSymbol
  pLegOutline.Width = 0
  pLegOutline.Style = esriSLSNull
  
  Dim pOutlineSymProtect As ISimpleLineSymbol
  Set pOutlineSymProtect = New SimpleLineSymbol
  pOutlineSymProtect.Color = pOutlineColorProtect
  pOutlineSymProtect.Width = 1
  pOutlineSymProtect.Style = esriSLSSolid
  
  pProtectedFill.Outline = pOutlineSymProtect
  pLegSymProtect.Outline = pLegOutline
  
  Dim pFClass As IFeatureClass
  Set pFClass = pFLayer.FeatureClass
  
  Dim strFieldName As String
  strFieldName = pFClass.Fields.Field(lngProtectionIndex).Name
    
  '** Make the renderer
  Dim pRender As IUniqueValueRenderer, n As Long
  Set pRender = New UniqueValueRenderer
  
  Dim symd As ISimpleFillSymbol
  Set symd = New SimpleFillSymbol
  symd.Style = esriSFSSolid
  symd.Outline.Width = 0.4
  
  '** These properties should be set prior to adding values
  pRender.FieldCount = 1
  pRender.Field(0) = strFieldName
  pRender.DefaultSymbol = symd
  pRender.UseDefaultSymbol = False
    
  pRender.AddValue "Marine", strFieldName, pLegSymProtect
  pRender.Label("Marine") = "Marine Protected Area"
  pRender.Symbol("Marine") = pLegSymProtect
    
  '** If you didn't use a color ramp that was predefined
  '** in a style, you need to use "Custom" here, Protectwise
  '** use the name of the color ramp you chose.
  pRender.ColorScheme = "Custom"
  pRender.fieldType(0) = True
  Set pLyr.Renderer = pRender
  pLyr.DisplayField = strFieldName
  
  '** This makes the layer properties symbology tab show
  '** show the correct interface.
  Dim hx As IRendererPropertyPage
  Set hx = New UniqueValuePropertyPage
  pLyr.RendererPropertyPageClassID = hx.ClassID
  
  '** Refresh the TOC
'  pMxDoc.ActiveView.ContentsChanged
'  pMxDoc.UpdateContents
'
'  '** Draw the map
'  pMxDoc.ActiveView.Refresh

ClearMemory:
  Set pLyr = Nothing
  Set pProtectColor = Nothing
  Set pOutlineColorProtect = Nothing
  Set pLegSymProtect = Nothing
  Set pLegOutline = Nothing
  Set pOutlineSymProtect = Nothing
  Set pFClass = Nothing
  Set symd = Nothing
  Set hx = Nothing

End Sub
Public Function CreateDepthLayer(pDepthPolygons As esriSystem.IArray, _
    pDepthAttributes As esriSystem.IVariantArray, strSovereign As String, _
    pSym0_10 As ISimpleFillSymbol, pSym10_50 As ISimpleFillSymbol, pSym50_100 As ISimpleFillSymbol, _
    pSym100_150 As ISimpleFillSymbol, pSym150_200 As ISimpleFillSymbol, _
    pSymLT_Neg200 As ISimpleFillSymbol) As IFeatureLayer
  
  Dim pDepthFLayer As IFeatureLayer
  Dim pDepthFClass As IFeatureClass
  Dim lngSovereignIndex As Long
  Dim lngRegionIndex As Long
  Dim lngDistanceIndex As Long
  Dim lngDepthIndex As Long
  Dim lngProtectedIndex As Long
  Dim lngAreaIndex As Long
  
  Dim pDepthFields As esriSystem.IVariantArray
  Set pDepthFields = CreateAttributeFieldsForInMemFClasses
  
  Set pDepthFClass = MyGeneralOperations.CreateInMemoryFeatureClass3(pDepthPolygons, _
      pDepthAttributes, pDepthFields)
  
  Set pDepthFLayer = New FeatureLayer
  Set pDepthFLayer.FeatureClass = pDepthFClass
  pDepthFLayer.Name = strSovereign
  
  FillDepthAttributeIndexes pDepthFClass, lngSovereignIndex, lngRegionIndex, lngDistanceIndex, lngDepthIndex, _
      lngProtectedIndex, lngAreaIndex
  
  Call SetDepthLegend(pDepthFLayer, lngDepthIndex, _
        pSym0_10, pSym10_50, pSym50_100, pSym100_150, pSym150_200, pSymLT_Neg200)
        
  pDepthFLayer.Visible = True
  
  Dim pLayerEffects As ILayerEffects
  Set pLayerEffects = pDepthFLayer
  pLayerEffects.Transparency = 20
  
  Set CreateDepthLayer = pDepthFLayer
  
ClearMemory:
  Set pDepthFLayer = Nothing
  Set pDepthFClass = Nothing
  Set pDepthFields = Nothing
  Set pLayerEffects = Nothing


End Function

Public Function ReturnColorForLabel(strLabel As String) As IRgbColor

  Dim pColorShoreline As IRgbColor
  Dim pColorShorelineInside As IRgbColor
  Dim pColorShorelineOutside As IRgbColor
  
  Dim pColor0_10 As IRgbColor
  Dim pColor10_50 As IRgbColor
  Dim pColor50_100 As IRgbColor
  Dim pColor100_150 As IRgbColor
  Dim pColor150_200 As IRgbColor
  Dim pColorLT_Neg200 As IRgbColor
  
  Set pColor0_10 = New RgbColor
  Set pColor10_50 = New RgbColor
  Set pColor50_100 = New RgbColor
  Set pColor100_150 = New RgbColor
  Set pColor150_200 = New RgbColor
  Set pColorLT_Neg200 = New RgbColor
  
  Dim pColor0_5 As IRgbColor
  Dim pColor5_12 As IRgbColor
  Dim pColor12_16 As IRgbColor
  Dim pColor16_24 As IRgbColor
  Dim pColor24_200 As IRgbColor
  Dim pColorGT_200 As IRgbColor
  Dim pColorWhite As IRgbColor
  Dim pColorBlack As IRgbColor
  Dim pColorProtect As IRgbColor
  Dim pColorCaribbean As IRgbColor
  Dim pColorBaltic As IRgbColor
  Dim pColorMediterranean As IRgbColor
  Dim pColorAtlantic As IRgbColor
  
  Set pColorShoreline = New RgbColor
  Set pColorShorelineInside = New RgbColor
  Set pColorShorelineOutside = New RgbColor
  Set pColor0_5 = New RgbColor
  Set pColor5_12 = New RgbColor
  Set pColor12_16 = New RgbColor
  Set pColor16_24 = New RgbColor
  Set pColor24_200 = New RgbColor
  Set pColorGT_200 = New RgbColor
  Set pColorWhite = New RgbColor
  Set pColorBlack = New RgbColor
  Set pColorProtect = New RgbColor
  Set pColorCaribbean = New RgbColor
  Set pColorBaltic = New RgbColor
  Set pColorMediterranean = New RgbColor
  Set pColorAtlantic = New RgbColor
  
  pColorShoreline.RGB = RGB(56, 168, 0)
  pColorShorelineInside.RGB = RGB(38, 115, 0)
  pColorShorelineOutside.RGB = RGB(76, 230, 0)
  
  pColor0_10.RGB = RGB(240, 255, 255)
  pColor10_50.RGB = RGB(204, 206, 207)
  pColor50_100.RGB = RGB(150, 152, 153)
  pColor100_150.RGB = RGB(135, 174, 201)
  pColor150_200.RGB = RGB(53, 135, 171)
  pColorLT_Neg200.RGB = RGB(25, 100, 140)
  
  pColor0_5.RGB = RGB(40, 146, 199)
  pColor5_12.RGB = RGB(115, 178, 115)
  pColor12_16.RGB = RGB(215, 227, 125)
  pColor16_24.RGB = RGB(252, 207, 81)
  pColor24_200.RGB = RGB(247, 122, 45)
  pColorGT_200.RGB = RGB(232, 21, 21)
  
  pColorWhite.RGB = RGB(255, 255, 255)
  pColorBlack.RGB = RGB(0, 0, 0)
  
  pColorProtect.RGB = RGB(169, 0, 230)  ' DEEP PURPLE, CONFUSES WITH ATLANTIC
'  pColorProtect.RGB = RGB(0, 144, 32)    ' DEEP GREEN
  
  pColorCaribbean.RGB = RGB(252, 179, 68)
  pColorBaltic.RGB = RGB(8, 0, 176)
  pColorMediterranean.RGB = RGB(232, 21, 21)
'  pColorAtlantic.RGB = RGB(169, 0, 230)
  pColorAtlantic.RGB = RGB(0, 242, 255)  ' APRIL 2 2018: CHANGE PROTECTED BACK TO VIOLET
  
  Select Case strLabel
    Case "Shoreline"
      Set ReturnColorForLabel = pColorShoreline
    Case "Shoreline_Inside"
      Set ReturnColorForLabel = pColorShorelineInside
    Case "Shoreline_Outside"
      Set ReturnColorForLabel = pColorShorelineOutside
    Case "Caribbean"
      Set ReturnColorForLabel = pColorCaribbean
    Case "Baltic"
      Set ReturnColorForLabel = pColorBaltic
    Case "Mediterranean"
      Set ReturnColorForLabel = pColorMediterranean
    Case "Atlantic"
      Set ReturnColorForLabel = pColorAtlantic
    Case "0 to 5 NM"
      Set ReturnColorForLabel = pColor0_5
    Case "5 to 12 NM"
      Set ReturnColorForLabel = pColor5_12
    Case "12 to 16 NM"
      Set ReturnColorForLabel = pColor12_16
    Case "16 to 24 NM"
      Set ReturnColorForLabel = pColor16_24
    Case "24 to 200 NM"
      Set ReturnColorForLabel = pColor24_200
    Case "> 200 NM"
      Set ReturnColorForLabel = pColorGT_200
    Case "> -10m"
      Set ReturnColorForLabel = pColor0_10
    Case "-10m to -50m"
      Set ReturnColorForLabel = pColor10_50
    Case "-50m to -100m"
      Set ReturnColorForLabel = pColor50_100
    Case "-100m to -150m"
      Set ReturnColorForLabel = pColor100_150
    Case "-150m to -200m"
      Set ReturnColorForLabel = pColor150_200
    Case "<-200m"
      Set ReturnColorForLabel = pColorLT_Neg200
    Case "Total"
      Set ReturnColorForLabel = pColorBlack
    Case "Protected"
      Set ReturnColorForLabel = pColorProtect
    Case Else
      Set ReturnColorForLabel = pColorWhite
  End Select
    
ClearMemory:
  Set pColorShoreline = Nothing
  Set pColor0_10 = Nothing
  Set pColor10_50 = Nothing
  Set pColor50_100 = Nothing
  Set pColor100_150 = Nothing
  Set pColor150_200 = Nothing
  Set pColorLT_Neg200 = Nothing
  Set pColor0_5 = Nothing
  Set pColor5_12 = Nothing
  Set pColor12_16 = Nothing
  Set pColor16_24 = Nothing
  Set pColor24_200 = Nothing
  Set pColorGT_200 = Nothing
  Set pColorWhite = Nothing
  Set pColorBlack = Nothing
  Set pColorProtect = Nothing
  Set pColorCaribbean = Nothing
  Set pColorBaltic = Nothing
  Set pColorMediterranean = Nothing
  Set pColorAtlantic = Nothing


End Function

Public Function MakeCollectionOfSymbols(pDistSym0_5 As ISimpleFillSymbol, pDistSym5_12 As ISimpleFillSymbol, _
      pDistSym12_16 As ISimpleFillSymbol, pDistSym16_24 As ISimpleFillSymbol, pDistSym24_200 As ISimpleFillSymbol, _
      pDistSymGT_200 As ISimpleFillSymbol, _
      pDepthSym0_10 As ISimpleFillSymbol, pDepthSym10_50 As ISimpleFillSymbol, _
      pDepthSym50_100 As ISimpleFillSymbol, pDepthSym100_150 As ISimpleFillSymbol, pDepthSym150_200 As ISimpleFillSymbol, _
      pDepthSymLT_Neg200 As ISimpleFillSymbol, pProtectedFill As ISimpleFillSymbol, _
      pCaribbeanFill As ISimpleFillSymbol, pBalticFill As ISimpleFillSymbol, pMediterraneanFill As ISimpleFillSymbol, _
      pAtlanticFill As ISimpleFillSymbol) As Collection

  Dim pReturn As New Collection
  
  pReturn.Add pDepthSym0_10, "> -10m"
  pReturn.Add pDepthSym10_50, "-10m to -50m"
  pReturn.Add pDepthSym50_100, "-50m to -100m"
  pReturn.Add pDepthSym100_150, "-100m to -150m"
  pReturn.Add pDepthSym150_200, "-150m to -200m"
  pReturn.Add pDepthSymLT_Neg200, "< -200m"

  pReturn.Add pProtectedFill, "Protected"
    
  pReturn.Add pDistSym0_5, "0 to 5 NM"
  pReturn.Add pDistSym5_12, "5 to 12 NM"
  pReturn.Add pDistSym12_16, "12 to 16 NM"
  pReturn.Add pDistSym16_24, "16 to 24 NM"
  pReturn.Add pDistSym24_200, "24 to 200 NM"
  pReturn.Add pDistSymGT_200, "> 200 NM"
  
  pReturn.Add pCaribbeanFill, "Caribbean"
  pReturn.Add pBalticFill, "Baltic"
  pReturn.Add pMediterraneanFill, "Mediterranean"
  pReturn.Add pAtlanticFill, "Atlantic"
  
  Set MakeCollectionOfSymbols = pReturn
  
  Set pReturn = Nothing
End Function

Public Sub SetDepthLegend(pFLayer As IFeatureLayer, lngDepthIndex As Long, _
    pSym0_10 As ISimpleFillSymbol, pSym10_50 As ISimpleFillSymbol, pSym50_100 As ISimpleFillSymbol, _
    pSym100_150 As ISimpleFillSymbol, pSym150_200 As ISimpleFillSymbol, pSymLT_Neg200 As ISimpleFillSymbol)
  
'  ' DEPTH IN ROWS
'  ' DISTANCE IN COLUMNS
'  If booSkipProtected = False Or StrComp(strProtected, "Not", vbTextCompare) <> 0 Then
'    Select Case lngDepthBand
'      Case 0 ' [> -10m]
'        lngArrayDepthIndex = 0
'      Case 1 ' [-10m to -50m]
'        lngArrayDepthIndex = 1
'      Case 2 ' [-50m to -100m]
'        lngArrayDepthIndex = 2
'      Case 3 ' [-100m to -150m]
'        lngArrayDepthIndex = 3
'      Case 4 ' [-150m to -200m]
'        lngArrayDepthIndex = 4
'      Case 5 ' [< -200m]
'        lngArrayDepthIndex = 5
'      Case Else
'        MsgBox "Unexptected Depth!"
'    End Select

  ' ADAPTED FROM HELP FILES

  Dim pLyr As IGeoFeatureLayer
  Set pLyr = pFLayer
  
  Dim pColor0_10 As IRgbColor
  Dim pColor10_50 As IRgbColor
  Dim pColor50_100 As IRgbColor
  Dim pColor100_150 As IRgbColor
  Dim pColor150_200 As IRgbColor
  Dim pColorLT_Neg200 As IRgbColor
  
  Set pColor0_10 = ReturnColorForLabel("> -10m")
  Set pColor10_50 = ReturnColorForLabel("-10m to -50m")
  Set pColor50_100 = ReturnColorForLabel("-50m to -100m")
  Set pColor100_150 = ReturnColorForLabel("-100m to -150m")
  Set pColor150_200 = ReturnColorForLabel("-150m to -200m")
  Set pColorLT_Neg200 = ReturnColorForLabel("<-200m")

'  Set pColor0_10 = New RgbColor
'  Set pColor10_50 = New RgbColor
'  Set pColor50_100 = New RgbColor
'  Set pColor100_150 = New RgbColor
'  Set pColor150_200 = New RgbColor
'  Set pColorLT_Neg200 = New RgbColor
'
'  pColor0_10.RGB = RGB(240, 255, 255)
'  pColor10_50.RGB = RGB(204, 206, 207)
'  pColor50_100.RGB = RGB(150, 152, 153)
'  pColor100_150.RGB = RGB(135, 174, 201)
'  pColor150_200.RGB = RGB(53, 135, 171)
'  pColorLT_Neg200.RGB = RGB(25, 100, 140)
  
  Dim pOutlineColor0_10 As IRgbColor
  Dim pOutlineColor10_50 As IRgbColor
  Dim pOutlineColor50_100 As IRgbColor
  Dim pOutlineColor100_150 As IRgbColor
  Dim pOutlineColor150_200 As IRgbColor
  Dim pOutlineColorLT_Neg200 As IRgbColor
  
  Set pOutlineColor0_10 = New RgbColor
  Set pOutlineColor10_50 = New RgbColor
  Set pOutlineColor50_100 = New RgbColor
  Set pOutlineColor100_150 = New RgbColor
  Set pOutlineColor150_200 = New RgbColor
  Set pOutlineColorLT_Neg200 = New RgbColor
  
  pOutlineColor0_10.RGB = RGB(pColor0_10.Red / 2, pColor0_10.Green / 2, pColor0_10.Blue / 2)
  pOutlineColor10_50.RGB = RGB(pColor10_50.Red / 2, pColor10_50.Green / 2, pColor10_50.Blue / 2)
  pOutlineColor50_100.RGB = RGB(pColor50_100.Red / 2, pColor50_100.Green / 2, pColor50_100.Blue / 2)
  pOutlineColor100_150.RGB = RGB(pColor100_150.Red / 2, pColor100_150.Green / 2, pColor100_150.Blue / 2)
  pOutlineColor150_200.RGB = RGB(pColor150_200.Red / 2, pColor150_200.Green / 2, pColor150_200.Blue / 2)
  pOutlineColorLT_Neg200.RGB = RGB(pColorLT_Neg200.Red / 2, pColorLT_Neg200.Green / 2, pColorLT_Neg200.Blue / 2)
  
  Set pSym0_10 = New SimpleFillSymbol
  Set pSym10_50 = New SimpleFillSymbol
  Set pSym50_100 = New SimpleFillSymbol
  Set pSym100_150 = New SimpleFillSymbol
  Set pSym150_200 = New SimpleFillSymbol
  Set pSymLT_Neg200 = New SimpleFillSymbol
  
  pSym0_10.Color = pColor0_10
  pSym10_50.Color = pColor10_50
  pSym50_100.Color = pColor50_100
  pSym100_150.Color = pColor100_150
  pSym150_200.Color = pColor150_200
  pSymLT_Neg200.Color = pColorLT_Neg200
  
  pSym0_10.Style = esriSFSSolid
  pSym10_50.Style = esriSFSSolid
  pSym50_100.Style = esriSFSSolid
  pSym100_150.Style = esriSFSSolid
  pSym150_200.Style = esriSFSSolid
  pSymLT_Neg200.Style = esriSFSSolid
  
  Dim pLegSym0_10 As ISimpleFillSymbol
  Dim pLegSym10_50 As ISimpleFillSymbol
  Dim pLegSym50_100 As ISimpleFillSymbol
  Dim pLegSym100_150 As ISimpleFillSymbol
  Dim pLegSym150_200 As ISimpleFillSymbol
  Dim pLegSymLT_Neg200 As ISimpleFillSymbol
  
  Set pLegSym0_10 = New SimpleFillSymbol
  Set pLegSym10_50 = New SimpleFillSymbol
  Set pLegSym50_100 = New SimpleFillSymbol
  Set pLegSym100_150 = New SimpleFillSymbol
  Set pLegSym150_200 = New SimpleFillSymbol
  Set pLegSymLT_Neg200 = New SimpleFillSymbol
  
  pLegSym0_10.Color = pColor0_10
  pLegSym10_50.Color = pColor10_50
  pLegSym50_100.Color = pColor50_100
  pLegSym100_150.Color = pColor100_150
  pLegSym150_200.Color = pColor150_200
  pLegSymLT_Neg200.Color = pColorLT_Neg200
  
  pLegSym0_10.Style = esriSFSSolid
  pLegSym10_50.Style = esriSFSSolid
  pLegSym50_100.Style = esriSFSSolid
  pLegSym100_150.Style = esriSFSSolid
  pLegSym150_200.Style = esriSFSSolid
  pLegSymLT_Neg200.Style = esriSFSSolid
  
  Dim pOutlineSym0_10 As ISimpleLineSymbol
  Dim pLegOutline As ISimpleLineSymbol
  Dim pOutlineSym10_50 As ISimpleLineSymbol
  Dim pOutlineSym50_100 As ISimpleLineSymbol
  Dim pOutlineSym100_150 As ISimpleLineSymbol
  Dim pOutlineSym150_200 As ISimpleLineSymbol
  Dim pOutlineSymLT_Neg200 As ISimpleLineSymbol
  
  Dim pClone As IClone
  
  Set pLegOutline = New SimpleLineSymbol
  Set pOutlineSym0_10 = New SimpleLineSymbol
  Set pOutlineSym10_50 = New SimpleLineSymbol
  Set pOutlineSym50_100 = New SimpleLineSymbol
  Set pOutlineSym100_150 = New SimpleLineSymbol
  Set pOutlineSym150_200 = New SimpleLineSymbol
  Set pOutlineSymLT_Neg200 = New SimpleLineSymbol
    
  pOutlineSym0_10.Color = pOutlineColor0_10
  pOutlineSym10_50.Color = pOutlineColor10_50
  pOutlineSym50_100.Color = pOutlineColor50_100
  pOutlineSym100_150.Color = pOutlineColor100_150
  pOutlineSym150_200.Color = pOutlineColor150_200
  pOutlineSymLT_Neg200.Color = pOutlineColorLT_Neg200
  
  pLegOutline.Width = 0
  pOutlineSym0_10.Width = 1
  pOutlineSym10_50.Width = 1
  pOutlineSym50_100.Width = 1
  pOutlineSym100_150.Width = 1
  pOutlineSym150_200.Width = 1
  pOutlineSymLT_Neg200.Width = 1
  
  pLegOutline.Style = esriSLSNull
  pOutlineSym0_10.Style = esriSLSSolid
  pOutlineSym10_50.Style = esriSLSSolid
  pOutlineSym50_100.Style = esriSLSSolid
  pOutlineSym100_150.Style = esriSLSSolid
  pOutlineSym150_200.Style = esriSLSSolid
  pOutlineSymLT_Neg200.Style = esriSLSSolid
  
  Set pClone = pLegOutline
  
  pSym0_10.Outline = pOutlineSym0_10
  pSym10_50.Outline = pOutlineSym10_50
  pSym50_100.Outline = pOutlineSym50_100
  pSym100_150.Outline = pOutlineSym100_150
  pSym150_200.Outline = pOutlineSym150_200
  pSymLT_Neg200.Outline = pOutlineSymLT_Neg200
  
  pLegSym0_10.Outline = pClone.Clone
  pLegSym10_50.Outline = pClone.Clone
  pLegSym50_100.Outline = pClone.Clone
  pLegSym100_150.Outline = pClone.Clone
  pLegSym150_200.Outline = pClone.Clone
  pLegSymLT_Neg200.Outline = pClone.Clone
  
  Dim pFClass As IFeatureClass
  Set pFClass = pFLayer.FeatureClass
'  Dim pQueryFilter As IQueryFilter
'  Set pQueryFilter = New QueryFilter 'empty supports: SELECT *
'  Dim pFCursor As IFeatureCursor
'  Set pFCursor = pFClass.Search(pQueryFilter, False)
  
  Dim strFieldName As String
  strFieldName = pFClass.Fields.Field(lngDepthIndex).Name
    
  '** Make the renderer
  Dim pRender As IUniqueValueRenderer, n As Long
  Set pRender = New UniqueValueRenderer
  
  Dim symd As ISimpleFillSymbol
  Set symd = New SimpleFillSymbol
  symd.Style = esriSFSSolid
  symd.Outline.Width = 0.4
  
  '** These properties should be set prior to adding values
  pRender.FieldCount = 1
  pRender.Field(0) = strFieldName
  pRender.DefaultSymbol = symd
  pRender.UseDefaultSymbol = False
    
  pRender.AddValue "0", strFieldName, pLegSym0_10
  pRender.Label("0") = "> -10m"
  pRender.Symbol("0") = pLegSym0_10
    
  pRender.AddValue "1", strFieldName, pLegSym10_50
  pRender.Label("1") = "-10 to -50m"
  pRender.Symbol("1") = pLegSym10_50
    
  pRender.AddValue "2", strFieldName, pLegSym50_100
  pRender.Label("2") = "-50 to -100m"
  pRender.Symbol("2") = pLegSym50_100
    
  pRender.AddValue "3", strFieldName, pLegSym100_150
  pRender.Label("3") = "-100m to -150m"
  pRender.Symbol("3") = pLegSym100_150
    
  pRender.AddValue "4", strFieldName, pLegSym150_200
  pRender.Label("4") = "-150m to -200m"
  pRender.Symbol("4") = pLegSym150_200
    
  pRender.AddValue "5", strFieldName, pLegSymLT_Neg200
  pRender.Label("5") = "< -200m"
  pRender.Symbol("5") = pLegSymLT_Neg200
    
  
'  Dim pFeat As IFeature
'  n = pFClass.FeatureCount(pQueryFilter)
'  '** Loop through the features
'  Dim i As Integer
'  i = 0
'  Dim ValFound As Boolean
'  Dim NoValFound As Boolean
'  Dim uh As Integer
'  Dim pFields As IFields
'  Dim iField As Integer
'  Set pFields = pFCursor.Fields
'  iField = pFields.FindField(strFieldName)
'  Do Until i = n
'      Dim symx As ISimpleFillSymbol
'      Set symx = New SimpleFillSymbol
'      symx.Style = esriSFSSolid
'      symx.Outline.Width = 0.4
'      Set pFeat = pFCursor.NextFeature
'      Dim x As String
'      If IsNull(pFeat.Value(iField)) Then   ' Object Variable not set
'        x = "<Null>"
'      Else
'        x = pFeat.Value(iField) '*new Cory*
'      End If
'      '** Test to see if we've already added this value
'      '** to the renderer, if not, then add it.
'      ValFound = False
'      For uh = 0 To (pRender.ValueCount - 1)
'        If pRender.Value(uh) = x Then
'          ValFound = True
'          Exit For
'        End If
'      Next uh
'      If Not ValFound Then
'          pRender.AddValue x, strFieldName, symx
'          pRender.Label(x) = x
'          pRender.Symbol(x) = symx
'      End If
'      i = i + 1
'  Loop
    
  '** If you didn't use a color ramp that was predefined
  '** in a style, you need to use "Custom" here, 0_10wise
  '** use the name of the color ramp you chose.
  pRender.ColorScheme = "Custom"
  pRender.fieldType(0) = True
  Set pLyr.Renderer = pRender
  pLyr.DisplayField = strFieldName
  
  '** This makes the layer properties symbology tab show
  '** show the correct interface.
  Dim hx As IRendererPropertyPage
  Set hx = New UniqueValuePropertyPage
  pLyr.RendererPropertyPageClassID = hx.ClassID
  
  '** Refresh the TOC
'  pMxDoc.ActiveView.ContentsChanged
'  pMxDoc.UpdateContents
'
'  '** Draw the map
'  pMxDoc.ActiveView.Refresh

ClearMemory:
  Set pLyr = Nothing
  Set pColor0_10 = Nothing
  Set pColor10_50 = Nothing
  Set pColor50_100 = Nothing
  Set pColor100_150 = Nothing
  Set pColor150_200 = Nothing
  Set pColorLT_Neg200 = Nothing
  Set pOutlineColor0_10 = Nothing
  Set pOutlineColor10_50 = Nothing
  Set pOutlineColor50_100 = Nothing
  Set pOutlineColor100_150 = Nothing
  Set pOutlineColor150_200 = Nothing
  Set pOutlineColorLT_Neg200 = Nothing
  Set pLegSym0_10 = Nothing
  Set pLegSym10_50 = Nothing
  Set pLegSym50_100 = Nothing
  Set pLegSym100_150 = Nothing
  Set pLegSym150_200 = Nothing
  Set pLegSymLT_Neg200 = Nothing
  Set pOutlineSym0_10 = Nothing
  Set pLegOutline = Nothing
  Set pOutlineSym10_50 = Nothing
  Set pOutlineSym50_100 = Nothing
  Set pOutlineSym100_150 = Nothing
  Set pOutlineSym150_200 = Nothing
  Set pOutlineSymLT_Neg200 = Nothing
  Set pClone = Nothing
  Set pFClass = Nothing
  Set symd = Nothing
  Set hx = Nothing


End Sub

Public Sub FillDepthAttributeIndexes(pFClass As IFeatureClass, lngSovereignIndex As Long, _
    lngRegionIndex As Long, lngDistanceIndex As Long, lngDepthIndex As Long, _
    lngProtectedIndex As Long, lngAreaIndex As Long)
    
  lngSovereignIndex = pFClass.FindField("Sovereign")
  lngRegionIndex = pFClass.FindField("Region")
  lngDistanceIndex = pFClass.FindField("Buffer_Distance")
  lngDepthIndex = pFClass.FindField("Depth")
  lngProtectedIndex = pFClass.FindField("Protected_Area")
  lngAreaIndex = pFClass.FindField("SqKm")
    
End Sub
    


Public Function CreateDistanceLayer(pDistancePolygons As esriSystem.IArray, _
    pDistanceAttributes As esriSystem.IVariantArray, strSovereign As String, _
    pSym0_5 As ISimpleFillSymbol, pSym5_12 As ISimpleFillSymbol, pSym12_16 As ISimpleFillSymbol, _
    pSym16_24 As ISimpleFillSymbol, pSym24_200 As ISimpleFillSymbol, _
    pSymGT_200 As ISimpleFillSymbol) As IFeatureLayer
  
  Dim pDistanceFLayer As IFeatureLayer
  Dim pDistanceFClass As IFeatureClass
  Dim lngSovereignIndex As Long
  Dim lngRegionIndex As Long
  Dim lngDistanceIndex As Long
  Dim lngDepthIndex As Long
  Dim lngProtectedIndex As Long
  Dim lngAreaIndex As Long
  
  Dim pDistanceFields As esriSystem.IVariantArray
  Set pDistanceFields = CreateAttributeFieldsForInMemFClasses
  
  Set pDistanceFClass = MyGeneralOperations.CreateInMemoryFeatureClass3(pDistancePolygons, _
      pDistanceAttributes, pDistanceFields)
  
  Set pDistanceFLayer = New FeatureLayer
  Set pDistanceFLayer.FeatureClass = pDistanceFClass
  pDistanceFLayer.Name = strSovereign
  
  FillDistanceAttributeIndexes pDistanceFClass, lngSovereignIndex, lngRegionIndex, lngDistanceIndex, lngDepthIndex, _
      lngProtectedIndex, lngAreaIndex
  
  Call SetDistanceLegend(pDistanceFLayer, lngDistanceIndex, _
        pSym0_5, pSym5_12, pSym12_16, pSym16_24, pSym24_200, pSymGT_200)
        
  pDistanceFLayer.Visible = True
  
  Dim pLayerEffects As ILayerEffects
  Set pLayerEffects = pDistanceFLayer
  pLayerEffects.Transparency = 20
  
  Set CreateDistanceLayer = pDistanceFLayer
  
ClearMemory:
  Set pDistanceFLayer = Nothing
  Set pDistanceFClass = Nothing
  Set pDistanceFields = Nothing
  Set pLayerEffects = Nothing


End Function

Public Sub SetDistanceLegend(pFLayer As IFeatureLayer, lngDistanceIndex As Long, _
    pSym0_5 As ISimpleFillSymbol, pSym5_12 As ISimpleFillSymbol, pSym12_16 As ISimpleFillSymbol, _
    pSym16_24 As ISimpleFillSymbol, pSym24_200 As ISimpleFillSymbol, pSymGT_200 As ISimpleFillSymbol)
  
  ' ADAPTED FROM HELP FILES

  Dim pLyr As IGeoFeatureLayer
  Set pLyr = pFLayer
  
  Dim pColor0_5 As IRgbColor
  Dim pColor5_12 As IRgbColor
  Dim pColor12_16 As IRgbColor
  Dim pColor16_24 As IRgbColor
  Dim pColor24_200 As IRgbColor
  Dim pColorGT_200 As IRgbColor
  
  Set pColor0_5 = ReturnColorForLabel("0 to 5 NM")
  Set pColor5_12 = ReturnColorForLabel("5 to 12 NM")
  Set pColor12_16 = ReturnColorForLabel("12 to 16 NM")
  Set pColor16_24 = ReturnColorForLabel("16 to 24 NM")
  Set pColor24_200 = ReturnColorForLabel("24 to 200 NM")
  Set pColorGT_200 = ReturnColorForLabel("> 200 NM")
    
'  pColor0_5.RGB = RGB(40, 146, 199)
'  pColor5_12.RGB = RGB(115, 178, 115)
'  pColor12_16.RGB = RGB(215, 227, 125)
'  pColor16_24.RGB = RGB(252, 207, 81)
'  pColor24_200.RGB = RGB(247, 122, 45)
'  pColorGT_200.RGB = RGB(232, 21, 21)
'
  Dim pOutlineColor0_5 As IRgbColor
  Dim pOutlineColor5_12 As IRgbColor
  Dim pOutlineColor12_16 As IRgbColor
  Dim pOutlineColor16_24 As IRgbColor
  Dim pOutlineColor24_200 As IRgbColor
  Dim pOutlineColorGT_200 As IRgbColor
  
  Set pOutlineColor0_5 = New RgbColor
  Set pOutlineColor5_12 = New RgbColor
  Set pOutlineColor12_16 = New RgbColor
  Set pOutlineColor16_24 = New RgbColor
  Set pOutlineColor24_200 = New RgbColor
  Set pOutlineColorGT_200 = New RgbColor
  
  pOutlineColor0_5.RGB = RGB(pColor0_5.Red / 2, pColor0_5.Green / 2, pColor0_5.Blue / 2)
  pOutlineColor5_12.RGB = RGB(pColor5_12.Red / 2, pColor5_12.Green / 2, pColor5_12.Blue / 2)
  pOutlineColor12_16.RGB = RGB(pColor12_16.Red / 2, pColor12_16.Green / 2, pColor12_16.Blue / 2)
  pOutlineColor16_24.RGB = RGB(pColor16_24.Red / 2, pColor16_24.Green / 2, pColor16_24.Blue / 2)
  pOutlineColor24_200.RGB = RGB(pColor24_200.Red / 2, pColor24_200.Green / 2, pColor24_200.Blue / 2)
  pOutlineColorGT_200.RGB = RGB(pColorGT_200.Red / 2, pColorGT_200.Green / 2, pColorGT_200.Blue / 2)
  
  Set pSym0_5 = New SimpleFillSymbol
  Set pSym5_12 = New SimpleFillSymbol
  Set pSym12_16 = New SimpleFillSymbol
  Set pSym16_24 = New SimpleFillSymbol
  Set pSym24_200 = New SimpleFillSymbol
  Set pSymGT_200 = New SimpleFillSymbol
  
  pSym0_5.Color = pColor0_5
  pSym5_12.Color = pColor5_12
  pSym12_16.Color = pColor12_16
  pSym16_24.Color = pColor16_24
  pSym24_200.Color = pColor24_200
  pSymGT_200.Color = pColorGT_200
  
  pSym0_5.Style = esriSFSSolid
  pSym5_12.Style = esriSFSSolid
  pSym12_16.Style = esriSFSSolid
  pSym16_24.Style = esriSFSSolid
  pSym24_200.Style = esriSFSSolid
  pSymGT_200.Style = esriSFSSolid
  
  Dim pLegSym0_5 As ISimpleFillSymbol
  Dim pLegSym5_12 As ISimpleFillSymbol
  Dim pLegSym12_16 As ISimpleFillSymbol
  Dim pLegSym16_24 As ISimpleFillSymbol
  Dim pLegSym24_200 As ISimpleFillSymbol
  Dim pLegSymGT_200 As ISimpleFillSymbol
  
  Set pLegSym0_5 = New SimpleFillSymbol
  Set pLegSym5_12 = New SimpleFillSymbol
  Set pLegSym12_16 = New SimpleFillSymbol
  Set pLegSym16_24 = New SimpleFillSymbol
  Set pLegSym24_200 = New SimpleFillSymbol
  Set pLegSymGT_200 = New SimpleFillSymbol
  
  pLegSym0_5.Color = pColor0_5
  pLegSym5_12.Color = pColor5_12
  pLegSym12_16.Color = pColor12_16
  pLegSym16_24.Color = pColor16_24
  pLegSym24_200.Color = pColor24_200
  pLegSymGT_200.Color = pColorGT_200
  
  pLegSym0_5.Style = esriSFSSolid
  pLegSym5_12.Style = esriSFSSolid
  pLegSym12_16.Style = esriSFSSolid
  pLegSym16_24.Style = esriSFSSolid
  pLegSym24_200.Style = esriSFSSolid
  pLegSymGT_200.Style = esriSFSSolid
  
  Dim pLegOutline As ISimpleLineSymbol
  Dim pOutlineSym0_5 As ISimpleLineSymbol
  Dim pOutlineSym5_12 As ISimpleLineSymbol
  Dim pOutlineSym12_16 As ISimpleLineSymbol
  Dim pOutlineSym16_24 As ISimpleLineSymbol
  Dim pOutlineSym24_200 As ISimpleLineSymbol
  Dim pOutlineSymGT_200 As ISimpleLineSymbol
  
  Dim pClone As IClone
  
  Set pLegOutline = New SimpleLineSymbol
  Set pOutlineSym0_5 = New SimpleLineSymbol
  Set pOutlineSym5_12 = New SimpleLineSymbol
  Set pOutlineSym12_16 = New SimpleLineSymbol
  Set pOutlineSym16_24 = New SimpleLineSymbol
  Set pOutlineSym24_200 = New SimpleLineSymbol
  Set pOutlineSymGT_200 = New SimpleLineSymbol
    
  pOutlineSym0_5.Color = pOutlineColor0_5
  pOutlineSym5_12.Color = pOutlineColor5_12
  pOutlineSym12_16.Color = pOutlineColor12_16
  pOutlineSym16_24.Color = pOutlineColor16_24
  pOutlineSym24_200.Color = pOutlineColor24_200
  pOutlineSymGT_200.Color = pOutlineColorGT_200
  
  pLegOutline.Width = 0
  pOutlineSym0_5.Width = 1
  pOutlineSym5_12.Width = 1
  pOutlineSym12_16.Width = 1
  pOutlineSym16_24.Width = 1
  pOutlineSym24_200.Width = 1
  pOutlineSymGT_200.Width = 1
  
  pLegOutline.Style = esriSLSNull
  pOutlineSym0_5.Style = esriSLSSolid
  pOutlineSym5_12.Style = esriSLSSolid
  pOutlineSym12_16.Style = esriSLSSolid
  pOutlineSym16_24.Style = esriSLSSolid
  pOutlineSym24_200.Style = esriSLSSolid
  pOutlineSymGT_200.Style = esriSLSSolid
  
  Set pClone = pLegOutline
  
  pSym0_5.Outline = pOutlineSym0_5
  pSym5_12.Outline = pOutlineSym5_12
  pSym12_16.Outline = pOutlineSym12_16
  pSym16_24.Outline = pOutlineSym16_24
  pSym24_200.Outline = pOutlineSym24_200
  pSymGT_200.Outline = pOutlineSymGT_200
  
  pLegSym0_5.Outline = pClone.Clone
  pLegSym5_12.Outline = pClone.Clone
  pLegSym12_16.Outline = pClone.Clone
  pLegSym16_24.Outline = pClone.Clone
  pLegSym24_200.Outline = pClone.Clone
  pLegSymGT_200.Outline = pClone.Clone
  
  Dim pFClass As IFeatureClass
  Set pFClass = pFLayer.FeatureClass
  Dim pQueryFilter As IQueryFilter
  Set pQueryFilter = New QueryFilter 'empty supports: SELECT *
  Dim pFCursor As IFeatureCursor
  Set pFCursor = pFClass.Search(pQueryFilter, False)
  
  Dim strFieldName As String
  strFieldName = pFClass.Fields.Field(lngDistanceIndex).Name
    
  '** Make the renderer
  Dim pRender As IUniqueValueRenderer, n As Long
  Set pRender = New UniqueValueRenderer
  
  Dim symd As ISimpleFillSymbol
  Set symd = New SimpleFillSymbol
  symd.Style = esriSFSSolid
  symd.Outline.Width = 0.4
  
  '** These properties should be set prior to adding values
  pRender.FieldCount = 1
  pRender.Field(0) = strFieldName
  pRender.DefaultSymbol = symd
  pRender.UseDefaultSymbol = False
    
  pRender.AddValue "5", strFieldName, pLegSym0_5
  pRender.Label("5") = "0 - 5 NM"
  pRender.Symbol("5") = pLegSym0_5
    
  pRender.AddValue "12", strFieldName, pLegSym5_12
  pRender.Label("12") = "5 - 12 NM"
  pRender.Symbol("12") = pLegSym5_12
    
  pRender.AddValue "16", strFieldName, pLegSym12_16
  pRender.Label("16") = "12 - 16 NM"
  pRender.Symbol("16") = pLegSym12_16
    
  pRender.AddValue "24", strFieldName, pLegSym16_24
  pRender.Label("24") = "16 - 24 NM"
  pRender.Symbol("24") = pLegSym16_24
    
  pRender.AddValue "200", strFieldName, pLegSym24_200
  pRender.Label("200") = "24 - 200 NM"
  pRender.Symbol("200") = pLegSym24_200
    
  pRender.AddValue "0", strFieldName, pLegSymGT_200
  pRender.Label("0") = "> 200 NM"
  pRender.Symbol("0") = pLegSymGT_200
    
  
'  Dim pFeat As IFeature
'  n = pFClass.FeatureCount(pQueryFilter)
'  '** Loop through the features
'  Dim i As Integer
'  i = 0
'  Dim ValFound As Boolean
'  Dim NoValFound As Boolean
'  Dim uh As Integer
'  Dim pFields As IFields
'  Dim iField As Integer
'  Set pFields = pFCursor.Fields
'  iField = pFields.FindField(strFieldName)
'  Do Until i = n
'      Dim symx As ISimpleFillSymbol
'      Set symx = New SimpleFillSymbol
'      symx.Style = esriSFSSolid
'      symx.Outline.Width = 0.4
'      Set pFeat = pFCursor.NextFeature
'      Dim x As String
'      If IsNull(pFeat.Value(iField)) Then   ' Object Variable not set
'        x = "<Null>"
'      Else
'        x = pFeat.Value(iField) '*new Cory*
'      End If
'      '** Test to see if we've already added this value
'      '** to the renderer, if not, then add it.
'      ValFound = False
'      For uh = 0 To (pRender.ValueCount - 1)
'        If pRender.Value(uh) = x Then
'          ValFound = True
'          Exit For
'        End If
'      Next uh
'      If Not ValFound Then
'          pRender.AddValue x, strFieldName, symx
'          pRender.Label(x) = x
'          pRender.Symbol(x) = symx
'      End If
'      i = i + 1
'  Loop
    
  '** If you didn't use a color ramp that was predefined
  '** in a style, you need to use "Custom" here, otherwise
  '** use the name of the color ramp you chose.
  pRender.ColorScheme = "Custom"
  pRender.fieldType(0) = True
  Set pLyr.Renderer = pRender
  pLyr.DisplayField = strFieldName
  
  '** This makes the layer properties symbology tab show
  '** show the correct interface.
  Dim hx As IRendererPropertyPage
  Set hx = New UniqueValuePropertyPage
  pLyr.RendererPropertyPageClassID = hx.ClassID
  
  '** Refresh the TOC
'  pMxDoc.ActiveView.ContentsChanged
'  pMxDoc.UpdateContents
'
'  '** Draw the map
'  pMxDoc.ActiveView.Refresh

ClearMemory:
  Set pLyr = Nothing
  Set pColor0_5 = Nothing
  Set pColor5_12 = Nothing
  Set pColor12_16 = Nothing
  Set pColor16_24 = Nothing
  Set pColor24_200 = Nothing
  Set pColorGT_200 = Nothing
  Set pOutlineColor0_5 = Nothing
  Set pOutlineColor5_12 = Nothing
  Set pOutlineColor12_16 = Nothing
  Set pOutlineColor16_24 = Nothing
  Set pOutlineColor24_200 = Nothing
  Set pOutlineColorGT_200 = Nothing
  Set pLegSym0_5 = Nothing
  Set pLegSym5_12 = Nothing
  Set pLegSym12_16 = Nothing
  Set pLegSym16_24 = Nothing
  Set pLegSym24_200 = Nothing
  Set pLegSymGT_200 = Nothing
  Set pLegOutline = Nothing
  Set pOutlineSym0_5 = Nothing
  Set pOutlineSym5_12 = Nothing
  Set pOutlineSym12_16 = Nothing
  Set pOutlineSym16_24 = Nothing
  Set pOutlineSym24_200 = Nothing
  Set pOutlineSymGT_200 = Nothing
  Set pClone = Nothing
  Set pFClass = Nothing
  Set pQueryFilter = Nothing
  Set pFCursor = Nothing
  Set symd = Nothing
  Set hx = Nothing

End Sub

Public Sub FillDistanceAttributeIndexes(pFClass As IFeatureClass, lngSovereignIndex As Long, _
    lngRegionIndex As Long, lngDistanceIndex As Long, lngDepthIndex As Long, _
    lngProtectedIndex As Long, lngAreaIndex As Long)
    
  lngSovereignIndex = pFClass.FindField("Sovereign")
  lngRegionIndex = pFClass.FindField("Region")
  lngDistanceIndex = pFClass.FindField("Buffer_Distance")
  lngDepthIndex = pFClass.FindField("Depth")
  lngProtectedIndex = pFClass.FindField("Protected_Area")
  lngAreaIndex = pFClass.FindField("SqKm")
    
End Sub
    

Public Function CreateAttributeFieldsForInMemFClasses() As esriSystem.IVariantArray

  Dim pReturn As esriSystem.IVariantArray
  Set pReturn = New esriSystem.varArray
  
  Dim pField As IField
  Dim pFieldEdit As IFieldEdit
  
'  Set pValsSubArray = New esriSystem.VarArray
'  ' 0) SOVEREIGN
'  ' 1) REGION
'  ' 2) BUFFER_DISTANCE
'  ' 3) DEPTH
'  ' 4) PROTECTED
'  ' 5) SQKM
'  pValsSubArray.Add strSovereign
'  pValsSubArray.Add strRegion
'  pValsSubArray.Add dblDistance
'  pValsSubArray.Add lngDepth
'  pValsSubArray.Add strProtected
'  pValsSubArray.Add dblArea
'  pValsArray.Add pValsSubArray
      
  Set pField = New Field
  Set pFieldEdit = pField
  With pFieldEdit
    .Name = "Sovereign"
    .Type = esriFieldTypeString
    .length = 100
  End With
  pReturn.Add pField
      
  Set pField = New Field
  Set pFieldEdit = pField
  With pFieldEdit
    .Name = "Region"
    .Type = esriFieldTypeString
    .length = 100
  End With
  pReturn.Add pField
      
  Set pField = New Field
  Set pFieldEdit = pField
  With pFieldEdit
    .Name = "Buffer_Distance"
    .Type = esriFieldTypeDouble
  End With
  pReturn.Add pField
      
  Set pField = New Field
  Set pFieldEdit = pField
  With pFieldEdit
    .Name = "Depth"
    .Type = esriFieldTypeInteger
  End With
  pReturn.Add pField
      
  Set pField = New Field
  Set pFieldEdit = pField
  With pFieldEdit
    .Name = "Protected_Area"
    .Type = esriFieldTypeString
    .length = 20
  End With
  pReturn.Add pField
      
  Set pField = New Field
  Set pFieldEdit = pField
  With pFieldEdit
    .Name = "SqKm"
    .Type = esriFieldTypeDouble
  End With
  pReturn.Add pField
        
  Set CreateAttributeFieldsForInMemFClasses = pReturn
  
ClearMemory:
  Set pReturn = Nothing
  Set pField = Nothing
  Set pFieldEdit = Nothing

End Function
