# Supplementary material for: Spatial datasets to define operational boundaries within four marine basins delineated by distance from shore, depth, EEZ and protected status, accompanied by maps and statistical summary tables
Source: Data Brief. 2018 Nov 28;21:2638–42. doi: 10.1016/j.dib.2018.11.118 (PMC6290244; doi:10.1016/j.dib.2018.11.118)
Supplement: Supplementary file 2 — Supplementary material [file mmc2.zip › Operational_Boundaries_Data/VBA_Modules/From_Beverly.bas]

Attribute VB_Name = "From_Beverly"
Option Explicit

Public Sub CheckJoinFailure()
  
  ' FIGURED OUT PROBLEM!  ORIGINAL FILES WERE JOINED TO "tbl_surveys_Aug_8_2015" instead lf "...Aug_17_2015"!
  
  Dim pSurveyTable As ITable
  Dim pInvertSurveyTable As ITable
  Dim pVertSurveyTable As ITable
  Dim pFeatWS As IFeatureWorkspace
  Dim pWSFact As IWorkspaceFactory
  
  Set pWSFact = New FileGDBWorkspaceFactory
  Set pFeatWS = pWSFact.OpenFromFile("S:\Jeff\SDS_Analysis\MySQL_Aug_17_2015.gdb", 0)
  Set pSurveyTable = pFeatWS.OpenTable("tbl_surveys_Aug_17_2015")
  Set pInvertSurveyTable = pFeatWS.OpenTable("tbl_invertsampling_Aug_17_2015")
  Set pVertSurveyTable = pFeatWS.OpenTable("tbl_vertsurvey_Aug_17_2015")
  
  Dim lngSurveyIDIndex As Long
  Dim lngInvertSurveyIDIndex As Long
  Dim lngVertSurveyIDIndex As Long
  
  lngSurveyIDIndex = pSurveyTable.FindField("SurveyID")
  lngInvertSurveyIDIndex = pInvertSurveyTable.FindField("SurveyID")
  lngVertSurveyIDIndex = pVertSurveyTable.FindField("SurveyID")
  
  Dim lngSurveyID As Long
  Dim lngInvertSurveyID As Long
  Dim lngVertSurveyID As Long
  
  Dim pSurveyRow As IRow
  Dim pInvertRow As IRow
  Dim pVertRow As IRow
  
  Set pSurveyRow = pSurveyTable.GetRow(10424)
  Set pInvertRow = pInvertSurveyTable.GetRow(17798)
  Set pVertRow = pVertSurveyTable.GetRow(4199)  ' and 4200, 4201
  
  lngSurveyID = pSurveyRow.Value(lngSurveyIDIndex)
  lngInvertSurveyID = pInvertRow.Value(lngInvertSurveyIDIndex)
  lngVertSurveyID = pVertRow.Value(lngVertSurveyIDIndex)
  
  Debug.Print "lngSurveyID = " & CStr(lngSurveyID)
  Debug.Print "lngInvertSurveyID = " & CStr(lngInvertSurveyID)
  Debug.Print "lngVertSurveyID = " & CStr(lngVertSurveyID)
  
  Debug.Print lngSurveyID = lngInvertSurveyID
  Debug.Print lngSurveyID = lngVertSurveyID
  Debug.Print lngInvertSurveyID = lngVertSurveyID
  
ClearMemory:
  Set pSurveyTable = Nothing
  Set pInvertSurveyTable = Nothing
  Set pVertSurveyTable = Nothing
  Set pFeatWS = Nothing
  Set pWSFact = Nothing
  Set pSurveyRow = Nothing
  Set pInvertRow = Nothing
  Set pVertRow = Nothing


End Sub

Public Sub CreateFeatureClassFromSitesTable()

  Dim pMxDoc As IMxDocument
  Set pMxDoc = ThisDocument
  Dim pApp As IApplication
  Dim pSBar As IStatusBar
  Dim pProg As IStepProgressor
  Set pApp = Application
  Set pSBar = pApp.StatusBar
  Set pProg = pSBar.ProgressBar
  
  Dim lngCount As Long
  
  Dim pFeatWS As IFeatureWorkspace
  Dim pWSFact As IWorkspaceFactory
  Dim pTable As ITable
  
  Set pWSFact = New FileGDBWorkspaceFactory
  Set pFeatWS = pWSFact.OpenFromFile("S:\Jeff\SDS_Analysis\MySQL_Aug_17_2015.gdb", 0)
  Set pTable = pFeatWS.OpenTable("tbl_sites_Aug_23_2015")
  
  lngCount = pTable.RowCount(Nothing)
  
  Dim lngDatumIndex As Long
  Dim lngLatIndex As Long
  Dim lngLongIndex As Long
  Dim lngSSIIndex As Long
  
  lngDatumIndex = pTable.FindField("Datum")
  lngLatIndex = pTable.FindField("Latitudedd")
  lngLongIndex = pTable.FindField("Longitudedd")
  lngSSIIndex = pTable.FindField("Siteid")
  
  Dim strDatum As String
  Dim dblLat As Double
  Dim dblLong As Double
  Dim lngSSI As Long
  Dim varVal As Variant
  Dim booValsOK As Boolean
  
  Dim pCursor As ICursor
  Dim pRow As IRow
  Set pCursor = pTable.Search(Nothing, True)
  Set pRow = pCursor.NextRow
  
  Dim pWGS84 As ISpatialReference
  Dim pNAD83 As ISpatialReference
  Dim pNAD27 As ISpatialReference
  Dim pWebMerc As ISpatialReference
  Set pWebMerc = MyGeneralOperations.CreateGeneralProjectedSpatialReference(3857)
  
  Debug.Print pWebMerc.Name
  
  Dim pNAD83_to_WGS84 As IGeoTransformation
  Dim pNAD27_to_WGS84 As IGeoTransformation
  
  Set pWGS84 = MyGeneralOperations.CreateSpatialReferenceWGS84
  Set pNAD83 = MyGeneralOperations.CreateSpatialReferenceNAD83
  Set pNAD27 = MyGeneralOperations.CreateSpatialReferenceNAD27
  Set pNAD83_to_WGS84 = MyGeneralOperations.CreateNAD83_WGS84_GeoTransformationFlagstaff
  Set pNAD27_to_WGS84 = MyGeneralOperations.CreateNAD27_WGS84_GeoTransformationFlagstaff
  
  Dim pPoint As IPoint
  Dim pGeom As IGeometry2
  
  Dim pGeomArray As esriSystem.IArray
  Dim pValsArray As esriSystem.IVariantArray
  Dim pSubArray As esriSystem.IVariantArray
  Dim pFieldsArray As esriSystem.IVariantArray
  
  Set pGeomArray = New esriSystem.Array
  Set pValsArray = New esriSystem.varArray
  Set pFieldsArray = New esriSystem.varArray
  
  Dim pField As IField
  Set pField = New Field
  Dim pClone As IClone
  
  Dim lngNewSSIIndex As Long
  Dim lngNewLatIndex As Long
  Dim lngNewLongIndex As Long
  
  Set pClone = pTable.Fields.Field(lngLatIndex)
  Set pField = pClone.Clone
  pFieldsArray.Add pField
  Set pClone = pTable.Fields.Field(lngLongIndex)
  Set pField = pClone.Clone
  pFieldsArray.Add pField
  Set pClone = pTable.Fields.Field(lngSSIIndex)
  Set pField = pClone.Clone
  pFieldsArray.Add pField
  
  Dim dblTemp As Double
  pSBar.ShowProgressBar "Converting Rows to Points...", 0, lngCount, 1, True
  pProg.position = 0
  
  Do Until pRow Is Nothing
    pProg.Step
    DoEvents
    
    Call ReturnValueAndCheckNull(pRow, lngDatumIndex, lngLatIndex, lngLongIndex, lngSSIIndex, _
        strDatum, dblLat, dblLong, lngSSI, booValsOK)
        
    If booValsOK Then
      
      ' FIX OBVIOUS ERRORS
      If dblLong > 30 Then dblLong = -dblLong
      If dblLat > 3000 Then
        dblLat = dblLat / 100
        dblLong = dblLong / 100
      End If
      If dblLat < 0 Then
        dblTemp = dblLat
        dblLat = dblLong
        dblLong = dblTemp
      End If
      
      Set pPoint = New Point
      pPoint.PutCoords dblLong, dblLat
      
      If InStr(1, strDatum, "27", vbTextCompare) > 0 Then
        Set pPoint.SpatialReference = pNAD27
        Set pGeom = pPoint
        pGeom.ProjectEx pWGS84, esriTransformForward, pNAD27_to_WGS84, False, 0, 0
      ElseIf InStr(1, strDatum, "83", vbTextCompare) > 0 Then
        Set pPoint.SpatialReference = pNAD83
        Set pGeom = pPoint
        pGeom.ProjectEx pWGS84, esriTransformForward, pNAD83_to_WGS84, False, 0, 0
      ElseIf InStr(1, strDatum, "84", vbTextCompare) > 0 Then
        Set pPoint.SpatialReference = pWGS84
      Else
        MsgBox "Unexpected Datum!"
      End If
      
      pPoint.Project pWebMerc
      pGeomArray.Add pPoint
      
      Set pSubArray = New esriSystem.varArray
      pSubArray.Add dblLat
      pSubArray.Add dblLong
      pSubArray.Add lngSSI
      pValsArray.Add pSubArray
      
    End If
    
    Set pRow = pCursor.NextRow
  Loop
  
  pProg.position = 0
  pSBar.HideProgressBar
  
  Dim pNewFClass As IFeatureClass
  Set pNewFClass = MyGeneralOperations.CreateInMemoryFeatureClass3(pGeomArray, pValsArray, pFieldsArray)
  
  Dim pNewFLayer As IFeatureLayer
  Set pNewFLayer = New FeatureLayer
  Set pNewFLayer.FeatureClass = pNewFClass
  pNewFLayer.Name = "tbl_Sites Points"
  
  pMxDoc.FocusMap.AddLayer pNewFLayer
  pMxDoc.UpdateContents
  
  Debug.Print "Done..."
  
ClearMemory:
  Set pApp = Nothing
  Set pProg = Nothing
  Set pSBar = Nothing
  Set pFeatWS = Nothing
  Set pWSFact = Nothing
  Set pTable = Nothing
  varVal = Null
  Set pCursor = Nothing
  Set pRow = Nothing
  Set pWGS84 = Nothing
  Set pNAD83 = Nothing
  Set pNAD27 = Nothing
  Set pWebMerc = Nothing
  Set pNAD83_to_WGS84 = Nothing
  Set pNAD27_to_WGS84 = Nothing
  Set pPoint = Nothing
  Set pGeom = Nothing
  Set pGeomArray = Nothing
  Set pValsArray = Nothing
  Set pSubArray = Nothing
  Set pFieldsArray = Nothing
  Set pField = Nothing
  Set pClone = Nothing
  Set pNewFClass = Nothing
  Set pNewFLayer = Nothing
  Set pMxDoc = Nothing


End Sub

Public Sub ReturnValueAndCheckNull(pRow As IRow, lngDatumIndex As Long, lngLatIndex As Long, _
    lngLongIndex As Long, lngSSIDIndex As Long, strDatum As String, dblLat As Double, dblLong As Double, _
    lngSSID As Long, booValIsOK As Boolean)
    
  Dim varVal As Variant
  booValIsOK = True
  
  varVal = pRow.Value(lngDatumIndex)
  If IsNull(varVal) Then
    booValIsOK = False
  Else
    strDatum = CStr(varVal)
  End If
  
  varVal = pRow.Value(lngLatIndex)
  If IsNull(varVal) Then
    booValIsOK = False
  Else
    dblLat = CStr(varVal)
  End If
  
  varVal = pRow.Value(lngLongIndex)
  If IsNull(varVal) Then
    booValIsOK = False
  Else
    dblLong = CStr(varVal)
  End If
  
  varVal = pRow.Value(lngSSIDIndex)
  If IsNull(varVal) Then
    booValIsOK = False
  Else
    lngSSID = CStr(varVal)
  End If

End Sub
    

Public Sub RunImportFileToGeodatabase()

  Dim strFileName As String
  strFileName = "D:\arcGIS_stuff\consultation\Jut_Wynne\" & _
      "aaa_Phase_2\Analysis_Files\Nov_23_2015\Pisgah_Difference_Raster_Data_Nov_23_2015.csv"
    
  Dim pWS As IFeatureWorkspace
  Dim pWSFact As IWorkspaceFactory
  Set pWSFact = New FileGDBWorkspaceFactory
  Set pWS = pWSFact.OpenFromFile( _
      "D:\arcGIS_stuff\consultation\Jut_Wynne\aaa_Phase_2\Analysis_Files\Nov_23_2015\Test_Statistics.gdb", 0)
  
  Call TestBinaryRead(strFileName, pWS, ",")
  
  Dim strDelimChar As String
  strDelimChar = ","
  
End Sub

Public Sub BatchImportFileGeodatabase()

  Dim pFilenames As esriSystem.IStringArray
  Set pFilenames = MyGeneralOperations.ReturnFilesFromNestedFolders2("D:\arcGIS_stuff\consultation\Jut_Wynne\aaa_Phase_2\Analysis_Files\Nov_26_2015_Profiles", "csv")
  
  Dim pWS As IFeatureWorkspace
  Dim pWSFact As IWorkspaceFactory
  Set pWSFact = New FileGDBWorkspaceFactory
  Set pWS = pWSFact.OpenFromFile("D:\arcGIS_stuff\consultation\Jut_Wynne\aaa_Phase_2\Analysis_Files\Nov_26_2015_Profiles\Cross_Data_Nov_27_2015.gdb", 0)
  
  Dim lngIndex As Long
  Dim strFile As String
  For lngIndex = 0 To pFilenames.Count - 1
'    strFile = aml_func_mod.ReturnFilename2(pFilenames.Element(lngIndex))
'    Debug.Print CStr(lngIndex + 1) & ": Importing '" & strFile & "'"
    strFile = pFilenames.Element(lngIndex)
    Debug.Print CStr(lngIndex + 1) & ": " & Replace(strFile, "_Sep_7_2015.csv", "", , , vbTextCompare)
    Call TestBinaryRead(strFile, pWS, ",")
  Next lngIndex
  
  
  Set pFilenames = Nothing
  
End Sub

Public Sub TestBinaryRead(strFileName As String, pWS As IFeatureWorkspace, strDelimChar As String)

'  Dim strFilename As String
  Dim strFile As String
  Dim bytFile() As Byte
  Dim booInQuote As Boolean
  
'  strFilename = "S:\Jeff\SDS_Analysis\SDS_Analysis.txt"
    
'  Dim pWS As IFeatureWorkspace
'  Dim pWSFact As IWorkspaceFactory
'  Set pWSFact = New FileGDBWorkspaceFactory
'  Set pWS = pWSFact.OpenFromFile("S:\Jeff\SDS_Analysis\MySQL_Aug_17_2015.gdb", 0)
  
  Dim strNewFile As String
  strNewFile = aml_func_mod.ClipExtension(aml_func_mod.ReturnFilename(strFileName))
  bytFile = ReadFile2(strFileName)
  
  Dim strUBound As String
  strUBound = Format(UBound(bytFile), "#,##0")
  
  Dim lngTab As Long
  Dim bytVal As Byte
'  lngTab = 9
  lngTab = Asc(strDelimChar)
  
  Dim bytQuote As Long
  bytQuote = CByte(Asc(""""))
  
  Dim lngStart As Long
  Dim lngIndex As Long
  Dim strWord As String
  Dim lngWordCount As Long
  lngWordCount = -1
  lngStart = 0
  
  Dim strFirstRow() As String
  Debug.Print "Getting Field Names..."
  
  For lngIndex = 0 To UBound(bytFile)
  
    If lngIndex Mod 500000 = 0 Then
      Debug.Print "  --> " & Format(lngIndex, "#,##0") & " of " & strUBound
    End If
    bytVal = bytFile(lngIndex)
    
    
    If bytVal = bytQuote Then
      booInQuote = Not booInQuote
    End If
    
    If Not booInQuote Then
      If bytVal = lngTab Then
        lngWordCount = lngWordCount + 1
        ReDim Preserve strFirstRow(lngWordCount)
        
        If (Left(strWord, 3) = Chr(34) & Chr(34) & Chr(34)) And (Right(strWord, 3) = Chr(34) & Chr(34) & Chr(34)) Then
          strWord = Left(strWord, Len(strWord) - 2)
          strWord = Right(strWord, Len(strWord) - 2)
        ElseIf (Left(strWord, 1) = Chr(34)) And (Right(strWord, 1) = Chr(34)) Then
          strWord = Left(strWord, Len(strWord) - 1)
          strWord = Right(strWord, Len(strWord) - 1)
        End If
        
        strFirstRow(lngWordCount) = strWord
  '      Debug.Print CStr(lngStart) & " to " & CStr(lngIndex) & ": " & strWord
        strWord = ""
        lngStart = lngIndex + 1
        
      ElseIf bytVal = 13 Then  ' new line
        lngWordCount = lngWordCount + 1
        ReDim Preserve strFirstRow(lngWordCount)
        
        If (Left(strWord, 3) = Chr(34) & Chr(34) & Chr(34)) And (Right(strWord, 3) = Chr(34) & Chr(34) & Chr(34)) Then
          strWord = Left(strWord, Len(strWord) - 2)
          strWord = Right(strWord, Len(strWord) - 2)
        ElseIf (Left(strWord, 1) = Chr(34)) And (Right(strWord, 1) = Chr(34)) Then
          strWord = Left(strWord, Len(strWord) - 1)
          strWord = Right(strWord, Len(strWord) - 1)
        End If
        
        strFirstRow(lngWordCount) = strWord
        Exit For
        
      ElseIf bytVal = 10 Then ' carriage return; ignore
        ' Ignore in this case
        
      Else
        strWord = strWord & Chr(bytVal)
        
      End If
      
    Else
      strWord = strWord & Chr(bytVal)
    End If
    
  Next lngIndex

'  For lngIndex = 0 To UBound(strFirstRow)
'    strWord = strFirstRow(lngIndex)
'    Debug.Print CStr(lngIndex) & "] " & strWord & "  [Text OK = " & CStr(CheckIsAlphanumeric(strWord)) & "]"
'  Next lngIndex
  
  Debug.Print "Parsing into string array..."
  Dim strFinalArray() As String
  Dim lngRowCount As Long
  Dim lngFieldCount As Long
  lngWordCount = -1
  
  lngFieldCount = UBound(strFirstRow)
  lngRowCount = 0
  ReDim strFinalArray(lngFieldCount, lngRowCount)
  
  For lngIndex = 0 To UBound(bytFile)
  
    If lngIndex Mod 1000000 = 0 Then
      Debug.Print "  --> " & Format(lngIndex, "#,##0") & " of " & strUBound
      DoEvents
    End If
    bytVal = bytFile(lngIndex)
    
    If bytVal = bytQuote Then
      booInQuote = Not booInQuote
    End If
    
    If Not booInQuote Then
      If bytVal = lngTab Then
        lngWordCount = lngWordCount + 1
        
        If (Left(strWord, 3) = Chr(34) & Chr(34) & Chr(34)) And (Right(strWord, 3) = Chr(34) & Chr(34) & Chr(34)) Then
          strWord = Left(strWord, Len(strWord) - 2)
          strWord = Right(strWord, Len(strWord) - 2)
        ElseIf (Left(strWord, 1) = Chr(34)) And (Right(strWord, 1) = Chr(34)) Then
          strWord = Left(strWord, Len(strWord) - 1)
          strWord = Right(strWord, Len(strWord) - 1)
        End If
        
        strFinalArray(lngWordCount, lngRowCount) = strWord
        strWord = ""
        
      ElseIf bytVal = 13 Then  ' new line
        lngWordCount = lngWordCount + 1
        
        If (Left(strWord, 3) = Chr(34) & Chr(34) & Chr(34)) And (Right(strWord, 3) = Chr(34) & Chr(34) & Chr(34)) Then
          strWord = Left(strWord, Len(strWord) - 2)
          strWord = Right(strWord, Len(strWord) - 2)
        ElseIf (Left(strWord, 1) = Chr(34)) And (Right(strWord, 1) = Chr(34)) Then
          strWord = Left(strWord, Len(strWord) - 1)
          strWord = Right(strWord, Len(strWord) - 1)
        End If
        
        strFinalArray(lngWordCount, lngRowCount) = strWord
        strWord = ""
        lngWordCount = -1
        lngRowCount = lngRowCount + 1
        ReDim Preserve strFinalArray(lngFieldCount, lngRowCount)
        
      ElseIf bytVal = 10 Then ' carriage return; ignore
        ' Ignore in this case
        
      Else
        strWord = strWord & Chr(bytVal)
        
      End If
      
    Else
      strWord = strWord & Chr(bytVal)
    End If
    
      
  Next lngIndex
  
  Debug.Print "Checking Field Lengths and Types..."
  
  Dim strVal As String
  Dim lngIndex2 As Long
  Dim lngIndexLengths() As Long
  Dim booIsDouble() As Boolean
  Dim booIsLong() As Boolean
  Dim booIsDate() As Boolean
  Dim booFoundSomething() As Boolean
    
  ReDim lngIndexLengths(lngFieldCount)
  ReDim booIsDouble(lngFieldCount)
  ReDim booIsLong(lngFieldCount)
  ReDim booIsDate(lngFieldCount)
  ReDim booFoundSomething(lngFieldCount)
  
  strUBound = Format(UBound(strFinalArray, 2))
  
  For lngIndex = 0 To lngFieldCount
    lngIndexLengths(lngIndex) = 0
    booIsDouble(lngIndex) = True
    booIsLong(lngIndex) = True
    booIsDate(lngIndex) = True
    booFoundSomething(lngIndex) = False
  Next lngIndex
  
  For lngIndex = 1 To UBound(strFinalArray, 2)
    If lngIndex Mod 1000 = 0 Then
      Debug.Print "  --> " & Format(lngIndex, "#,##0") & " of " & strUBound
      DoEvents
    End If
    
    For lngIndex2 = 0 To lngFieldCount
      strVal = Trim(strFinalArray(lngIndex2, lngIndex))
      
'      If lngIndex2 = 0 And Len(strVal) > 13 Then
'        Debug.Print "Here..."
'      End If
      
      lngIndexLengths(lngIndex2) = MyGeometricOperations.MaxLong(lngIndexLengths(lngIndex2), Len(strVal))
      If strVal <> "" Then
        booFoundSomething(lngIndex2) = True
        If IsNumeric(strVal) Then
          If InStr(1, strVal, ".", vbTextCompare) > 0 Then
            booIsLong(lngIndex2) = False
          End If
        Else
          booIsDouble(lngIndex2) = False
          booIsLong(lngIndex2) = False
        End If
        If Not IsDate(strVal) Then booIsDate(lngIndex2) = False
      End If
    Next lngIndex2
  Next lngIndex
  
  Dim pFieldArray As esriSystem.IVariantArray
  Set pFieldArray = New esriSystem.varArray
  Dim pField As IField
  Dim pFieldEdit As IFieldEdit
  
  Dim strFieldReport As String
  For lngIndex = 0 To lngFieldCount
    strVal = strFirstRow(lngIndex)
    If booIsLong(lngIndex) = True Then booIsDouble(lngIndex) = False
    strFieldReport = strFieldReport & CStr(lngIndex + 1) & "] " & strVal & vbCrLf & _
        "  --> Max Length = " & CStr(lngIndexLengths(lngIndex)) & vbCrLf & _
        "  --> Is Long = " & CStr(booIsLong(lngIndex)) & vbCrLf & _
        "  --> Is Double = " & CStr(booIsDouble(lngIndex)) & vbCrLf & _
        "  --> Is Date = " & CStr(booIsDate(lngIndex)) & vbCrLf & _
        "  --> Found Any Value = " & CStr(booFoundSomething(lngIndex)) & vbCrLf & _
        "  --> Is String = " & CStr(Not booIsDate(lngIndex) And Not booIsLong(lngIndex) And Not booIsDouble(lngIndex)) & vbCrLf
      
    Set pField = New Field
    Set pFieldEdit = pField
    With pFieldEdit
      .Name = NewFunctions.ReturnValidFGDBFieldName(MyGeneralOperations.ReturnTitleCase(strVal))
      If booFoundSomething(lngIndex) = False Then
        .Type = esriFieldTypeString
        .length = 5
      ElseIf booIsLong(lngIndex) Then
        .Type = esriFieldTypeInteger
      ElseIf booIsDouble(lngIndex) Then
        .Type = esriFieldTypeDouble
      ElseIf booIsDate(lngIndex) Then
        .Type = esriFieldTypeDate
      Else
        .Type = esriFieldTypeString
        .length = lngIndexLengths(lngIndex)
      End If
    End With
    pFieldArray.Add pField
      
  Next lngIndex
  
  Dim strTableName As String
  strTableName = MyGeneralOperations.MakeUniqueGDBTableName(pWS, _
      aml_func_mod.ClipExtension(aml_func_mod.ReturnFilename(strNewFile)))
  
  Dim pNewTable As ITable
  Set pNewTable = MyGeneralOperations.CreateGDBTable(pWS, strTableName, pFieldArray)
  
  Dim varFieldNameIndices() As Variant
  ReDim varFieldNameIndices(1, pFieldArray.Count - 1)
  For lngIndex = 0 To pFieldArray.Count - 1
    Set pField = pFieldArray.Element(lngIndex)
    varFieldNameIndices(0, lngIndex) = pField.Name
    varFieldNameIndices(1, lngIndex) = pNewTable.FindField(pField.Name)
  Next lngIndex
  
  Dim lngFieldIndex As Long
  Dim pBuffer As IRowBuffer
  Dim pCursor As ICursor
  Set pCursor = pNewTable.Insert(True)
  Set pBuffer = pNewTable.CreateRowBuffer
  Dim strFieldName As String
  Dim booFoundAValue As Boolean
  
'  For lngIndex = 1 To UBound(strSplit)
'    If lngIndex Mod 500 = 0 Then
'      pCursor.Flush
'      Debug.Print "Writing row " & CStr(lngIndex)
'    End If
'    strLine = Trim(strSplit(lngIndex))
'
'    If lngIndex >= 22 Then
''      Debug.Print "Here..."
'    End If
    
  For lngIndex = 1 To UBound(strFinalArray, 2)
    If lngIndex Mod 1000 = 0 Then
      Debug.Print "  --> " & Format(lngIndex, "#,##0") & " of " & strUBound
      DoEvents
    End If
    
    booFoundAValue = False
    For lngIndex2 = 0 To lngFieldCount
      strVal = Trim(strFinalArray(lngIndex2, lngIndex))
      
      If strVal <> "" Then booFoundAValue = True
      
      strFieldName = CStr(varFieldNameIndices(0, lngIndex2))
      lngFieldIndex = CLng(varFieldNameIndices(1, lngIndex2))
      
'      Debug.Print "  --> Adding '" & strVal & "' to '" & strFieldName
      
      If booFoundSomething(lngIndex2) = False Then
        pBuffer.Value(lngFieldIndex) = ""
      
      ElseIf booIsLong(lngIndex2) Then
        If strVal = "" Then
          pBuffer.Value(lngFieldIndex) = Null
        Else
          pBuffer.Value(lngFieldIndex) = CLng(strVal)
        End If
      ElseIf booIsDouble(lngIndex2) Then
        If strVal = "" Then
          pBuffer.Value(lngFieldIndex) = Null
        Else
          pBuffer.Value(lngFieldIndex) = CDbl(strVal)
        End If
      ElseIf booIsDate(lngIndex2) Then
        If strVal = "" Then
          pBuffer.Value(lngFieldIndex) = Null
        Else
          pBuffer.Value(lngFieldIndex) = CDate(strVal)
        End If
      Else
        If strVal = "" Then
          pBuffer.Value(lngFieldIndex) = Null
        Else
          pBuffer.Value(lngFieldIndex) = strVal
        End If
      End If
      
    Next lngIndex2
    
    If booFoundAValue Then pCursor.InsertRow pBuffer
    
  Next lngIndex
  pCursor.Flush
  
'  Dim pDataObj As MSForms.DataObject
'  Set pDataObj = New MSForms.DataObject
'  pDataObj.SetText strFieldReport
'  pDataObj.PutInClipboard
'
'  Set pDataObj = Nothing
  
  
  Debug.Print "Done..."

End Sub

Private Function ReadFile2(sFile As String) As Byte()
    Dim nFile       As Integer

    nFile = FreeFile
    Open sFile For Binary Access Read As #nFile
    If LOF(nFile) > 0 Then
        ReDim ReadFile2(0 To LOF(nFile) - 1)
        Get nFile, , ReadFile2
    End If
    Close #nFile
End Function

Public Sub ImportSWantsSince20150401()

  Dim strFileName As String
  Dim strFile As String
  Dim strNewFile As String
  Dim lngFileNumber As Long
  Dim strSplit() As String
  Dim strLine As String
  Dim lngIndex As Long
  Dim lngIndex2 As Long
  Dim strNewReport As String
  strFileName = "D:\arcGIS_stuff\consultation\Ants_Gary_Beverly\Excel_Data\SWantsSince20150401.txt"
  strNewFile = "D:\arcGIS_stuff\consultation\Ants_Gary_Beverly\Excel_Data\SWantsSince20150401_C.txt"
  
'  strFile = MyGeneralOperations.ReadTextFile("D:\arcGIS_stuff\consultation\Ants_Gary_Beverly\Excel_Data\SWantsSince20150401.txt")
'  strSplit = Split(strFile, vbCrLf)
'
'  strLine = strSplit(1) & vbCrLf
'  strFile = Replace(strFile, strLine, "")
'  strSplit = Split(strFile, vbCrLf)
'
'
'  For lngIndex = 0 To UBound(strSplit)
'
'    strLine = strSplit(lngIndex)
'    strNewReport = strNewReport & strLine & vbCrLf
'    If lngIndex Mod 200 = 0 Then
'      lngFileNumber = FreeFile(0)
'      Open strNewFile For Append As #lngFileNumber
'      Print #lngFileNumber, strNewReport
'      Close #lngFileNumber
'      strNewReport = ""
'    End If
'
''    Debug.Print strLine
'  Next lngIndex
'
'  lngFileNumber = FreeFile(0)
'  Open strNewFile For Append As #lngFileNumber
'  Print #lngFileNumber, strNewReport
'  Close #lngFileNumber
'  strNewReport = ""
  
  ' REPLACE CORRECT LINE RETURNS WITH "|"
  Debug.Print "Fixing file..."
  strFile = MyGeneralOperations.ReadTextFile(strFileName)
  
  Dim strChar As String
  Dim booInQuote As Boolean
  Dim strTemp As String
  Dim strFixFile As String
'  strTemp = Replace(strFile, """""", "�")
  strTemp = strFile
  booInQuote = False
    
  lngFileNumber = FreeFile(0)
  Open strNewFile For Output As #lngFileNumber
  Print #lngFileNumber, strFixFile & Chr(24)
  Close #lngFileNumber
  strFixFile = ""
  
  For lngIndex = 1 To Len(strTemp)
    If lngIndex Mod 1970 = 0 Then
      lngFileNumber = FreeFile(0)
      Open strNewFile For Append As #lngFileNumber
      Print #lngFileNumber, strFixFile & Chr(24)
      Close #lngFileNumber
      strFixFile = ""
    End If
    If lngIndex Mod 100000 = 0 Then
      Debug.Print Format(lngIndex, "#,##0") & " of " & Format(Len(strFile), "#,##0")
      DoEvents
    End If
    strChar = Mid(strTemp, lngIndex, 1)
'    Debug.Print CStr(lngIndex) & "] " & strChar & " [" & CStr(Asc(strChar)) & "]"
    If strChar = Chr(34) Then
      booInQuote = Not booInQuote
    End If
    If Asc(strChar) = Asc(vbCrLf) And Not booInQuote Then
      strFixFile = strFixFile & "|"
    Else
      strFixFile = strFixFile & strChar
    End If
  Next lngIndex
  
  lngFileNumber = FreeFile(0)
  Open strNewFile For Append As #lngFileNumber
  Print #lngFileNumber, strFixFile & Chr(24)
  Close #lngFileNumber
  
  strFixFile = MyGeneralOperations.ReadTextFile(strNewFile)
  strFixFile = Replace(strFixFile, Chr(24) & vbCrLf, "")
  strFixFile = Replace(strFixFile, "�", """""")
  strFile = strFixFile
  
  Debug.Print "Checking for Field Lengths..."
  
  Dim strVal As String
  
  strSplit = Split(strFile, "|")
  Dim lngIndexLengths() As Long
  Dim booIsDouble() As Boolean
  Dim booIsLong() As Boolean
  Dim booIsDate() As Boolean
  Dim booFoundSomething() As Boolean
  
  Dim strSubSplit() As String
  strLine = strSplit(0)
  strSubSplit = Split(strLine, Chr(9))
  
  ReDim lngIndexLengths(UBound(strSubSplit))
  ReDim booIsDouble(UBound(strSubSplit))
  ReDim booIsLong(UBound(strSubSplit))
  ReDim booIsDate(UBound(strSubSplit))
  ReDim booFoundSomething(UBound(strSubSplit))
  
  For lngIndex = 0 To UBound(strSubSplit)
    strVal = strSubSplit(0)
    lngIndexLengths(lngIndex) = 0
    booIsDouble(lngIndex) = True
    booIsLong(lngIndex) = True
    booIsDate(lngIndex) = True
    booFoundSomething(lngIndex) = False
  Next lngIndex
  
  For lngIndex = 1 To UBound(strSplit)
    strLine = Trim(strSplit(lngIndex))
    If strLine <> "" Then
      If Replace(strLine, Chr(9), "") <> "" Then
        strSubSplit = Split(strLine, Chr(9))
        For lngIndex2 = 0 To UBound(strSubSplit)
          strVal = Trim(strSubSplit(lngIndex2))
          lngIndexLengths(lngIndex2) = MyGeometricOperations.MaxLong(lngIndexLengths(lngIndex2), Len(strVal))
          If strVal <> "" Then
            booFoundSomething(lngIndex2) = True
            If IsNumeric(strVal) Then
              If InStr(1, strVal, ".", vbTextCompare) > 0 Then
                booIsLong(lngIndex2) = False
              End If
            Else
              booIsDouble(lngIndex2) = False
              booIsLong(lngIndex2) = False
            End If
            If Not IsDate(strVal) Then booIsDate(lngIndex2) = False
          End If
        Next lngIndex2
      End If
    End If
  Next lngIndex
  
  Dim pFieldArray As esriSystem.IVariantArray
  Set pFieldArray = New esriSystem.varArray
  Dim pField As IField
  Dim pFieldEdit As IFieldEdit
  
  Dim strFieldReport As String
  strLine = strSplit(0)
  strSubSplit = Split(strLine, Chr(9))
  For lngIndex = 0 To UBound(strSubSplit)
    strVal = strSubSplit(lngIndex)
    If booIsLong(lngIndex) = True Then booIsDouble(lngIndex) = False
    strFieldReport = strFieldReport & CStr(lngIndex + 1) & "] " & strVal & vbCrLf & _
        "  --> Max Length = " & CStr(lngIndexLengths(lngIndex)) & vbCrLf & _
        "  --> Is Long = " & CStr(booIsLong(lngIndex)) & vbCrLf & _
        "  --> Is Double = " & CStr(booIsDouble(lngIndex)) & vbCrLf & _
        "  --> Is Date = " & CStr(booIsDate(lngIndex)) & vbCrLf & _
        "  --> Found Any Value = " & CStr(booFoundSomething(lngIndex)) & vbCrLf & _
        "  --> Is String = " & CStr(Not booIsDate(lngIndex) And Not booIsLong(lngIndex) And Not booIsDouble(lngIndex)) & vbCrLf
      
    Set pField = New Field
    Set pFieldEdit = pField
    With pFieldEdit
      .Name = MyGeneralOperations.ReturnTitleCase(strVal)
      If booFoundSomething(lngIndex) = False Then
        .Type = esriFieldTypeString
        .length = 5
      ElseIf booIsLong(lngIndex) Then
        .Type = esriFieldTypeInteger
      ElseIf booIsDouble(lngIndex) Then
        .Type = esriFieldTypeDouble
      ElseIf booIsDate(lngIndex) Then
        .Type = esriFieldTypeDate
      Else
        .Type = esriFieldTypeString
        .length = lngIndexLengths(lngIndex)
      End If
    End With
    pFieldArray.Add pField
      
  Next lngIndex
  
  Dim pWS As IFeatureWorkspace
  Dim pWSFact As IWorkspaceFactory
  Set pWSFact = New FileGDBWorkspaceFactory
  Set pWS = pWSFact.OpenFromFile("D:\arcGIS_stuff\consultation\Ants_Gary_Beverly\Excel_Data\Excel_Tables.gdb", 0)
  
  Dim strTableName As String
  strTableName = MyGeneralOperations.MakeUniqueGDBTableName(pWS, _
      aml_func_mod.ClipExtension(aml_func_mod.ReturnFilename(strNewFile)))
  
  Dim pNewTable As ITable
  Set pNewTable = MyGeneralOperations.CreateGDBTable(pWS, strTableName, pFieldArray)
  
  Dim varFieldNameIndices() As Variant
  ReDim varFieldNameIndices(1, pFieldArray.Count - 1)
  For lngIndex = 0 To pFieldArray.Count - 1
    Set pField = pFieldArray.Element(lngIndex)
    varFieldNameIndices(0, lngIndex) = pField.Name
    varFieldNameIndices(1, lngIndex) = pNewTable.FindField(pField.Name)
  Next lngIndex
  
  Dim lngFieldIndex As Long
  Dim pBuffer As IRowBuffer
  Dim pCursor As ICursor
  Set pCursor = pNewTable.Insert(True)
  Set pBuffer = pNewTable.CreateRowBuffer
  Dim strFieldName As String
    
  For lngIndex = 1 To UBound(strSplit)
    If lngIndex Mod 500 = 0 Then
      pCursor.Flush
      Debug.Print "Writing row " & CStr(lngIndex)
    End If
    strLine = Trim(strSplit(lngIndex))
    
    If lngIndex >= 22 Then
'      Debug.Print "Here..."
    End If
    
    If strLine <> "" Then
      If Replace(strLine, Chr(9), "") <> "" Then
        strSubSplit = Split(strLine, Chr(9))
'        Debug.Print
        For lngIndex2 = 0 To UBound(strSubSplit)
          strVal = Trim(strSubSplit(lngIndex2))
          strFieldName = CStr(varFieldNameIndices(0, lngIndex2))
          lngFieldIndex = CLng(varFieldNameIndices(1, lngIndex2))
          
'          Debug.Print "  --> Adding '" & strVal & "' to '" & strFieldName
          
          If booFoundSomething(lngIndex2) = False Then
            pBuffer.Value(lngFieldIndex) = ""
          
          ElseIf booIsLong(lngIndex2) Then
            If strVal = "" Then
              pBuffer.Value(lngFieldIndex) = Null
            Else
              pBuffer.Value(lngFieldIndex) = CLng(strVal)
            End If
          ElseIf booIsDouble(lngIndex2) Then
            If strVal = "" Then
              pBuffer.Value(lngFieldIndex) = Null
            Else
              pBuffer.Value(lngFieldIndex) = CDbl(strVal)
            End If
          ElseIf booIsDate(lngIndex2) Then
            If strVal = "" Then
              pBuffer.Value(lngFieldIndex) = Null
            Else
              pBuffer.Value(lngFieldIndex) = CDate(strVal)
            End If
          Else
            If strVal = "" Then
              pBuffer.Value(lngFieldIndex) = Null
            Else
              pBuffer.Value(lngFieldIndex) = strVal
            End If
          End If
          
        Next lngIndex2
        pCursor.InsertRow pBuffer
      End If
    End If
  Next lngIndex
  pCursor.Flush
  
  Dim pDataObj As MSForms.DataObject
  Set pDataObj = New MSForms.DataObject
  pDataObj.SetText strFieldReport
  pDataObj.PutInClipboard
  
  Set pDataObj = Nothing
  
  Debug.Print "Done..."
  
End Sub

Public Sub Compare_Excel_Files()
  
  Debug.Print "----------------------------------"
  Dim pMxDoc As IMxDocument
  Dim pFormicTable As ITable
  Dim pAlpertTable As ITable
  Dim pWS As IFeatureWorkspace
  Dim pWSFact As IWorkspaceFactory
  
  Set pMxDoc = ThisDocument
  Set pWSFact = New ExcelWorkspaceFactory
  
  Set pWS = pWSFact.OpenFromFile("D:\arcGIS_stuff\consultation\Ants_Gary_Beverly\Excel_Data\Formicidae071415.xlsx", 0)
  Set pFormicTable = pWS.OpenTable("qry_SortbyOrder$")
  
  Set pWS = pWSFact.OpenFromFile("D:\arcGIS_stuff\consultation\Ants_Gary_Beverly\Excel_Data\Alpert and Maxwell 2014 Formicidae.xlsx", 0)
  Set pAlpertTable = pWS.OpenTable("Sheet1$")
  
  Dim lngFormicIDIndex As Long
  Dim lngAlpertIDIndex As Long
  Dim pFormicArray As esriSystem.IStringArray
  Dim pAlpertArray As esriSystem.IStringArray
  Dim pFormicCursor As ICursor
  Dim pAlpertCursor As ICursor
  Dim pFormicRow As IRow
  Dim pAlpertRow As IRow
  Dim varVal As Variant
  Dim strFormicID As String
  Dim strAlpertID As String
  Dim pFormicColl As New Collection
  Dim pAlpertColl As New Collection
  
  lngFormicIDIndex = pFormicTable.FindField("NewID")
  lngAlpertIDIndex = pAlpertTable.FindField("NewID")

  Set pFormicArray = New esriSystem.strArray
  Set pFormicCursor = pFormicTable.Search(Nothing, False)
  Set pFormicRow = pFormicCursor.NextRow
  Do Until pFormicRow Is Nothing
    varVal = pFormicRow.Value(lngFormicIDIndex)
    If IsNumeric(varVal) Then
      strFormicID = Format(CDbl(varVal), "0.0000")
      If Not MyGeneralOperations.CheckCollectionForKey(pFormicColl, strFormicID) Then
        pFormicColl.Add True, strFormicID
        pFormicArray.Add strFormicID
      End If
    End If
    Set pFormicRow = pFormicCursor.NextRow
  Loop

  Set pAlpertArray = New esriSystem.strArray
  Set pAlpertCursor = pAlpertTable.Search(Nothing, False)
  Set pAlpertRow = pAlpertCursor.NextRow
  Do Until pAlpertRow Is Nothing
    varVal = pAlpertRow.Value(lngAlpertIDIndex)
    If IsNumeric(varVal) Then
      strAlpertID = Format(CDbl(varVal), "0.0000")
      If Not MyGeneralOperations.CheckCollectionForKey(pAlpertColl, strAlpertID) Then
        pAlpertColl.Add True, strAlpertID
        pAlpertArray.Add strAlpertID
      End If
    End If
    Set pAlpertRow = pAlpertCursor.NextRow
  Loop
  
  Debug.Print "Formic Count = " & CStr(pFormicArray.Count)
  Debug.Print "Alpert Count = " & CStr(pAlpertArray.Count)
  
  Dim lngIndex As Long
  Dim strReport As String
  Dim lngCounter As Long
  
  strReport = strReport & "'Alpert and Maxwell 2014 Formicidae.xlsx' is missing the following NewID values:" & vbCrLf
  lngCounter = 0
  For lngIndex = 0 To pFormicArray.Count - 1
    strFormicID = pFormicArray.Element(lngIndex)
    If Not MyGeneralOperations.CheckCollectionForKey(pAlpertColl, strFormicID) Then
      lngCounter = lngCounter + 1
      strReport = strReport & "  " & CStr(lngCounter) & ") " & strFormicID & vbCrLf
    End If
  Next lngIndex
  
  strReport = strReport & vbCrLf & "'Formicidae071415.xlsx' is missing the following NewID values:" & vbCrLf
  lngCounter = 0
  For lngIndex = 0 To pAlpertArray.Count - 1
    strAlpertID = pAlpertArray.Element(lngIndex)
    If Not MyGeneralOperations.CheckCollectionForKey(pFormicColl, strAlpertID) Then
      lngCounter = lngCounter + 1
      strReport = strReport & "  " & CStr(lngCounter) & ") " & strAlpertID & vbCrLf
    End If
  Next lngIndex
  
  Debug.Print strReport
  Debug.Print "Done..."
  
ClearMemory:
  Set pMxDoc = Nothing
  Set pFormicTable = Nothing
  Set pAlpertTable = Nothing
  Set pWS = Nothing
  Set pWSFact = Nothing
  Set pFormicArray = Nothing
  Set pAlpertArray = Nothing
  Set pFormicCursor = Nothing
  Set pAlpertCursor = Nothing
  Set pFormicRow = Nothing
  Set pAlpertRow = Nothing
  varVal = Null
  Set pFormicColl = Nothing
  Set pAlpertColl = Nothing


End Sub

Public Sub ExtractSNDData()

  Dim pMxDoc As IMxDocument
  Set pMxDoc = ThisDocument
  Dim datTimeStart As Date
  datTimeStart = Now
  
  Dim strName As String
  Dim strFieldName As String
  
  Dim strSourceName As String
  strSourceName = "Cell_Data_2"
  
  Debug.Print "--------------------------------------"
  
  ' THIS IS A LIST OF THE TABLE NAMES, DERIVED FROM THE SUBSTRATE VALUES
  Dim pSubstrateArray As esriSystem.IStringArray
  Set pSubstrateArray = New esriSystem.strArray
'  pSubstrateArray.Add "BMC"
'  pSubstrateArray.Add "CLM"
'  pSubstrateArray.Add "EOS"
'  pSubstrateArray.Add "GSL_UNK"
'  pSubstrateArray.Add "QOA"
'  pSubstrateArray.Add "QYA"
'  pSubstrateArray.Add "SHL"
'  pSubstrateArray.Add "SLM"
  pSubstrateArray.Add "SND"
  
  Dim pSubKey As Collection
  Set pSubKey = New Collection
  pSubKey.Add "1", "BMC"
  pSubKey.Add "2", "CLM"
  pSubKey.Add "3", "EOS"
  pSubKey.Add "4", "GSL_UNK"
  pSubKey.Add "6", "QOA"
  pSubKey.Add "7", "QYA"
  pSubKey.Add "8", "SHL"
  pSubKey.Add "9", "SLM"
  pSubKey.Add "10", "SND"
  
  Dim pSourceWS As IFeatureWorkspace
  Dim pSourceWSFact As IWorkspaceFactory
  Set pSourceWSFact = New FileGDBWorkspaceFactory
  Set pSourceWS = pSourceWSFact.OpenFromFile("D:\arcGIS_stuff\consultation\Beier\Ecoregion\Final_Mosaic.gdb", 0)
  Dim pSourceTable As ITable
  Set pSourceTable = pSourceWS.OpenTable(strSourceName)
  
  Dim strPrefix As String
  Dim strSuffix As String
  MyGeneralOperations.ReturnQuerySpecialCharacters pSourceTable, strPrefix, strSuffix
  Dim pQuery As IQueryFilter
'  Dim pCursor As IFeatureCursor
  Dim pSelSet As ISelectionSet
  
  Dim pStTab As IStandaloneTable
  Dim pTableSel As ITableSelection
  
  Set pStTab = New StandaloneTable
  Set pStTab.Table = pSourceTable
  
  Set pTableSel = pStTab
  Set pSelSet = pTableSel.SelectionSet
  
  Dim strNewName As String
  Dim strSubstrate As String
  Dim strSubNumber As String
  
  Dim lngUTMEIndex As Long
  Dim lngUTMNIndex As Long
  Dim lngElevIndex As Long
  Dim lngSlopeIndex As Long
  Dim lngInsolIndex As Long
    
  lngUTMEIndex = pSourceTable.FindField("UTM_E")
  lngUTMNIndex = pSourceTable.FindField("UTM_N")
  lngElevIndex = pSourceTable.FindField("Elevation")
  lngSlopeIndex = pSourceTable.FindField("Slope_Deg")
  lngInsolIndex = pSourceTable.FindField("Insolation")
  
  Dim pExportOp As IExportOperation
  
  ' create a new output table name and pass it to dataset name
  Dim pOutTableName As ITableName
  Dim pOutDSName As IDatasetName

  ' specify output workspace and pass it to Output Dataset Name
  Dim pWorkspaceName As IWorkspaceName2
  Set pWorkspaceName = New WorkspaceName
'  pWorkspaceName.PathName = "D:\arcGIS_stuff\consultation\Beier\Ecoregion\Final_Mosaic.gdb"
'  pWorkspaceName.WorkspaceFactoryProgID = "esriDataSourcesGDB.FileGDBWorkspaceFactory"
  
  Dim strReport As String
  Dim strFileName As String
  
  Dim pDataset As IDataset
  Dim pInTableName As ITableName
  Dim pInDsName As IDatasetName
  Dim lngTotalCount As Long
  
  Dim strSubSetName As String
  
  Randomize
  Dim lngRowNumber As Long
  Dim lngRowIndex As Long
  Dim pColl As Collection
  Dim booAlreadySel As Boolean
  Dim lngTableCount As Long
  Dim strCSVName As String
  Dim lngCount As Long
  
  Dim lngIndex As Long
  strSubstrate = "SND"
  strNewName = "Cell_Data_" & strSubstrate
  strCSVName = "Cell_Data_" & strSubstrate & ".csv"

  strFileName = "D:\arcGIS_stuff\consultation\Beier\Ecoregion\SND_Tables\" & strCSVName
  strFileName = MyGeneralOperations.MakeUniquedBASEName(strFileName)
  strReport = "UTM_E,UTM_N,Elevation,Slope_Deg,Insolation"
  
  Dim lngFileNumber As Long
  lngFileNumber = FreeFile(0)
    
  Open strFileName For Output As #lngFileNumber
  Print #lngFileNumber, strReport
  Close #lngFileNumber

  strSubNumber = pSubKey.Item(strSubstrate)
  
  Set pSourceTable = pSourceWS.OpenTable(strNewName)
  Set pDataset = pSourceTable
  
  lngCount = pSourceTable.RowCount(Nothing)
  
  lngUTMEIndex = pSourceTable.FindField("UTM_E")
  lngUTMNIndex = pSourceTable.FindField("UTM_N")
  lngElevIndex = pSourceTable.FindField("Elevation")
  lngSlopeIndex = pSourceTable.FindField("Slope_Deg")
  lngInsolIndex = pSourceTable.FindField("Insolation")
  
  Dim pCursor As ICursor
  Dim pRow As IRow
  Dim strRow As String
  Set pCursor = pSourceTable.Search(Nothing, True)
  Set pRow = pCursor.NextRow
  
  Open strFileName For Append As #lngFileNumber
  
  Do Until pRow Is Nothing
    lngIndex = lngIndex + 1
    strRow = Format(pRow.Value(lngUTMEIndex), "0") & "," & _
             Format(pRow.Value(lngUTMNIndex), "0") & "," & _
             Format(pRow.Value(lngElevIndex), "0.000000") & "," & _
             Format(pRow.Value(lngSlopeIndex), "0.000000") & "," & _
             Format(pRow.Value(lngInsolIndex), "0")
    Print #lngFileNumber, strRow
    If lngIndex Mod 1000 = 0 Then
      Debug.Print "  --> Working on row " & CStr(lngIndex) & " of " & CStr(lngCount)
      Close #lngFileNumber
      Open strFileName For Append As #lngFileNumber
      DoEvents
    End If
    
    Set pRow = pCursor.NextRow
  Loop

  
  Debug.Print "Done..."
  Debug.Print "Total Count = " & CStr(lngTotalCount)
  Debug.Print MyGeneralOperations.ReturnTimeElapsed(datTimeStart, Now)
  

  Set pMxDoc = Nothing
  Set pSubstrateArray = Nothing
  Set pSubKey = Nothing
  Set pSourceWS = Nothing
  Set pSourceWSFact = Nothing
  Set pSourceTable = Nothing
  Set pQuery = Nothing
  Set pSelSet = Nothing
  Set pStTab = Nothing
  Set pTableSel = Nothing
  Set pExportOp = Nothing
  Set pOutTableName = Nothing
  Set pOutDSName = Nothing
  Set pWorkspaceName = Nothing
  Set pDataset = Nothing
  Set pInTableName = Nothing
  Set pInDsName = Nothing
  Set pColl = Nothing
  Set pCursor = Nothing
  Set pRow = Nothing


  
End Sub


Public Sub RandomlySelectFromSubTables()

  Dim pMxDoc As IMxDocument
  Set pMxDoc = ThisDocument
  Dim datTimeStart As Date
  datTimeStart = Now
  
  Dim strName As String
  Dim strFieldName As String
  
  Dim strSourceName As String
  strSourceName = "Cell_Data_2"
  
  Debug.Print "--------------------------------------"
  
  ' THIS IS A LIST OF THE TABLE NAMES, DERIVED FROM THE SUBSTRATE VALUES
  Dim pSubstrateArray As esriSystem.IStringArray
  Set pSubstrateArray = New esriSystem.strArray
'  pSubstrateArray.Add "BMC"
'  pSubstrateArray.Add "CLM"
'  pSubstrateArray.Add "EOS"
'  pSubstrateArray.Add "GSL_UNK"
'  pSubstrateArray.Add "QOA"
'  pSubstrateArray.Add "QYA"
'  pSubstrateArray.Add "SHL"
'  pSubstrateArray.Add "SLM"
  pSubstrateArray.Add "SND"
  
  Dim pSubKey As Collection
  Set pSubKey = New Collection
  pSubKey.Add "1", "BMC"
  pSubKey.Add "2", "CLM"
  pSubKey.Add "3", "EOS"
  pSubKey.Add "4", "GSL_UNK"
  pSubKey.Add "6", "QOA"
  pSubKey.Add "7", "QYA"
  pSubKey.Add "8", "SHL"
  pSubKey.Add "9", "SLM"
  pSubKey.Add "10", "SND"
  
  Dim pSourceWS As IFeatureWorkspace
  Dim pSourceWSFact As IWorkspaceFactory
  Set pSourceWSFact = New FileGDBWorkspaceFactory
  Set pSourceWS = pSourceWSFact.OpenFromFile("D:\arcGIS_stuff\consultation\Beier\Ecoregion\Final_Mosaic.gdb", 0)
  Dim pSourceTable As ITable
  Set pSourceTable = pSourceWS.OpenTable(strSourceName)
  
  Dim strPrefix As String
  Dim strSuffix As String
  MyGeneralOperations.ReturnQuerySpecialCharacters pSourceTable, strPrefix, strSuffix
  Dim pQuery As IQueryFilter
  Dim pCursor As IFeatureCursor
  Dim pSelSet As ISelectionSet
  
  Dim pStTab As IStandaloneTable
  Dim pTableSel As ITableSelection
  
  Set pStTab = New StandaloneTable
  Set pStTab.Table = pSourceTable
  
  Set pTableSel = pStTab
  Set pSelSet = pTableSel.SelectionSet
  
  Dim strNewName As String
  Dim strSubstrate As String
  Dim strSubNumber As String
  
  Dim pExportOp As IExportOperation
  
  ' create a new output table name and pass it to dataset name
  Dim pOutTableName As ITableName
  Dim pOutDSName As IDatasetName

  ' specify output workspace and pass it to Output Dataset Name
  Dim pWorkspaceName As IWorkspaceName2
  Set pWorkspaceName = New WorkspaceName
  pWorkspaceName.PathName = "D:\arcGIS_stuff\consultation\Beier\Ecoregion\Final_Mosaic.gdb"
  pWorkspaceName.WorkspaceFactoryProgID = "esriDataSourcesGDB.FileGDBWorkspaceFactory"
  
  Dim pDataset As IDataset
  Dim pInTableName As ITableName
  Dim pInDsName As IDatasetName
  Dim lngTotalCount As Long
  
  Dim strSubSetName As String
  
  Randomize
  Dim lngRowNumber As Long
  Dim lngRowIndex As Long
  Dim pColl As Collection
  Dim booAlreadySel As Boolean
  Dim lngTableCount As Long
  
  Dim lngIndex As Long
  For lngIndex = 0 To pSubstrateArray.Count - 1
    strSubstrate = pSubstrateArray.Element(lngIndex)
    strNewName = "Cell_Data_" & strSubstrate
    strSubSetName = strNewName & "_Random_200K_3"
    strSubNumber = pSubKey.Item(strSubstrate)
    
    Set pSourceTable = pSourceWS.OpenTable(strNewName)
    Set pDataset = pSourceTable
    Set pInTableName = pDataset.FullName
    Set pInDsName = pInTableName
  
    Set pStTab = New StandaloneTable
    Set pStTab.Table = pSourceTable
    
    Set pTableSel = pStTab
    Set pSelSet = pTableSel.SelectionSet
  
'    Set pQuery = New QueryFilter
    
    lngTotalCount = lngTotalCount + pSourceTable.RowCount(Nothing)
    Debug.Print "  --> Working on " & strNewName & "..."
    lngTableCount = pSourceTable.RowCount(Nothing)
    Debug.Print "          Row Count = " & CStr(lngTableCount) & "........"
    
    If lngTableCount < 200000 Then
      pTableSel.SelectRows Nothing, esriSelectionResultNew, False
      Set pSelSet = pTableSel.SelectionSet
    Else
    
'    pTableSel.SelectRows pQuery, esriSelectionResultNew, False
      Set pColl = New Collection
      Set pSelSet = pTableSel.SelectionSet
      For lngRowIndex = 1 To 200000
        If lngRowIndex Mod 10000 = 0 Then
          Debug.Print "  --> Selected " & CStr(lngRowIndex) & " from " & lngTotalCount & "..."
          DoEvents
        End If
        
        booAlreadySel = True
        Do Until booAlreadySel = False
          lngRowNumber = CLng(Rnd() * (lngTableCount - 1))
          booAlreadySel = MyGeneralOperations.CheckCollectionForKey(pColl, CStr(lngRowNumber))
          If Not booAlreadySel Then
            pSelSet.Add lngRowNumber
            pColl.Add True, CStr(lngRowNumber)
          End If
        Loop
      Next lngRowIndex
    End If

    Set pOutTableName = New TableName
    Set pOutDSName = pOutTableName
    pOutDSName.Name = strSubSetName   ' Define the name
    Set pOutDSName.WorkspaceName = pWorkspaceName

    Set pExportOp = New ExportOperation

    pExportOp.ExportTable pInDsName, Nothing, pSelSet, pOutDSName, 0
    
  Next lngIndex
  
  Debug.Print "Done..."
  Debug.Print "Total Count = " & CStr(lngTotalCount)
  Debug.Print MyGeneralOperations.ReturnTimeElapsed(datTimeStart, Now)
  


  Set pMxDoc = Nothing
  Set pSubstrateArray = Nothing
  Set pSubKey = Nothing
  Set pSourceWS = Nothing
  Set pSourceWSFact = Nothing
  Set pSourceTable = Nothing
  Set pQuery = Nothing
  Set pCursor = Nothing
  Set pSelSet = Nothing
  Set pStTab = Nothing
  Set pTableSel = Nothing
  Set pExportOp = Nothing
  Set pOutTableName = Nothing
  Set pOutDSName = Nothing
  Set pWorkspaceName = Nothing
  Set pDataset = Nothing
  Set pInTableName = Nothing
  Set pInDsName = Nothing


  
End Sub

Public Sub ExportSubTables()

  Dim pMxDoc As IMxDocument
  Set pMxDoc = ThisDocument
  Dim datTimeStart As Date
  datTimeStart = Now
  
  Dim strName As String
  Dim strFieldName As String
  
  Dim strSourceName As String
  strSourceName = "Cell_Data_2"
  
  Debug.Print "--------------------------------------"
  
  ' THIS IS A LIST OF THE TABLE NAMES, DERIVED FROM THE SUBSTRATE VALUES
  Dim pSubstrateArray As esriSystem.IStringArray
  Set pSubstrateArray = New esriSystem.strArray
  pSubstrateArray.Add "BMC"
  pSubstrateArray.Add "CLM"
  pSubstrateArray.Add "EOS"
  pSubstrateArray.Add "GSL_UNK"
  pSubstrateArray.Add "QOA"
  pSubstrateArray.Add "QYA"
  pSubstrateArray.Add "SHL"
  pSubstrateArray.Add "SLM"
  pSubstrateArray.Add "SND"
  
  Dim pSubKey As Collection
  Set pSubKey = New Collection
  pSubKey.Add "1", "BMC"
  pSubKey.Add "2", "CLM"
  pSubKey.Add "3", "EOS"
  pSubKey.Add "4", "GSL_UNK"
  pSubKey.Add "6", "QOA"
  pSubKey.Add "7", "QYA"
  pSubKey.Add "8", "SHL"
  pSubKey.Add "9", "SLM"
  pSubKey.Add "10", "SND"
  
  Dim pSourceWS As IFeatureWorkspace
  Dim pSourceWSFact As IWorkspaceFactory
  Set pSourceWSFact = New FileGDBWorkspaceFactory
  Set pSourceWS = pSourceWSFact.OpenFromFile("D:\arcGIS_stuff\consultation\Beier\Ecoregion\Final_Mosaic.gdb", 0)
  Dim pSourceTable As ITable
  Set pSourceTable = pSourceWS.OpenTable(strSourceName)
  
  Dim strPrefix As String
  Dim strSuffix As String
  MyGeneralOperations.ReturnQuerySpecialCharacters pSourceTable, strPrefix, strSuffix
  Dim pQuery As IQueryFilter
  Dim pCursor As IFeatureCursor
  Dim pSelSet As ISelectionSet
  
  Dim pStTab As IStandaloneTable
  Set pStTab = New StandaloneTable
  Set pStTab.Table = pSourceTable
  
  Dim pTableSel As ITableSelection
  Set pTableSel = pStTab
  Set pSelSet = pTableSel.SelectionSet
  
  Dim strNewName As String
  Dim strSubstrate As String
  Dim strSubNumber As String
  
  Dim pExportOp As IExportOperation
  
  ' create a new output table name and pass it to dataset name
  Dim pOutTableName As ITableName
  Dim pOutDSName As IDatasetName

  ' specify output workspace and pass it to Output Dataset Name
  Dim pWorkspaceName As IWorkspaceName2
  Set pWorkspaceName = New WorkspaceName
  pWorkspaceName.PathName = "D:\arcGIS_stuff\consultation\Beier\Ecoregion\Final_Mosaic.gdb"
  pWorkspaceName.WorkspaceFactoryProgID = "esriDataSourcesGDB.FileGDBWorkspaceFactory"
  
  Dim pDataset As IDataset
  Set pDataset = pSourceTable
  Dim pInTableName As ITableName
  Set pInTableName = pDataset.FullName
  Dim pInDsName As IDatasetName
  Set pInDsName = pInTableName
  
  Dim lngIndex As Long
  For lngIndex = 0 To pSubstrateArray.Count - 1
    strSubstrate = pSubstrateArray.Element(lngIndex)
    strNewName = "Cell_Data_" & strSubstrate
    strSubNumber = pSubKey.Item(strSubstrate)
    Set pQuery = New QueryFilter
    
    If strSubstrate = "GSL_UNK" Then
      pQuery.WhereClause = "(" & strPrefix & "glgySbstrt" & strSuffix & " = 4) OR (" & _
          strPrefix & "glgySbstrt" & strSuffix & " = 11) "
    Else
      pQuery.WhereClause = strPrefix & "glgySbstrt" & strSuffix & " = " & strSubNumber
    End If
    Debug.Print "  --> Working on " & strNewName & "..." & vbCrLf & "       " & pQuery.WhereClause
    
    pTableSel.SelectRows pQuery, esriSelectionResultNew, False
    Set pSelSet = pTableSel.SelectionSet
    
    Set pOutTableName = New TableName
    Set pOutDSName = pOutTableName
    pOutDSName.Name = strNewName   ' Define the name
    Set pOutDSName.WorkspaceName = pWorkspaceName
    
    Set pExportOp = New ExportOperation

    pExportOp.ExportTable pInDsName, Nothing, pSelSet, pOutDSName, 0
    
  Next lngIndex
  
  Debug.Print "Done..."
  Debug.Print MyGeneralOperations.ReturnTimeElapsed(datTimeStart, Now)
  


  Set pMxDoc = Nothing
  Set pSubstrateArray = Nothing
  Set pSubKey = Nothing
  Set pSourceWS = Nothing
  Set pSourceWSFact = Nothing
  Set pSourceTable = Nothing
  Set pQuery = Nothing
  Set pCursor = Nothing
  Set pSelSet = Nothing
  Set pStTab = Nothing
  Set pTableSel = Nothing
  Set pExportOp = Nothing
  Set pOutTableName = Nothing
  Set pOutDSName = Nothing
  Set pWorkspaceName = Nothing
  Set pDataset = Nothing
  Set pInTableName = Nothing
  Set pInDsName = Nothing


  
End Sub
Public Sub DescribeTable()

  Dim pMxDoc As IMxDocument
  Set pMxDoc = ThisDocument
  
  Dim strName As String
  Dim strFieldName As String
  
  strName = "Geology_GeoCode_Lookup_Table"
  strFieldName = "GEO_CODE"
  
  Dim pTable As ITable
  Dim pStTable As IStandaloneTable
  Set pStTable = MyGeneralOperations.ReturnTableByName(strName, pMxDoc.FocusMap)
  Set pTable = pStTable.Table
  
  Dim lngValIndex As Long
  Dim lngNameIndex As Long
  lngValIndex = pTable.FindField("Value")
  lngNameIndex = pTable.FindField(strFieldName)
  
  Dim strReport As String
  Dim pCursor As ICursor
  Dim pRow As IRow
  Set pCursor = pTable.Search(Nothing, True)
  Set pRow = pCursor.NextRow
  Do Until pRow Is Nothing
    
    strReport = strReport & "Value = " & CStr(pRow.Value(lngValIndex)) & ":   Soil Order = '" & _
        pRow.Value(lngNameIndex) & "'" & vbCrLf
  
    Set pRow = pCursor.NextRow
  Loop
  
  Dim pDataObj As New MSForms.DataObject
  pDataObj.SetText strReport
  pDataObj.PutInClipboard
  Set pDataObj = Nothing
    
  Debug.Print strReport
    
  Set pDataObj = Nothing
  Set pMxDoc = Nothing
  Set pTable = Nothing
  Set pStTable = Nothing
  Set pCursor = Nothing
  Set pRow = Nothing

End Sub


Public Sub ConvertToTable_SubSample()

  ' =======================================================
  Dim lngMinRow As Long
  Dim lngMaxRow As Long
  ' =======================================================
  Debug.Print "-----------------------------------------"
  
  Dim pMxDoc As IMxDocument
  Set pMxDoc = ThisDocument
  Dim datTimeStart As Date
  datTimeStart = Now
  
  Dim strDestName As String
  Dim pDestWS As IFeatureWorkspace
  Dim pDestWSFact As IWorkspaceFactory
  Dim pDestTable As ITable
  Dim pBuffer As IRowBuffer
  Dim pDestCursor As ICursor
  
  Dim pField As IField
  Dim pFieldEdit As IFieldEdit
  Dim pFieldArray As esriSystem.IVariantArray
  Dim lngIndex As Long
  Dim lngIndices() As Long
    
  Dim lngDBFCounter As Long
  Dim lngTableCounter As Long
  Dim pDBFFieldArray As esriSystem.IVariantArray
  Dim lngDBFFieldCounter As Long
  Dim pDBFClone As IClone
  Dim pDBFDestTable As ITable
  Dim strDBFDestName As String
  Dim pDBFDestWS As IFeatureWorkspace
  Dim pDBFDestWSFact As IWorkspaceFactory
  Dim pDBFBuffer As IRowBuffer
  Dim pDBFDestCursor As ICursor
  Dim lngDBFIndices() As Long
  
  ' MAKE TABLE
  Dim lngTableIndex As Long
  Dim pSubTableArray As esriSystem.IVariantArray
  
  ' THIS COLLECTION WILL CONTAIN A NUMBER OF SUB ARRAYS, WITH KEYS EQUAL TO TABLE NAME (FROM SUBSTRATE VALUE)
  ' ONE IVARIANT ARRAY PER KEY
  ' 0) pSubArray.Add pDestTable
  ' 1) pSubArray.Add pBuffer
  ' 2) pSubArray.Add pDestCursor
  ' 3) pSubArray.Add pDBFDestTable
  ' 4) pSubArray.Add pDBFBuffer
  ' 5) pSubArray.Add pDBFDestCursor
    
  Dim pFeatClassColl As Collection
  Set pFeatClassColl = New Collection
  
  ' THIS IS A LIST OF THE TABLE NAMES, DERIVED FROM THE SUBSTRATE VALUES
  Dim pSubstrateArray As esriSystem.IStringArray
  Set pSubstrateArray = New esriSystem.strArray
  pSubstrateArray.Add "BMC"
  pSubstrateArray.Add "CLM"
  pSubstrateArray.Add "EOS"
  pSubstrateArray.Add "GSL_UNK"
  pSubstrateArray.Add "QOA"
  pSubstrateArray.Add "QYA"
  pSubstrateArray.Add "SHL"
  pSubstrateArray.Add "SLM"
  pSubstrateArray.Add "SND"
  
  ' THIS GIVES THE CORRECT TABLE NAME FOR EACH SUBSTRATE NUMERIC VALUE
  Dim pSubKey As Collection
  Set pSubKey = New Collection
  pSubKey.Add "BMC", "1"
  pSubKey.Add "CLM", "2"
  pSubKey.Add "EOS", "3"
  pSubKey.Add "GSL_UNK", "4"
  pSubKey.Add "GSL_UNK", "11"
  pSubKey.Add "QOA", "6"
  pSubKey.Add "QYA", "7"
  pSubKey.Add "SHL", "8"
  pSubKey.Add "SLM", "9"
  pSubKey.Add "SND", "10"
  
  Dim strSubName As String
  Dim lngCountColl(8) As Long
  For lngIndex = 0 To 8
    lngCountColl(lngIndex) = 0
  Next lngIndex
  
  ' THIS GIVES THE RUNNING COUNT FOR THE NUMBER OF RECORDS IN EACH SUBSTRATE TABLE
  Dim pCountKey As Collection
  Set pCountKey = New Collection
  pCountKey.Add 0, "BMC"
  pCountKey.Add 1, "CLM"
  pCountKey.Add 2, "EOS"
  pCountKey.Add 3, "GSL_UNK"
  pCountKey.Add 4, "QOA"
  pCountKey.Add 5, "QYA"
  pCountKey.Add 6, "SHL"
  pCountKey.Add 7, "SLM"
  pCountKey.Add 8, "SND"
  
  For lngTableIndex = 0 To pSubstrateArray.Count - 1
    strSubName = pSubstrateArray.Element(lngTableIndex)
    
    Set pFieldArray = New esriSystem.varArray
    
    Set pField = New Field
    Set pFieldEdit = pField
    With pFieldEdit
      .Name = "UTM_E"
      .Type = esriFieldTypeInteger
    End With
    pFieldArray.Add pField
    
    Set pField = New Field
    Set pFieldEdit = pField
    With pFieldEdit
      .Name = "UTM_N"
      .Type = esriFieldTypeInteger
    End With
    pFieldArray.Add pField
    
    Set pField = New Field
    Set pFieldEdit = pField
    With pFieldEdit
      .Name = "Elevation"
      .Type = esriFieldTypeDouble
    End With
    pFieldArray.Add pField
    
    Set pField = New Field
    Set pFieldEdit = pField
    With pFieldEdit
      .Name = "Slope_Deg"
      .Type = esriFieldTypeDouble
    End With
    pFieldArray.Add pField
    
    Set pField = New Field
    Set pFieldEdit = pField
    With pFieldEdit
      .Name = "Aspect"
      .Type = esriFieldTypeDouble
    End With
    pFieldArray.Add pField
    
    Set pField = New Field
    Set pFieldEdit = pField
    With pFieldEdit
      .Name = "TPI"
      .Type = esriFieldTypeDouble
    End With
    pFieldArray.Add pField
    
    Set pField = New Field
    Set pFieldEdit = pField
    With pFieldEdit
      .Name = "SlopePostn"
      .Type = esriFieldTypeSmallInteger
    End With
    pFieldArray.Add pField
    
    Set pField = New Field
    Set pFieldEdit = pField
    With pFieldEdit
      .Name = "Insolation"
      .Type = esriFieldTypeDouble
    End With
    pFieldArray.Add pField
    
    Set pField = New Field
    Set pFieldEdit = pField
    With pFieldEdit
      .Name = "S_Duration"
      .Type = esriFieldTypeDouble
    End With
    pFieldArray.Add pField
    
    Set pField = New Field
    Set pFieldEdit = pField
    With pFieldEdit
      .Name = "SoilOrder"
      .Type = esriFieldTypeSmallInteger
    End With
    pFieldArray.Add pField
    
    Set pField = New Field
    Set pFieldEdit = pField
    With pFieldEdit
      .Name = "GlgyGeoCod"
      .Type = esriFieldTypeSmallInteger
    End With
    pFieldArray.Add pField
    
    Set pField = New Field
    Set pFieldEdit = pField
    With pFieldEdit
      .Name = "GlgySbstrt"
      .Type = esriFieldTypeSmallInteger
    End With
    pFieldArray.Add pField
  
    Set pDestWSFact = New FileGDBWorkspaceFactory
    Set pDestWS = pDestWSFact.OpenFromFile("D:\arcGIS_stuff\consultation\Beier\Ecoregion\Random_Samples.gdb", 0)
    strDestName = MyGeneralOperations.MakeUniqueGDBTableName(pDestWS, "Cell_Data_" & strSubName)
    Set pDestTable = MyGeneralOperations.CreateGDBTable(pDestWS, strDestName, pFieldArray)
    Set pBuffer = pDestTable.CreateRowBuffer
    Set pDestCursor = pDestTable.Insert(True)
    
    Set pSubTableArray = New esriSystem.varArray
    pSubTableArray.Add pDestTable
    pSubTableArray.Add pBuffer
    pSubTableArray.Add pDestCursor
  
    ReDim lngIndices(11)
    lngIndices(0) = pDestTable.FindField("UTM_E")
    lngIndices(1) = pDestTable.FindField("UTM_N")
    lngIndices(2) = pDestTable.FindField("Elevation")
    lngIndices(3) = pDestTable.FindField("Slope_Deg")
    lngIndices(4) = pDestTable.FindField("Aspect")
    lngIndices(5) = pDestTable.FindField("TPI")
    lngIndices(6) = pDestTable.FindField("SlopePostn")
    lngIndices(7) = pDestTable.FindField("Insolation")
    lngIndices(8) = pDestTable.FindField("S_Duration")
    lngIndices(9) = pDestTable.FindField("SoilOrder")
    lngIndices(10) = pDestTable.FindField("GlgyGeoCod")
    lngIndices(11) = pDestTable.FindField("GlgySbstrt")
  
    For lngIndex = 0 To UBound(lngIndices)
      If lngIndices(lngIndex) < 0 Then
        Debug.Print "Can't find field at index " & CStr(lngIndex) & "!"
      End If
    Next lngIndex
  
    ReDim lngDBFIndices(11)
    lngDBFCounter = 0
    lngTableCounter = 1
    
    Set pDBFFieldArray = New esriSystem.varArray
    For lngDBFFieldCounter = 0 To pFieldArray.Count - 1
      Set pDBFClone = pFieldArray.Element(lngDBFFieldCounter)
      pDBFFieldArray.Add pDBFClone.Clone
    Next lngDBFFieldCounter
    strDBFDestName = MyGeneralOperations.MakeUniquedBASEName( _
         "D:\arcGIS_stuff\consultation\Beier\Ecoregion\RS_Tables\" & "Cell_Data_" & strSubName)
    strDBFDestName = aml_func_mod.ReturnFilename(strDBFDestName)
    Set pDBFDestTable = MyGeneralOperations.CreatedBASETableInFolder( _
         "D:\arcGIS_stuff\consultation\Beier\Ecoregion\RS_Tables", strDBFDestName, pDBFFieldArray)
    pDBFDestTable.DeleteField pDBFDestTable.Fields.Field(pDBFDestTable.FindField("Unique_ID"))
    Set pDBFBuffer = pDBFDestTable.CreateRowBuffer
    Set pDBFDestCursor = pDBFDestTable.Insert(True)
      
    lngDBFIndices(0) = pDBFDestTable.FindField("UTM_E")
    lngDBFIndices(1) = pDBFDestTable.FindField("UTM_N")
    lngDBFIndices(2) = pDBFDestTable.FindField("Elevation")
    lngDBFIndices(3) = pDBFDestTable.FindField("Slope_Deg")
    lngDBFIndices(4) = pDBFDestTable.FindField("Aspect")
    lngDBFIndices(5) = pDBFDestTable.FindField("TPI")
    lngDBFIndices(6) = pDBFDestTable.FindField("SlopePostn")
    lngDBFIndices(7) = pDBFDestTable.FindField("Insolation")
    lngDBFIndices(8) = pDBFDestTable.FindField("S_Duration")
    lngDBFIndices(9) = pDBFDestTable.FindField("SoilOrder")
    lngDBFIndices(10) = pDBFDestTable.FindField("GlgyGeoCod")
    lngDBFIndices(11) = pDBFDestTable.FindField("GlgySbstrt")
    
    For lngIndex = 0 To UBound(lngDBFIndices)
      If lngDBFIndices(lngIndex) < 0 Then
        Debug.Print "Can't find field at index " & CStr(lngIndex) & "!"
      End If
    Next lngIndex
    
    pSubTableArray.Add pDBFDestTable
    pSubTableArray.Add pDBFBuffer
    pSubTableArray.Add pDBFDestCursor
    pFeatClassColl.Add pSubTableArray, strSubName
      
  Next lngTableIndex
  
  
  
  Dim pRastDataset As IRasterDataset2
  Dim pWSFact As IWorkspaceFactory
  Dim pWS As IRasterWorkspaceEx
  
  Set pWSFact = New FileGDBWorkspaceFactory
  Set pWS = pWSFact.OpenFromFile("D:\arcGIS_stuff\consultation\Beier\Ecoregion\Final_Mosaic.gdb", 0)
  
  Set pRastDataset = pWS.OpenRasterDataset("Final_Mosaic_2")
  
  Dim pRastBandColl As IRasterBandCollection
  Set pRastBandColl = pRastDataset
  
  Debug.Print "---------------------------------------"
  
  
  Debug.Print CStr(pRastBandColl.Count) & " bands..."
  
  Dim lngBandMaxIndex As Long
  lngBandMaxIndex = pRastBandColl.Count - 1

  Dim varNoData() As Variant
  ReDim varNoData(lngBandMaxIndex)
  
  Dim pRastBand As IRasterBand
  Dim pRastProps As IRasterProps
  
  Dim lngWidth As Long
  Dim lngHeight As Long
  Dim dblXInterval As Double
  Dim dblYInterval As Double
  Dim pTempPixBlock As IPixelBlock3
  Dim pTempRaster As IRaster
  Dim pTempRaster2 As IRaster2
  Dim pTempPoint As IPnt
  Dim pTempOrigin As IPnt
  Dim lngRowCounter As Long
  Dim lngColCounter As Long
  Dim varVal As Variant
  Dim dblVal As Double
  Dim dblX As Double
  Dim dblY As Double
  
  Set pTempRaster = pRastDataset.CreateFullRaster
  Set pTempRaster2 = pTempRaster
  Set pRastProps = pTempRaster
  lngWidth = pRastProps.Width
  Set pTempPoint = New Pnt
  pTempPoint.SetCoords 1, 1
  Set pTempPixBlock = pTempRaster.CreatePixelBlock(pTempPoint)
  
  For lngIndex = 0 To lngBandMaxIndex
    Set pRastBand = pRastBandColl.Item(lngIndex)
    Set pRastProps = pRastBand
    varNoData(lngIndex) = pRastProps.NoDataValue
    Debug.Print "Band " & CStr(lngIndex + 1) & ":  No Data Value = " & CStr(varNoData(lngIndex))
    lngWidth = pRastProps.Width
    lngHeight = pRastProps.Height
    dblXInterval = pRastProps.MeanCellSize.X
    dblYInterval = pRastProps.MeanCellSize.Y
    Debug.Print "  --> Width = " & CStr(lngWidth) & " pixels"
    Debug.Print "  --> Height = " & CStr(lngHeight) & " pixels"
    Debug.Print "  --> X-Interval = " & CStr(dblXInterval) & " meters"
    Debug.Print "  --> Y-Interval = " & CStr(dblYInterval) & " meters"
    pTempPixBlock.PixelType(lngIndex) = PT_FLOAT
  Next lngIndex
  
  lngMinRow = 0
  lngMaxRow = lngHeight - 1
  ' CompositeBands Aspect;Slope;Out_Combined;DirDur_Combined;DEM_UTM
  Dim lngMaxCol As Long
  lngMaxCol = lngWidth
  
  Dim varData As Variant
  lngRowCounter = -1
  Set pTempOrigin = New Pnt
  Dim dblTest As Double
  
  Dim dblAll() As Double
  ReDim dblAll(lngBandMaxIndex, lngWidth - 1)
  
  Dim dblValVector() As Double
  ReDim dblValVector(lngBandMaxIndex)
  Dim booHasNoData As Boolean
  Dim lngIndex2 As Long
  
  
  Dim lngCounter As Long
  Dim lngCount As Long
  lngCount = lngWidth * (lngMaxRow - lngMinRow)
  Dim pApp As IApplication
  Set pApp = Application
  Dim pSBar As IStatusBar
  Dim pProg As IStepProgressor
  Set pSBar = pApp.StatusBar
  Set pProg = pSBar.ProgressBar
  
  pSBar.ShowProgressBar "Converting to Table", 0, 9 * 200000, 1, True
  pProg.position = 0
  lngCounter = -1
  
  Dim pRandomPointFClass As IFeatureClass
  Dim pRandomPointLayer As IFeatureLayer
  Dim pRandomPointArray As esriSystem.IArray
  Set pRandomPointArray = New esriSystem.Array
  Dim pRandomValArray As esriSystem.IVariantArray
  Set pRandomValArray = New esriSystem.varArray
  Dim pRandomFieldArray As esriSystem.IVariantArray
  Set pRandomFieldArray = New esriSystem.varArray
  For lngDBFFieldCounter = 0 To pFieldArray.Count - 1
    Set pDBFClone = pFieldArray.Element(lngDBFFieldCounter)
    pRandomFieldArray.Add pDBFClone.Clone
  Next lngDBFFieldCounter
  Dim pSubArray As esriSystem.IVariantArray
  Dim pRandomPoint As IPoint
  Dim pSpRef As ISpatialReference
  Set pSpRef = pMxDoc.FocusMap.SpatialReference
  
  Randomize
  
  Debug.Print "Starting Analysis ------------------"
  Debug.Print "  --> " & Format(Now, "Long Date")
  Debug.Print "  --> " & Format(Now, "Long Time")
  Dim lngSubstrateVal As Long
  Dim strSubstrateVal As String
  Dim lngCountIndex As Long
  
  Dim lngTotalCount As Long
  Dim lngRandomX As Long
  Dim lngRandomY As Long
  
  lngWidth = 1
  
  Do Until lngTotalCount >= 18000000
    
    
    
    lngRowCounter = Rnd() * lngMaxRow
    lngColCounter = Rnd() * lngMaxCol
    
    pTempRaster2.PixelToMap 0, lngRowCounter, dblX, dblY
    
    pTempOrigin.SetCoords lngColCounter, lngRowCounter
    pTempRaster.Read pTempOrigin, pTempPixBlock
      
    ReDim dblAll(lngBandMaxIndex, lngWidth - 1)
    For lngIndex = 0 To lngBandMaxIndex
      varData = pTempPixBlock.PixelDataByRef(lngIndex)
      ' Debug.Print "UBound(vardata) = " & CStr(UBound(varData, 3))
      For lngIndex2 = 0 To lngWidth - 1
        dblAll(lngIndex, lngIndex2) = varData(lngIndex2, 0)
      Next lngIndex2
'      dblAll(lngIndex) = varData
    Next lngIndex
    
'    For lngColCounter = 0 To lngWidth - 1
      
'      pProg.Step
      
      For lngIndex = 0 To lngBandMaxIndex
        'varData = dblAll(lngIndex)
        'varValVector(lngIndex) = varData(lngColCounter, 0)
        dblTest = dblAll(lngIndex, 0)
        dblValVector(lngIndex) = dblAll(lngIndex, 0)
      Next lngIndex
      booHasNoData = CheckForNoData(dblValVector, varNoData)
      
      If Not booHasNoData Then
        lngSubstrateVal = CLng(dblValVector(9))
        strSubstrateVal = pSubKey.Item(CStr(lngSubstrateVal))
        lngCountIndex = pCountKey.Item(strSubstrateVal)
        If lngCountColl(lngCountIndex) < 199999 Then
          lngCountColl(lngCountIndex) = lngCountColl(lngCountIndex) + 1
          
          pProg.Step
          lngCounter = lngCounter + 1
          If lngCounter Mod 10000 = 0 Then
            DoEvents
            Debug.Print "  --> Working on Table " & strSubstrateVal & ", Row " & CStr(lngCountColl(lngCountIndex)) & "..."
          End If
          
          Set pSubTableArray = pFeatClassColl.Item(strSubstrateVal)
          Set pDestTable = pSubTableArray.Element(0)
          Set pBuffer = pSubTableArray.Element(1)
          Set pDestCursor = pSubTableArray.Element(2)
          Set pDBFDestTable = pSubTableArray.Element(3)
          Set pDBFBuffer = pSubTableArray.Element(4)
          Set pDBFDestCursor = pSubTableArray.Element(5)
        
        
          ' FILE GEODATABASE TABLE
          pBuffer.Value(lngIndices(0)) = CLng(dblX)              ' UTM_E
          pBuffer.Value(lngIndices(1)) = CLng(dblY)              ' UTM_N
          pBuffer.Value(lngIndices(2)) = dblValVector(0)         ' Elevation
          pBuffer.Value(lngIndices(3)) = dblValVector(1)         ' SLOPE
          pBuffer.Value(lngIndices(4)) = dblValVector(2)         ' Aspect
          pBuffer.Value(lngIndices(5)) = dblValVector(3)         ' TPI
          pBuffer.Value(lngIndices(6)) = CInt(dblValVector(4))   ' SlopePostn
          pBuffer.Value(lngIndices(7)) = dblValVector(5)         ' Insolation
          pBuffer.Value(lngIndices(8)) = dblValVector(6)         ' Sol_Duration
          pBuffer.Value(lngIndices(9)) = CInt(dblValVector(7))   ' SoilOrder
          pBuffer.Value(lngIndices(10)) = CInt(dblValVector(8))  ' GlgyGeoCod
          pBuffer.Value(lngIndices(11)) = CInt(dblValVector(9))  ' GlgySbstrt
          pDestCursor.InsertRow pBuffer
                 
          pDBFBuffer.Value(lngIndices(0)) = CLng(dblX)              ' UTM_E
          pDBFBuffer.Value(lngIndices(1)) = CLng(dblY)              ' UTM_N
          pDBFBuffer.Value(lngIndices(2)) = dblValVector(0)         ' Elevation
          pDBFBuffer.Value(lngIndices(3)) = dblValVector(1)         ' SLOPE
          pDBFBuffer.Value(lngIndices(4)) = dblValVector(2)         ' Aspect
          pDBFBuffer.Value(lngIndices(5)) = dblValVector(3)         ' TPI
          pDBFBuffer.Value(lngIndices(6)) = CInt(dblValVector(4))   ' SlopePostn
          pDBFBuffer.Value(lngIndices(7)) = dblValVector(5)         ' Insolation
          pDBFBuffer.Value(lngIndices(8)) = dblValVector(6)         ' Sol_Duration
          pDBFBuffer.Value(lngIndices(9)) = CInt(dblValVector(7))   ' SoilOrder
          pDBFBuffer.Value(lngIndices(10)) = CInt(dblValVector(8))  ' GlgyGeoCod
          pDBFBuffer.Value(lngIndices(11)) = CInt(dblValVector(9))  ' GlgySbstrt
          pDBFDestCursor.InsertRow pDBFBuffer
        
          ' RANDOM SAMPLE TEST POINTS
                  
'          If Rnd() < 0.00001 Then
'            Set pRandomPoint = New Point
'            Set pRandomPoint.SpatialReference = pSpRef
'            pRandomPoint.PutCoords dblX, dblY
'            pRandomPointArray.Add pRandomPoint
'
'            Set pSubArray = New esriSystem.VarArray
'            pSubArray.Add CLng(dblX)              ' UTM_E
'            pSubArray.Add CLng(dblY)              ' UTM_N
'            pSubArray.Add dblValVector(0)         ' Elevation
'            pSubArray.Add dblValVector(1)         ' SLOPE
'            pSubArray.Add dblValVector(2)         ' Aspect
'            pSubArray.Add dblValVector(3)         ' TPI
'            pSubArray.Add CInt(dblValVector(4))   ' SlopePostn
'            pSubArray.Add dblValVector(5)         ' Insolation
'            pSubArray.Add dblValVector(6)         ' Sol_Duration
'            pSubArray.Add CInt(dblValVector(7))   ' SoilOrder
'            pSubArray.Add CInt(dblValVector(8))   ' GlgyGeoCod
'            pSubArray.Add CInt(dblValVector(9))   ' GlgySbstrt
'            pRandomValArray.Add pSubArray
'          End If
        End If
      End If
  
      dblX = dblX + dblXInterval
      
'      If dblX > 213280 Then
'        Debug.Print "X = " & CStr(CLng(dblX)) & ", Y = " & CStr(CLng(dblY)) & "  Has No Data = " & CStr(booHasNoData)
'      End If
'    Next lngColCounter
    
    pDestCursor.Flush
    pDBFDestCursor.Flush
    
    
    lngTotalCount = 0
    For lngIndex = 0 To 8
      lngTotalCount = lngTotalCount + lngCountColl(lngIndex)
    Next lngIndex
  
  Loop
'  Debug.Print "UBound(vardata) = " & CStr(UBound(varData, 3))
  
  
  For lngTableIndex = 0 To pSubstrateArray.Count - 1
    strSubName = pSubstrateArray.Element(lngTableIndex)
          
    Set pSubArray = pFeatClassColl.Item(strSubName)
    Set pDestTable = pSubArray.Element(0)
    Set pBuffer = pSubArray.Element(1)
    Set pDestCursor = pSubArray.Element(2)
    Set pDBFDestTable = pSubArray.Element(3)
    Set pDBFBuffer = pSubArray.Element(4)
    Set pDBFDestCursor = pSubArray.Element(5)
    
    pDestCursor.Flush
    pDBFDestCursor.Flush
  Next lngTableIndex
  
  pSBar.HideProgressBar
  pProg.position = 0
  
  
'  Set pRandomPointFClass = _
'      MyGeneralOperations.CreateInMemoryFeatureClass2(pRandomPointArray, pRandomValArray, pRandomFieldArray)
'  Set pRandomPointLayer = New FeatureLayer
'  Set pRandomPointLayer.FeatureClass = pRandomPointFClass
'  pRandomPointLayer.Name = "Test Points"
'  pMxDoc.FocusMap.AddLayer pRandomPointLayer
  
  
  Debug.Print "Done..."
  Debug.Print MyGeneralOperations.ReturnTimeElapsed(datTimeStart, Now)
  
  Set pMxDoc = Nothing
  Set pDestWS = Nothing
  Set pDestWSFact = Nothing
  Set pDestTable = Nothing
  Set pBuffer = Nothing
  Set pDestCursor = Nothing
  Set pField = Nothing
  Set pFieldEdit = Nothing
  Set pFieldArray = Nothing
  Set pDBFFieldArray = Nothing
  Set pDBFClone = Nothing
  Set pDBFDestTable = Nothing
  Set pDBFDestWS = Nothing
  Set pDBFDestWSFact = Nothing
  Set pDBFBuffer = Nothing
  Set pDBFDestCursor = Nothing
  Set pSubTableArray = Nothing
  Set pFeatClassColl = Nothing
  Set pSubstrateArray = Nothing
  Set pSubKey = Nothing
  Set pCountKey = Nothing
  Set pRastDataset = Nothing
  Set pWSFact = Nothing
  Set pWS = Nothing
  Set pRastBandColl = Nothing
  Set pRastBand = Nothing
  Set pRastProps = Nothing
  Set pTempPixBlock = Nothing
  Set pTempRaster = Nothing
  Set pTempRaster2 = Nothing
  Set pTempPoint = Nothing
  Set pTempOrigin = Nothing
  Set pApp = Nothing
  Set pSBar = Nothing
  Set pProg = Nothing
  Set pRandomPointFClass = Nothing
  Set pRandomPointLayer = Nothing
  Set pRandomPointArray = Nothing
  Set pRandomValArray = Nothing
  Set pRandomFieldArray = Nothing
  Set pSubArray = Nothing
  Set pRandomPoint = Nothing
  Set pSpRef = Nothing


End Sub

Public Sub ConvertToTable()

  ' =======================================================
  Dim lngMinRow As Long
  Dim lngMaxRow As Long
  ' =======================================================
  Debug.Print "-----------------------------------------"
  
  Dim pMxDoc As IMxDocument
  Set pMxDoc = ThisDocument
  Dim datTimeStart As Date
  datTimeStart = Now
  
  ' MAKE TABLE
  
  Dim pField As IField
  Dim pFieldEdit As IFieldEdit
  Dim pFieldArray As esriSystem.IVariantArray
  Set pFieldArray = New esriSystem.varArray
  
  Set pField = New Field
  Set pFieldEdit = pField
  With pFieldEdit
    .Name = "UTM_E"
    .Type = esriFieldTypeInteger
  End With
  pFieldArray.Add pField
  
  Set pField = New Field
  Set pFieldEdit = pField
  With pFieldEdit
    .Name = "UTM_N"
    .Type = esriFieldTypeInteger
  End With
  pFieldArray.Add pField
  
  Set pField = New Field
  Set pFieldEdit = pField
  With pFieldEdit
    .Name = "Elevation"
    .Type = esriFieldTypeDouble
  End With
  pFieldArray.Add pField
  
  Set pField = New Field
  Set pFieldEdit = pField
  With pFieldEdit
    .Name = "Slope_Deg"
    .Type = esriFieldTypeDouble
  End With
  pFieldArray.Add pField
  
  Set pField = New Field
  Set pFieldEdit = pField
  With pFieldEdit
    .Name = "Aspect"
    .Type = esriFieldTypeDouble
  End With
  pFieldArray.Add pField
  
  Set pField = New Field
  Set pFieldEdit = pField
  With pFieldEdit
    .Name = "TPI"
    .Type = esriFieldTypeDouble
  End With
  pFieldArray.Add pField
  
  Set pField = New Field
  Set pFieldEdit = pField
  With pFieldEdit
    .Name = "SlopePostn"
    .Type = esriFieldTypeSmallInteger
  End With
  pFieldArray.Add pField
  
  Set pField = New Field
  Set pFieldEdit = pField
  With pFieldEdit
    .Name = "Insolation"
    .Type = esriFieldTypeDouble
  End With
  pFieldArray.Add pField
  
  Set pField = New Field
  Set pFieldEdit = pField
  With pFieldEdit
    .Name = "S_Duration"
    .Type = esriFieldTypeDouble
  End With
  pFieldArray.Add pField
  
  Set pField = New Field
  Set pFieldEdit = pField
  With pFieldEdit
    .Name = "SoilOrder"
    .Type = esriFieldTypeSmallInteger
  End With
  pFieldArray.Add pField
  
  Set pField = New Field
  Set pFieldEdit = pField
  With pFieldEdit
    .Name = "GlgyGeoCod"
    .Type = esriFieldTypeSmallInteger
  End With
  pFieldArray.Add pField
  
  Set pField = New Field
  Set pFieldEdit = pField
  With pFieldEdit
    .Name = "GlgySbstrt"
    .Type = esriFieldTypeSmallInteger
  End With
  pFieldArray.Add pField
  
  Dim strDestName As String
  Dim pDestWS As IFeatureWorkspace
  Dim pDestWSFact As IWorkspaceFactory
  Dim pDestTable As ITable
  Dim pBuffer As IRowBuffer
  Dim pDestCursor As ICursor

  Set pDestWSFact = New FileGDBWorkspaceFactory
  Set pDestWS = pDestWSFact.OpenFromFile("D:\arcGIS_stuff\consultation\Beier\Ecoregion\Final_Mosaic.gdb", 0)
  strDestName = MyGeneralOperations.MakeUniqueGDBTableName(pDestWS, "Cell_Data")
  Set pDestTable = MyGeneralOperations.CreateGDBTable(pDestWS, strDestName, pFieldArray)
  Set pBuffer = pDestTable.CreateRowBuffer
  Set pDestCursor = pDestTable.Insert(True)

  Dim lngIndex As Long
  Dim lngIndices() As Long
  ReDim lngIndices(11)
  lngIndices(0) = pDestTable.FindField("UTM_E")
  lngIndices(1) = pDestTable.FindField("UTM_N")
  lngIndices(2) = pDestTable.FindField("Elevation")
  lngIndices(3) = pDestTable.FindField("Slope_Deg")
  lngIndices(4) = pDestTable.FindField("Aspect")
  lngIndices(5) = pDestTable.FindField("TPI")
  lngIndices(6) = pDestTable.FindField("SlopePostn")
  lngIndices(7) = pDestTable.FindField("Insolation")
  lngIndices(8) = pDestTable.FindField("S_Duration")
  lngIndices(9) = pDestTable.FindField("SoilOrder")
  lngIndices(10) = pDestTable.FindField("GlgyGeoCod")
  lngIndices(11) = pDestTable.FindField("GlgySbstrt")

  For lngIndex = 0 To UBound(lngIndices)
    If lngIndices(lngIndex) < 0 Then
      Debug.Print "Can't find field at index " & CStr(lngIndex) & "!"
    End If
  Next lngIndex
      
  
  Dim lngDBFCounter As Long
  Dim lngTableCounter As Long
  lngDBFCounter = 0
  lngTableCounter = 1
  Dim pDBFFieldArray As esriSystem.IVariantArray
  Dim lngDBFFieldCounter As Long
  Dim pDBFClone As IClone
  Dim pDBFDestTable As ITable
  Dim strDBFDestName As String
  Dim pDBFDestWS As IFeatureWorkspace
  Dim pDBFDestWSFact As IWorkspaceFactory
  Dim pDBFBuffer As IRowBuffer
  Dim pDBFDestCursor As ICursor
  Dim lngDBFIndices() As Long
  ReDim lngDBFIndices(11)
  
  Set pDBFFieldArray = New esriSystem.varArray
  For lngDBFFieldCounter = 0 To pFieldArray.Count - 1
    Set pDBFClone = pFieldArray.Element(lngDBFFieldCounter)
    pDBFFieldArray.Add pDBFClone.Clone
  Next lngDBFFieldCounter
  strDBFDestName = MyGeneralOperations.MakeUniquedBASEName( _
       "D:\arcGIS_stuff\consultation\Beier\Ecoregion\Tables\" & "Cell_Data_" & CStr(lngTableCounter))
  strDBFDestName = aml_func_mod.ReturnFilename(strDBFDestName)
  Set pDBFDestTable = MyGeneralOperations.CreatedBASETableInFolder( _
       "D:\arcGIS_stuff\consultation\Beier\Ecoregion\Tables", strDBFDestName, pDBFFieldArray)
  pDBFDestTable.DeleteField pDBFDestTable.Fields.Field(pDBFDestTable.FindField("Unique_ID"))
  Set pDBFBuffer = pDBFDestTable.CreateRowBuffer
  Set pDBFDestCursor = pDBFDestTable.Insert(True)
    
  lngDBFIndices(0) = pDBFDestTable.FindField("UTM_E")
  lngDBFIndices(1) = pDBFDestTable.FindField("UTM_N")
  lngDBFIndices(2) = pDBFDestTable.FindField("Elevation")
  lngDBFIndices(3) = pDBFDestTable.FindField("Slope_Deg")
  lngDBFIndices(4) = pDBFDestTable.FindField("Aspect")
  lngDBFIndices(5) = pDBFDestTable.FindField("TPI")
  lngDBFIndices(6) = pDBFDestTable.FindField("SlopePostn")
  lngDBFIndices(7) = pDBFDestTable.FindField("Insolation")
  lngDBFIndices(8) = pDBFDestTable.FindField("S_Duration")
  lngDBFIndices(9) = pDBFDestTable.FindField("SoilOrder")
  lngDBFIndices(10) = pDBFDestTable.FindField("GlgyGeoCod")
  lngDBFIndices(11) = pDBFDestTable.FindField("GlgySbstrt")
  
  For lngIndex = 0 To UBound(lngDBFIndices)
    If lngDBFIndices(lngIndex) < 0 Then
      Debug.Print "Can't find field at index " & CStr(lngIndex) & "!"
    End If
  Next lngIndex
  
  
  Dim pRastDataset As IRasterDataset2
  Dim pWSFact As IWorkspaceFactory
  Dim pWS As IRasterWorkspaceEx
  
  Set pWSFact = New FileGDBWorkspaceFactory
  Set pWS = pWSFact.OpenFromFile("D:\arcGIS_stuff\consultation\Beier\Ecoregion\Final_Mosaic.gdb", 0)
  
  Set pRastDataset = pWS.OpenRasterDataset("Final_Mosaic_2")
  
  Dim pRastBandColl As IRasterBandCollection
  Set pRastBandColl = pRastDataset
  
  Debug.Print "---------------------------------------"
  
  
  Debug.Print CStr(pRastBandColl.Count) & " bands..."
  
  Dim lngBandMaxIndex As Long
  lngBandMaxIndex = pRastBandColl.Count - 1

  Dim varNoData() As Variant
  ReDim varNoData(lngBandMaxIndex)
  
  Dim pRastBand As IRasterBand
  Dim pRastProps As IRasterProps
  
  Dim lngWidth As Long
  Dim lngHeight As Long
  Dim dblXInterval As Double
  Dim dblYInterval As Double
  Dim pTempPixBlock As IPixelBlock3
  Dim pTempRaster As IRaster
  Dim pTempRaster2 As IRaster2
  Dim pTempPoint As IPnt
  Dim pTempOrigin As IPnt
  Dim lngRowCounter As Long
  Dim lngColCounter As Long
  Dim varVal As Variant
  Dim dblVal As Double
  Dim dblX As Double
  Dim dblY As Double
  
  Set pTempRaster = pRastDataset.CreateFullRaster
  Set pTempRaster2 = pTempRaster
  Set pRastProps = pTempRaster
  lngWidth = pRastProps.Width
  Set pTempPoint = New Pnt
  pTempPoint.SetCoords CInt(lngWidth), 1
  Set pTempPixBlock = pTempRaster.CreatePixelBlock(pTempPoint)
  
  For lngIndex = 0 To lngBandMaxIndex
    Set pRastBand = pRastBandColl.Item(lngIndex)
    Set pRastProps = pRastBand
    varNoData(lngIndex) = pRastProps.NoDataValue
    Debug.Print "Band " & CStr(lngIndex + 1) & ":  No Data Value = " & CStr(varNoData(lngIndex))
    lngWidth = pRastProps.Width
    lngHeight = pRastProps.Height
    dblXInterval = pRastProps.MeanCellSize.X
    dblYInterval = pRastProps.MeanCellSize.Y
    Debug.Print "  --> Width = " & CStr(lngWidth) & " pixels"
    Debug.Print "  --> Height = " & CStr(lngHeight) & " pixels"
    Debug.Print "  --> X-Interval = " & CStr(dblXInterval) & " meters"
    Debug.Print "  --> Y-Interval = " & CStr(dblYInterval) & " meters"
    pTempPixBlock.PixelType(lngIndex) = PT_FLOAT
  Next lngIndex
  
  lngMinRow = 0
  lngMaxRow = lngHeight - 1
  ' CompositeBands Aspect;Slope;Out_Combined;DirDur_Combined;DEM_UTM
  
  Dim varData As Variant
  lngRowCounter = -1
  Set pTempOrigin = New Pnt
  Dim dblTest As Double
  
  Dim dblAll() As Double
  ReDim dblAll(lngBandMaxIndex, lngWidth - 1)
  
  Dim dblValVector() As Double
  ReDim dblValVector(lngBandMaxIndex)
  Dim booHasNoData As Boolean
  Dim lngIndex2 As Long
  
  
  Dim lngCounter As Long
  Dim lngCount As Long
  lngCount = lngWidth * (lngMaxRow - lngMinRow)
  Dim pApp As IApplication
  Set pApp = Application
  Dim pSBar As IStatusBar
  Dim pProg As IStepProgressor
  Set pSBar = pApp.StatusBar
  Set pProg = pSBar.ProgressBar
  
  pSBar.ShowProgressBar "Converting to Table", 0, lngCount, 1, True
  pProg.position = 0
  lngCounter = -1
  
  Dim pRandomPointFClass As IFeatureClass
  Dim pRandomPointLayer As IFeatureLayer
  Dim pRandomPointArray As esriSystem.IArray
  Set pRandomPointArray = New esriSystem.Array
  Dim pRandomValArray As esriSystem.IVariantArray
  Set pRandomValArray = New esriSystem.varArray
  Dim pRandomFieldArray As esriSystem.IVariantArray
  Set pRandomFieldArray = New esriSystem.varArray
  For lngDBFFieldCounter = 0 To pFieldArray.Count - 1
    Set pDBFClone = pFieldArray.Element(lngDBFFieldCounter)
    pRandomFieldArray.Add pDBFClone.Clone
  Next lngDBFFieldCounter
  Dim pSubArray As esriSystem.IVariantArray
  Dim pRandomPoint As IPoint
  Dim pSpRef As ISpatialReference
  Set pSpRef = pMxDoc.FocusMap.SpatialReference
  
  Randomize
  
  Debug.Print "Starting Analysis ------------------"
  Debug.Print "  --> " & Format(Now, "Long Date")
  Debug.Print "  --> " & Format(Now, "Long Time")
  
  For lngRowCounter = lngMinRow To lngMaxRow
    
    If lngRowCounter Mod 100 = 0 Then
      Debug.Print "  --> Working on Row " & CStr(lngRowCounter + 1) & " of "; CStr(lngMaxRow + 1) & "..."
    End If
    
    pTempRaster2.PixelToMap 0, lngRowCounter, dblX, dblY
    
    pTempOrigin.SetCoords 0, lngRowCounter
    pTempRaster.Read pTempOrigin, pTempPixBlock
      
    ReDim dblAll(lngBandMaxIndex, lngWidth - 1)
    For lngIndex = 0 To lngBandMaxIndex
      varData = pTempPixBlock.PixelDataByRef(lngIndex)
      ' Debug.Print "UBound(vardata) = " & CStr(UBound(varData, 3))
      For lngIndex2 = 0 To lngWidth - 1
        dblAll(lngIndex, lngIndex2) = varData(lngIndex2, 0)
      Next lngIndex2
'      dblAll(lngIndex) = varData
    Next lngIndex
    
    For lngColCounter = 0 To lngWidth - 1
      
      pProg.Step
      lngCounter = lngCounter + 1
      If lngCounter Mod 10000 = 0 Then DoEvents
      
      For lngIndex = 0 To lngBandMaxIndex
        'varData = dblAll(lngIndex)
        'varValVector(lngIndex) = varData(lngColCounter, 0)
        dblTest = dblAll(lngIndex, lngColCounter)
        dblValVector(lngIndex) = dblAll(lngIndex, lngColCounter)
      Next lngIndex
      booHasNoData = CheckForNoData(dblValVector, varNoData)
      
      If Not booHasNoData Then
        ' FILE GEODATABASE TABLE
        pBuffer.Value(lngIndices(0)) = CLng(dblX)              ' UTM_E
        pBuffer.Value(lngIndices(1)) = CLng(dblY)              ' UTM_N
        pBuffer.Value(lngIndices(2)) = dblValVector(0)         ' Elevation
        pBuffer.Value(lngIndices(3)) = dblValVector(1)         ' SLOPE
        pBuffer.Value(lngIndices(4)) = dblValVector(2)         ' Aspect
        pBuffer.Value(lngIndices(5)) = dblValVector(3)         ' TPI
        pBuffer.Value(lngIndices(6)) = CInt(dblValVector(4))   ' SlopePostn
        pBuffer.Value(lngIndices(7)) = dblValVector(5)         ' Insolation
        pBuffer.Value(lngIndices(8)) = dblValVector(6)         ' Sol_Duration
        pBuffer.Value(lngIndices(9)) = CInt(dblValVector(7))   ' SoilOrder
        pBuffer.Value(lngIndices(10)) = CInt(dblValVector(8))  ' GlgyGeoCod
        pBuffer.Value(lngIndices(11)) = CInt(dblValVector(9))  ' GlgySbstrt
        pDestCursor.InsertRow pBuffer
      
        ' DBASE TABLES
        lngDBFCounter = lngDBFCounter + 1
        If lngDBFCounter Mod 10000000 = 0 Then
          
          Debug.Print "  --> Total Count = " & CStr(lngDBFCounter) & ":  Creating New Table..."
          ' FINISH UP WITH CURRENT TABLE
          pDBFDestCursor.Flush
          Set pDBFDestTable = Nothing
          Set pDBFBuffer = Nothing
          Set pDBFDestCursor = Nothing
          
          ' CREATE NEW TABLE
          lngTableCounter = lngTableCounter + 1
          Set pDBFFieldArray = New esriSystem.varArray
          For lngDBFFieldCounter = 0 To pFieldArray.Count - 1
            Set pDBFClone = pFieldArray.Element(lngDBFFieldCounter)
            pDBFFieldArray.Add pDBFClone.Clone
          Next lngDBFFieldCounter
          strDBFDestName = MyGeneralOperations.MakeUniquedBASEName( _
               "D:\arcGIS_stuff\consultation\Beier\Ecoregion\Tables\" & "Cell_Data_" & CStr(lngTableCounter))
          strDBFDestName = aml_func_mod.ReturnFilename(strDBFDestName)
          Set pDBFDestTable = MyGeneralOperations.CreatedBASETableInFolder( _
               "D:\arcGIS_stuff\consultation\Beier\Ecoregion\Tables", strDBFDestName, pDBFFieldArray)
          pDBFDestTable.DeleteField pDBFDestTable.Fields.Field(pDBFDestTable.FindField("Unique_ID"))
          Set pDBFBuffer = pDBFDestTable.CreateRowBuffer
          Set pDBFDestCursor = pDBFDestTable.Insert(True)
            
          lngDBFIndices(0) = pDBFDestTable.FindField("UTM_E")
          lngDBFIndices(1) = pDBFDestTable.FindField("UTM_N")
          lngDBFIndices(2) = pDBFDestTable.FindField("Elevation")
          lngDBFIndices(3) = pDBFDestTable.FindField("Slope_Deg")
          lngDBFIndices(4) = pDBFDestTable.FindField("Aspect")
          lngDBFIndices(5) = pDBFDestTable.FindField("TPI")
          lngDBFIndices(6) = pDBFDestTable.FindField("SlopePostn")
          lngDBFIndices(7) = pDBFDestTable.FindField("Insolation")
          lngDBFIndices(8) = pDBFDestTable.FindField("S_Duration")
          lngDBFIndices(9) = pDBFDestTable.FindField("SoilOrder")
          lngDBFIndices(10) = pDBFDestTable.FindField("GlgyGeoCod")
          lngDBFIndices(11) = pDBFDestTable.FindField("GlgySbstrt")
          
          For lngIndex = 0 To UBound(lngDBFIndices)
            If lngDBFIndices(lngIndex) < 0 Then
              Debug.Print "Can't find field at index " & CStr(lngIndex) & "!"
            End If
          Next lngIndex
        End If
        
        pDBFBuffer.Value(lngIndices(0)) = CLng(dblX)              ' UTM_E
        pDBFBuffer.Value(lngIndices(1)) = CLng(dblY)              ' UTM_N
        pDBFBuffer.Value(lngIndices(2)) = dblValVector(0)         ' Elevation
        pDBFBuffer.Value(lngIndices(3)) = dblValVector(1)         ' SLOPE
        pDBFBuffer.Value(lngIndices(4)) = dblValVector(2)         ' Aspect
        pDBFBuffer.Value(lngIndices(5)) = dblValVector(3)         ' TPI
        pDBFBuffer.Value(lngIndices(6)) = CInt(dblValVector(4))   ' SlopePostn
        pDBFBuffer.Value(lngIndices(7)) = dblValVector(5)         ' Insolation
        pDBFBuffer.Value(lngIndices(8)) = dblValVector(6)         ' Sol_Duration
        pDBFBuffer.Value(lngIndices(9)) = CInt(dblValVector(7))   ' SoilOrder
        pDBFBuffer.Value(lngIndices(10)) = CInt(dblValVector(8))  ' GlgyGeoCod
        pDBFBuffer.Value(lngIndices(11)) = CInt(dblValVector(9))  ' GlgySbstrt
        pDBFDestCursor.InsertRow pDBFBuffer
        
        ' RANDOM SAMPLE TEST POINTS
                
        If Rnd() < 0.00001 Then
          Set pRandomPoint = New Point
          Set pRandomPoint.SpatialReference = pSpRef
          pRandomPoint.PutCoords dblX, dblY
          pRandomPointArray.Add pRandomPoint
          
          Set pSubArray = New esriSystem.varArray
          pSubArray.Add CLng(dblX)              ' UTM_E
          pSubArray.Add CLng(dblY)              ' UTM_N
          pSubArray.Add dblValVector(0)         ' Elevation
          pSubArray.Add dblValVector(1)         ' SLOPE
          pSubArray.Add dblValVector(2)         ' Aspect
          pSubArray.Add dblValVector(3)         ' TPI
          pSubArray.Add CInt(dblValVector(4))   ' SlopePostn
          pSubArray.Add dblValVector(5)         ' Insolation
          pSubArray.Add dblValVector(6)         ' Sol_Duration
          pSubArray.Add CInt(dblValVector(7))   ' SoilOrder
          pSubArray.Add CInt(dblValVector(8))   ' GlgyGeoCod
          pSubArray.Add CInt(dblValVector(9))   ' GlgySbstrt
          pRandomValArray.Add pSubArray
        End If
      
      End If
  
      dblX = dblX + dblXInterval
      
'      If dblX > 213280 Then
'        Debug.Print "X = " & CStr(CLng(dblX)) & ", Y = " & CStr(CLng(dblY)) & "  Has No Data = " & CStr(booHasNoData)
'      End If
    Next lngColCounter
    
    pDestCursor.Flush
    pDBFDestCursor.Flush
  Next lngRowCounter
  
'  Debug.Print "UBound(vardata) = " & CStr(UBound(varData, 3))
  
  pSBar.HideProgressBar
  pProg.position = 0
  
  
  Set pRandomPointFClass = _
      MyGeneralOperations.CreateInMemoryFeatureClass2(pRandomPointArray, pRandomValArray, pRandomFieldArray)
  Set pRandomPointLayer = New FeatureLayer
  Set pRandomPointLayer.FeatureClass = pRandomPointFClass
  pRandomPointLayer.Name = "Test Points"
  pMxDoc.FocusMap.AddLayer pRandomPointLayer
  
  
  Debug.Print "Done..."
  Debug.Print MyGeneralOperations.ReturnTimeElapsed(datTimeStart, Now)
  


  Set pMxDoc = Nothing
  Set pField = Nothing
  Set pFieldEdit = Nothing
  Set pFieldArray = Nothing
  Set pDestWS = Nothing
  Set pDestWSFact = Nothing
  Set pDestTable = Nothing
  Set pBuffer = Nothing
  Set pDestCursor = Nothing
  Set pDBFFieldArray = Nothing
  Set pDBFClone = Nothing
  Set pDBFDestTable = Nothing
  Set pDBFDestWS = Nothing
  Set pDBFDestWSFact = Nothing
  Set pDBFBuffer = Nothing
  Set pDBFDestCursor = Nothing
  Set pRastDataset = Nothing
  Set pWSFact = Nothing
  Set pWS = Nothing
  Set pRastBandColl = Nothing
  Set pRastBand = Nothing
  Set pRastProps = Nothing
  Set pTempPixBlock = Nothing
  Set pTempRaster = Nothing
  Set pTempRaster2 = Nothing
  Set pTempPoint = Nothing
  Set pTempOrigin = Nothing
  Set pApp = Nothing
  Set pSBar = Nothing
  Set pProg = Nothing
  Set pRandomPointFClass = Nothing
  Set pRandomPointLayer = Nothing
  Set pRandomPointArray = Nothing
  Set pRandomValArray = Nothing
  Set pRandomFieldArray = Nothing
  Set pSubArray = Nothing
  Set pRandomPoint = Nothing
  Set pSpRef = Nothing


End Sub

Public Sub ImportTable()
  
  Dim pMxDoc As IMxDocument
  Set pMxDoc = ThisDocument
  
  Dim strSourceName As String
  strSourceName = "muaggatt"
  
  Debug.Print "--------------------------------------"
  Dim pSourceWS As IFeatureWorkspace
  Dim pSourceWSFact As IWorkspaceFactory
  Set pSourceWSFact = New AccessWorkspaceFactory
  Set pSourceWS = pSourceWSFact.OpenFromFile("D:\arcGIS_stuff\consultation\Beier\Ecoregion\gsmsoil_us\soildb_US_2002.mdb", 0)
  Dim pSourceTable As ITable
  Set pSourceTable = pSourceWS.OpenTable(strSourceName)
  
  Dim pFieldArray As esriSystem.IVariantArray
  Set pFieldArray = New esriSystem.varArray
  Dim pField As IField
  Dim pClone As IClone
  Dim lngIndex As Long
  For lngIndex = 0 To pSourceTable.Fields.FieldCount - 1
    Set pField = pSourceTable.Fields.Field(lngIndex)
    Set pClone = pField
    pFieldArray.Add pClone.Clone
'    Debug.Print CStr(lngIndex + 1) & "] " & pField.Name
  Next lngIndex
  
  Dim strDestName As String
  Dim pDestWS As IFeatureWorkspace
  Dim pDestWSFact As IWorkspaceFactory
  Set pDestWSFact = New FileGDBWorkspaceFactory
  Set pDestWS = pDestWSFact.OpenFromFile("D:\arcGIS_stuff\consultation\Beier\Ecoregion\gsmsoil_us\Converted_Soils.gdb", 0)
  Dim pDestTable As ITable
  strDestName = MyGeneralOperations.MakeUniqueGDBTableName(pDestWS, strSourceName)
  Set pDestTable = MyGeneralOperations.CreateGDBTable(pDestWS, strDestName, pFieldArray)
  
  Dim pBuffer As IRowBuffer
  Set pBuffer = pDestTable.CreateRowBuffer
  Dim pDestCursor As ICursor
  Set pDestCursor = pDestTable.Insert(True)
  
  Dim lngIndices() As Long
  ReDim lngIndices(pSourceTable.Fields.FieldCount - 1, 1)
  
  For lngIndex = 0 To pSourceTable.Fields.FieldCount - 1
    Set pField = pSourceTable.Fields.Field(lngIndex)
    lngIndices(lngIndex, 0) = lngIndex
    lngIndices(lngIndex, 1) = pDestTable.FindField(pField.Name)
'    Debug.Print CStr(lngIndex + 1) & "].....(" & lngIndices(lngIndex, 0) & "," & _
          lngIndices(lngIndex, 1) & ")....." & pField.Name
  Next lngIndex
  
  Dim lngCounter As Long
  Dim lngCount As Long
  lngCount = pSourceTable.RowCount(Nothing)
  Dim pApp As IApplication
  Set pApp = Application
  Dim pSBar As IStatusBar
  Dim pProg As IStepProgressor
  Set pSBar = pApp.StatusBar
  Set pProg = pSBar.ProgressBar
  
  pSBar.ShowProgressBar "Importing Table", 0, lngCount, 1, True
  pProg.position = 0
  
  lngCounter = 0
  Dim pCursor As ICursor
  Dim pRow As IRow
  Set pCursor = pSourceTable.Search(Nothing, False)
  Set pRow = pCursor.NextRow
  Do Until pRow Is Nothing
    pProg.Step
    lngCounter = lngCounter + 1
    If lngCounter Mod 100 = 0 Then
      DoEvents
    End If
    
    For lngIndex = 0 To UBound(lngIndices, 1)
      pBuffer.Value(lngIndices(lngIndex, 1)) = pRow.Value(lngIndex)
    Next lngIndex
    pDestCursor.InsertRow pBuffer
    
    Set pRow = pCursor.NextRow
  Loop
  
  pDestCursor.Flush
  
  pSBar.HideProgressBar
  pProg.position = 0
  
  Debug.Print "Done..."
  
  Set pMxDoc = Nothing
  Set pSourceWS = Nothing
  Set pSourceWSFact = Nothing
  Set pSourceTable = Nothing
  Set pFieldArray = Nothing
  Set pField = Nothing
  Set pClone = Nothing
  Set pDestWS = Nothing
  Set pDestWSFact = Nothing
  Set pDestTable = Nothing
  Set pBuffer = Nothing
  Set pDestCursor = Nothing
  Set pApp = Nothing
  Set pSBar = Nothing
  Set pProg = Nothing
  Set pCursor = Nothing
  Set pRow = Nothing


End Sub

Public Function ReturnSpatialFilter() As ISpatialFilter
  
  Dim pMxDoc As IMxDocument
  Set pMxDoc = ThisDocument
  Dim pSpatialQuery As ISpatialFilter
  Set pSpatialQuery = New SpatialFilter
  Dim pStudyArea As IPolygon
  Dim pStudyLayer As IFeatureLayer
  Set pStudyLayer = MyGeneralOperations.ReturnLayerByName("Navajo_Reservation", pMxDoc.FocusMap)
  Dim pStudyFClass As IFeatureClass
  Set pStudyFClass = pStudyLayer.FeatureClass
  Dim pFCursor As IFeatureCursor
  Dim pFeature As IFeature
  Set pFCursor = pStudyFClass.Search(Nothing, True)
  Set pFeature = pFCursor.NextFeature
  Dim pCombine As esriSystem.IVariantArray
  Set pCombine = New esriSystem.varArray
  Do Until pFeature Is Nothing
    pCombine.Add pFeature.ShapeCopy
    Set pFeature = pFCursor.NextFeature
  Loop
  Set pStudyArea = MyGeometricOperations.UnionGeometries(pCombine)
  
'  MyGeneralOperations.Graphic_MakeFromGeometry pMxDoc, pStudyArea
  
  Set pSpatialQuery.Geometry = pStudyArea
  pSpatialQuery.SpatialRel = esriSpatialRelIntersects
  Set ReturnSpatialFilter = pSpatialQuery
  
  Set pSpatialQuery = Nothing
  Set pStudyArea = Nothing
  Set pStudyLayer = Nothing
  Set pStudyFClass = Nothing
  Set pCombine = Nothing
  Set pMxDoc = Nothing
  Set pFeature = Nothing
  Set pFCursor = Nothing


End Function
Public Sub InvestigateSoilOrders()

  Dim pMxDoc As IMxDocument
  Set pMxDoc = ThisDocument
  
  Debug.Print "--------------------------------------"
  Dim pSourceWS As IFeatureWorkspace
  Dim pSourceWSFact As IWorkspaceFactory
  Set pSourceWSFact = New FileGDBWorkspaceFactory
  Set pSourceWS = pSourceWSFact.OpenFromFile("D:\arcGIS_stuff\consultation\Beier\Ecoregion\gsmsoil_us\Converted_Soils.gdb", 0)
  Dim pSourceTable As ITable
  Dim pSoilsFClass As IFeatureClass
  Set pSoilsFClass = pSourceWS.OpenFeatureClass("GSMSoilmu_a_US")
  Set pSourceTable = pSourceWS.OpenTable("component")
  
  Dim lngSoilsKeyIndex As Long
  lngSoilsKeyIndex = pSoilsFClass.FindField("MUKEY")
  Dim strPrefix As String
  Dim strSuffix As String
  MyGeneralOperations.ReturnQuerySpecialCharacters pSourceTable, strPrefix, strSuffix
  Dim pQuery As IQueryFilter
  Dim pSpFilt As ISpatialFilter
  Set pSpFilt = ReturnSpatialFilter
  
  ' FOR ALL POLYGONS
  Dim booDoAll As Boolean
  booDoAll = True
  
  If booDoAll Then
    Set pSpFilt = Nothing
  End If
  
  Dim pFeatureCursor As IFeatureCursor
  Set pFeatureCursor = pSoilsFClass.Search(pSpFilt, False)
  Dim pFeature As IFeature
  Set pFeature = pFeatureCursor.NextFeature
  
  
  Dim strKey As String
  Dim pUniqueKeys As esriSystem.IStringArray
  Set pUniqueKeys = New esriSystem.strArray
  Dim pColl As Collection
  Set pColl = New Collection
  
  Debug.Print "Soil Order Polygon Count = " & CStr(pSoilsFClass.FeatureCount(pSpFilt))
  Dim lngPolyCount As Long
  
  Dim lngCounter As Long
  Dim lngCount As Long
  lngCount = pSoilsFClass.FeatureCount(pSpFilt)
  Dim pApp As IApplication
  Set pApp = Application
  Dim pSBar As IStatusBar
  Dim pProg As IStepProgressor
  Set pSBar = pApp.StatusBar
  Set pProg = pSBar.ProgressBar
  
  pSBar.ShowProgressBar "Pass 1", 0, lngCount, 1, True
  pProg.position = 0
  
  Do Until pFeature Is Nothing
    strKey = Trim(pFeature.Value(lngSoilsKeyIndex))
    If Not MyGeneralOperations.CheckCollectionForKey(pColl, strKey) Then
      pUniqueKeys.Add strKey
      lngPolyCount = 1
    Else
      lngPolyCount = pColl.Item(strKey)
      lngPolyCount = lngPolyCount + 1
      pColl.Remove strKey
    End If
    pColl.Add lngPolyCount, strKey
    
    Set pFeature = pFeatureCursor.NextFeature
  Loop
  
  pSBar.HideProgressBar
  pProg.position = 0
  
  Dim strKeys() As String
  Dim lngIndex As Long
  ReDim strKeys(pUniqueKeys.Count - 1)
  For lngIndex = 0 To UBound(strKeys)
    strKeys(lngIndex) = pUniqueKeys.Element(lngIndex)
  Next lngIndex
  QuickSort.StringsAscending strKeys, 0, UBound(strKeys)
  
  Debug.Print "Unique Key Count = " & CStr(UBound(strKeys) + 1)
  
  Dim lngTableKeyIndex As Long
  lngTableKeyIndex = pSourceTable.FindField("MUKEY")
  Dim lngOrderIndex As Long
  lngOrderIndex = pSourceTable.FindField("taxorder")
  Dim lngSubOrderIndex As Long
  lngSubOrderIndex = pSourceTable.FindField("taxsuborder")
  Dim lngGroupIndex As Long
  lngGroupIndex = pSourceTable.FindField("taxgrtgroup")
  Dim lngPercentIndex As Long
  lngPercentIndex = pSourceTable.FindField("comppct_r")
  Dim lngSlopeIndex As Long
  lngSlopeIndex = pSourceTable.FindField("slope_r")
  Dim lngCompNameIndex As Long
  lngCompNameIndex = pSourceTable.FindField("compname")
  
  Dim pCursor As ICursor
  Dim pRow As IRow
  Dim strOrder As String
  Dim strSubOrder As String
  Dim strGreatGroup As String
  Dim strCompName As String
  Dim strReport As String
  Dim lngSubCount As Long
  Dim strPolyName As String
  Dim strRowName As String
  Dim varVal As Variant
  
  Dim pOrderColl As Collection
  Dim strSubReport As String
  Dim lngOrderCount As Long
  Dim pOrderArray As esriSystem.IStringArray
  Dim varOrders() As Variant
  Dim lngIndex3 As Long
  Dim strOrderReport As String
  Dim booHasNull As Boolean
  Dim lngPercent As Long
  Dim dblPercents() As Double
  Dim dblTest1 As Double
  Dim dblTest2 As Double
  Dim pSlopes As esriSystem.IDoubleArray
  Dim dblSlope As Double
  Dim pSlopeColl As Collection
  Set pSlopeColl = New Collection
  Dim strSlopeAnalysisReport As String
  Dim strSlopeSubReport As String
  Dim pSlopeData As esriSystem.IVariantArray
  Dim varSlope As Variant
  Dim booHere As Boolean
  Dim lngIndex2 As Long
  Dim dblSlopes() As Double
  
  Dim strMaxOrder As String
  Dim dblMaxPerc As Double
  Dim strTestOrder As String
  Dim dblTestSlope As Double
  Dim lngLongestName As Long
  
  Dim pOutColl As Collection
  Set pOutColl = New Collection
  Dim pSubArray As esriSystem.IVariantArray
  Dim dblMaxIndex As Double
  
  ' SEPARATE SUBARRAY FOR EACH KEY
  ' SUBARRAY WILL CONTAIN 5 ITEMS:
  ' 0) FINAL CLASSIFICATION
  ' 1) FINAL CLASSIFICATION PERCENTAGE
  ' 2) ORDERS SORTED BY PERCENTAGE
  ' 3) PERCENTAGES OF EACH ORDER
  ' 4) SLOPES SORTED BY PERCENTAGE
  
    
  pSBar.ShowProgressBar "Pass 2", 0, UBound(strKeys) + 1, 1, True
  pProg.position = 0
  For lngIndex = 0 To UBound(strKeys)
    If lngIndex Mod 100 = 0 Then DoEvents
    pProg.Step
    strKey = strKeys(lngIndex)
'    Debug.Print CStr(lngIndex + 1) & "]  Working on Key " & strKeys(lngIndex)
    lngPolyCount = pColl.Item(strKey)
    If lngPolyCount = 1 Then
      strPolyName = " Soil Polygon"
    Else
      strPolyName = " Soil Polygons"
    End If
    Set pQuery = New QueryFilter
    pQuery.WhereClause = strPrefix & pSourceTable.Fields.Field(lngTableKeyIndex).Name & strSuffix & " = '" & _
          strKey & "'"
    lngSubCount = pSourceTable.RowCount(pQuery)
    If lngSubCount = 1 Then
      strRowName = " record"
    Else
      strRowName = " records"
    End If
    
    If Not booDoAll Then
      strReport = strReport & "Unique Key #" & CStr(lngIndex + 1) & ":  " & strKey & vbCrLf & _
          "  --> " & CStr(lngPolyCount) & strPolyName & " in analysis area" & vbCrLf & _
          "  --> " & CStr(lngSubCount) & strRowName & " in 'Component' table" & vbCrLf
    End If
    
    Set pOrderColl = New Collection
    
    If Not booDoAll Then
      strSubReport = "  Unique Soil Order, Suborder and Great Group Attributes ------------" & vbCrLf
    End If
    
    Set pCursor = pSourceTable.Search(pQuery, False)
    Set pRow = pCursor.NextRow
    lngIndex2 = 0
    Set pOrderArray = New esriSystem.strArray
    Set pSlopeColl = New Collection
    
    Do Until pRow Is Nothing
      lngIndex2 = lngIndex2 + 1
      
      lngPercent = pRow.Value(lngPercentIndex)
      
      varSlope = pRow.Value(lngSlopeIndex)
      If IsNull(varSlope) Then
        dblSlope = 0
      Else
        dblSlope = CDbl(varSlope)
      End If
      
      If strKey = "658440" Then
        booHere = True
      End If
      
      ' REMEMBER SLOPE IS IN PERCENT!
      dblSlope = MyGeometricOperations.PercentToDeg(dblSlope / 100)
      
      varVal = pRow.Value(lngCompNameIndex)
      If IsNull(varVal) Then
'        strOrder = "<-Null->"
        strCompName = "Unclassified:Unclassified"
      Else
        strCompName = Trim(CStr(varVal))
      End If
      
      varVal = pRow.Value(lngOrderIndex)
      If IsNull(varVal) Then
'        strOrder = "<-Null->"
'        strOrder = "Unclassified"
        strOrder = "Unclassified:" & strCompName
      Else
        strOrder = Trim(CStr(varVal))
      End If
      
      If Len(strOrder) > lngLongestName Then lngLongestName = Len(strOrder)
      
      If Not MyGeneralOperations.CheckCollectionForKey(pOrderColl, strOrder) Then
        pOrderColl.Add lngPercent, strOrder
        pOrderArray.Add strOrder
        
        Set pSlopes = New esriSystem.DoubleArray
        pSlopes.Add dblSlope * (CDbl(lngPercent))
        pSlopeColl.Add pSlopes, strOrder
      Else
        lngOrderCount = pOrderColl.Item(strOrder)
        pOrderColl.Remove strOrder
        pOrderColl.Add lngOrderCount + lngPercent, strOrder
        
        Set pSlopes = pSlopeColl.Item(strOrder)
        pSlopes.Add dblSlope * (CDbl(lngPercent))
        pSlopeColl.Remove strOrder
        pSlopeColl.Add pSlopes, strOrder
      End If
      
      varVal = pRow.Value(lngSubOrderIndex)
      If IsNull(varVal) Then
        strSubOrder = "Unclassified"
'        strSubOrder = "<-Null->"
      Else
        strSubOrder = CStr(varVal)
      End If
      varVal = pRow.Value(lngGroupIndex)
      If IsNull(varVal) Then
'        strGreatGroup = "<-Null->"
        strGreatGroup = "Unclassified"
      Else
        strGreatGroup = CStr(varVal)
      End If
      
      
      If Not booDoAll Then
        strSubReport = strSubReport & "     " & MyGeneralOperations.ConvertNumberToBullet(lngIndex2, ENUM_Letter_Lowercase) & _
            ")....[" & strOrder & ",   " & strSubOrder & ",   " & strGreatGroup & "]" & vbCrLf
      End If
      
      Set pRow = pCursor.NextRow
    Loop
    
    ReDim varOrders(pOrderArray.Count - 1)
    ReDim dblPercents(pOrderArray.Count - 1)
    ReDim dblSlopes(pOrderArray.Count - 1)
    
    If (pOrderArray.Count - 1) > dblMaxIndex Then dblMaxIndex = (pOrderArray.Count - 1)
    
    For lngIndex3 = 0 To pOrderArray.Count - 1
      varOrders(lngIndex3) = pOrderArray.Element(lngIndex3)
      dblPercents(lngIndex3) = pOrderColl.Item(pOrderArray.Element(lngIndex3))
    Next lngIndex3
    QuickSort.DoubleAscendingWithObjects dblPercents, varOrders, 0, UBound(dblPercents)
'    QuickSort.StringsAscending varOrders, 0, UBound(varOrders)
    
    For lngIndex3 = UBound(dblPercents) To 0 Step -1
      strTestOrder = varOrders(lngIndex3)
      dblSlope = ReturnJustAvgSlope(pSlopeColl.Item(strTestOrder), pOrderColl.Item(strTestOrder))
      dblSlopes(lngIndex3) = dblSlope
    Next lngIndex3
    
    strMaxOrder = "Unclassified"
    For lngIndex3 = UBound(dblPercents) To 0 Step -1
      strTestOrder = varOrders(lngIndex3)
      
      If InStr(1, strTestOrder, "null", vbTextCompare) = 0 Then
        strMaxOrder = strTestOrder
        dblMaxPerc = dblPercents(lngIndex3)
        Exit For
      End If
      
    Next lngIndex3
    
    If pOrderArray.Count = 1 Then
      
      If Not booDoAll Then
        strOrderReport = "  --> " & CStr(pOrderArray.Count) & " Unique Order Name in 'Components' table:   " & varOrders(0) & _
            " (" & CStr(pOrderColl.Item(varOrders(0))) & "%)"
      End If
      
    Else
      If Not booDoAll Then strOrderReport = "  --> " & CStr(pOrderArray.Count) & " Unique Order Names in 'Components' table:   "
'      For lngIndex3 = 0 To UBound(varOrders)
'        strOrderReport = strOrderReport & varOrders(lngIndex3) & _
'          " (n=" & CStr(pOrderColl.Item(varOrders(lngIndex3))) & ")" & ", "
'      Next lngIndex3
'      strOrderReport = Left(strOrderReport, Len(strOrderReport) - 2) & vbCrLf
'      If UBound(varOrders) > 1 Then
'        If InStr(1, strOrderReport, "null", vbTextCompare) = 0 Then
'          Debug.Print Trim(strKey) & ":  " & strOrderRepor"mukey"='657964't
'        End If
'      End If
      If Not booDoAll Then
        For lngIndex3 = UBound(dblPercents) To 0 Step -1
          strOrderReport = strOrderReport & varOrders(lngIndex3) & _
            " (" & CStr(pOrderColl.Item(varOrders(lngIndex3))) & "%)" & ", "
        Next lngIndex3
        strOrderReport = Left(strOrderReport, Len(strOrderReport) - 2)
      End If
      If UBound(varOrders) > 1 Then
        dblTest1 = pOrderColl.Item(varOrders(UBound(varOrders)))
        dblTest2 = pOrderColl.Item(varOrders(UBound(varOrders) - 1))
'        If InStr(1, strOrderReport, "null", vbTextCompare) = 0 Then
'          Debug.Print Trim(strKey) & ":  " & strOrderReport
'        End If
        If dblTest1 = dblTest2 Then
          dblTestSlope = 2 ^ 30
          If Not booDoAll Then strOrderReport = strOrderReport & vbCrLf & "  --> TIE for Maximum Cumulative Percentage:"
          Debug.Print Trim(strKey) & "...TIE:  " & strOrderReport
          strSlopeAnalysisReport = ""
          For lngIndex3 = UBound(dblPercents) To 0 Step -1
            If pOrderColl.Item(varOrders(lngIndex3)) = dblTest1 Then
              Set pSlopeData = ReturnSlopeData(pSlopeColl.Item(varOrders(lngIndex3)), _
                    pOrderColl.Item(varOrders(lngIndex3)), CStr(varOrders(lngIndex3)))
              strSlopeSubReport = pSlopeData.Element(0)
              If Not booDoAll Then Debug.Print strSlopeSubReport
              If Not booDoAll Then strOrderReport = strOrderReport & vbCrLf & "      --> " & strSlopeSubReport
              dblSlope = pSlopeData.Element(1)
              If dblSlope < dblTestSlope Then
                dblTestSlope = dblSlope
                strMaxOrder = CStr(varOrders(lngIndex3))
                dblMaxPerc = dblPercents(lngIndex3)
              End If
            End If
          Next lngIndex3
              
        End If
'        If dblTest1 <= 50 Then
'          Debug.Print Trim(strKey) & "...LOW:  " & strOrderReport
'        End If
'        If InStr(1, varOrders(UBound(varOrders)), "null", vbTextCompare) > 0 Then
'          Debug.Print Trim(strKey) & ":  " & strOrderReport
'        End If
      End If
    End If
    If Not booDoAll Then strOrderReport = strOrderReport & vbCrLf & "  --> Will be classified as '" & strMaxOrder & "'" & vbCrLf
    
    If Not booDoAll Then strReport = strReport & strOrderReport & vbCrLf
    
    Set pSubArray = New esriSystem.varArray
    pSubArray.Add strMaxOrder
    pSubArray.Add dblMaxPerc
    pSubArray.Add varOrders
    pSubArray.Add dblPercents
    pSubArray.Add dblSlopes
    pOutColl.Add pSubArray, strKey
    
  Next lngIndex
  
  pSBar.HideProgressBar
  pProg.position = 0
  
  
  Debug.Print "Max Number of Soil Categories = " & CStr(dblMaxIndex + 1)
  Debug.Print "Longest Soil Order Length = " & CStr(lngLongestName)
  
  Dim pField As IField
  Dim pFieldEdit As IFieldEdit
  Dim strFieldName As String
  
  strFieldName = "Primary_Order"
  If pSoilsFClass.FindField(strFieldName) = -1 Then
    Set pField = New Field
    Set pFieldEdit = pField
    With pFieldEdit
      .Name = strFieldName
      .Type = esriFieldTypeString
      .length = lngLongestName + 2
    End With
    pSoilsFClass.AddField pField
  End If
  
  strFieldName = "Primary_Perc"
  If pSoilsFClass.FindField(strFieldName) = -1 Then
    Set pField = New Field
    Set pFieldEdit = pField
    With pFieldEdit
      .Name = strFieldName
      .Type = esriFieldTypeDouble
    End With
    pSoilsFClass.AddField pField
  End If
  
  For lngIndex = 1 To dblMaxIndex + 1
    strFieldName = "Order_" & CStr(lngIndex)
    If pSoilsFClass.FindField(strFieldName) = -1 Then
      Set pField = New Field
      Set pFieldEdit = pField
      With pFieldEdit
        .Name = strFieldName
        .Type = esriFieldTypeString
        .length = lngLongestName + 2
      End With
      pSoilsFClass.AddField pField
    End If
    strFieldName = "Percentage_" & CStr(lngIndex)
    If pSoilsFClass.FindField(strFieldName) = -1 Then
      Set pField = New Field
      Set pFieldEdit = pField
      With pFieldEdit
        .Name = strFieldName
        .Type = esriFieldTypeDouble
      End With
      pSoilsFClass.AddField pField
    End If
    strFieldName = "Avg_Slope_Grad_" & CStr(lngIndex)
    If pSoilsFClass.FindField(strFieldName) = -1 Then
      Set pField = New Field
      Set pFieldEdit = pField
      With pFieldEdit
        .Name = strFieldName
        .Type = esriFieldTypeDouble
      End With
      pSoilsFClass.AddField pField
    End If
  Next lngIndex
  
  Dim lngFieldIndices() As Long
  ReDim lngFieldIndices(dblMaxIndex, 2)
  Dim lngPrimeOrderIndex As Long
  Dim lngPrimePercIndex As Long
  Debug.Print "Checking Indices..."
  
  strFieldName = "Primary_Order"
  lngPrimeOrderIndex = pSoilsFClass.FindField(strFieldName)
  Debug.Print "  --> " & strFieldName & " at Index " & CStr(lngPrimeOrderIndex)
  
  strFieldName = "Primary_Perc"
  lngPrimePercIndex = pSoilsFClass.FindField(strFieldName)
  Debug.Print "  --> " & strFieldName & " at Index " & CStr(lngPrimePercIndex)
  
  For lngIndex = 1 To dblMaxIndex + 1
    strFieldName = "Order_" & CStr(lngIndex)
    lngFieldIndices(lngIndex - 1, 0) = pSoilsFClass.FindField(strFieldName)
    Debug.Print "  --> " & strFieldName & " at Index " & CStr(lngFieldIndices(lngIndex - 1, 0))
    strFieldName = "Percentage_" & CStr(lngIndex)
    lngFieldIndices(lngIndex - 1, 1) = pSoilsFClass.FindField(strFieldName)
    Debug.Print "  --> " & strFieldName & " at Index " & CStr(lngFieldIndices(lngIndex - 1, 1))
    strFieldName = "Avg_Slope_Grad_" & CStr(lngIndex)
    lngFieldIndices(lngIndex - 1, 2) = pSoilsFClass.FindField(strFieldName)
    Debug.Print "  --> " & strFieldName & " at Index " & CStr(lngFieldIndices(lngIndex - 1, 2))
  Next lngIndex
  
  Dim pTableWin As ITableWindow2
  Set pTableWin = New TableWindow
  pTableWin.FindViaLayer MyGeneralOperations.ReturnLayerByName("GSMSoilmu_a_US", pMxDoc.FocusMap)
     
  pSBar.ShowProgressBar "Pass 3:  Writing Data", 0, UBound(strKeys) + 1, 1, True
  pProg.position = 0
  Dim pInsertCur As IFeatureCursor
  Dim pInsertQuery As IQueryFilter
  Set pInsertQuery = New QueryFilter
  
  Dim varOrdersFlip() As Variant
  Dim dblPercentsFlip() As Double
  Dim dblSlopesFlip() As Double
  Dim lngFlipCounter As Long
  
  For lngIndex = 0 To UBound(strKeys)
    If lngIndex Mod 100 = 0 Then DoEvents
    pProg.Step
    strKey = strKeys(lngIndex)
    
    pInsertQuery.WhereClause = strPrefix & "MUKEY" & strSuffix & " = '" & strKey & "'"
    Set pInsertCur = pSoilsFClass.Update(pInsertQuery, False)
    Set pSubArray = pOutColl.Item(strKey)
    strMaxOrder = pSubArray.Element(0)
    dblMaxPerc = pSubArray.Element(1)
    varOrders = pSubArray.Element(2)
    dblPercents = pSubArray.Element(3)
    dblSlopes = pSubArray.Element(4)
    
    ' FLIP ORDER
    ReDim varOrdersFlip(UBound(varOrders))
    ReDim dblPercentsFlip(UBound(varOrders))
    ReDim dblSlopesFlip(UBound(varOrders))
    
    lngFlipCounter = -1
    For lngIndex2 = UBound(varOrders) To 0 Step -1
      lngFlipCounter = lngFlipCounter + 1
      varOrdersFlip(lngFlipCounter) = varOrders(lngIndex2)
      dblPercentsFlip(lngFlipCounter) = dblPercents(lngIndex2)
      dblSlopesFlip(lngFlipCounter) = dblSlopes(lngIndex2)
    Next lngIndex2
    
    Set pFeature = pInsertCur.NextFeature
    Do Until pFeature Is Nothing
      pFeature.Value(lngPrimeOrderIndex) = strMaxOrder
      pFeature.Value(lngPrimePercIndex) = dblMaxPerc
      
      For lngIndex2 = 0 To UBound(varOrders)
        pFeature.Value(lngFieldIndices(lngIndex2, 0)) = CStr(varOrdersFlip(lngIndex2))
        pFeature.Value(lngFieldIndices(lngIndex2, 1)) = dblPercentsFlip(lngIndex2)
        pFeature.Value(lngFieldIndices(lngIndex2, 2)) = dblSlopesFlip(lngIndex2)
      Next lngIndex2
      
      pInsertCur.UpdateFeature pFeature
      Set pFeature = pInsertCur.NextFeature
    Loop
    pInsertCur.Flush
    
  Next lngIndex
  
  If Not pTableWin Is Nothing Then
    pTableWin.Refresh
  End If
  
  pSBar.HideProgressBar
  pProg.position = 0
  
  
  Debug.Print "Done..."
   
'    Print DegToPercent(((PercentToDeg(0.04) * 15) + (PercentToDeg(0.03) * 15) + (PercentToDeg(0.03) * 15)) / 40)

'  Dim pDataObj As New msforms.DataObject
'  If booDoAll Then
'    pDataObj.SetText strReport
'    pDataObj.PutInClipboard
'    Set pDataObj = Nothing
'  End If

  Set pMxDoc = Nothing
  Set pSourceWS = Nothing
  Set pSourceWSFact = Nothing
  Set pSourceTable = Nothing
  Set pSoilsFClass = Nothing
  Set pQuery = Nothing
  Set pSpFilt = Nothing
  Set pFeatureCursor = Nothing
  Set pFeature = Nothing
  Set pUniqueKeys = Nothing
  Set pColl = Nothing
  Set pApp = Nothing
  Set pSBar = Nothing
  Set pProg = Nothing
  Set pCursor = Nothing
  Set pRow = Nothing
  Set pOrderColl = Nothing
  Set pOrderArray = Nothing
  Set pSlopes = Nothing
  Set pSlopeColl = Nothing
  Set pSlopeData = Nothing
  Set pOutColl = Nothing
  Set pSubArray = Nothing
  Set pDataObj = Nothing


  
End Sub

Public Function ReturnSlopeData(pSlopeVals As esriSystem.IDoubleArray, dblCompPercent As Double, _
    strOrder As String) As esriSystem.IVariantArray

  Dim dblVal As Double
  Dim lngIndex As Long
  Dim dblCumulative As Double
  ' AVERAGE IS JUST SUM OF VALUES SINCE I MULTIPLIED THEM BY PERCENTAGES BEFORE ADDING THEM TO LIST
  For lngIndex = 0 To pSlopeVals.Count - 1
    dblVal = pSlopeVals.Element(lngIndex)
    dblCumulative = dblCumulative + dblVal
  Next lngIndex
  dblVal = MyGeometricOperations.DegToPercent(dblCumulative / dblCompPercent)
  
  Set ReturnSlopeData = New esriSystem.varArray
  ReturnSlopeData.Add strOrder & " Average Slope = " & CStr(Format(dblVal, "0.00%"))
  ReturnSlopeData.Add dblVal
  
  
  
End Function

Public Function ReturnJustAvgSlope(pSlopeVals As esriSystem.IDoubleArray, dblCompPercent As Double) As Double

  Dim dblVal As Double
  Dim lngIndex As Long
  Dim dblCumulative As Double
  ' AVERAGE IS JUST SUM OF VALUES SINCE I MULTIPLIED THEM BY PERCENTAGES BEFORE ADDING THEM TO LIST
  For lngIndex = 0 To pSlopeVals.Count - 1
    dblVal = pSlopeVals.Element(lngIndex)
    dblCumulative = dblCumulative + dblVal
  Next lngIndex
  dblVal = MyGeometricOperations.DegToPercent(dblCumulative / dblCompPercent)
  ReturnJustAvgSlope = dblVal
  
End Function

Public Function CheckForNoData(dblValVector() As Double, varNoData() As Variant) As Boolean
  
  Dim lngIndex As Long
  Dim dblVal As Double
  CheckForNoData = False
  For lngIndex = 0 To UBound(dblValVector)
    dblVal = dblValVector(lngIndex)
    If IsOverflow(dblVal) Then
      CheckForNoData = True
      Exit For
    Else
      If dblVal = varNoData(lngIndex) Then
        CheckForNoData = True
        Exit For
      End If
    End If
  Next lngIndex
  
End Function

Public Function IsOverflow(dblVal As Double) As Boolean
  
  On Error GoTo ErrCatch
  
  IsOverflow = False
  Dim booTest As Boolean
  booTest = dblVal = dblVal
  
  Exit Function
ErrCatch:
  IsOverflow = True
End Function

Public Sub CombineAZNM()

  Dim pMxDoc As IMxDocument
  Set pMxDoc = ThisDocument
  
  Dim pAZLayer As IFeatureLayer
  Set pAZLayer = MyGeneralOperations.ReturnLayerByName("AZ_Orig_Project", pMxDoc.FocusMap)
  Dim pAZFClass As IFeatureClass
  Set pAZFClass = pAZLayer.FeatureClass
  
  Dim lngAZNameIndex As Long
  lngAZNameIndex = pAZFClass.FindField("Unit")
  
  Dim pNMLayer As IFeatureLayer
  Set pNMLayer = MyGeneralOperations.ReturnLayerByName("NM_UTM_12", pMxDoc.FocusMap)
  Dim pNMFClass As IFeatureClass
  Set pNMFClass = pNMLayer.FeatureClass
  
  Dim lngNMNameIndex As Long
  lngNMNameIndex = pNMFClass.FindField("Name")
  
  Dim pFeatSel As IFeatureSelection
  Dim pSelSet As ISelectionSet
  Set pFeatSel = pAZLayer
  Set pSelSet = pFeatSel.SelectionSet
  
  Dim pFCursor As IFeatureCursor
  Dim pFeature As IFeature
  Dim pPolygon As IPolygon
  Dim strName As String
  
  Dim pFeatureArray As esriSystem.IArray
  Set pFeatureArray = New esriSystem.Array
  Dim pFieldArray As esriSystem.IVariantArray
  Set pFieldArray = New esriSystem.varArray
  Dim pValArray As esriSystem.IVariantArray
  Set pValArray = New esriSystem.varArray
  Dim pValSubArray As esriSystem.IVariantArray
  
  Dim pField As IField
  Dim pClone As IClone
  Set pClone = pAZFClass.Fields.Field(lngAZNameIndex)
  Set pField = pClone.Clone
  pFieldArray.Add pField
  
  Dim pSpatialQuery As ISpatialFilter
  Set pSpatialQuery = New SpatialFilter
  Dim pStudyArea As IPolygon
  Dim pStudyLayer As IFeatureLayer
  Set pStudyLayer = MyGeneralOperations.ReturnLayerByName("AZ_NM_TNC_Intersect_Clip_UTM", pMxDoc.FocusMap)
  Dim pStudyFClass As IFeatureClass
  Set pStudyFClass = pStudyLayer.FeatureClass
  Set pFCursor = pStudyFClass.Search(Nothing, True)
  Set pFeature = pFCursor.NextFeature
  Dim pCombine As esriSystem.IVariantArray
  Set pCombine = New esriSystem.varArray
  Do Until pFeature Is Nothing
    pCombine.Add pFeature.ShapeCopy
    Set pFeature = pFCursor.NextFeature
  Loop
  Set pStudyArea = MyGeometricOperations.UnionGeometries(pCombine)
  
'  MyGeneralOperations.Graphic_MakeFromGeometry pMxDoc, pStudyArea
  
  Set pSpatialQuery.Geometry = pStudyArea
  pSpatialQuery.SpatialRel = esriSpatialRelIntersects
  
  Set pFCursor = pAZFClass.Search(pSpatialQuery, True)
  Set pFeature = pFCursor.NextFeature
  Do Until pFeature Is Nothing
    
    strName = pFeature.Value(lngAZNameIndex)
    Set pPolygon = pFeature.ShapeCopy
    pFeatureArray.Add pPolygon
    Set pValSubArray = New esriSystem.varArray
    pValSubArray.Add strName
    pValArray.Add pValSubArray
    
    Set pFeature = pFCursor.NextFeature
  Loop
  
  Set pFCursor = pNMFClass.Search(pSpatialQuery, True)
  Set pFeature = pFCursor.NextFeature
  Do Until pFeature Is Nothing
    
    strName = pFeature.Value(lngNMNameIndex)
    Set pPolygon = pFeature.ShapeCopy
    pFeatureArray.Add pPolygon
    Set pValSubArray = New esriSystem.varArray
    pValSubArray.Add strName
    pValArray.Add pValSubArray
    
    Set pFeature = pFCursor.NextFeature
  Loop
  
  Dim pNewFClass As IFeatureClass
  Set pNewFClass = MyGeneralOperations.CreateInMemoryFeatureClass2(pFeatureArray, pValArray, pFieldArray)
  Dim pNewLayer As IFeatureLayer
  Set pNewLayer = New FeatureLayer
  Set pNewLayer.FeatureClass = pNewFClass
  pNewLayer.Name = "AZ_NM_Geology"
  pMxDoc.FocusMap.AddLayer pNewLayer
  pMxDoc.UpdateContents

  Set pMxDoc = Nothing
  Set pAZLayer = Nothing
  Set pAZFClass = Nothing
  Set pNMLayer = Nothing
  Set pNMFClass = Nothing
  Set pFeatSel = Nothing
  Set pSelSet = Nothing
  Set pFCursor = Nothing
  Set pFeature = Nothing
  Set pPolygon = Nothing
  Set pFeatureArray = Nothing
  Set pFieldArray = Nothing
  Set pValArray = Nothing
  Set pValSubArray = Nothing
  Set pField = Nothing
  Set pClone = Nothing
  Set pSpatialQuery = Nothing
  Set pStudyArea = Nothing
  Set pStudyLayer = Nothing
  Set pStudyFClass = Nothing
  Set pCombine = Nothing
  Set pNewFClass = Nothing
  Set pNewLayer = Nothing


End Sub

Public Sub DescribeDatasets()

  Dim pMxDoc As IMxDocument
  Set pMxDoc = ThisDocument
  Dim pWSFact As IWorkspaceFactory
  Set pWSFact = New ArcInfoWorkspaceFactory
  
  Dim pWS As IWorkspace
  Set pWS = pWSFact.OpenFromFile("D:\arcGIS_stuff\consultation\Beier\Ecoregion\Geology\NM", 0)
  
  Dim pDatasetEnum As IEnumDataset
  Dim pFClass As IFeatureClass
  Dim pSpRef As ISpatialReference
  Dim pGeoDataset As IGeoDataset
  Dim pDataset As IDataset
  
  Set pDatasetEnum = pWS.Datasets(esriDTAny)
  pDatasetEnum.Reset
  
  Debug.Print
  Debug.Print "----------------------------"
  
  Dim lngIndex As Long
  lngIndex = 0
  Dim strType As String
  Dim strShapeType() As String
  Dim lngIndex2 As Long
  
  Set pDataset = pDatasetEnum.Next
  Dim pFeatureClassContainer As IFeatureClassContainer
  Dim pDataset2 As IDataset
  Do Until pDataset Is Nothing
    lngIndex = lngIndex + 1
    strType = MyGeneralOperations.ReturnDatasetTypeName(pDataset.Type)
    Debug.Print CStr(lngIndex) & "] " & pDataset.BrowseName
    Debug.Print "  --> Dataset Type = " & strType
    
    If TypeOf pDataset Is IGeoDataset Then
      Set pGeoDataset = pDataset
      Debug.Print "  --> Projection = " & pGeoDataset.SpatialReference.Name
      If TypeOf pDataset Is IFeatureDataset Then
        Set pFeatureClassContainer = pDataset
        For lngIndex2 = 0 To pFeatureClassContainer.ClassCount - 1
          Set pFClass = pFeatureClassContainer.Class(lngIndex2)
          strShapeType = MyGeneralOperations.ReturnShapeTypeNameFromObject(pFClass)
          Set pDataset2 = pFClass
          Debug.Print "    --> Contains " & pDataset2.BrowseName & "  [" & strShapeType(0) & " " & _
                MyGeneralOperations.ReturnDatasetTypeName(pDataset2.Type) & "]"
        Next lngIndex2
      Else
        Set pFClass = pDataset
        strShapeType = MyGeneralOperations.ReturnShapeTypeNameFromObject(pFClass)
        Debug.Print "    --> " & strShapeType(0) & " " & _
              MyGeneralOperations.ReturnDatasetTypeName(pDataset.Type)
      End If
'      Debug.Print "  --> Is Feature Class = " & CStr(TypeOf pDataset Is IFeatureClass)
'      Debug.Print "  --> Is Feature Dataset = " & CStr(TypeOf pDataset Is IFeatureDataset)
    End If
    Set pDataset = pDatasetEnum.Next
  Loop
  

  Set pMxDoc = Nothing
  Set pWSFact = Nothing
  Set pWS = Nothing
  Set pDatasetEnum = Nothing
  Set pFClass = Nothing
  Set pSpRef = Nothing
  Set pGeoDataset = Nothing
  Set pDataset = Nothing
  Set pFeatureClassContainer = Nothing
  Set pDataset2 = Nothing


End Sub

Public Sub SplitAOI()

  Dim pMxDoc As IMxDocument
  Set pMxDoc = ThisDocument
  
  Dim pGraphicSymbol As ISimpleFillSymbol
  Set pGraphicSymbol = New SimpleFillSymbol
  Dim pBlue As IRgbColor
  Set pBlue = MyGeneralOperations.MakeColorRGB(0, 0, 200)
  Dim pLine As ISimpleLineSymbol
  Set pLine = New SimpleLineSymbol
  pLine.Color = pBlue
  pLine.Width = 2
  pGraphicSymbol.Outline = pLine
  pGraphicSymbol.Style = esriSFSHollow
  
  MyGeneralOperations.DeleteGraphicsByName pMxDoc, "delete_me"
  
  Dim pLayer As ILayer
  Dim pRLayer As IRasterLayer
  Dim pRaster As IRaster2
  Dim pRastDataset As IRasterDataset
  Dim pGeoDataset As IGeoDataset
  Set pRLayer = New RasterLayer
  Set pRLayer = MyGeneralOperations.ReturnLayerByName("Elev_North_UTM", pMxDoc.FocusMap)
  Set pRaster = pRLayer.Raster
  Set pRastDataset = pRaster.RasterDataset
  Set pGeoDataset = pRastDataset
  
  Dim pPolygon As IPolygon
  Dim pEnv As IEnvelope
  Set pEnv = pGeoDataset.Extent
  Set pPolygon = MyGeometricOperations.EnvelopeToPolygon(pEnv)
'  MyGeneralOperations.Graphic_MakeFromGeometry pMxDoc, pEnv, "delete_me", pGraphicSymbol
  
  Dim pSpRef As ISpatialReference
  Set pSpRef = pGeoDataset.SpatialReference
  
  Dim dblMinX As Double
  Dim dblMinY As Double
  Dim dblXExtent As Double
  Dim dblYExtent As Double
  
  dblXExtent = pEnv.Width / 6
  dblYExtent = pEnv.Height
  
  dblMinX = pEnv.XMin
  dblMinY = pEnv.YMin
  
  Dim pTopoOp As ITopologicalOperator
  Set pTopoOp = pPolygon
  
  Dim pSubEnv As IEnvelope
  Dim pSubPoly As IPolygon
  
  Dim pArray As esriSystem.IArray
  Set pArray = New esriSystem.Array
  Dim pArray2 As esriSystem.IArray
  Set pArray2 = New esriSystem.Array
  
  Dim dblIndex As Double
  Dim dblIndex2 As Double
  
  For dblIndex = 0 To 5
    For dblIndex2 = 0 To 0
      Set pSubEnv = New Envelope
      Set pSubEnv.SpatialReference = pSpRef
      pSubEnv.PutCoords pEnv.XMin + (dblIndex * dblXExtent), pEnv.YMin + (dblIndex2 * dblYExtent), _
              pEnv.XMin + ((dblIndex + 1) * dblXExtent), pEnv.YMin + ((dblIndex2 + 1) * dblYExtent)
              
      pSubEnv.Expand 60, 60, False
      Set pSubPoly = MyGeometricOperations.EnvelopeToPolygon(pSubEnv)
      Set pSubPoly = pTopoOp.Intersect(pSubPoly, pSubPoly.Dimension)
      pArray.Add pSubPoly
      
      pSubEnv.Expand 5940, 5940, False
      Set pSubPoly = MyGeometricOperations.EnvelopeToPolygon(pSubEnv)
      Set pSubPoly = pTopoOp.Intersect(pSubPoly, pSubPoly.Dimension)
      pArray2.Add pSubPoly
      
'      MyGeneralOperations.Graphic_MakeFromGeometry pMxDoc, pSubPoly, "delete_me", pGraphicSymbol
    Next dblIndex2
  Next dblIndex
  
  Dim pNewLayer As IFeatureLayer
  Dim pNewFClass As IFeatureClass
  
'  Set pNewFClass = MyGeneralOperations.CreateInMemoryFeatureClass2(pArray)
'  Set pNewLayer = New FeatureLayer
'  Set pNewLayer.FeatureClass = pNewFClass
'  pNewLayer.Name = "Boundaries"
'  pMxDoc.FocusMap.AddLayer pNewLayer
'
'  Set pNewFClass = MyGeneralOperations.CreateInMemoryFeatureClass2(pArray2)
'  Set pNewLayer = New FeatureLayer
'  Set pNewLayer.FeatureClass = pNewFClass
'  pNewLayer.Name = "Clip_Polygons"
'  pMxDoc.FocusMap.AddLayer pNewLayer
  
  
  
  Set pRLayer = New RasterLayer
  Set pRLayer = MyGeneralOperations.ReturnLayerByName("Elev_North_UTM", pMxDoc.FocusMap)
  Set pRaster = pRLayer.Raster
  Set pRastDataset = pRaster.RasterDataset
  
  Dim pAnEnv As IRasterAnalysisEnvironment
  Dim pExtractOp As IExtractionOp
  Dim pSaveAs As ISaveAs
  
  Dim pWSFact As IWorkspaceFactory
  Set pWSFact = New FileGDBWorkspaceFactory
  Dim pWS As IRasterWorkspaceEx
  Set pWS = pWSFact.OpenFromFile("D:\arcGIS_stuff\consultation\Ants_Gary_Beverly\Data.gdb", 0)
  
  Dim pNewRaster As IRaster2
  Dim pNewDataset As IRasterDataset
  
  Dim pNewRLayer As IRasterLayer
  
  Dim pRastBandColl As IRasterBandCollection
  Dim pRastBand As IRasterBand
  
  Debug.Print
  Debug.Print "---------------------------------"
  
  Dim lngIndex As Long
  
  ' POLYGONS WITH 2-CELL BUFFERS
  Dim pSubArray As esriSystem.IArray
  For lngIndex = 0 To pArray.Count - 1
    Set pSubArray = New esriSystem.Array
    pSubArray.Add pArray.Element(lngIndex)

    Set pNewFClass = MyGeneralOperations.CreateInMemoryFeatureClass2(pSubArray)
    Set pNewLayer = New FeatureLayer
    Set pNewLayer.FeatureClass = pNewFClass
    pNewLayer.Name = "Boundary_Polygon_North_" & CStr(lngIndex)
    pMxDoc.FocusMap.AddLayer pNewLayer
  Next lngIndex
  
''   POLYGONS WITH 6KM BUFFERS
'  For lngIndex = 0 To pArray2.Count - 1
'    Set pSubArray = New esriSystem.Array
'    pSubArray.Add pArray2.Element(lngIndex)
'
'    Set pNewFClass = MyGeneralOperations.CreateInMemoryFeatureClass2(pSubArray)
'    Set pNewLayer = New FeatureLayer
'    Set pNewLayer.FeatureClass = pNewFClass
'    pNewLayer.Name = "Clip_Polygon_" & CStr(lngIndex)
'    pMxDoc.FocusMap.AddLayer pNewLayer
'  Next lngIndex
  
'  For lngIndex = 0 To pArray2.Count - 1
'    Debug.Print "Working on subset " & CStr(lngIndex) & " of " & CStr(pArray2.Count - 1) & "..."
'    Set pSubPoly = pArray2.Element(lngIndex)
'    Set pSubEnv = pSubPoly.Envelope
'
'    Set pExtractOp = New RasterExtractionOp
'    Set pAnEnv = pExtractOp
'    pAnEnv.SetCellSize esriRasterEnvValue, pRastDataset
'    pAnEnv.SetExtent esriRasterEnvValue, pSubEnv, pRastDataset
'    Set pNewRaster = pExtractOp.Rectangle(pRastDataset, pSubEnv, True)
'    Set pNewDataset = pNewRaster.RasterDataset
'
'    pWS.SaveAsRasterDataset "DEM_East_" & CStr(lngIndex), pNewRaster, Nothing, "", Nothing, Nothing
'
''    Set pSaveAs = pNewRaster
''    Set pNewDataset = pSaveAs.SaveAs("DEM_" & CStr(lngIndex), pWS, "GDB")
'
'    Set pExtractOp = Nothing
'    Set pAnEnv = Nothing
'    Set pNewRaster = Nothing
'    Set pSaveAs = Nothing
'    Set pNewDataset = Nothing
'
'    Set pNewDataset = pWS.OpenRasterDataset("DEM_East_" & CStr(lngIndex))
'
'    Debug.Print "  --> Calculating Statistics..."
'    Set pRastBandColl = pNewDataset
'    Set pRastBand = pRastBandColl.Item(0)
'    pRastBand.ComputeStatsAndHist
'
'    Set pNewRLayer = New RasterLayer
'    pNewRLayer.CreateFromDataset pNewDataset
'    pNewRLayer.Name = "Subset_E_" & CStr(lngIndex)
'    pMxDoc.FocusMap.AddLayer pNewRLayer
'
'
'  Next lngIndex


  Set pMxDoc = Nothing
  Set pGraphicSymbol = Nothing
  Set pBlue = Nothing
  Set pLine = Nothing
  Set pLayer = Nothing
  Set pGeoDataset = Nothing
  Set pPolygon = Nothing
  Set pEnv = Nothing
  Set pSpRef = Nothing
  Set pTopoOp = Nothing
  Set pSubEnv = Nothing
  Set pSubPoly = Nothing
  Set pArray = Nothing
  Set pArray2 = Nothing
  Set pNewLayer = Nothing
  Set pNewFClass = Nothing
  Set pRLayer = Nothing
  Set pRaster = Nothing
  Set pRastDataset = Nothing
  Set pAnEnv = Nothing
  Set pExtractOp = Nothing
  Set pSaveAs = Nothing
'  Set pWSFact = Nothing
'  Set pWS = Nothing
  Set pNewRaster = Nothing
  Set pNewDataset = Nothing
  Set pNewRLayer = Nothing


End Sub

Public Sub MakeAOI()

  Dim pMxDoc As IMxDocument
  Set pMxDoc = ThisDocument
  
  Dim pLayer As IFeatureLayer
  Set pLayer = MyGeneralOperations.ReturnLayerByName("East_Reservation_AOI", pMxDoc.FocusMap)
  Dim pFClass As IFeatureClass
  Set pFClass = pLayer.FeatureClass
  
  Dim pFeature As IFeature
  Dim pFCursor As IFeatureCursor
  Set pFCursor = pFClass.Search(Nothing, True)
  Set pFeature = pFCursor.NextFeature
  
  Dim pPolygon As IPolygon
  Set pPolygon = pFeature.ShapeCopy
  
  Dim pEnv As IEnvelope
  Set pEnv = pPolygon.Envelope
  pEnv.Expand 1.05, 1.05, True
  
  Dim pNewPoly As IPolygon
  Set pNewPoly = MyGeometricOperations.EnvelopeToPolygon(pEnv)
  
  Dim pArray As esriSystem.IArray
  Set pArray = New esriSystem.Array
  pArray.Add pNewPoly
  Dim pNewLayer As IFeatureLayer
  Dim pNewFClass As IFeatureClass
  Set pNewFClass = MyGeneralOperations.CreateInMemoryFeatureClass2(pArray)
  Set pNewLayer = New FeatureLayer
  Set pNewLayer.FeatureClass = pNewFClass
  pNewLayer.Name = "Envelope"
  
  pMxDoc.FocusMap.AddLayer pNewLayer
  
  Set pMxDoc = Nothing
  Set pLayer = Nothing
  Set pFClass = Nothing
  Set pFeature = Nothing
  Set pFCursor = Nothing
  Set pPolygon = Nothing
  Set pEnv = Nothing
  Set pNewPoly = Nothing
  Set pArray = Nothing
  Set pNewLayer = Nothing
  Set pNewFClass = Nothing

End Sub

Public Sub Text()

Dim strBaseString As String
  strBaseString = strBaseString & "esriDTAny 1 Any Dataset." & vbNewLine
  strBaseString = strBaseString & "esriDTContainer 2 Any Container Dataset." & vbNewLine
  strBaseString = strBaseString & "esriDTGeo 3 Any Geo Dataset." & vbNewLine
  strBaseString = strBaseString & "esriDTFeatureDataset 4 Feature Dataset." & vbNewLine
  strBaseString = strBaseString & "esriDTFeatureClass 5 Feature Class." & vbNewLine
  strBaseString = strBaseString & "esriDTPlanarGraph 6 Planar Graph." & vbNewLine
  strBaseString = strBaseString & "esriDTGeometricNetwork 7 Geometric Network." & vbNewLine
  strBaseString = strBaseString & "esriDTTopology 8 Topology." & vbNewLine
  strBaseString = strBaseString & "esriDTText 9 Text Dataset." & vbNewLine
  strBaseString = strBaseString & "esriDTTable 10 Table Dataset." & vbNewLine
  strBaseString = strBaseString & "esriDTRelationshipClass 11 Relationship Class." & vbNewLine
  strBaseString = strBaseString & "esriDTRasterDataset 12 Raster Dataset." & vbNewLine
  strBaseString = strBaseString & "esriDTRasterBand 13 Raster Band." & vbNewLine
  strBaseString = strBaseString & "esriDTTin 14 Tin Dataset." & vbNewLine
  strBaseString = strBaseString & "esriDTCadDrawing 15 CadDrawing Dataset." & vbNewLine
  strBaseString = strBaseString & "esriDTRasterCatalog 16 Raster Catalog." & vbNewLine
  strBaseString = strBaseString & "esriDTToolbox 17 Toolbox." & vbNewLine
  strBaseString = strBaseString & "esriDTTool 18 Tool." & vbNewLine
  strBaseString = strBaseString & "esriDTNetworkDataset 19 Network Dataset." & vbNewLine
  strBaseString = strBaseString & "esriDTTerrain 20 Terrain dataset." & vbNewLine
  strBaseString = strBaseString & "esriDTRepresentationClass 21 Feature Class Representation." & vbNewLine
  strBaseString = strBaseString & "esriDTCadastralFabric 22 Cadastral Fabric." & vbNewLine
  strBaseString = strBaseString & "esriDTSchematicDataset 23 Schematic Dataset." & vbNewLine
  strBaseString = strBaseString & "esriDTLocator 24 Address Locator." & vbNewLine
  strBaseString = strBaseString & "esriDTMap 26 Map." & vbNewLine
  strBaseString = strBaseString & "esriDTLayer 27 Layer." & vbNewLine
  strBaseString = strBaseString & "esriDTStyle 28 Style." & vbNewLine
  strBaseString = strBaseString & "esriDTMosaicDataset 29 Mosaic Dataset." & vbNewLine

  Dim strSplit() As String
  strSplit = Split(strBaseString, vbNewLine)
  Dim lngIndex As Long
  Dim strLine As String
  Dim strSplitLine() As String
  Dim strNumber As String
  Dim strName As String
  Dim strReport As String
  strReport = "  Select Case lngType" & vbCrLf
  Dim lngIndex2 As Long
  
  For lngIndex = 0 To UBound(strSplit)
    strLine = strSplit(lngIndex)
    If Not Trim(strLine) = "" Then
      strLine = Left(strLine, Len(strLine) - 1)
      strSplitLine = Split(strLine, " ")
      strNumber = strSplitLine(1)
      strName = ""
      For lngIndex2 = 2 To UBound(strSplitLine)
        strName = strName & strSplitLine(lngIndex2) & " "
      Next lngIndex2
      strName = Left(strName, Len(strName) - 1)
      
      strReport = strReport & "    case " & strNumber & vbCrLf & _
                              "      returndatasettypename = """ & strName & """" & vbCrLf
    End If
  Next lngIndex
  
  
  strReport = strReport & "    Case Else" & vbCrLf & _
                          "      returndatasettypename = ""Unknown Type [" & strNumber & "]""" & vbCrLf & _
                          "  End select"
  
  Debug.Print strReport
  
  Dim pDataObj As New MSForms.DataObject
  pDataObj.SetText strReport
  pDataObj.PutInClipboard
  Set pDataObj = Nothing

End Sub
