# Supplementary material for: Spatial datasets to define operational boundaries within four marine basins delineated by distance from shore, depth, EEZ and protected status, accompanied by maps and statistical summary tables
Source: Data Brief. 2018 Nov 28;21:2638–42. doi: 10.1016/j.dib.2018.11.118 (PMC6290244; doi:10.1016/j.dib.2018.11.118)
Supplement: Supplementary file 2 — Supplementary material [file mmc2.zip › Operational_Boundaries_Data/VBA_Modules/GridFunctions.bas]

Attribute VB_Name = "GridFunctions"
' GridFunctions:
' Jenness Enterprises
' http://www.jennessent.com
' jeffj@jennessent.com
'--------------------------------------
' AddFieldToVAT - GIVEN A RASTER, FIELDNAME, FIELD TYPE AND FIELD LENGTH, ADDS THE FIELD TO THE VAT.  IF NOT POSSIBLE
'                 (MAYBE USING FLOATING POINT GRID) THEN RETURNS NOTHING. OTHERWISE RETURNS TABLE.
' BuildRadiusMask - GIVEN A RADIUS AND A CELL SIZE, RETURNS A 2-DIMENSIONAL BOOLEAN ARRAY INDICATING WHETHER EACH CELL
'                   IN SQUARE NEIGHBORHOOD IS WITHIN THE SPECIFIED RADIUS.
' CalcGridLine - GIVEN pStartPolygon, pEndPolygon, pCorPolygon (FOR BOUNDARY REGION),
'                  pCorRaster As IRaster (FOR COST-DISTANCE), pEnv (IRasterAnalysisEnvironment),
'                  AND OPTIONAL ShouldClean, RETURNS AN IPolyline REPRESENTING LINE FROM START POLYGON TO END POLYGON
' CellValue - GIVEN A POINT AND RASTER, RETURNS CELL VALUE AS VARIANT.  MIGHT NEED TO MODIFY LATER FOR VERY LARGE GRIDS!
' CellValues - GIVEN A POINT COLLECTION AND RASTER, RETURNS CELL VALUES AS VARIANT ARRAY.  MIGHT NEED TO MODIFY LATER FOR VERY LARGE GRIDS!
' CellValues2 - GIVEN A POINT COLLECTION AND RASTER, RETURNS CELL VALUES AS VARIANT ARRAY.
'          BREAKS UP GRIDS INTO SINGLE-CELL PIXEL BLOCKS RATHER THAN LOADING ENTIRE GRID AT ONCE.
'          FASTER FOR LARGE GRIDS OR SMALL POINT COUNTS
' CellValues4 - GIVEN A 2D BOOLEAN ARRAY AND RASTER, RETURNS CELL VALUES AS VARIANT ARRAY.
'          USES THE 2D BOOLEAN ARRAY, PLUS UPPER LEFT CORNER PIXEL COORDINATES, TO EXTRACT PIXEL BLOCK DIRECTLY
' CellValues4CellInterp - GIVEN A POINT COLLECTION AND RASTER, RETURNS CELL VALUES INTERPOLATED FROM NEAREST 4 CELLS AS VARIANT ARRAY.
'                         MODIFIED TO SUPPORT LARGE GRIDS
' ClipRasterToPolygon - GIVEN pRaster As IRaster, pPolygon As IPolygon, SaveInside As Boolean,
'                  OPTIONAL pClipEnvelope, OPTIONAL CellSize, OPTIONAL pEnv (IRasterAnalysisEnvironment), RETURNS IRaster
' CompareSpatialReferences - GIVEN TWO SPATIAL REFERENCES, RETURNS BOOLEAN
' ConvertVarArrayToArrayOfValues - GIVEN AN ARRAY OF CELLS SUCH AS PRODUCED BY CellValues4, RETURNS A 1-DIMENSIONAL ARRAY
'                  CONTAINING ONLY NON-NULL AND NON-NODATA VALUES.  THIS CAN BE USED FOR STATISTICAL ANALYSIS.
' DrawRectanglesAroundCellsInView - MAKES IN-MEMORY FEATURE CLASSES OF CELL BOUNDARIES IN VIEW, AND OF POINT CELL CENTERPOINTS, ALONG WITH CELL VALUES
' DistributePointsAlongShape - GIVEN ICurve AND SEPARATION DISTANCE, RETURNS A MULTIPOINT OF POINTS ALONG THAT SHAPE
' EllipticArcToPolygon - GIVEN AN ISegmentCollection AND NumVertices, RETURNS Polygon4 BASED ON CONVEX HULL AROUND VERTICES
' EllipticArcToPolygon2 - GIVEN AN ISegmentCollection AND NumVertices, RETURNS IMultipoint
' IsCellNaN - GIVEN A VARIANT, RETURNS A BOOLEAN INDICATING WHETHER A NUMBER IS A "NOT-A-NUMBER" VALUE
' OpenRasterWorkspace - GIVEN sPath, RETURNS A RASTER WORKSPACE
' ReturnCellCount - GIVEN A RASTER, RETURNS COUNT OF NON-NULL CELLS
' ReturnCellSize - GIVEN A RASTER, RETURNS CELL SIZE BASED ON Y-DIMENSION
' ReturnPointsDistributedInPolygon - GIVEN POLYGON AND RASTER, RETURNS POINTS REPRESENTING CELL CENTERS THAT LIE INSIDE POLYGON
' ReturnBooleanArrayCellsInPolygon - GIVEN POLYGON AND RASTER, RETURNS 2-DIMENSIONAL BOOLEAN ARRAY STATING WHETHER CELLS ARE INSIDE POLYGON
'              THIS FUNCTION CAN BE USED DIRECTLY WITH CellValues4
' ReturnPixelHeight - GIVEN A RASTER, RETURNS PIXEL HEIGHT (Y-DIMENSION)
' ReturnPixelWidth - GIVEN A RASTER, RETURNS PIXEL WIDTH (X-DIMENSION)
' ReturnPointsByCellSize - GIVEN A RASTER AND LINE, RETURNS IPointCollection WITH POINTS DISTRIBUTED APPROXIMATELY EQUAL TO
'                  CELL SIZE
' SetSpatialAnalysisSettings - GIVEN TargetEnv AND SourceEnv, ASSIGNS PROPERTIES OF SourceEnv TO TargetEnv
' SaveRasterAs -  GIVEN A RASTER BAND COLLECTION, FOLDER PATH, RASTER FILENAME, AND RASTER TYPE, SAVES RASTER AS PERMANENT FILE
' TrimExtraneousEdges - CALLED BY ReturnBooleanArrayCellsInPolygon, WHICH CAN RETURN AN ARRAY WITH ALL FALSE VALUES ON ONE OR MORE EDGES

Public Enum enumRasterType
   enum_Grid_Type
   enum_Imagine_Type
   enum_TIFF_Type
   enum_JPEG_Type
   enum_JP2000_Type
   enum_BMP_Type
   enum_PNG_Type
   enum_GIF_Type
   enum_PCI_Raster_Type
   enum_X11_Pixmap_Type
   enum_PCRaster_Type
   enum_Memory_Raster_Type
   enum_HDF4_Type
   enum_BIL_Type
   enum_BIP_Type
   enum_BSQ_Type
   enum_IDRISI_Type
   enum_Geodatabase_Type
End Enum

Option Explicit

Public Function OpenRasterWorkspace(sPath As String) As IRasterWorkspace

  Dim pWKSF As IWorkspaceFactory
  Set pWKSF = New RasterWorkspaceFactory

  Dim pRasterWS As IRasterWorkspace
  Set pRasterWS = pWKSF.OpenFromFile(sPath, 0)
  Set OpenRasterWorkspace = pRasterWS

  Set pWKSF = Nothing
  Set pRasterWS = Nothing

End Function
Public Sub SaveRasterAs(pRasterBandCol As IRasterBandCollection, strPath As String, strName As String, aRasterType As enumRasterType)

'  MsgBox "GridFunctions - Before: " & strPath
'  strPath = Linkages.aml_func_mod.BasicTrimAvenue(strPath, "", "/\")
'  MsgBox "GridFunctions - After: " & strPath
  
  Dim pSaveAs As IRasterBandCollection
  Set pSaveAs = pRasterBandCol
  Dim pRasterWS As IRasterWorkspace
  Set pRasterWS = OpenRasterWorkspace(strPath)
  If aRasterType = enum_Grid_Type Then
    pSaveAs.SaveAs strName, pRasterWS, "GRID"
  ElseIf aRasterType = enum_Imagine_Type Then
    pSaveAs.SaveAs strName, pRasterWS, "IMAGINE Image"
  ElseIf aRasterType = enum_TIFF_Type Then
    pSaveAs.SaveAs strName, pRasterWS, "TIFF"
  ElseIf aRasterType = enum_JPEG_Type Then
    pSaveAs.SaveAs strName, pRasterWS, "JPG"
  ElseIf aRasterType = enum_JP2000_Type Then
    pSaveAs.SaveAs strName, pRasterWS, "JP2"
  ElseIf aRasterType = enum_BMP_Type Then
    pSaveAs.SaveAs strName, pRasterWS, "BMP"
  ElseIf aRasterType = enum_PNG_Type Then
    pSaveAs.SaveAs strName, pRasterWS, "PNG"
  ElseIf aRasterType = enum_GIF_Type Then
    pSaveAs.SaveAs strName, pRasterWS, "GIF"
  ElseIf aRasterType = enum_PCI_Raster_Type Then
    pSaveAs.SaveAs strName, pRasterWS, "PIX"
  ElseIf aRasterType = enum_X11_Pixmap_Type Then
    pSaveAs.SaveAs strName, pRasterWS, "XPM"
  ElseIf aRasterType = enum_PCRaster_Type Then
    pSaveAs.SaveAs strName, pRasterWS, "MAP"
  ElseIf aRasterType = enum_Memory_Raster_Type Then
    pSaveAs.SaveAs strName, pRasterWS, "MEM"
  ElseIf aRasterType = enum_HDF4_Type Then
    pSaveAs.SaveAs strName, pRasterWS, "HDF4"
  ElseIf aRasterType = enum_BIL_Type Then
    pSaveAs.SaveAs strName, pRasterWS, "BIL"
  ElseIf aRasterType = enum_BIP_Type Then
    pSaveAs.SaveAs strName, pRasterWS, "BIP"
  ElseIf aRasterType = enum_BSQ_Type Then
    pSaveAs.SaveAs strName, pRasterWS, "BSQ"
  ElseIf aRasterType = enum_IDRISI_Type Then
    pSaveAs.SaveAs strName, pRasterWS, "GDB"
  ElseIf aRasterType = enum_Geodatabase_Type Then
    pSaveAs.SaveAs strName, pRasterWS, "GDB"
  End If
  
  Set pSaveAs = Nothing
  Set pRasterWS = Nothing

End Sub
Public Function ReturnCellSize(pRaster As IRaster) As Double
  On Error GoTo erh
  Dim pRasLayer As IRasterLayer
  Set pRasLayer = New RasterLayer
  pRasLayer.CreateFromRaster pRaster
  
  Dim pRasterProps As IRasterProps
  Set pRasterProps = pRaster
  
  Dim lngNumRows As Long
  lngNumRows = pRasLayer.RowCount
  
  Dim pEnvelope As IEnvelope
  Set pEnvelope = pRasterProps.Extent
  
  ReturnCellSize = pEnvelope.Height / lngNumRows
   
'  Debug.Print "By Rows = " & ReturnCellSize & ",   By Columns = " & pEnvelope.Width / pRasLayer.ColumnCount

  Set pRasLayer = Nothing
  Set pRasterProps = Nothing
  Set pEnvelope = Nothing
  
  Exit Function
erh:
    MsgBox "Failed in ReturnCellSize: " & err.Description

End Function
Public Function ReturnPixelHeight(pRaster As IRaster) As Double
'  On Error GzoTo erh
  Dim pRasLayer As IRasterLayer
  Set pRasLayer = New RasterLayer
  pRasLayer.CreateFromRaster pRaster
  
  Dim pRasterProps As IRasterProps
  Set pRasterProps = pRaster
  
  Dim lngNumRows As Long
  lngNumRows = pRasLayer.RowCount
  
  Dim pEnvelope As IEnvelope
  Set pEnvelope = pRasterProps.Extent
  
  ReturnPixelHeight = pEnvelope.Height / lngNumRows
   
'  Debug.Print "By Rows = " & ReturnCellSize & ",   By Columns = " & pEnvelope.Width / pRasLayer.ColumnCount
  
  Set pRasLayer = Nothing
  Set pRasterProps = Nothing
  Set pEnvelope = Nothing

  Exit Function
'erh:
'  HandleError True, "ReturnPixelHeight " & c_sModuleFileName & " " & GetErrorLineNumberString(Erl), err.Number, err.Source, err.Description, 4


End Function

Public Function ReturnCellCount(pRaster As IRaster) As Long

End Function

Public Function CalcContinuousGridStats(pRaster As IRaster, pRasterStats As IRasterStatistics, _
      lngNumBins As Long) As esriSystem.IVariantArray
  
  Dim pRasterAnalysisProps As IRasterAnalysisProps
  Dim pRasterProps As IRasterProps
  Set pRasterAnalysisProps = pRaster
  Set pRasterProps = pRaster
  
  Dim dblMaximum As Double
  Dim dblMinimum As Double
  Dim dblMean As Double
  Dim dblMedian As Double
  Dim dblMode As Double
  Dim dblStDev As Double
  
  

  Set pRasterAnalysisProps = Nothing
  Set pRasterProps = Nothing

End Function

Public Function ReturnPixelWidth(pRaster As IRaster) As Double
'  On Error GoTo erh
  Dim pRasLayer As IRasterLayer
  Set pRasLayer = New RasterLayer
  pRasLayer.CreateFromRaster pRaster
  
  Dim pRasterProps As IRasterProps
  Set pRasterProps = pRaster
  
  Dim lngNumCols As Long
  lngNumCols = pRasLayer.ColumnCount
  
  Dim pEnvelope As IEnvelope
  Set pEnvelope = pRasterProps.Extent
  
  ReturnPixelWidth = pEnvelope.Width / lngNumCols
   
'  Debug.Print "By Rows = " & ReturnCellSize & ",   By Columns = " & pEnvelope.Width / pRasLayer.ColumnCount
  
  Set pRasLayer = Nothing
  Set pRasterProps = Nothing
  Set pEnvelope = Nothing
  
  Exit Function
'erh:
'  HandleError True, "ReturnPixelWidth " & c_sModuleFileName & " " & GetErrorLineNumberString(Erl), err.Number, err.Source, err.Description, 4

End Function

Public Function ReturnPointsByCellSize(pRaster As IRaster, ByVal pLine As IGeometry) As IPointCollection
  On Error GoTo erh
  
  Dim pCurve As ICurve
  Dim dblLength As Double
  
  If TypeOf pLine Is ICurve Then
    Set pCurve = pLine
    dblLength = pCurve.length
  Else
    MsgBox "Invalid geometry type!  Must implement 'ICurve'..."
    Set ReturnPointsByCellSize = Nothing
    Exit Function
  End If
  Dim pPointCollection As IPointCollection
  
  ' CHECK SPATIAL REFERENCES; MIGHT NEED TO PROJECT POLYLINE
  Dim pSrcSpRef As ISpatialReference
  Dim pRasProps As IRasterProps
  Set pRasProps = pRaster
  Set pSrcSpRef = pRasProps.SpatialReference
  
  Dim pTrgSpRef As ISpatialReference
  Set pTrgSpRef = pLine.SpatialReference
  
  If Not GridFunctions.CompareSpatialReferences(pSrcSpRef, pTrgSpRef) Then
    pLine.Project pSrcSpRef
  End If
  
  ' GET GRID CELL SIZE
  Dim dblCellSize As Double
  dblCellSize = GridFunctions.ReturnCellSize(pRaster)
  Dim NumPoints As Long
  NumPoints = Int(dblLength / dblCellSize) + 1
  
  Dim pMpt As IMultipoint
  Dim pSegCol As ISegmentCollection
  Set pSegCol = pLine
  Set pMpt = GridFunctions.EllipticArcToPolygon2(pSegCol, NumPoints)
  Set pPointCollection = pMpt
  
  Set ReturnPointsByCellSize = pPointCollection
    
  Exit Function
  
  
  Set pCurve = Nothing
  Set pPointCollection = Nothing
  Set pSrcSpRef = Nothing
  Set pRasProps = Nothing
  Set pTrgSpRef = Nothing
  Set pMpt = Nothing
  Set pSegCol = Nothing
  
erh:
  If (Erl <> 0) Then
    MsgBox "Failed in ReturnPointsByCellSize: " & err.Description & vbCrLf & "Error at line " & CStr(Erl)
  Else
    MsgBox "Failed in ReturnPointsByCellSize: " & err.Description & vbCrLf & "No Line Number Available..."
  End If

End Function
Public Function CompareSpatialReferences(ByVal pSourceSR As ISpatialReference, ByVal pTargetSR As ISpatialReference) As Boolean
  
  On Error GoTo erh
  
  If pSourceSR Is Nothing And pTargetSR Is Nothing Then
    CompareSpatialReferences = True
    Exit Function
  ElseIf pSourceSR Is Nothing Or pTargetSR Is Nothing Then
    CompareSpatialReferences = False
    Exit Function
  End If
  
  Dim pSourceClone As IClone
  Dim pTargetClone As IClone
  Dim bSREqual As Boolean
  
  Set pSourceClone = pSourceSR
  Set pTargetClone = pTargetSR
  
  'Compare the coordinate system component of the spatial reference
  bSREqual = pSourceClone.IsEqual(pTargetClone)
  
  'If the comparison failed, return false and exit
  If Not bSREqual Then
    CompareSpatialReferences = False
    Exit Function
  End If
  
  'We can also compare the XY precision to ensure the spatial references are equal
  Dim pSourceSR2 As ISpatialReference2
  Dim bXYIsEqual As Boolean
  
  Set pSourceSR2 = pSourceSR
  bXYIsEqual = pSourceSR2.IsXYPrecisionEqual(pTargetSR)
  
  'If the comparison failed, return false and exit
  If Not bXYIsEqual Then
    CompareSpatialReferences = False
    Exit Function
  End If
  
  CompareSpatialReferences = True
  
  
  Set pSourceClone = Nothing
  Set pTargetClone = Nothing
  Set pSourceSR2 = Nothing
  
  Exit Function
erh:
    MsgBox "Failed in CompareSpatialReferences: " & err.Description
End Function
Sub SetSpatialAnalysisSettings(TargetEnv As IRasterAnalysisEnvironment, _
                               SourceEnv As IRasterAnalysisEnvironment)
    On Error GoTo erh
    If Not SourceEnv Is Nothing Then
        Set TargetEnv.OutWorkspace = SourceEnv.OutWorkspace
        If Not SourceEnv.OutSpatialReference Is Nothing Then
            Set TargetEnv.OutSpatialReference = SourceEnv.OutSpatialReference
        End If
        TargetEnv.DefaultOutputRasterPrefix = SourceEnv.DefaultOutputRasterPrefix
        TargetEnv.DefaultOutputVectorPrefix = SourceEnv.DefaultOutputVectorPrefix
        If Not SourceEnv.Mask Is Nothing Then
            Set TargetEnv.Mask = SourceEnv.Mask
        End If
        Dim nCellSize As Double
        SourceEnv.GetCellSize 3, nCellSize
        If nCellSize <> 0 Then
            TargetEnv.SetCellSize 3, nCellSize
        End If
        Dim pExtent As IEnvelope
        SourceEnv.GetExtent 3, pExtent
        If Not pExtent Is Nothing Then
            TargetEnv.SetExtent 3, pExtent
        End If
        TargetEnv.VerifyType = SourceEnv.VerifyType
    End If
    Exit Sub
    
    Set pExtent = Nothing

erh:
    MsgBox "Failed in SetSpatialAnalysisSettings: " & err.Description
End Sub

Public Function ClipRasterToPolygon(pRaster As IRaster, ByVal pPolygon As IPolygon, SaveInside As Boolean, _
      Optional ByVal pClipEnvelope As IEnvelope, Optional CellSize As Double, _
      Optional ByVal pEnv As IRasterAnalysisEnvironment, Optional booShowProgress As Boolean, _
      Optional pApp As IApplication) As IRaster
      
  
'  If pPolygon.IsEmpty Then
'    Dim xx As Long
'    xx = 1
'  End If
  
    ' PROGRESS BAR STUFF
  If booShowProgress Then
    Dim pSBar As IStatusBar
    Set pSBar = pApp.StatusBar
    pSBar.ProgressBar.position = 1
    Dim pPro As IStepProgressor
    Set pPro = pSBar.ProgressBar
  End If
  
'  MsgBox "Hello 1"
  
  ' FORCE OBJECT TO BE POLYGON IF THE FIRST SEGMENT IS A CURVE
  Dim booWorkingWithCurves As Boolean
  Dim pSegmentCollectionCurves As ISegmentCollection
'  Dim pSegTopoOp As ITopologicalOperator
'  Set pSegTopoOp = pPolygon
'  Dim pCheckSegLine As IPolyline
'  Set pCheckSegLine = pSegTopoOp.Boundary
  Set pSegmentCollectionCurves = pPolygon
  Dim pSegmentCurve As ISegment
  Set pSegmentCurve = pSegmentCollectionCurves.Segment(0)
  Dim pGeometryTypeA As esriGeometryType
  pGeometryTypeA = pSegmentCurve.GeometryType
  
  booWorkingWithCurves = (pGeometryTypeA = esriGeometryBezier3Curve) Or _
    (pGeometryTypeA = esriGeometryCircularArc) Or _
    (pGeometryTypeA = esriGeometryEllipticArc)
  
  If booWorkingWithCurves Then
    Dim pNewPoints As IPointCollection
    Set pNewPoints = GridFunctions.EllipticArcToPolygon2(pSegmentCollectionCurves, 100)
    Dim pNewPolygon As IPointCollection
    Set pNewPolygon = New Polygon
    pNewPolygon.SetPointCollection pNewPoints
    Set pPolygon = pNewPolygon
  End If
    
  
'  MsgBox "Hello 2"
  
'  Dim pMxDoc As IMxDocument
'  Set pMxDoc = ThisDocument
  
  ' MAKE EXTRACTION OPERATOR
  Dim pExtractionOp As IExtractionOp
  Set pExtractionOp = New RasterExtractionOp
  
  Dim pRastAnalysisEnv As IRasterAnalysisEnvironment
  Dim pSpatialReference As ISpatialReference
  Dim pPolySpatRef As ISpatialReference
  Set pPolySpatRef = pPolygon.SpatialReference
  Dim SpatRefSame As Boolean
  Dim pEnvelope As IEnvelope
  
  If Not pEnv Is Nothing Then
    Set pRastAnalysisEnv = pEnv
    Set pSpatialReference = pRastAnalysisEnv.OutSpatialReference
    
    ' CHECK SPATIAL REFERENCE OF INCOMING POLYGON
    SpatRefSame = CompareSpatialReferences(pSpatialReference, pPolySpatRef)
    If Not SpatRefSame Then pPolygon.Project pSpatialReference
    pEnv.GetExtent esriRasterEnvValue, pEnvelope
    
  Else
    
    ' MAKE ANALYSIS ENVIRONMENT
    Set pRastAnalysisEnv = pExtractionOp
    pRastAnalysisEnv.RestoreToPreviousDefaultEnvironment
    
    ' ASSIGN CURRENT ANALYSIS ENVIRONMENT SETTINGS
    Dim theEnvType As esriRasterEnvSettingEnum
    Dim theExtEnvType As esriRasterEnvSettingEnum
    Dim pTempEnv As IEnvelope
    Dim theCellSize As Double
    pRastAnalysisEnv.GetCellSize theEnvType, theCellSize
    pRastAnalysisEnv.GetExtent theExtEnvType, pTempEnv
    Dim pRasterAnalysisProps As IRasterAnalysisProps
    Dim pRasterProps As IRasterProps
        Set pRasterAnalysisProps = pRaster
        Set pRasterProps = pRaster
    
    ' DETERMINE OUTPUT SPATIAL REFERENCE BASED ON INPUT RASTER
    
    Set pSpatialReference = pRasterProps.SpatialReference
    
    ' CHECK SPATIAL REFERENCE OF INCOMING POLYGON
    SpatRefSame = CompareSpatialReferences(pSpatialReference, pPolySpatRef)
    If Not SpatRefSame Then pPolygon.Project pSpatialReference
    
    ' DETERMINE ANALYSIS ENVIRONMENT TYPE AND CELL SIZE
    If CellSize <= 0 Then
      theCellSize = pRasterAnalysisProps.PixelHeight
      theEnvType = pRastAnalysisEnv.VerifyType
    Else
      theCellSize = CellSize
      theEnvType = esriRasterEnvValue
    End If
    
    Dim pTopoOp As ITopologicalOperator2
    If pClipEnvelope Is Nothing Then
      Dim pPolyEnvelope As IEnvelope
          Set pPolyEnvelope = pPolygon.Envelope
      Dim pRastEnvelope As IEnvelope
          Set pRastEnvelope = pRasterProps.Extent
          Set pTopoOp = pPolyEnvelope
          pTopoOp.IsKnownSimple = False
          pTopoOp.Simplify
      
      Set pEnvelope = pTopoOp.Intersect(pPolyEnvelope, esriGeometry2Dimension)
    Else
      ' CHECK SPATIAL REFERENCE OF ENVELOPE
      SpatRefSame = CompareSpatialReferences(pSpatialReference, pClipEnvelope.SpatialReference)
      If Not SpatRefSame Then
        pClipEnvelope.Project pSpatialReference
      End If
      Set pEnvelope = pClipEnvelope.Envelope
    End If
    
    ' SET ANALYSIS ENVIRONMENT PROPERTIES
    pRastAnalysisEnv.SetCellSize theEnvType, theCellSize
    pRastAnalysisEnv.SetExtent esriRasterEnvValue, pEnvelope
    Set pRastAnalysisEnv.OutSpatialReference = pSpatialReference
  End If
  
  
'  MsgBox "Hello 3"
  DoEvents
  
  ' CLIP INCOMING POLYGON TO ANALYSIS AREA; MIGHT HELP AVOID PROBLEMS WITH MULTIPART POLYGONS, HOLES, ETC.
  Dim pIntPolygon As IPolygon4
  Set pTopoOp = pPolygon
  pTopoOp.IsKnownSimple = False
  pTopoOp.Simplify
  Set pIntPolygon = pTopoOp.Intersect(pEnvelope, esriGeometry2Dimension)
  Set pIntPolygon = pPolygon
  Set pIntPolygon.SpatialReference = pPolygon.SpatialReference
  
'  ThisDocument.Graphic_MakeFromGeometry pMxDoc, pIntPolygon, "TestClipPolyGraphics"
  
  
  Set pTopoOp = pIntPolygon
  pTopoOp.IsKnownSimple = False
  pTopoOp.Simplify
  
  Dim pGeometryCollection As IGeometryCollection
  Dim pExtRing As IGeometryCollection
  Dim pIntRingBag As IGeometryCollection
  Set pGeometryCollection = pIntPolygon.ConnectedComponentBag
  Dim pIntGeoCol As IGeometryCollection
  Dim pIntPoly As IPolygon4
  Dim pOutGeoCol As IGeometryCollection
  Dim pOutPoly As IPolygon4
  
  Dim pSubPoly As IPolygon4
  Dim pSubRing As IRing
  Dim anIndex As Long
  Dim anIndex2 As Long
  
  Dim pClipRaster As IRaster
  Dim pOuterRaster As IRaster
  Dim pInnerRaster As IRaster
  
  Dim pNegativeGeometryCollection As IGeometryCollection
  Dim anIndex3 As Long
  Dim pNegPoly As IPolygon4
  
  ' MAKE A BUNCH OF NEW RASTER OPERATORS AND ASSIGN THE CURRENT ANALYSIS ENVIRONMENT
  Dim pRasMakerOp As IRasterMakerOp
  Set pRasMakerOp = New RasterMakerOp
  SetSpatialAnalysisSettings pRasMakerOp, pRastAnalysisEnv
  Dim pCondOp As IConditionalOp
  Set pCondOp = New RasterConditionalOp
  SetSpatialAnalysisSettings pCondOp, pRastAnalysisEnv
  Dim pLogicOp As ILogicalOp
  Set pLogicOp = New RasterMathOps
  SetSpatialAnalysisSettings pLogicOp, pRastAnalysisEnv
  Dim pMathOp As IMathOp
  Set pMathOp = New RasterMathOps
  SetSpatialAnalysisSettings pMathOp, pRastAnalysisEnv
  
  Dim pRasLayer As IRasterLayer
  Dim pTestGeometry As IGeometry
  Dim pTestGeoColl As IGeometryCollection
  Dim pSegmentCollection1 As ISegmentCollection
  Dim pSegment1 As ISegment
  Dim pGeometryType As esriGeometryType
  Dim pEllArcPolygon As IPolygon4
  
  Dim pFinalGrid As IRaster
  Set pFinalGrid = pRasMakerOp.MakeConstant(0, True)
  Set pClipRaster = pRasMakerOp.MakeConstant(1, True)
  
  If booShowProgress Then
    pPro.MaxRange = pGeometryCollection.GeometryCount + 2
    pPro.StepValue = 1
    pPro.Show
  End If
  
  DoEvents
'  MsgBox "Hello 4"
  
  For anIndex = 0 To pGeometryCollection.GeometryCount - 1

    Set pSubPoly = pGeometryCollection.Geometry(anIndex)
    Set pExtRing = pSubPoly.ExteriorRingBag
    Set pSubRing = pExtRing.Geometry(0)
    Set pOutGeoCol = New Polygon
    pOutGeoCol.AddGeometry pSubRing
    Set pOutPoly = pOutGeoCol
    Set pTopoOp = pOutPoly
    pTopoOp.IsKnownSimple = False
    pTopoOp.Simplify
    
'    Debug.Print anIndex & ":  Outer ring of Polygon is Circle?  " & CStr(TypeOf pOutPoly Is ICircularArc)

    Set pSegmentCollection1 = pOutPoly
    Set pSegment1 = pSegmentCollection1.Segment(0)
    pGeometryType = pSegment1.GeometryType
    
    If pGeometryType = esriGeometryCircularArc Then
      Set pOuterRaster = pExtractionOp.Circle(pClipRaster, pSegment1, Not SaveInside)
    ElseIf pGeometryType = esriGeometryEllipticArc Then
      Set pEllArcPolygon = EllipticArcToPolygon(pSegmentCollection1, 75)
      Set pOuterRaster = pExtractionOp.Polygon(pClipRaster, pEllArcPolygon, Not SaveInside)
    ElseIf pGeometryType = esriGeometryEnvelope Then
      Set pOuterRaster = pExtractionOp.Rectangle(pClipRaster, pOutPoly, Not SaveInside)
    Else
      Set pOuterRaster = pExtractionOp.Polygon(pClipRaster, pOutPoly, Not SaveInside)
    End If
    Set pOuterRaster = pLogicOp.IsNull(pOuterRaster)

    If pSubPoly.InteriorRingCount(pSubRing) > 0 Then
      Set pIntRingBag = pSubPoly.InteriorRingBag(pSubRing)
   
      For anIndex2 = 0 To pIntRingBag.GeometryCount - 1
        Set pIntGeoCol = New Polygon
        pIntGeoCol.AddGeometry pIntRingBag.Geometry(anIndex2)
        Set pIntPoly = pIntGeoCol
        Set pTopoOp = pIntPoly
        pTopoOp.IsKnownSimple = False
        pTopoOp.Simplify

        Set pSegmentCollection1 = pIntPoly
        Set pSegment1 = pSegmentCollection1.Segment(0)
        pGeometryType = pSegment1.GeometryType
                   
       ' CHECK FOR UNUSUAL SHAPES
        If pGeometryType = esriGeometryCircularArc Then
          Set pInnerRaster = pExtractionOp.Circle(pClipRaster, pSegment1, SaveInside)
          Set pInnerRaster = pLogicOp.IsNull(pInnerRaster)
          Set pOuterRaster = pMathOp.Times(pInnerRaster, pOuterRaster)
        ElseIf pGeometryType = esriGeometryEllipticArc Then
          Set pEllArcPolygon = EllipticArcToPolygon(pSegmentCollection1, 75)
          Set pInnerRaster = pExtractionOp.Polygon(pClipRaster, pEllArcPolygon, SaveInside)
          Set pInnerRaster = pLogicOp.IsNull(pInnerRaster)
          Set pOuterRaster = pMathOp.Times(pInnerRaster, pOuterRaster)
        ElseIf pGeometryType = esriGeometryEnvelope Then
          Set pInnerRaster = pExtractionOp.Rectangle(pClipRaster, pIntPoly, SaveInside)
          Set pInnerRaster = pLogicOp.IsNull(pInnerRaster)
          Set pOuterRaster = pMathOp.Times(pInnerRaster, pOuterRaster)
        Else
          Set pNegativeGeometryCollection = pIntPoly.ConnectedComponentBag
          For anIndex3 = 0 To pNegativeGeometryCollection.GeometryCount - 1
            Set pNegPoly = pNegativeGeometryCollection.Geometry(anIndex3)
            Set pTopoOp = pNegPoly
            pTopoOp.IsKnownSimple = False
            pTopoOp.Simplify
            Set pInnerRaster = pExtractionOp.Polygon(pClipRaster, pNegPoly, SaveInside)
            Set pInnerRaster = pLogicOp.IsNull(pInnerRaster)
            Set pOuterRaster = pMathOp.Times(pInnerRaster, pOuterRaster)
          Next anIndex3
        End If
        
'        ' CHECK FOR UNUSUAL SHAPES
'        If pGeometryType = esriGeometryCircularArc Then
'          Set pInnerRaster = pExtractionOp.Circle(pClipRaster, pSegment1, SaveInside)
'        ElseIf pGeometryType = esriGeometryEllipticArc Then
'          Set pEllArcPolygon = EllipticArcToPolygon(pSegmentCollection1, 75)
'          Set pInnerRaster = pExtractionOp.Polygon(pClipRaster, pEllArcPolygon, SaveInside)
'        ElseIf pGeometryType = esriGeometryEnvelope Then
'          Set pInnerRaster = pExtractionOp.Rectangle(pClipRaster, pIntPoly, SaveInside)
'        Else
'          Set pInnerRaster = pExtractionOp.Polygon(pClipRaster, pIntPoly, SaveInside)
'        End If
'        Set pInnerRaster = pLogicOp.IsNull(pInnerRaster)
'        Set pOuterRaster = pMathOp.Times(pInnerRaster, pOuterRaster)
        
        
        DoEvents
      Next anIndex2
    
    End If
    
    Set pFinalGrid = pMathOp.Plus(pFinalGrid, pOuterRaster)
    If booShowProgress Then
      pPro.Step
    End If
    DoEvents
  Next anIndex
  
  ' FOR DEBUGGING
  
'  Dim pMxDoc As IMxDocument
'  Set pMxDoc = ThisDocument
'  Dim pMap As IMap
'  Set pMap = pMxDoc.FocusMap
'  Set pRasLayer = New RasterLayer
'  pRasLayer.CreateFromRaster pFinalGrid
'  pMap.AddLayer pRasLayer
 
  Set pFinalGrid = pCondOp.SetNull(pLogicOp.EqualTo(pFinalGrid, pRasMakerOp.MakeConstant(0, True)), pFinalGrid)
  If booShowProgress Then
    pPro.Step
  End If
  Set ClipRasterToPolygon = pMathOp.Times(pFinalGrid, pRaster)
  If booShowProgress Then
    pPro.Step
  End If
  
  DoEvents
  
  ' RESET ANALYSIS ENVIRONMENT TO PREVIOUS STATE
  pRastAnalysisEnv.RestoreToPreviousDefaultEnvironment
  
  If booShowProgress Then
    pPro.Hide
  End If

  Set pSBar = Nothing
  Set pPro = Nothing
  Set pSegmentCollectionCurves = Nothing
  Set pSegmentCurve = Nothing
  Set pNewPoints = Nothing
  Set pNewPolygon = Nothing
  Set pExtractionOp = Nothing
  Set pRastAnalysisEnv = Nothing
  Set pSpatialReference = Nothing
  Set pPolySpatRef = Nothing
  Set pEnvelope = Nothing
  Set pTempEnv = Nothing
  Set pRasterAnalysisProps = Nothing
  Set pRasterProps = Nothing
  Set pTopoOp = Nothing
  Set pPolyEnvelope = Nothing
  Set pRastEnvelope = Nothing
  Set pIntPolygon = Nothing
  Set pGeometryCollection = Nothing
  Set pExtRing = Nothing
  Set pIntRingBag = Nothing
  Set pIntGeoCol = Nothing
  Set pIntPoly = Nothing
  Set pOutGeoCol = Nothing
  Set pOutPoly = Nothing
  Set pSubPoly = Nothing
  Set pSubRing = Nothing
  Set pClipRaster = Nothing
  Set pOuterRaster = Nothing
  Set pInnerRaster = Nothing
  Set pNegativeGeometryCollection = Nothing
  Set pNegPoly = Nothing
  Set pRasMakerOp = Nothing
  Set pCondOp = Nothing
  Set pLogicOp = Nothing
  Set pMathOp = Nothing
  Set pRasLayer = Nothing
  Set pTestGeometry = Nothing
  Set pTestGeoColl = Nothing
  Set pSegmentCollection1 = Nothing
  Set pSegment1 = Nothing
  Set pEllArcPolygon = Nothing
  Set pFinalGrid = Nothing

End Function


Public Function EllipticArcToPolygon(SegCollection As ISegmentCollection, NumVertices As Long) As IPolygon4
'  Dim pMxDoc As IMxDocument
'  Set pMxDoc = ThisDocument
  
'  Dim pEllArc As IEllipticArc
      
On Error GoTo erh

  Dim pCurve As ICurve
  Dim pGeometry As IGeometry
  
  Dim anIndex As Long
  Dim lngSegCount As Long
  lngSegCount = SegCollection.SegmentCount - 1
  Dim theLength As Double
  theLength = 0
  Dim theTestLength As Double
  Dim lngLengths() As Long
  ReDim lngLengths(lngSegCount)
  For anIndex = 0 To lngSegCount
    theTestLength = SegCollection.Segment(anIndex).length
    theLength = theLength + theTestLength
    lngLengths(anIndex) = theTestLength
  Next anIndex
  
  Dim pProportion As Double
  Dim lngVertices() As Long
  Dim lngNumVertices As Long
  ReDim lngVertices(lngSegCount)
  For anIndex = 0 To lngSegCount
    lngNumVertices = Int((lngLengths(anIndex) / theLength) * NumVertices)
    If lngNumVertices < 8 Then lngNumVertices = 8
    lngVertices(anIndex) = lngNumVertices
  Next anIndex
  
  Dim pMpt As IPointCollection
  Set pMpt = New Multipoint
  Dim pPoint As IPoint
  Set pPoint = New Point
  Dim pClone As IClone
  
  Dim pRatio As Double
  Dim anIndex2 As Long
  
  For anIndex = 0 To lngSegCount
    lngNumVertices = lngVertices(anIndex)
    pRatio = 1 / lngNumVertices
    Set pCurve = SegCollection.Segment(anIndex)
    
    For anIndex2 = 0 To lngNumVertices
'      If pGeometry.GeometryType = esriGeometryEllipticArc Then
      pCurve.QueryPoint 0, (pRatio * anIndex2), True, pPoint
      Set pClone = pPoint
        
 '   Graphic_MakeFromGeometry pMxDoc, pPoint, "DeleteMe"
    
      pMpt.AddPoint pClone.Clone
    Next anIndex2
  Next anIndex
  
  Dim pPoly4 As IPolygon4
  Dim pTopoOp2 As ITopologicalOperator2
  Dim pTopoOp3 As ITopologicalOperator3
  Set pTopoOp2 = pMpt
  Set pPoly4 = pTopoOp2.ConvexHull
  Set pTopoOp3 = pPoly4
  pTopoOp3.IsKnownSimple = False
  pTopoOp3.Simplify
  
  Set EllipticArcToPolygon = pPoly4
  
  
  Set pCurve = Nothing
  Set pGeometry = Nothing
  Set pMpt = Nothing
  Set pPoint = Nothing
  Set pClone = Nothing
  Set pPoly4 = Nothing
  Set pTopoOp2 = Nothing
  Set pTopoOp3 = Nothing
  
    Exit Function
  
erh:
    MsgBox "Failed in EllipticArcToPolygon: " & err.Description
End Function

Public Function EllipticArcToPolygon2(SegCollection As ISegmentCollection, NumVertices As Long) As IMultipoint
'  Dim pMxDoc As IMxDocument
'  Set pMxDoc = ThisDocument
  
'  Dim pEllArc As IEllipticArc
      
On Error GoTo erh

  Dim pCurve As ICurve
  Dim pGeometry As IGeometry
  
  Dim anIndex As Long
  Dim lngSegCount As Long
  lngSegCount = SegCollection.SegmentCount - 1
  Dim theLength As Double
  theLength = 0
  Dim theTestLength As Double
  Dim lngLengths() As Long
  ReDim lngLengths(lngSegCount)
  For anIndex = 0 To lngSegCount
    theTestLength = SegCollection.Segment(anIndex).length
    theLength = theLength + theTestLength
    lngLengths(anIndex) = theTestLength
  Next anIndex
  
  Dim pProportion As Double
  Dim lngVertices() As Long
  Dim lngNumVertices As Long
  ReDim lngVertices(lngSegCount)
  For anIndex = 0 To lngSegCount
    lngNumVertices = Int((lngLengths(anIndex) / theLength) * NumVertices)
    If lngNumVertices < 8 Then lngNumVertices = 8
    lngVertices(anIndex) = lngNumVertices
  Next anIndex
  
  Dim pMpt As IPointCollection
  Set pMpt = New Multipoint
  Dim pPoint As IPoint
  Set pPoint = New Point
  Dim pClone As IClone
  
  Dim pRatio As Double
  Dim anIndex2 As Long
  
  For anIndex = 0 To lngSegCount
    lngNumVertices = lngVertices(anIndex)
    pRatio = 1 / lngNumVertices
    Set pCurve = SegCollection.Segment(anIndex)
    
    For anIndex2 = 0 To lngNumVertices
'      If pGeometry.GeometryType = esriGeometryEllipticArc Then
      pCurve.QueryPoint 0, (pRatio * anIndex2), True, pPoint
      Set pClone = pPoint
        
 '   Graphic_MakeFromGeometry pMxDoc, pPoint, "DeleteMe"
    
      pMpt.AddPoint pClone.Clone
    Next anIndex2
  Next anIndex
  
  Set EllipticArcToPolygon2 = pMpt
  
  
  Set pCurve = Nothing
  Set pGeometry = Nothing
  Set pMpt = Nothing
  Set pPoint = Nothing
  Set pClone = Nothing
  
    Exit Function
  
erh:
    MsgBox "Failed in EllipticArcToPolygon2: " & err.Description
End Function

Public Function DistributePointsAlongShape(pCurve As ICurve, SeparationDistance As Double) As IPointCollection
      
On Error GoTo erh
'  Dim pMxDoc As IMxDocument
'  Set pMxDoc = ThisDocument
'  Dim pGeometry As IGeometry
  
  Dim anIndex As Long
  Dim theLength As Double
  theLength = pCurve.length
  
  Dim pMpt As IPointCollection
  Set pMpt = New Multipoint
  Dim pPoint As IPoint
  Set pPoint = New Point
  Dim pClone As IClone
  
  Dim dblRatio As Double
  dblRatio = SeparationDistance / theLength
  
  Dim theCurrentDist As Double
  theCurrentDist = 0
  
  Do While theCurrentDist < 1
    pCurve.QueryPoint esriNoExtension, theCurrentDist, True, pPoint
    Set pClone = pPoint
    pMpt.AddPoint pClone.Clone
'    ThisDocument.Graphic_MakeFromGeometry pMxDoc, pPoint, "TestClipPolyGraphics"
    theCurrentDist = theCurrentDist + dblRatio
  Loop
  pCurve.QueryPoint esriNoExtension, 1, True, pPoint
  Set pClone = pPoint
  pMpt.AddPoint pClone.Clone
  
  Dim pGeometry As IGeometry
  Set pGeometry = pMpt
  Set pGeometry.SpatialReference = pCurve.SpatialReference
  
  Set DistributePointsAlongShape = pMpt
   
  Set pMpt = Nothing
  Set pPoint = Nothing
  Set pClone = Nothing
  Set pGeometry = Nothing
 
 
    Exit Function
  
erh:
    MsgBox "Failed in DistributePointsAlongShape: " & err.Description
End Function

Public Function CalcGridLine(ByVal pStartPolygon As IPolygon, ByVal pEndPolygon As IPolygon, _
      ByVal pCorPolygon As IPolygon, pCorRaster As IRaster, pEnv As IRasterAnalysisEnvironment, _
      Optional ShouldClean As Boolean) As IPolyline
  
'  Dim pMxDoc As IMxDocument
'  Set pMxDoc = ThisDocument
  Dim pClone As IClone
  
  Dim pEnvelope As IEnvelope
  pEnv.GetExtent esriRasterEnvValue, pEnvelope
'  Set pEnvelope = pEnv.GetExtent

  'Create a RasterMakerOp operator
  Dim pRasMakerOp As IRasterMakerOp
  Set pRasMakerOp = New RasterMakerOp
  GridFunctions.SetSpatialAnalysisSettings pRasMakerOp, pEnv

  Dim pSpRef As ISpatialReference
  Set pSpRef = pEnv.OutSpatialReference
  
  ' SET POLYGON SPATIAL REFERENCES; PROJECT THEM IF NECESSARY
  If Not (GridFunctions.CompareSpatialReferences(pStartPolygon.SpatialReference, pSpRef)) Then
    pStartPolygon.Project pSpRef
  End If
  If Not (GridFunctions.CompareSpatialReferences(pEndPolygon.SpatialReference, pSpRef)) Then
    pEndPolygon.Project pSpRef
  End If
  
  ' GENERATE A SERIES OF POINTS AROUND THE BOUNDARY OF THE END POLYGON
  Dim pPoints As IPointCollection
  Set pPoints = GridFunctions.ReturnPointsByCellSize(pCorRaster, pEndPolygon)
  Dim anIndex As Long
'  For anIndex = 0 To pPoints.PointCount - 1
'    ThisDocument.Graphic_MakeFromGeometry pMxDoc, pPoints.Point(anIndex), "DeleteMatrix"
'  Next anIndex
  
  ' Create the RasterDistanceOp object
  Dim pDistanceOp As IDistanceOp
  Set pDistanceOp = New RasterDistanceOp
  
  ' SET ANALYSIS ENVIRONMENT
  SetSpatialAnalysisSettings pDistanceOp, pEnv
  
  ' Declare the input source raster object
  Dim pBaseRaster As IRaster
  Set pBaseRaster = pRasMakerOp.MakeConstant(1, True)
  Dim pSourceDataset As IRaster
  Set pSourceDataset = ClipRasterToPolygon(pBaseRaster, pStartPolygon, True, , , pEnv)
  
  ' Declare the input cost raster object
  Dim pCostDataset As IGeoDataset
  
  ' Declare the output raster object
  Dim pOutputRaster As IGeoDataset
  
  ' Calls the method
  Set pOutputRaster = pDistanceOp.CostDistanceFull(pSourceDataset, pCorRaster, True, True, False)
  
  ' To access the backlink raster from the output generated from the above code:
  Dim pRasterBandCollection As IRasterBandCollection
  Set pRasterBandCollection = pOutputRaster
  Dim pDistBand As IRasterBand        ' DISTANCE BAND
  Set pDistBand = pRasterBandCollection.Item(0)
  Dim pDistRaster As IRasterBandCollection
  Set pDistRaster = New Raster
  pDistRaster.Add pDistBand, 0
  
  Dim pDistAsRaster As IRaster
  Set pDistAsRaster = pDistRaster
  
  Dim pBacklinkBand As IRasterBand    ' BACKLINK BAND
  Set pBacklinkBand = pRasterBandCollection.Item(1)
  Dim pBacklinkRaster As IRasterBandCollection
  Set pBacklinkRaster = New Raster
  pBacklinkRaster.Add pBacklinkBand, 0
  
'  Dim pMxDoc As IMxDocument
'  Set pMxDoc = ThisDocument
'  Dim pMap As IMap
'  Set pMap = pMxDoc.FocusMap
  
'  ThisDocument.Graphic_MakeFromGeometry pMxDoc, pCleanLine, "TestClipPolyGraphics"
  
'  Dim pRasLayer As IRasterLayer
'  Set pRasLayer = New RasterLayer
'  pRasLayer.CreateFromRaster pCorRaster
'  pMap.AddLayer pRasLayer
'  Dim pRasLayer2 As IRasterLayer
'  Set pRasLayer2 = New RasterLayer
'  pRasLayer2.CreateFromRaster pDistAsRaster
'  pMap.AddLayer pRasLayer2
'  Dim pRasLayer3 As IRasterLayer
'  Set pRasLayer3 = New RasterLayer
'  pRasLayer3.CreateFromRaster pBacklinkRaster
'  pMap.AddLayer pRasLayer3
  
'  Dim pEnumVertices As IEnumVertex
'  Set pEnumVertices = pPoints.EnumVertices
'  Dim pVertex As IPoint
'  Set pVertex = New Point
'  Dim lngPlaceholder As Long
'  Dim lngPlaceholder2 As Long
  
  ' ArcGIS APPEARS TO OCCASIONALLY SCREW UP THE SINGLE BACK PATH FUNCTION.  THEREFORE WE'LL
  ' CREATE THEM ALL
  
  Dim pPathCollection As IGeometryCollection
  Set pPathCollection = pDistanceOp.CostPathAsPolyline(pPoints, pDistAsRaster, pBacklinkRaster)
  ' IF THIS PATH COLLECTION IS EMPTY, THEN LIKELY THAT ONE OF THE POLYGONS DOES NOT INTERSECT ANY GRID CELLS.
  ' THEREFORE CANNOT FIND PATH.
  If pPathCollection.GeometryCount = 0 Then
    Dim pEmptyLine As IPolyline
    Set pEmptyLine = New Polyline
    pEmptyLine.SetEmpty
    Set CalcGridLine = pEmptyLine
    Exit Function
  End If
  
'  Dim pixelWidth As Double, pixelHeight As Double
'  pixelWidth = GridFunctions.ReturnPixelWidth(pDistAsRaster)
'  pixelHeight = GridFunctions.ReturnPixelHeight(pDistAsRaster)
'
'  Dim lngEnvYMax As Long, lngEnvXMin As Long
'  Dim pDistEnv As IEnvelope, pDistProps As IRasterProps
'  Set pDistProps = pDistAsRaster
'  Set pDistEnv = pDistProps.Extent
'  lngEnvYMax = pDistEnv.YMax
'  lngEnvXMin = pDistEnv.XMin
'
'  pEnumVertices.Reset
'  pEnumVertices.QueryNext pVertex, lngPlaceholder, lngPlaceholder2
  
  ' determine which row & col were clicked on
'  Dim lRow As Long, lCol As Long
'  Dim dblMinDist As Double
'  dblMinDist = pDistEnv.Width * pDistEnv.Height
'  Dim pMinPoint As IPoint
'  Set pClone = pVertex
'  Set pMinPoint = pClone.Clone
  
'  Dim pSizePoint As IPnt
'  Dim pPixBlock As IPixelBlock
'  Set pSizePoint = New pnt
'  pSizePoint.SetCoords 1, 1
'  Dim pTLCPoint As IPnt
'  Dim pSafeArray As Variant
'  Dim dblPixVal As Double
  
'  Do While Not pVertex.IsEmpty
'    lCol = Round(Abs(pVertex.x - lngEnvXMin - (0.5 * pixelWidth)) / pixelWidth)
'    lRow = Round(Abs(pVertex.Y - lngEnvYMax + (0.5 * pixelHeight)) / pixelHeight)
'    Debug.Print "row: " & lRow & ", col " & lCol
    
    ' create a pixel block (that has only one pixel)
    
'    Set pPixBlock = pDistAsRaster.CreatePixelBlock(pSizePoint)
'    Set pTLCPoint = New pnt
'    pTLCPoint.SetCoords lCol, lRow
'    pDistAsRaster.Read pTLCPoint, pPixBlock
'    pSafeArray = pPixBlock.SafeArray(0)
'    dblPixVal = pSafeArray(0, 0)
'    If dblPixVal < dblMinDist Then
'      dblMinDist = dblPixVal
'      Set pClone = pVertex
'      Set pMinPoint = pClone.Clone
'    End If
 '   Debug.Print "row: " & lRow & ", col " & lCol & ", val = " & dblPixVal & ".   Current min = " & dblMinDist
'    pEnumVertices.QueryNext pVertex, lngPlaceholder, lngPlaceholder2
'  Loop
  
'  Dim pPathPointCol As IPointCollection
'  Set pPathPointCol = New Multipoint
'  pPathPointCol.AddPoint pMinPoint
  
'  Dim pPathCollection As IGeometryCollection
'  Set pPathCollection = pDistanceOp.CostPathAsPolyline(pPathPointCol, pDistAsRaster, pBacklinkRaster)
   
  Dim pPath As IPolyline
  Dim pMinPath As IPolyline
  Dim dblShortDist As Double
  Set pPath = pPathCollection.Geometry(0)
  Set pMinPath = pPath
  dblShortDist = pPath.length
  If pPathCollection.GeometryCount > 1 Then
    For anIndex = 1 To pPathCollection.GeometryCount - 1
      Set pPath = pPathCollection.Geometry(anIndex)
      If pPath.length < dblShortDist Then
        Set pMinPath = pPath
        dblShortDist = pPath.length
      End If
    Next anIndex
  End If
  
  ' CLEAN POLYLINE
  Dim pBoundary As IPolyline
  Dim pTopoOp As ITopologicalOperator
  Set pTopoOp = pCorPolygon
  Set pBoundary = pTopoOp.Boundary
  
  Dim pCleanLine As IPolyline
  If (ShouldClean) Then
    Set pCleanLine = CleanPolyline(pMinPath, pBoundary)
  Else
    Set pCleanLine = pMinPath
  End If
  
  
'    Dim pixelWidth As Double, pixelHeight As Double
'    pixelWidth = pREnv.Width / pRLayer.ColumnCount
'    pixelHeight = pREnv.Height / pRLayer.RowCount
    
    ' determine which row & col were clicked on
'    Dim lRow As Long, lCol As Long
'    lCol = Round(Abs(pPoint.x - pREnv.XMin - (0.5 * pixelWidth)) / pixelWidth)
'    lRow = Round(Abs(pPoint.Y - pREnv.YMax + (0.5 * pixelHeight)) / pixelHeight)
  
  
  
  
  
  
  
  'pExtractOp.Polygon(pOutRaster, pCorPolygon, True)
  
  'Create a raster layer from the output and add it to ArcMap

'  Dim pMxDoc As IMxDocument
'  Set pMxDoc = ThisDocument
'  Dim pMap As IMap
'  Set pMap = pMxDoc.FocusMap
  
'  ThisDocument.Graphic_MakeFromGeometry pMxDoc, pCleanLine, "TestClipPolyGraphics"
  
'  Dim pRasLayer As IRasterLayer
'  Set pRasLayer = New RasterLayer
'  pRasLayer.CreateFromRaster pCorRaster
'  pMap.AddLayer pRasLayer
'  Dim pRasLayer2 As IRasterLayer
'  Set pRasLayer2 = New RasterLayer
'  pRasLayer2.CreateFromRaster pDistAsRaster
'  pMap.AddLayer pRasLayer2
'  Dim pRasLayer3 As IRasterLayer
'  Set pRasLayer3 = New RasterLayer
'  pRasLayer3.CreateFromRaster pBacklinkRaster
'  pMap.AddLayer pRasLayer3
  
'  Set pCorRaster = Nothing
  Set pDistAsRaster = Nothing
  Set pBacklinkRaster = Nothing
  pCleanLine.ReverseOrientation
  Set pCleanLine.SpatialReference = pEnv.OutSpatialReference
  Set CalcGridLine = pCleanLine
  
  Set pClone = Nothing
  Set pEnvelope = Nothing
  Set pRasMakerOp = Nothing
  Set pSpRef = Nothing
  Set pPoints = Nothing
  Set pDistanceOp = Nothing
  Set pBaseRaster = Nothing
  Set pSourceDataset = Nothing
  Set pCostDataset = Nothing
  Set pOutputRaster = Nothing
  Set pRasterBandCollection = Nothing
  Set pDistBand = Nothing
  Set pDistRaster = Nothing
  Set pDistAsRaster = Nothing
  Set pBacklinkBand = Nothing
  Set pBacklinkRaster = Nothing
  Set pPathCollection = Nothing
  Set pEmptyLine = Nothing
  Set pPath = Nothing
  Set pMinPath = Nothing
  Set pBoundary = Nothing
  Set pTopoOp = Nothing
  Set pCleanLine = Nothing

End Function


Public Function CellValues(pPoints As IPointCollection, pRaster As IRaster) As esriSystem.IVariantArray

    Dim pRP As IRasterProps
    Set pRP = pRaster
    
    Dim dblCellSize As Double
    dblCellSize = ReturnCellSize(pRaster)
    
    'Get extent
    Dim pExtent As IEnvelope
    Set pExtent = pRP.Extent
    Dim X1 As Double, Y1 As Double, X2 As Double, Y2 As Double
    pExtent.QueryCoords X1, Y1, X2, Y2
    
    'Get a PixelBloc with cellvalues
    Dim pPB As IPixelBlock3
    Dim dWidth As Double, dHeight As Double
    dWidth = pRP.Width
    dHeight = pRP.Height
  
    'Create a pnt to hold the PixelBlock size
    Dim pPnt As IPnt
    Set pPnt = New Pnt
    pPnt.SetCoords dWidth, dHeight
     
    'Create a point to set origin
    Dim pOrigin As IPnt
    Set pOrigin = New Pnt
    pOrigin.SetCoords 0, 0
     
    'Create and read entire grid into PixelBlock
    Set pPB = pRaster.CreatePixelBlock(pPnt)
    pRaster.Read pOrigin, pPB
    
    Dim lngIndex As Long
    Dim dblCellValue As Double
    Dim pPoint As IPoint
    Dim dx As Double, dy As Double
    Dim nX As Double, ny As Double
    Dim iX As Long, iY As Long
    
    Dim pOutArray As esriSystem.IVariantArray
    Set pOutArray = New esriSystem.varArray
    
    Dim vCellValue As Variant
    
    For lngIndex = 0 To pPoints.PointCount - 1
      Set pPoint = pPoints.Point(lngIndex)
      ' RETURN NULL IF OUTSIDE EXTENT
      If pPoint.X < X1 Or pPoint.X > X2 Or pPoint.Y < Y1 Or pPoint.Y > Y2 Then
        pOutArray.Add Null
      Else
    
        dx = pPoint.X - X1
        dy = Y2 - pPoint.Y
        
        'Find ncells from left-top
        nX = dx / dblCellSize
        ny = dy / dblCellSize
        
        'Determine cell index by taking the int. It will also take care of the fact that the index is 0 based
        iX = Int(nX)
        iY = Int(ny)
        
        If (iX < 0) Then iX = 0
        If (iY < 0) Then iY = 0
        If (iX > pRP.Width - 1) Then
          iX = pRP.Width - 1
        End If
        If (iY > pRP.Height - 1) Then
          iY = pRP.Height - 1
        End If
        
        'Read cell values
        vCellValue = pPB.GetVal(0, iX, iY)
        Debug.Print "From CellValues function..." & vCellValue
        If IsEmpty(vCellValue) Then
          pOutArray.Add Null
        Else
          pOutArray.Add CDbl(vCellValue)
        End If
      End If
    Next lngIndex
    Set CellValues = pOutArray
    
  Set pRP = Nothing
  Set pExtent = Nothing
  Set pPB = Nothing
  Set pPnt = Nothing
  Set pOrigin = Nothing
  Set pPoint = Nothing
  Set pOutArray = Nothing

End Function

Public Function CellValue(pPoint As IPoint, pRaster As IRaster) As Variant
    
'    Dim pRawPixels As IRawPixels
'    Dim pRasterBandCol As IRasterBandCollection
'    Set pRasterBandCol = pRaster
'    Set pRawPixels = pRasterBandCol.Item(0)
'create a point which determines the size for IPixelBlock
'    Dim aoiPNT As IPnt
'    Set aoiPNT = New pnt
'        aoiPNT.SetCoords 1, 1
'create the IPixelBlock
'    Dim aoiPixelBlock As IPixelBlock
'    Set aoiPixelBlock = pRawPixels.CreatePixelBlock(aoiPNT)
    
    
    
    Dim pRP As IRasterProps
    Set pRP = pRaster
    
    Dim dblCellSize As Double
    dblCellSize = ReturnCellSize(pRaster)
    
    'Get extent
    Dim pExtent As IEnvelope
    Set pExtent = pRP.Extent
    Dim X1 As Double, Y1 As Double, X2 As Double, Y2 As Double
    pExtent.QueryCoords X1, Y1, X2, Y2
    
    ' RETURN NULL IF OUTSIDE EXTENT
    If pPoint.X < X1 Or pPoint.X > X2 Or pPoint.Y < Y1 Or pPoint.Y > Y2 Then
      CellValue = Null
      Exit Function
    End If
    
    ' GET 1-CELL PIXELBLOCK
    'Get cell index from map coordinate
    Dim pCellPoint As IPoint  'Get dx dy from left-top
    Dim dx As Double, dy As Double
    dx = pPoint.X - X1
    dy = Y2 - pPoint.Y
    
    'Find ncells from left-top
    Dim nX As Double, ny As Double
    nX = dx / dblCellSize
    ny = dy / dblCellSize
    
    'Determine cell index by taking the int. It will also take care of the fact that the index is 0 based
    Dim iX As Long, iY As Long
    iX = Int(nX)
    iY = Int(ny)
    
    'If the index is < 0, set it to 0 - do I need this adjustment?
    If (iX < 0) Then iX = 0
    If (iY < 0) Then iY = 0
    If (iX > pRP.Width - 1) Then
      iX = pRP.Width - 1
    End If
    If (iY > pRP.Height - 1) Then
      iY = pRP.Height - 1
    End If
      
    'Create a point from cell index and return
    Set pCellPoint = New Point
    pCellPoint.PutCoords CDbl(iX), CDbl(iY)
    
    'Get a PixelBloc with cellvalues
    Dim pPB As IPixelBlock3
    Dim dWidth As Double, dHeight As Double
    dWidth = pRP.Width
    dHeight = pRP.Height
  
    'Create a pnt to hold the PixelBlock size
    Dim pPnt As IPnt
    Set pPnt = New Pnt
    pPnt.SetCoords dWidth, dHeight
     
    'Create a point to set origin
    Dim pOrigin As IPnt
    Set pOrigin = New Pnt
    pOrigin.SetCoords 0, 0
     
    'Create and read the PixelBlock
    Set pPB = pRaster.CreatePixelBlock(pPnt)
    
    'Read cell values
    pRaster.Read pOrigin, pPB
    Dim vCellValue As Variant
    vCellValue = pPB.GetVal(0, iX, iY)
    Debug.Print "From function..." & vCellValue
    If IsEmpty(vCellValue) Then
      CellValue = Null
    Else
      CellValue = CDbl(vCellValue)
    End If
  
  Set pRP = Nothing
  Set pExtent = Nothing
  Set pCellPoint = Nothing
  Set pPB = Nothing
  Set pPnt = Nothing
  Set pOrigin = Nothing

End Function

Public Function CleanPolyline(ByVal pPolyline As IPolyline, pBoundary As IPolyline) As IPolyline

  Dim pPointCol As IPointCollection
  Set pPointCol = pPolyline
  
  Dim pNewPointCol As IPointCollection
  Set pNewPointCol = New Polyline
  
  Dim pSegment As IPointCollection
  Dim pStartPoint As IPoint
  Dim pEndPoint As IPoint
  Dim pClone As IClone
  
  Dim pCount As Long
  pCount = pPointCol.PointCount
  
  Set pStartPoint = pPointCol.Point(0)
  Set pClone = pStartPoint
  pNewPointCol.AddPoint pClone.Clone
  
  Dim anIndex1 As Long
  Dim anIndex2 As Long
  Dim anIndexStep As Long
  
  Dim pRelOp As IRelationalOperator
  
  anIndex1 = 1
  anIndexStep = 0
  
  Do Until anIndex1 = pPointCol.PointCount - 1
    Set pEndPoint = pPointCol.Point(anIndex1)
    Set pSegment = New Polyline
    pSegment.AddPoint pStartPoint
    pSegment.AddPoint pEndPoint
    Set pRelOp = pSegment
    If pRelOp.Disjoint(pBoundary) Then
      anIndex1 = anIndex1 + 1
    Else
      anIndex2 = anIndex1 - 1
      Do Until anIndex2 <= anIndexStep
        Set pStartPoint = pPointCol.Point(anIndex2)
        Set pSegment = New Polyline
        pSegment.AddPoint pStartPoint
        pSegment.AddPoint pEndPoint
        Set pRelOp = pSegment
        If pRelOp.Disjoint(pBoundary) Then
          anIndex2 = anIndex2 - 1
        Else
          Set pClone = pStartPoint
          pNewPointCol.AddPoint pClone.Clone
          anIndexStep = anIndex2 + 1
          Set pStartPoint = pPointCol.Point(anIndexStep)
          Set pClone = pStartPoint
          pNewPointCol.AddPoint pClone.Clone
          anIndex1 = anIndexStep + 1
          Exit Do
        End If
      Loop
    End If
  Loop
  Set pClone = pPointCol.Point(pPointCol.PointCount - 1)
  pNewPointCol.AddPoint pClone.Clone
  Set CleanPolyline = pNewPointCol
  Set CleanPolyline.SpatialReference = pPolyline.SpatialReference

  Set pPointCol = Nothing
  Set pNewPointCol = Nothing
  Set pSegment = Nothing
  Set pStartPoint = Nothing
  Set pEndPoint = Nothing
  Set pClone = Nothing
  Set pRelOp = Nothing

End Function

Private Function IsCellNaN(expression As Variant) As Boolean

  On Error Resume Next
  If Not IsNumeric(expression) Then
    IsCellNaN = False
    Exit Function
  End If
  If (CStr(expression) = "-1.#QNAN") Or (CStr(expression) = "1,#QNAN") Then ' can vary by locale
    IsCellNaN = True
  Else
    IsCellNaN = False
  End If

End Function
Public Function CellValues4CellInterp(pPoints As IPointCollection, pRaster As IRaster, _
    Optional lngBandIndex As Long = 0) As esriSystem.IVariantArray
    
    ' ASSUMES POINTS ARE IN SAME PROJECTION AS RASTER
    Dim pRP As IRasterProps
    Set pRP = pRaster
    
    Dim dblCellSizeX As Double
    Dim dblCellSizeY As Double
    dblCellSizeX = ReturnPixelWidth(pRaster)
    dblCellSizeY = ReturnPixelHeight(pRaster)
    
    Dim dblHalfCellX As Double
    dblHalfCellX = dblCellSizeX / 2
    Dim dblHalfCellY As Double
    dblHalfCellY = dblCellSizeY / 2
    
    'Get extent
    Dim pExtent As IEnvelope
    Set pExtent = pRP.Extent
    Dim X1 As Double, Y1 As Double, X2 As Double, Y2 As Double
    pExtent.QueryCoords X1, Y1, X2, Y2
    
    'Get a PixelBloc with cellvalues
    Dim pPB As IPixelBlock3
    
    Dim dWidth As Double, dHeight As Double
    dWidth = pRP.Width
    dHeight = pRP.Height
  
    'Create a pnt to hold the 2x2 PixelBlock size
    Dim pPnt As IPnt
    Set pPnt = New Pnt
    pPnt.SetCoords 2, 2
    Set pPB = pRaster.CreatePixelBlock(pPnt)
     
    'Create a point to set origin
    Dim pOrigin As IPnt
    
    Dim lngIndex As Long
    Dim dblCellValue As Double
    Dim pPoint As IPoint
    Dim dx As Double, dy As Double
    Dim nX As Double, ny As Double
    Dim dblXRemainder As Double, dblYRemainder As Double
    Dim iX As Long, iY As Long
    Dim intMaxX As Integer, intMaxY As Integer
    
    intMaxX = pRP.Width - 1
    intMaxY = pRP.Height - 1
    
    Dim bytQuadrant As Byte       ' 1 FOR NE, 2 FOR NW, 3 FOR SW, 4 FOR SE
    Dim varInterpVal As Variant
    
    ' BELOW FOR INTERPOLATION PURPOSES; USED TO CALCULATE THE WEIGHT OF THE PRIMARY CELL VS. THE ADJACENT CELLS.
    Dim dblPropX As Double
    Dim dblPropY As Double
    
    Dim pOutArray As esriSystem.IVariantArray
    Set pOutArray = New esriSystem.varArray
    
    Dim vCellValueNE As Variant
    Dim vCellValueNW As Variant
    Dim vCellValueSE As Variant
    Dim vCellValueSW As Variant
    
    Dim booIsNull As Boolean
    Dim dblWestProp As Double
    Dim dblEastProp As Double
    
    For lngIndex = 0 To pPoints.PointCount - 1
      Set pPoint = pPoints.Point(lngIndex)
      
      ' RETURN NULL IF OUTSIDE EXTENT
      If pPoint.X < X1 Or pPoint.X > X2 Or pPoint.Y < Y1 Or pPoint.Y > Y2 Then
        pOutArray.Add Null
      Else
        
        dx = pPoint.X - X1
        dy = Y2 - pPoint.Y
        
        'Find ncells from left-top
        nX = dx / dblCellSizeX
        ny = dy / dblCellSizeY
        
        'Determine cell index by taking the int. It will also take care of the fact that the index is 0 based
        iX = Int(nX)
        iY = Int(ny)
        
        ' FOLLOWING IN CASE OF ROUNDING ERROR
        If (iX < 0) Then iX = 0
        If (iY < 0) Then iY = 0
        If (iX > intMaxX) Then
          iX = intMaxX
        End If
        If (iY > intMaxY - 1) Then
          iY = intMaxY - 1
        End If
        
        ' DETERMINE QUADRANT AND SPECIAL CASES (I.E. AT EDGE OR CORNER)
        dblXRemainder = (nX - iX) * dblCellSizeX
        dblYRemainder = (ny - iY) * dblCellSizeY
        
        If dblYRemainder < dblHalfCellY Then                  ' ON NORTH SIDE OF CELL, SOUTH HALF OF PIXEL BLOCK
          dblPropY = (dblYRemainder + dblHalfCellY) / dblCellSizeY
          If dblXRemainder > dblHalfCellX Then                ' ON EAST SIDE OF CELL, WEST HALF OF PIXEL BLOCK
            bytQuadrant = 1                                   ' ON NORTHEAST CORNER OF CELL, SOUTHWEST CORNER OF PIXEL BLOCK
            dblPropX = 1 - ((dblXRemainder - dblHalfCellX) / dblCellSizeX)
          Else                                                ' ON WEST SIDE OF CELL, EAST HALF OF PIXEL BLOCK
            bytQuadrant = 2                                   ' ON NORTHWEST CORNER OF CELL, SOUTHEAST CORNER OF PIXEL BLOCK
            dblPropX = (dblHalfCellX + dblXRemainder) / dblCellSizeX
          End If
        Else                                                  ' ON SOUTH SIDE OF CELL, NORTH HALF OF PIXEL BLOCK
          dblPropY = 1 - ((dblYRemainder - dblHalfCellY) / dblCellSizeY)
          If dblXRemainder > dblHalfCellX Then                ' ON EAST SIDE, WEST HALF OF PIXEL BLOCK
            bytQuadrant = 4                                   ' ON SOUTHEAST CORNER OF CELL, NORTHWEST CORNER OF PIXEL BLOCK
            dblPropX = 1 - ((dblXRemainder - dblHalfCellX) / dblCellSizeX)
          Else                                                ' ON WEST SIDE OF CELL, EAST HALF OF PIXEL BLOCK
            bytQuadrant = 3                                   ' ON SOUTHWEST CORNER OF CELL, NORTHEAST CORNER OF PIXEL BLOCK
            dblPropX = (dblHalfCellX + dblXRemainder) / dblCellSizeX
          End If
        End If
        
        ' MAKE PIXEL BLOCK
        Set pOrigin = New Pnt
        
        ' RETURN NULL IF AT EDGE OR CORNER AND NEED TO INTERPOLATE FROM OUTSIDE EXTENT
        ' REMEMBER RASTER INDICES START AT LEFT - TOP
        booIsNull = False
        Select Case bytQuadrant
          Case 1              ' NORTHEAST                =================
                              '                          |   :   |   :   |
                              '                          - - - - - - - - -
                              '                          |   :   |   :   |
                              '                          =================
                              '                          |   : X |   :   |
                              '                          - - - - - - - - -
                              '                          |   :   |   :   |
                              '                          =================
            If iX = intMaxX Or iY = 0 Then
              booIsNull = True
            Else
              pOrigin.SetCoords iX, iY - 1
              pRaster.Read pOrigin, pPB
              vCellValueNW = pPB.GetVal(lngBandIndex, 0, 0)
              vCellValueSW = pPB.GetVal(lngBandIndex, 0, 1)
              vCellValueNE = pPB.GetVal(lngBandIndex, 1, 0)
              vCellValueSE = pPB.GetVal(lngBandIndex, 1, 1)
              If IsCellNaN(vCellValueNW) Or IsCellNaN(vCellValueNE) Or IsCellNaN(vCellValueSW) Or _
                IsCellNaN(vCellValueSE) Or IsEmpty(vCellValueNW) Or IsEmpty(vCellValueNE) Or _
                IsEmpty(vCellValueSW) Or IsEmpty(vCellValueSE) Then
                    booIsNull = True
              Else
                dblWestProp = (CDbl(vCellValueNW) * (1 - dblPropY)) + (CDbl(vCellValueSW) * dblPropY)
                dblEastProp = (CDbl(vCellValueNE) * (1 - dblPropY)) + (CDbl(vCellValueSE) * dblPropY)
                varInterpVal = CVar((dblWestProp * dblPropX) + (dblEastProp * (1 - dblPropX)))
              End If
            End If
          Case 2              ' NORTHWEST                =================
                              '                          |   :   |   :   |
                              '                          - - - - - - - - -
                              '                          |   :   |   :   |
                              '                          =================
                              '                          |   :   | X :   |
                              '                          - - - - - - - - -
                              '                          |   :   |   :   |
                              '                          =================
            If iX = 0 Or iY = 0 Then
              booIsNull = True
            Else
              pOrigin.SetCoords iX - 1, iY - 1
              pRaster.Read pOrigin, pPB
              vCellValueNW = pPB.GetVal(lngBandIndex, 0, 0)
              vCellValueSW = pPB.GetVal(lngBandIndex, 0, 1)
              vCellValueNE = pPB.GetVal(lngBandIndex, 1, 0)
              vCellValueSE = pPB.GetVal(lngBandIndex, 1, 1)
              If IsCellNaN(vCellValueNW) Or IsCellNaN(vCellValueNE) Or IsCellNaN(vCellValueSW) Or _
                IsCellNaN(vCellValueSE) Or IsEmpty(vCellValueNW) Or IsEmpty(vCellValueNE) Or _
                IsEmpty(vCellValueSW) Or IsEmpty(vCellValueSE) Then
                    booIsNull = True
              Else
                dblWestProp = (CDbl(vCellValueNW) * (1 - dblPropY)) + (CDbl(vCellValueSW) * dblPropY)
                dblEastProp = (CDbl(vCellValueNE) * (1 - dblPropY)) + (CDbl(vCellValueSE) * dblPropY)
                varInterpVal = CVar((dblWestProp * (1 - dblPropX)) + (dblEastProp * dblPropX))
              End If
            End If
          Case 3              ' SOUTHWEST                =================
                              '                          |   :   |   :   |
                              '                          - - - - - - - - -
                              '                          |   :   | X :   |
                              '                          =================
                              '                          |   :   |   :   |
                              '                          - - - - - - - - -
                              '                          |   :   |   :   |
                              '                          =================
            If iX = 0 Or iY = intMaxY Then
              booIsNull = True
            Else
              pOrigin.SetCoords iX - 1, iY
              pRaster.Read pOrigin, pPB
              vCellValueNW = pPB.GetVal(lngBandIndex, 0, 0)
              vCellValueSW = pPB.GetVal(lngBandIndex, 0, 1)
              vCellValueNE = pPB.GetVal(lngBandIndex, 1, 0)
              vCellValueSE = pPB.GetVal(lngBandIndex, 1, 1)
              If IsCellNaN(vCellValueNW) Or IsCellNaN(vCellValueNE) Or IsCellNaN(vCellValueSW) Or _
                IsCellNaN(vCellValueSE) Or IsEmpty(vCellValueNW) Or IsEmpty(vCellValueNE) Or _
                IsEmpty(vCellValueSW) Or IsEmpty(vCellValueSE) Then
                    booIsNull = True
              Else
                dblWestProp = (CDbl(vCellValueNW) * dblPropY) + (CDbl(vCellValueSW) * (1 - dblPropY))
                dblEastProp = (CDbl(vCellValueNE) * dblPropY) + (CDbl(vCellValueSE) * (1 - dblPropY))
                varInterpVal = CVar((dblWestProp * (1 - dblPropX)) + (dblEastProp * dblPropX))
              End If
            End If
          Case 4              ' SOUTHEAST                =================
                              '                          |   :   |   :   |
                              '                          - - - - - - - - -
                              '                          |   : X |   :   |
                              '                          =================
                              '                          |   :   |   :   |
                              '                          - - - - - - - - -
                              '                          |   :   |   :   |
                              '                          =================
            If iX = intMaxX Or iY = intMaxY Then
              booIsNull = True
            Else
              pOrigin.SetCoords iX, iY
              pRaster.Read pOrigin, pPB
              vCellValueNW = pPB.GetVal(lngBandIndex, 0, 0)
              vCellValueSW = pPB.GetVal(lngBandIndex, 0, 1)
              vCellValueNE = pPB.GetVal(lngBandIndex, 1, 0)
              vCellValueSE = pPB.GetVal(lngBandIndex, 1, 1)
              If IsCellNaN(vCellValueNW) Or IsCellNaN(vCellValueNE) Or IsCellNaN(vCellValueSW) Or _
                IsCellNaN(vCellValueSE) Or IsEmpty(vCellValueNW) Or IsEmpty(vCellValueNE) Or _
                IsEmpty(vCellValueSW) Or IsEmpty(vCellValueSE) Then
                    booIsNull = True
              Else
                dblWestProp = (CDbl(vCellValueNW) * dblPropY) + (CDbl(vCellValueSW) * (1 - dblPropY))
                dblEastProp = (CDbl(vCellValueNE) * dblPropY) + (CDbl(vCellValueSE) * (1 - dblPropY))
                varInterpVal = CVar((dblWestProp * dblPropX) + (dblEastProp * (1 - dblPropX)))
              End If
              
            End If
        End Select
        
        If booIsNull Then
          pOutArray.Add Null
'          varInterpVal = -9999
        Else
          pOutArray.Add CDbl(varInterpVal)
        End If
        
'        Debug.Print "From CellValues4CellInterp function..." & vbCrLf & _
          "   dblPropX = " & CStr(dblPropX) & vbCrLf & _
          "   dblPropY = " & CStr(dblPropY) & vbCrLf & _
          "   Quadrant = " & CStr(bytQuadrant) & vbCrLf & _
          "   vCellValueNW = " & CStr(vCellValueNW) & vbCrLf & _
          "   vCellValueNE = " & CStr(vCellValueNE) & vbCrLf & _
          "   vCellValueSW = " & CStr(vCellValueSW) & vbCrLf & _
          "   vCellValueSE = " & CStr(vCellValueSE) & vbCrLf & _
          "   dblWestProp = " & CStr(dblWestProp) & vbCrLf & _
          "   dblEastProp = " & CStr(dblEastProp) & vbCrLf & _
          "   Interpolated Value = " & CStr(varInterpVal)
      End If
    Next lngIndex
    Set CellValues4CellInterp = pOutArray

End Function

Public Function CellValues4CellInterp_ByNumbers2(dblArray() As Double, pRaster As IRaster, _
    dblCellSizeX As Double, dblCellSizeY As Double, X1 As Double, X2 As Double, _
    Y1 As Double, Y2 As Double, lngRastWidth As Long, lngRastHeight As Long, varRasterArray As Variant, _
    varNullval As Variant, Optional lngBandIndex As Long = 0, _
    Optional booUseSecondNull As Boolean = False, Optional varNullValue2 As Variant) As Variant()
    
    ' ASSUMES POINTS ARE IN SAME PROJECTION AS RASTER
'    Dim pRP As IRasterProps
'    Set pRP = pRaster
    
'    Dim dblCellSizeX As Double
'    Dim dblCellSizeY As Double
'    dblCellSizeX = ReturnPixelWidth(pRaster)
'    dblCellSizeY = ReturnPixelHeight(pRaster)
    
    Dim dblHalfCellX As Double
    dblHalfCellX = dblCellSizeX / 2
    Dim dblHalfCellY As Double
    dblHalfCellY = dblCellSizeY / 2
    
    'Get extent
'    Dim pExtent As IEnvelope
'    Set pExtent = pRP.Extent
'    Dim X1 As Double, Y1 As Double, X2 As Double, Y2 As Double
'    pExtent.QueryCoords X1, Y1, X2, Y2
    
'    'Get a PixelBloc with cellvalues
'    Dim pPB As IPixelBlock3
'
'    'Create a pnt to hold the 2x2 PixelBlock size
'    Dim pPnt As IPnt
'    Set pPnt = New Pnt
'    pPnt.SetCoords 2, 2
'    Set pPB = pRaster.CreatePixelBlock(pPnt)
'
'    'Create a point to set origin
'    Dim pOrigin As IPnt
    
    Dim lngIndex As Long
    Dim dblCellValue As Double
'    Dim pPoint As IPoint
    Dim dx As Double, dy As Double
    Dim nX As Double, ny As Double
    Dim dblXRemainder As Double, dblYRemainder As Double
    Dim iX As Long, iY As Long
    Dim lngMaxX As Long, lngMaxY As Long
    
    lngMaxX = lngRastWidth - 1
    lngMaxY = lngRastHeight - 1
    
    Dim bytQuadrant As Byte       ' 1 FOR NE, 2 FOR NW, 3 FOR SW, 4 FOR SE
    Dim varInterpVal As Variant
    
    ' BELOW FOR INTERPOLATION PURPOSES; USED TO CALCULATE THE WEIGHT OF THE PRIMARY CELL VS. THE ADJACENT CELLS.
    Dim dblPropX As Double
    Dim dblPropY As Double
    
'    Dim pOutArray As esriSystem.IVariantArray
'    Set pOutArray = New esriSystem.VarArray
    
    Dim varReturn() As Variant
    ReDim varReturn(UBound(dblArray, 2))
    
    Dim vCellValueNE As Variant
    Dim vCellValueNW As Variant
    Dim vCellValueSE As Variant
    Dim vCellValueSW As Variant
    
    Dim booIsNull As Boolean
    Dim dblWestProp As Double
    Dim dblEastProp As Double
    Dim dblCoordX As Double
    Dim dblCoordY As Double
    
'    For lngIndex = 0 To pPoints.PointCount - 1
    For lngIndex = 0 To UBound(dblArray, 2)
'      Set pPoint = pPoints.Point(lngIndex)
      dblCoordX = dblArray(0, lngIndex)
      dblCoordY = dblArray(1, lngIndex)
      ' RETURN NULL IF OUTSIDE EXTENT
      If dblCoordX < X1 Or dblCoordX > X2 Or dblCoordY < Y1 Or dblCoordY > Y2 Then
        varReturn(lngIndex) = Null
      Else
'      If pPoint.X < X1 Or pPoint.X > X2 Or pPoint.Y < Y1 Or pPoint.Y > Y2 Then
'        pOutArray.Add Null
'      Else
        
        dx = dblCoordX - X1
        dy = Y2 - dblCoordY
        
        'Find ncells from left-top
        nX = dx / dblCellSizeX
        ny = dy / dblCellSizeY
        
        'Determine cell index by taking the int. It will also take care of the fact that the index is 0 based
        iX = Int(nX)
        iY = Int(ny)
        
        ' FOLLOWING IN CASE OF ROUNDING ERROR
        If (iX < 0) Then iX = 0
        If (iY < 0) Then iY = 0
        If (iX > lngMaxX) Then
          iX = lngMaxX
        End If
        If (iY > lngMaxY - 1) Then
          iY = lngMaxY - 1
        End If
        
        ' DETERMINE QUADRANT AND SPECIAL CASES (I.E. AT EDGE OR CORNER)
        dblXRemainder = (nX - iX) * dblCellSizeX
        dblYRemainder = (ny - iY) * dblCellSizeY
        
        If dblYRemainder < dblHalfCellY Then                  ' ON NORTH SIDE OF CELL, SOUTH HALF OF PIXEL BLOCK
          dblPropY = (dblYRemainder + dblHalfCellY) / dblCellSizeY
          If dblXRemainder > dblHalfCellX Then                ' ON EAST SIDE OF CELL, WEST HALF OF PIXEL BLOCK
            bytQuadrant = 1                                   ' ON NORTHEAST CORNER OF CELL, SOUTHWEST CORNER OF PIXEL BLOCK
            dblPropX = 1 - ((dblXRemainder - dblHalfCellX) / dblCellSizeX)
          Else                                                ' ON WEST SIDE OF CELL, EAST HALF OF PIXEL BLOCK
            bytQuadrant = 2                                   ' ON NORTHWEST CORNER OF CELL, SOUTHEAST CORNER OF PIXEL BLOCK
            dblPropX = (dblHalfCellX + dblXRemainder) / dblCellSizeX
          End If
        Else                                                  ' ON SOUTH SIDE OF CELL, NORTH HALF OF PIXEL BLOCK
          dblPropY = 1 - ((dblYRemainder - dblHalfCellY) / dblCellSizeY)
          If dblXRemainder > dblHalfCellX Then                ' ON EAST SIDE, WEST HALF OF PIXEL BLOCK
            bytQuadrant = 4                                   ' ON SOUTHEAST CORNER OF CELL, NORTHWEST CORNER OF PIXEL BLOCK
            dblPropX = 1 - ((dblXRemainder - dblHalfCellX) / dblCellSizeX)
          Else                                                ' ON WEST SIDE OF CELL, EAST HALF OF PIXEL BLOCK
            bytQuadrant = 3                                   ' ON SOUTHWEST CORNER OF CELL, NORTHEAST CORNER OF PIXEL BLOCK
            dblPropX = (dblHalfCellX + dblXRemainder) / dblCellSizeX
          End If
        End If
        
        ' MAKE PIXEL BLOCK
'        Set pOrigin = New Pnt
        
        ' RETURN NULL IF AT EDGE OR CORNER AND NEED TO INTERPOLATE FROM OUTSIDE EXTENT
        ' REMEMBER RASTER INDICES START AT LEFT - TOP
        booIsNull = False
        Select Case bytQuadrant
          Case 1              ' NORTHEAST                =================
                              '                          |   :   |   :   |
                              '                          - - - - - - - - -
                              '                          |   :   |   :   |
                              '                          =================
                              '                          |   : X |   :   |
                              '                          - - - - - - - - -
                              '                          |   :   |   :   |
                              '                          =================
            If iX = lngMaxX Or iY = 0 Then
              booIsNull = True
            Else
'              pOrigin.SetCoords iX, iY - 1
'              pRaster.Read pOrigin, pPB
'              vCellValueNW = pPB.GetVal(lngBandIndex, 0, 0)
'              vCellValueSW = pPB.GetVal(lngBandIndex, 0, 1)
'              vCellValueNE = pPB.GetVal(lngBandIndex, 1, 0)
'              vCellValueSE = pPB.GetVal(lngBandIndex, 1, 1)
              
              vCellValueNW = varRasterArray(iX, iY - 1)
              vCellValueSW = varRasterArray(iX, iY)
              vCellValueNE = varRasterArray(iX + 1, iY - 1)
              vCellValueSE = varRasterArray(iX + 1, iY)
              
'              If IsCellNaN(vCellValueNW) Or IsCellNaN(vCellValueNE) Or IsCellNaN(vCellValueSW) Or _
'                IsCellNaN(vCellValueSE) Or IsEmpty(vCellValueNW) Or IsEmpty(vCellValueNE) Or _
'                IsEmpty(vCellValueSW) Or IsEmpty(vCellValueSE) Then
              If booUseSecondNull Then
                If (varNullval = vCellValueNW) Or (varNullval = vCellValueNE) Or (varNullval = vCellValueSW) Or _
                  (varNullval = vCellValueSE) Or IsEmpty(vCellValueNW) Or IsEmpty(vCellValueNE) Or _
                  (varNullValue2 = vCellValueNW) Or (varNullValue2 = vCellValueNE) Or (varNullValue2 = vCellValueSW) Or _
                  (varNullValue2 = vCellValueSE) Or _
                  IsEmpty(vCellValueSW) Or IsEmpty(vCellValueSE) Then
                      booIsNull = True
                Else
                  If Abs(CDbl(vCellValueNW)) > 10 ^ 10 Or Abs(CDbl(vCellValueNE)) > 10 ^ 10 Or _
                      Abs(CDbl(vCellValueSE)) > 10 ^ 10 Or Abs(CDbl(vCellValueSW)) > 10 ^ 10 Then
                    booIsNull = True
                  Else
                    dblWestProp = (CDbl(vCellValueNW) * (1 - dblPropY)) + (CDbl(vCellValueSW) * dblPropY)
                    dblEastProp = (CDbl(vCellValueNE) * (1 - dblPropY)) + (CDbl(vCellValueSE) * dblPropY)
                    varInterpVal = CVar((dblWestProp * dblPropX) + (dblEastProp * (1 - dblPropX)))
                  End If
                End If
              Else
                If (varNullval = vCellValueNW) Or (varNullval = vCellValueNE) Or (varNullval = vCellValueSW) Or _
                  (varNullval = vCellValueSE) Or IsEmpty(vCellValueNW) Or IsEmpty(vCellValueNE) Or _
                  IsEmpty(vCellValueSW) Or IsEmpty(vCellValueSE) Then
                      booIsNull = True
                Else
                  If Abs(CDbl(vCellValueNW)) > 10 ^ 10 Or Abs(CDbl(vCellValueNE)) > 10 ^ 10 Or _
                      Abs(CDbl(vCellValueSE)) > 10 ^ 10 Or Abs(CDbl(vCellValueSW)) > 10 ^ 10 Then
                    booIsNull = True
                  Else
                    dblWestProp = (CDbl(vCellValueNW) * (1 - dblPropY)) + (CDbl(vCellValueSW) * dblPropY)
                    dblEastProp = (CDbl(vCellValueNE) * (1 - dblPropY)) + (CDbl(vCellValueSE) * dblPropY)
                    varInterpVal = CVar((dblWestProp * dblPropX) + (dblEastProp * (1 - dblPropX)))
                  End If
                End If
              End If
            End If
          Case 2              ' NORTHWEST                =================
                              '                          |   :   |   :   |
                              '                          - - - - - - - - -
                              '                          |   :   |   :   |
                              '                          =================
                              '                          |   :   | X :   |
                              '                          - - - - - - - - -
                              '                          |   :   |   :   |
                              '                          =================
            If iX = 0 Or iY = 0 Then
              booIsNull = True
            Else
'              pOrigin.SetCoords iX - 1, iY - 1
'              pRaster.Read pOrigin, pPB
'              vCellValueNW = pPB.GetVal(lngBandIndex, 0, 0)
'              vCellValueSW = pPB.GetVal(lngBandIndex, 0, 1)
'              vCellValueNE = pPB.GetVal(lngBandIndex, 1, 0)
'              vCellValueSE = pPB.GetVal(lngBandIndex, 1, 1)
              
              vCellValueNW = varRasterArray(iX - 1, iY - 1)
              vCellValueSW = varRasterArray(iX - 1, iY)
              vCellValueNE = varRasterArray(iX, iY - 1)
              vCellValueSE = varRasterArray(iX, iY)
              
'              If IsCellNaN(vCellValueNW) Or IsCellNaN(vCellValueNE) Or IsCellNaN(vCellValueSW) Or _
'                IsCellNaN(vCellValueSE) Or IsEmpty(vCellValueNW) Or IsEmpty(vCellValueNE) Or _
'                IsEmpty(vCellValueSW) Or IsEmpty(vCellValueSE) Then
              If booUseSecondNull Then
                If (varNullval = vCellValueNW) Or (varNullval = vCellValueNE) Or (varNullval = vCellValueSW) Or _
                  (varNullval = vCellValueSE) Or IsEmpty(vCellValueNW) Or IsEmpty(vCellValueNE) Or _
                  (varNullValue2 = vCellValueNW) Or (varNullValue2 = vCellValueNE) Or (varNullValue2 = vCellValueSW) Or _
                  (varNullValue2 = vCellValueSE) Or _
                  IsEmpty(vCellValueSW) Or IsEmpty(vCellValueSE) Then
                      booIsNull = True
                Else
                  If Abs(CDbl(vCellValueNW)) > 10 ^ 10 Or Abs(CDbl(vCellValueNE)) > 10 ^ 10 Or _
                      Abs(CDbl(vCellValueSE)) > 10 ^ 10 Or Abs(CDbl(vCellValueSW)) > 10 ^ 10 Then
                    booIsNull = True
                  Else
                    dblWestProp = (CDbl(vCellValueNW) * (1 - dblPropY)) + (CDbl(vCellValueSW) * dblPropY)
                    dblEastProp = (CDbl(vCellValueNE) * (1 - dblPropY)) + (CDbl(vCellValueSE) * dblPropY)
                    varInterpVal = CVar((dblWestProp * (1 - dblPropX)) + (dblEastProp * dblPropX))
                  End If
                End If
              Else
                If (varNullval = vCellValueNW) Or (varNullval = vCellValueNE) Or (varNullval = vCellValueSW) Or _
                  (varNullval = vCellValueSE) Or IsEmpty(vCellValueNW) Or IsEmpty(vCellValueNE) Or _
                  IsEmpty(vCellValueSW) Or IsEmpty(vCellValueSE) Then
                      booIsNull = True
                Else
                  If Abs(CDbl(vCellValueNW)) > 10 ^ 10 Or Abs(CDbl(vCellValueNE)) > 10 ^ 10 Or _
                      Abs(CDbl(vCellValueSE)) > 10 ^ 10 Or Abs(CDbl(vCellValueSW)) > 10 ^ 10 Then
                    booIsNull = True
                  Else
                    dblWestProp = (CDbl(vCellValueNW) * (1 - dblPropY)) + (CDbl(vCellValueSW) * dblPropY)
                    dblEastProp = (CDbl(vCellValueNE) * (1 - dblPropY)) + (CDbl(vCellValueSE) * dblPropY)
                    varInterpVal = CVar((dblWestProp * (1 - dblPropX)) + (dblEastProp * dblPropX))
                  End If
                End If
              End If
            End If
          Case 3              ' SOUTHWEST                =================
                              '                          |   :   |   :   |
                              '                          - - - - - - - - -
                              '                          |   :   | X :   |
                              '                          =================
                              '                          |   :   |   :   |
                              '                          - - - - - - - - -
                              '                          |   :   |   :   |
                              '                          =================
            If iX = 0 Or iY = lngMaxY Then
              booIsNull = True
            Else
'              pOrigin.SetCoords iX - 1, iY
'              pRaster.Read pOrigin, pPB
'              vCellValueNW = pPB.GetVal(lngBandIndex, 0, 0)
'              vCellValueSW = pPB.GetVal(lngBandIndex, 0, 1)
'              vCellValueNE = pPB.GetVal(lngBandIndex, 1, 0)
'              vCellValueSE = pPB.GetVal(lngBandIndex, 1, 1)
              
              vCellValueNW = varRasterArray(iX - 1, iY)
              vCellValueSW = varRasterArray(iX - 1, iY + 1)
              vCellValueNE = varRasterArray(iX, iY)
              vCellValueSE = varRasterArray(iX, iY + 1)
              
'              If IsCellNaN(vCellValueNW) Or IsCellNaN(vCellValueNE) Or IsCellNaN(vCellValueSW) Or _
'                IsCellNaN(vCellValueSE) Or IsEmpty(vCellValueNW) Or IsEmpty(vCellValueNE) Or _
'                IsEmpty(vCellValueSW) Or IsEmpty(vCellValueSE) Then
              If booUseSecondNull Then
                If (varNullval = vCellValueNW) Or (varNullval = vCellValueNE) Or (varNullval = vCellValueSW) Or _
                  (varNullval = vCellValueSE) Or IsEmpty(vCellValueNW) Or IsEmpty(vCellValueNE) Or _
                  (varNullValue2 = vCellValueNW) Or (varNullValue2 = vCellValueNE) Or (varNullValue2 = vCellValueSW) Or _
                  (varNullValue2 = vCellValueSE) Or _
                  IsEmpty(vCellValueSW) Or IsEmpty(vCellValueSE) Then
                      booIsNull = True
                Else
                  If Abs(CDbl(vCellValueNW)) > 10 ^ 10 Or Abs(CDbl(vCellValueNE)) > 10 ^ 10 Or _
                      Abs(CDbl(vCellValueSE)) > 10 ^ 10 Or Abs(CDbl(vCellValueSW)) > 10 ^ 10 Then
                    booIsNull = True
                  Else
                    dblWestProp = (CDbl(vCellValueNW) * dblPropY) + (CDbl(vCellValueSW) * (1 - dblPropY))
                    dblEastProp = (CDbl(vCellValueNE) * dblPropY) + (CDbl(vCellValueSE) * (1 - dblPropY))
                    varInterpVal = CVar((dblWestProp * (1 - dblPropX)) + (dblEastProp * dblPropX))
                  End If
                End If
              Else
                If (varNullval = vCellValueNW) Or (varNullval = vCellValueNE) Or (varNullval = vCellValueSW) Or _
                  (varNullval = vCellValueSE) Or IsEmpty(vCellValueNW) Or IsEmpty(vCellValueNE) Or _
                  IsEmpty(vCellValueSW) Or IsEmpty(vCellValueSE) Then
                      booIsNull = True
                Else
                  If Abs(CDbl(vCellValueNW)) > 10 ^ 10 Or Abs(CDbl(vCellValueNE)) > 10 ^ 10 Or _
                      Abs(CDbl(vCellValueSE)) > 10 ^ 10 Or Abs(CDbl(vCellValueSW)) > 10 ^ 10 Then
                    booIsNull = True
                  Else
                    dblWestProp = (CDbl(vCellValueNW) * dblPropY) + (CDbl(vCellValueSW) * (1 - dblPropY))
                    dblEastProp = (CDbl(vCellValueNE) * dblPropY) + (CDbl(vCellValueSE) * (1 - dblPropY))
                    varInterpVal = CVar((dblWestProp * (1 - dblPropX)) + (dblEastProp * dblPropX))
                  End If
                End If
              End If
            End If
          Case 4              ' SOUTHEAST                =================
                              '                          |   :   |   :   |
                              '                          - - - - - - - - -
                              '                          |   : X |   :   |
                              '                          =================
                              '                          |   :   |   :   |
                              '                          - - - - - - - - -
                              '                          |   :   |   :   |
                              '                          =================
            If iX = lngMaxX Or iY = lngMaxY Then
              booIsNull = True
            Else
'              pOrigin.SetCoords iX, iY
'              pRaster.Read pOrigin, pPB
'              vCellValueNW = pPB.GetVal(lngBandIndex, 0, 0)
'              vCellValueSW = pPB.GetVal(lngBandIndex, 0, 1)
'              vCellValueNE = pPB.GetVal(lngBandIndex, 1, 0)
'              vCellValueSE = pPB.GetVal(lngBandIndex, 1, 1)
              
              vCellValueNW = varRasterArray(iX, iY)
              vCellValueSW = varRasterArray(iX, iY + 1)
              vCellValueNE = varRasterArray(iX + 1, iY)
              vCellValueSE = varRasterArray(iX + 1, iY + 1)
              
'              If IsCellNaN(vCellValueNW) Or IsCellNaN(vCellValueNE) Or IsCellNaN(vCellValueSW) Or _
'                IsCellNaN(vCellValueSE) Or IsEmpty(vCellValueNW) Or IsEmpty(vCellValueNE) Or _
'                IsEmpty(vCellValueSW) Or IsEmpty(vCellValueSE) Then

              If booUseSecondNull Then
                If (varNullval = vCellValueNW) Or (varNullval = vCellValueNE) Or (varNullval = vCellValueSW) Or _
                  (varNullval = vCellValueSE) Or IsEmpty(vCellValueNW) Or IsEmpty(vCellValueNE) Or _
                  (varNullValue2 = vCellValueNW) Or (varNullValue2 = vCellValueNE) Or (varNullValue2 = vCellValueSW) Or _
                  (varNullValue2 = vCellValueSE) Or _
                  IsEmpty(vCellValueSW) Or IsEmpty(vCellValueSE) Then
                      booIsNull = True
                Else
                  If Abs(CDbl(vCellValueNW)) > 10 ^ 10 Or Abs(CDbl(vCellValueNE)) > 10 ^ 10 Or _
                      Abs(CDbl(vCellValueSE)) > 10 ^ 10 Or Abs(CDbl(vCellValueSW)) > 10 ^ 10 Then
                    booIsNull = True
                  Else
                    dblWestProp = (CDbl(vCellValueNW) * dblPropY) + (CDbl(vCellValueSW) * (1 - dblPropY))
                    dblEastProp = (CDbl(vCellValueNE) * dblPropY) + (CDbl(vCellValueSE) * (1 - dblPropY))
                    varInterpVal = CVar((dblWestProp * dblPropX) + (dblEastProp * (1 - dblPropX)))
                  End If
                End If
              Else
                If (varNullval = vCellValueNW) Or (varNullval = vCellValueNE) Or (varNullval = vCellValueSW) Or _
                  (varNullval = vCellValueSE) Or IsEmpty(vCellValueNW) Or IsEmpty(vCellValueNE) Or _
                  IsEmpty(vCellValueSW) Or IsEmpty(vCellValueSE) Then
                      booIsNull = True
                Else
                  If Abs(CDbl(vCellValueNW)) > 10 ^ 10 Or Abs(CDbl(vCellValueNE)) > 10 ^ 10 Or _
                      Abs(CDbl(vCellValueSE)) > 10 ^ 10 Or Abs(CDbl(vCellValueSW)) > 10 ^ 10 Then
                    booIsNull = True
                  Else
                    dblWestProp = (CDbl(vCellValueNW) * dblPropY) + (CDbl(vCellValueSW) * (1 - dblPropY))
                    dblEastProp = (CDbl(vCellValueNE) * dblPropY) + (CDbl(vCellValueSE) * (1 - dblPropY))
                    varInterpVal = CVar((dblWestProp * dblPropX) + (dblEastProp * (1 - dblPropX)))
                  End If
                End If
              End If
            End If
        End Select
        
        If booIsNull Then
          varReturn(lngIndex) = Null
'          pOutArray.Add Null
'          varInterpVal = -9999
        Else
          varReturn(lngIndex) = varInterpVal
'          pOutArray.Add CDbl(varInterpVal)
        End If
        
'        Debug.Print "From CellValues4CellInterp function..." & vbCrLf & _
          "   dblPropX = " & CStr(dblPropX) & vbCrLf & _
          "   dblPropY = " & CStr(dblPropY) & vbCrLf & _
          "   Quadrant = " & CStr(bytQuadrant) & vbCrLf & _
          "   vCellValueNW = " & CStr(vCellValueNW) & vbCrLf & _
          "   vCellValueNE = " & CStr(vCellValueNE) & vbCrLf & _
          "   vCellValueSW = " & CStr(vCellValueSW) & vbCrLf & _
          "   vCellValueSE = " & CStr(vCellValueSE) & vbCrLf & _
          "   dblWestProp = " & CStr(dblWestProp) & vbCrLf & _
          "   dblEastProp = " & CStr(dblEastProp) & vbCrLf & _
          "   Interpolated Value = " & CStr(varInterpVal)
      End If
    Next lngIndex
    CellValues4CellInterp_ByNumbers2 = varReturn
    
ClearMemory:
  varInterpVal = Null
  Erase varReturn
  vCellValueNE = Null
  vCellValueNW = Null
  vCellValueSE = Null
  vCellValueSW = Null
End Function

Public Function CellValues4CellInterp_ByNumbers(dblArray() As Double, pRaster As IRaster, _
    dblCellSizeX As Double, dblCellSizeY As Double, X1 As Double, X2 As Double, _
    Y1 As Double, Y2 As Double, lngRastWidth As Long, lngRastHeight As Long, _
    Optional lngBandIndex As Long = 0) As Variant()
    
    ' ASSUMES POINTS ARE IN SAME PROJECTION AS RASTER
'    Dim pRP As IRasterProps
'    Set pRP = pRaster
    
'    Dim dblCellSizeX As Double
'    Dim dblCellSizeY As Double
'    dblCellSizeX = ReturnPixelWidth(pRaster)
'    dblCellSizeY = ReturnPixelHeight(pRaster)
    
    Dim dblHalfCellX As Double
    dblHalfCellX = dblCellSizeX / 2
    Dim dblHalfCellY As Double
    dblHalfCellY = dblCellSizeY / 2
    
    'Get extent
'    Dim pExtent As IEnvelope
'    Set pExtent = pRP.Extent
'    Dim X1 As Double, Y1 As Double, X2 As Double, Y2 As Double
'    pExtent.QueryCoords X1, Y1, X2, Y2
    
    'Get a PixelBloc with cellvalues
    Dim pPB As IPixelBlock3
  
    'Create a pnt to hold the 2x2 PixelBlock size
    Dim pPnt As IPnt
    Set pPnt = New Pnt
    pPnt.SetCoords 2, 2
    Set pPB = pRaster.CreatePixelBlock(pPnt)
     
    'Create a point to set origin
    Dim pOrigin As IPnt
    
    Dim lngIndex As Long
    Dim dblCellValue As Double
'    Dim pPoint As IPoint
    Dim dx As Double, dy As Double
    Dim nX As Double, ny As Double
    Dim dblXRemainder As Double, dblYRemainder As Double
    Dim iX As Long, iY As Long
    Dim lngMaxX As Long, lngMaxY As Long
    
    lngMaxX = lngRastWidth - 1
    lngMaxY = lngRastHeight - 1
    
    Dim bytQuadrant As Byte       ' 1 FOR NE, 2 FOR NW, 3 FOR SW, 4 FOR SE
    Dim varInterpVal As Variant
    
    ' BELOW FOR INTERPOLATION PURPOSES; USED TO CALCULATE THE WEIGHT OF THE PRIMARY CELL VS. THE ADJACENT CELLS.
    Dim dblPropX As Double
    Dim dblPropY As Double
    
'    Dim pOutArray As esriSystem.IVariantArray
'    Set pOutArray = New esriSystem.VarArray
    
    Dim varReturn() As Variant
    ReDim varReturn(UBound(dblArray, 2))
    
    Dim vCellValueNE As Variant
    Dim vCellValueNW As Variant
    Dim vCellValueSE As Variant
    Dim vCellValueSW As Variant
    
    Dim booIsNull As Boolean
    Dim dblWestProp As Double
    Dim dblEastProp As Double
    Dim dblCoordX As Double
    Dim dblCoordY As Double
    
'    For lngIndex = 0 To pPoints.PointCount - 1
    For lngIndex = 0 To UBound(dblArray, 2)
'      Set pPoint = pPoints.Point(lngIndex)
      dblCoordX = dblArray(0, lngIndex)
      dblCoordY = dblArray(1, lngIndex)
      ' RETURN NULL IF OUTSIDE EXTENT
      If dblCoordX < X1 Or dblCoordX > X2 Or dblCoordY < Y1 Or dblCoordY > Y2 Then
        varReturn(lngIndex) = Null
      Else
'      If pPoint.X < X1 Or pPoint.X > X2 Or pPoint.Y < Y1 Or pPoint.Y > Y2 Then
'        pOutArray.Add Null
'      Else
        
        dx = dblCoordX - X1
        dy = Y2 - dblCoordY
        
        'Find ncells from left-top
        nX = dx / dblCellSizeX
        ny = dy / dblCellSizeY
        
        'Determine cell index by taking the int. It will also take care of the fact that the index is 0 based
        iX = Int(nX)
        iY = Int(ny)
        
        ' FOLLOWING IN CASE OF ROUNDING ERROR
        If (iX < 0) Then iX = 0
        If (iY < 0) Then iY = 0
        If (iX > lngMaxX) Then
          iX = lngMaxX
        End If
        If (iY > lngMaxY - 1) Then
          iY = lngMaxY - 1
        End If
        
        ' DETERMINE QUADRANT AND SPECIAL CASES (I.E. AT EDGE OR CORNER)
        dblXRemainder = (nX - iX) * dblCellSizeX
        dblYRemainder = (ny - iY) * dblCellSizeY
        
        If dblYRemainder < dblHalfCellY Then                  ' ON NORTH SIDE OF CELL, SOUTH HALF OF PIXEL BLOCK
          dblPropY = (dblYRemainder + dblHalfCellY) / dblCellSizeY
          If dblXRemainder > dblHalfCellX Then                ' ON EAST SIDE OF CELL, WEST HALF OF PIXEL BLOCK
            bytQuadrant = 1                                   ' ON NORTHEAST CORNER OF CELL, SOUTHWEST CORNER OF PIXEL BLOCK
            dblPropX = 1 - ((dblXRemainder - dblHalfCellX) / dblCellSizeX)
          Else                                                ' ON WEST SIDE OF CELL, EAST HALF OF PIXEL BLOCK
            bytQuadrant = 2                                   ' ON NORTHWEST CORNER OF CELL, SOUTHEAST CORNER OF PIXEL BLOCK
            dblPropX = (dblHalfCellX + dblXRemainder) / dblCellSizeX
          End If
        Else                                                  ' ON SOUTH SIDE OF CELL, NORTH HALF OF PIXEL BLOCK
          dblPropY = 1 - ((dblYRemainder - dblHalfCellY) / dblCellSizeY)
          If dblXRemainder > dblHalfCellX Then                ' ON EAST SIDE, WEST HALF OF PIXEL BLOCK
            bytQuadrant = 4                                   ' ON SOUTHEAST CORNER OF CELL, NORTHWEST CORNER OF PIXEL BLOCK
            dblPropX = 1 - ((dblXRemainder - dblHalfCellX) / dblCellSizeX)
          Else                                                ' ON WEST SIDE OF CELL, EAST HALF OF PIXEL BLOCK
            bytQuadrant = 3                                   ' ON SOUTHWEST CORNER OF CELL, NORTHEAST CORNER OF PIXEL BLOCK
            dblPropX = (dblHalfCellX + dblXRemainder) / dblCellSizeX
          End If
        End If
        
        ' MAKE PIXEL BLOCK
        Set pOrigin = New Pnt
        
        ' RETURN NULL IF AT EDGE OR CORNER AND NEED TO INTERPOLATE FROM OUTSIDE EXTENT
        ' REMEMBER RASTER INDICES START AT LEFT - TOP
        booIsNull = False
        Select Case bytQuadrant
          Case 1              ' NORTHEAST                =================
                              '                          |   :   |   :   |
                              '                          - - - - - - - - -
                              '                          |   :   |   :   |
                              '                          =================
                              '                          |   : X |   :   |
                              '                          - - - - - - - - -
                              '                          |   :   |   :   |
                              '                          =================
            If iX = lngMaxX Or iY = 0 Then
              booIsNull = True
            Else
              pOrigin.SetCoords iX, iY - 1
              pRaster.Read pOrigin, pPB
              vCellValueNW = pPB.GetVal(lngBandIndex, 0, 0)
              vCellValueSW = pPB.GetVal(lngBandIndex, 0, 1)
              vCellValueNE = pPB.GetVal(lngBandIndex, 1, 0)
              vCellValueSE = pPB.GetVal(lngBandIndex, 1, 1)
              If IsCellNaN(vCellValueNW) Or IsCellNaN(vCellValueNE) Or IsCellNaN(vCellValueSW) Or _
                IsCellNaN(vCellValueSE) Or IsEmpty(vCellValueNW) Or IsEmpty(vCellValueNE) Or _
                IsEmpty(vCellValueSW) Or IsEmpty(vCellValueSE) Then
                    booIsNull = True
              Else
                dblWestProp = (CDbl(vCellValueNW) * (1 - dblPropY)) + (CDbl(vCellValueSW) * dblPropY)
                dblEastProp = (CDbl(vCellValueNE) * (1 - dblPropY)) + (CDbl(vCellValueSE) * dblPropY)
                varInterpVal = CVar((dblWestProp * dblPropX) + (dblEastProp * (1 - dblPropX)))
              End If
            End If
          Case 2              ' NORTHWEST                =================
                              '                          |   :   |   :   |
                              '                          - - - - - - - - -
                              '                          |   :   |   :   |
                              '                          =================
                              '                          |   :   | X :   |
                              '                          - - - - - - - - -
                              '                          |   :   |   :   |
                              '                          =================
            If iX = 0 Or iY = 0 Then
              booIsNull = True
            Else
              pOrigin.SetCoords iX - 1, iY - 1
              pRaster.Read pOrigin, pPB
              vCellValueNW = pPB.GetVal(lngBandIndex, 0, 0)
              vCellValueSW = pPB.GetVal(lngBandIndex, 0, 1)
              vCellValueNE = pPB.GetVal(lngBandIndex, 1, 0)
              vCellValueSE = pPB.GetVal(lngBandIndex, 1, 1)
              If IsCellNaN(vCellValueNW) Or IsCellNaN(vCellValueNE) Or IsCellNaN(vCellValueSW) Or _
                IsCellNaN(vCellValueSE) Or IsEmpty(vCellValueNW) Or IsEmpty(vCellValueNE) Or _
                IsEmpty(vCellValueSW) Or IsEmpty(vCellValueSE) Then
                    booIsNull = True
              Else
                dblWestProp = (CDbl(vCellValueNW) * (1 - dblPropY)) + (CDbl(vCellValueSW) * dblPropY)
                dblEastProp = (CDbl(vCellValueNE) * (1 - dblPropY)) + (CDbl(vCellValueSE) * dblPropY)
                varInterpVal = CVar((dblWestProp * (1 - dblPropX)) + (dblEastProp * dblPropX))
              End If
            End If
          Case 3              ' SOUTHWEST                =================
                              '                          |   :   |   :   |
                              '                          - - - - - - - - -
                              '                          |   :   | X :   |
                              '                          =================
                              '                          |   :   |   :   |
                              '                          - - - - - - - - -
                              '                          |   :   |   :   |
                              '                          =================
            If iX = 0 Or iY = lngMaxY Then
              booIsNull = True
            Else
              pOrigin.SetCoords iX - 1, iY
              pRaster.Read pOrigin, pPB
              vCellValueNW = pPB.GetVal(lngBandIndex, 0, 0)
              vCellValueSW = pPB.GetVal(lngBandIndex, 0, 1)
              vCellValueNE = pPB.GetVal(lngBandIndex, 1, 0)
              vCellValueSE = pPB.GetVal(lngBandIndex, 1, 1)
              If IsCellNaN(vCellValueNW) Or IsCellNaN(vCellValueNE) Or IsCellNaN(vCellValueSW) Or _
                IsCellNaN(vCellValueSE) Or IsEmpty(vCellValueNW) Or IsEmpty(vCellValueNE) Or _
                IsEmpty(vCellValueSW) Or IsEmpty(vCellValueSE) Then
                    booIsNull = True
              Else
                dblWestProp = (CDbl(vCellValueNW) * dblPropY) + (CDbl(vCellValueSW) * (1 - dblPropY))
                dblEastProp = (CDbl(vCellValueNE) * dblPropY) + (CDbl(vCellValueSE) * (1 - dblPropY))
                varInterpVal = CVar((dblWestProp * (1 - dblPropX)) + (dblEastProp * dblPropX))
              End If
            End If
          Case 4              ' SOUTHEAST                =================
                              '                          |   :   |   :   |
                              '                          - - - - - - - - -
                              '                          |   : X |   :   |
                              '                          =================
                              '                          |   :   |   :   |
                              '                          - - - - - - - - -
                              '                          |   :   |   :   |
                              '                          =================
            If iX = lngMaxX Or iY = lngMaxY Then
              booIsNull = True
            Else
              pOrigin.SetCoords iX, iY
              pRaster.Read pOrigin, pPB
              vCellValueNW = pPB.GetVal(lngBandIndex, 0, 0)
              vCellValueSW = pPB.GetVal(lngBandIndex, 0, 1)
              vCellValueNE = pPB.GetVal(lngBandIndex, 1, 0)
              vCellValueSE = pPB.GetVal(lngBandIndex, 1, 1)
              If IsCellNaN(vCellValueNW) Or IsCellNaN(vCellValueNE) Or IsCellNaN(vCellValueSW) Or _
                IsCellNaN(vCellValueSE) Or IsEmpty(vCellValueNW) Or IsEmpty(vCellValueNE) Or _
                IsEmpty(vCellValueSW) Or IsEmpty(vCellValueSE) Then
                    booIsNull = True
              Else
                dblWestProp = (CDbl(vCellValueNW) * dblPropY) + (CDbl(vCellValueSW) * (1 - dblPropY))
                dblEastProp = (CDbl(vCellValueNE) * dblPropY) + (CDbl(vCellValueSE) * (1 - dblPropY))
                varInterpVal = CVar((dblWestProp * dblPropX) + (dblEastProp * (1 - dblPropX)))
              End If
              
            End If
        End Select
        
        If booIsNull Then
          varReturn(lngIndex) = Null
'          pOutArray.Add Null
'          varInterpVal = -9999
        Else
          varReturn(lngIndex) = varInterpVal
'          pOutArray.Add CDbl(varInterpVal)
        End If
        
'        Debug.Print "From CellValues4CellInterp function..." & vbCrLf & _
          "   dblPropX = " & CStr(dblPropX) & vbCrLf & _
          "   dblPropY = " & CStr(dblPropY) & vbCrLf & _
          "   Quadrant = " & CStr(bytQuadrant) & vbCrLf & _
          "   vCellValueNW = " & CStr(vCellValueNW) & vbCrLf & _
          "   vCellValueNE = " & CStr(vCellValueNE) & vbCrLf & _
          "   vCellValueSW = " & CStr(vCellValueSW) & vbCrLf & _
          "   vCellValueSE = " & CStr(vCellValueSE) & vbCrLf & _
          "   dblWestProp = " & CStr(dblWestProp) & vbCrLf & _
          "   dblEastProp = " & CStr(dblEastProp) & vbCrLf & _
          "   Interpolated Value = " & CStr(varInterpVal)
      End If
    Next lngIndex
    CellValues4CellInterp_ByNumbers = varReturn

End Function

Public Function CellValues2(pPoints As IPointCollection, pRaster As IRaster, _
        Optional lngBandIndex As Long = 0) As esriSystem.IVariantArray

     ' ASSUMES POINTS ARE IN SAME PROJECTION AS RASTER
    Dim pRP As IRasterProps
    Set pRP = pRaster
    
    Dim dblCellSizeX As Double
    Dim dblCellSizeY As Double
    dblCellSizeX = ReturnPixelWidth(pRaster)
    dblCellSizeY = ReturnPixelHeight(pRaster)
    
    Dim dblHalfCellX As Double
    dblHalfCellX = dblCellSizeX / 2
    Dim dblHalfCellY As Double
    dblHalfCellY = dblCellSizeY / 2
    
    'Get extent
    Dim pExtent As IEnvelope
    Set pExtent = pRP.Extent
    Dim X1 As Double, Y1 As Double, X2 As Double, Y2 As Double
    pExtent.QueryCoords X1, Y1, X2, Y2
    
    'Get a PixelBloc with cellvalues
    Dim pPB As IPixelBlock3
    
    Dim dWidth As Double, dHeight As Double
    dWidth = pRP.Width
    dHeight = pRP.Height
  
    'Create a pnt to hold the 2x2 PixelBlock size
    Dim pPnt As IPnt
    Set pPnt = New Pnt
    pPnt.SetCoords 1, 1
    Set pPB = pRaster.CreatePixelBlock(pPnt)
     
    'Create a point to set origin
    Dim pOrigin As IPnt
    
    Dim lngIndex As Long
    Dim dblCellValue As Double
    Dim pPoint As IPoint
    Dim dx As Double, dy As Double
    Dim nX As Double, ny As Double
    Dim dblXRemainder As Double, dblYRemainder As Double
    Dim iX As Long, iY As Long
    Dim intMaxX As Integer, intMaxY As Integer
    
    intMaxX = pRP.Width - 1
    intMaxY = pRP.Height - 1
        
    ' BELOW FOR INTERPOLATION PURPOSES; USED TO CALCULATE THE WEIGHT OF THE PRIMARY CELL VS. THE ADJACENT CELLS.
    Dim dblPropX As Double
    Dim dblPropY As Double
    
    Dim pOutArray As esriSystem.IVariantArray
    Set pOutArray = New esriSystem.varArray
    
    ' MAKE PIXEL BLOCK
    Set pOrigin = New Pnt
    
    Dim vCellValue As Variant
    Dim booIsNull As Boolean
    
    For lngIndex = 0 To pPoints.PointCount - 1
      Set pPoint = pPoints.Point(lngIndex)
      
      ' RETURN NULL IF OUTSIDE EXTENT
      If pPoint.X < X1 Or pPoint.X > X2 Or pPoint.Y < Y1 Or pPoint.Y > Y2 Then
        pOutArray.Add Null
      Else
        
        dx = pPoint.X - X1
        dy = Y2 - pPoint.Y
        
        'Find ncells from left-top
        nX = dx / dblCellSizeX
        ny = dy / dblCellSizeY
        
        'Determine cell index by taking the int. It will also take care of the fact that the index is 0 based
        iX = Int(nX)
        iY = Int(ny)
        
        ' FOLLOWING IN CASE OF ROUNDING ERROR
        If (iX < 0) Then iX = 0
        If (iY < 0) Then iY = 0
        If (iX > intMaxX) Then
          iX = intMaxX
        End If
        If (iY > intMaxY - 1) Then
          iY = intMaxY - 1
        End If
        
        booIsNull = False

        If iX = intMaxX Or iY = 0 Then
          booIsNull = True
        Else
          pOrigin.SetCoords iX, iY
          pRaster.Read pOrigin, pPB
          vCellValue = pPB.GetVal(lngBandIndex, 0, 0)
          If IsCellNaN(vCellValue) Or IsEmpty(vCellValue) Then
            booIsNull = True
          End If
        End If
        
        If booIsNull Then
          pOutArray.Add Null
'          varInterpVal = -9999
        Else
          pOutArray.Add CDbl(vCellValue)
        End If
        
'        Debug.Print "From CellValues4CellInterp function..." & vbCrLf & _
          "   dblPropX = " & CStr(dblPropX) & vbCrLf & _
          "   dblPropY = " & CStr(dblPropY) & vbCrLf & _
          "   Quadrant = " & CStr(bytQuadrant) & vbCrLf & _
          "   vCellValueNW = " & CStr(vCellValueNW) & vbCrLf & _
          "   vCellValueNE = " & CStr(vCellValueNE) & vbCrLf & _
          "   vCellValueSW = " & CStr(vCellValueSW) & vbCrLf & _
          "   vCellValueSE = " & CStr(vCellValueSE) & vbCrLf & _
          "   dblWestProp = " & CStr(dblWestProp) & vbCrLf & _
          "   dblEastProp = " & CStr(dblEastProp) & vbCrLf & _
          "   Interpolated Value = " & CStr(varInterpVal)
      End If
    Next lngIndex
    Set CellValues2 = pOutArray

End Function


Public Function BuildRadiusMask(dblRadius As Double, dblCellSize As Double) As Boolean()

  Dim lngCells As Long
  lngCells = Int(dblRadius / dblCellSize)
  Dim lngEdge As Long
  lngEdge = (lngCells * 2)    ' USED FOR ARRAY INDEX, SO DON'T ADD 1 TO THIS:  ACTUAL NUMBER OF EDGE CELLS = (lngCells*2)+1
  Dim booReturn() As Boolean
  ReDim booReturn(lngEdge, lngEdge)
  Dim dblOrig As Double
  dblOrig = lngCells * dblCellSize
  Dim lngRow As Long
  Dim lngCol As Long
'  Dim dblDist As Double
'  Dim dblX As Double
'  Dim dblY As Double
  For lngCol = 0 To lngEdge
    For lngRow = 0 To lngEdge
'      dblX = lngRow * dblCellSize
'      dblY = lngCol * dblCellSize
'      dblDist = Sqr((dblOrig - lngRow * dblCellSize) ^ 2 + (dblOrig - lngCol * dblCellSize) ^ 2)
      booReturn(lngRow, lngCol) = Sqr((dblOrig - lngRow * dblCellSize) ^ 2 + (dblOrig - lngCol * dblCellSize) ^ 2) < dblRadius
    Next lngRow
  Next lngCol
  BuildRadiusMask = booReturn

End Function
Public Function CellValue2(pPoint As IPoint, pRaster As IRaster, _
        Optional lngBandIndex As Long = 0) As Variant
    
     ' ASSUMES POINTS ARE IN SAME PROJECTION AS RASTER
    Dim pRP As IRasterProps
    Set pRP = pRaster
    
    Dim dblCellSizeX As Double
    Dim dblCellSizeY As Double
    dblCellSizeX = ReturnPixelWidth(pRaster)
    dblCellSizeY = ReturnPixelHeight(pRaster)
    
    Dim dblHalfCellX As Double
    dblHalfCellX = dblCellSizeX / 2
    Dim dblHalfCellY As Double
    dblHalfCellY = dblCellSizeY / 2
    
    'Get extent
    Dim pExtent As IEnvelope
    Set pExtent = pRP.Extent
    Dim X1 As Double, Y1 As Double, X2 As Double, Y2 As Double
    pExtent.QueryCoords X1, Y1, X2, Y2
    
    'Get a PixelBloc with cellvalues
    Dim pPB As IPixelBlock3
    
    Dim dWidth As Double, dHeight As Double
    dWidth = pRP.Width
    dHeight = pRP.Height
  
    'Create a pnt to hold the 2x2 PixelBlock size
    Dim pPnt As IPnt
    Set pPnt = New Pnt
    pPnt.SetCoords 1, 1
    Set pPB = pRaster.CreatePixelBlock(pPnt)
     
    'Create a point to set origin
    Dim pOrigin As IPnt
    
    Dim lngIndex As Long
    Dim dblCellValue As Double
    Dim dx As Double, dy As Double
    Dim nX As Double, ny As Double
    Dim dblXRemainder As Double, dblYRemainder As Double
    Dim iX As Long, iY As Long
    Dim intMaxX As Integer, intMaxY As Integer
    
    intMaxX = pRP.Width - 1
    intMaxY = pRP.Height - 1
        
    ' BELOW FOR INTERPOLATION PURPOSES; USED TO CALCULATE THE WEIGHT OF THE PRIMARY CELL VS. THE ADJACENT CELLS.
    Dim dblPropX As Double
    Dim dblPropY As Double
    
    Dim pOutArray As esriSystem.IVariantArray
    Set pOutArray = New esriSystem.varArray
    
    ' MAKE PIXEL BLOCK
    Set pOrigin = New Pnt
    
    Dim vCellValue As Variant
    Dim booIsNull As Boolean
        
    ' RETURN NULL IF OUTSIDE EXTENT
    If pPoint.X < X1 Or pPoint.X > X2 Or pPoint.Y < Y1 Or pPoint.Y > Y2 Then
      CellValue2 = Null
    Else
      
      dx = pPoint.X - X1
      dy = Y2 - pPoint.Y
      
      'Find ncells from left-top
      nX = dx / dblCellSizeX
      ny = dy / dblCellSizeY
      
      'Determine cell index by taking the int. It will also take care of the fact that the index is 0 based
      iX = Int(nX)
      iY = Int(ny)
      
      ' FOLLOWING IN CASE OF ROUNDING ERROR
      If (iX < 0) Then iX = 0
      If (iY < 0) Then iY = 0
      If (iX > intMaxX) Then
        iX = intMaxX
      End If
      If (iY > intMaxY - 1) Then
        iY = intMaxY - 1
      End If
      
      booIsNull = False

      If iX = intMaxX Or iY = 0 Then
        booIsNull = True
      Else
        pOrigin.SetCoords iX, iY
        pRaster.Read pOrigin, pPB
        vCellValue = pPB.GetVal(lngBandIndex, 0, 0)
        If IsCellNaN(vCellValue) Or IsEmpty(vCellValue) Then
          booIsNull = True
        End If
      End If
      
      If booIsNull Then
        CellValue2 = Null
      Else
        CellValue2 = CDbl(vCellValue)
      End If
    End If
      
  Set pRP = Nothing
  Set pExtent = Nothing
  Set pPB = Nothing
  Set pPnt = Nothing
  Set pOrigin = Nothing
  Set pOutArray = Nothing

End Function

Public Sub DrawRectanglesAroundCellsInView(pGeom As IGeometry, pRasterLayer As IRasterLayer, _
    booDrawCenterpoints As Boolean, booDrawBoxes As Boolean, pMxDoc As IMxDocument)
    
  Dim strRasterLayerName As String
  strRasterLayerName = pRasterLayer.Name
  
  Dim pEnv As IEnvelope
'  Set pEnv = pMxDoc.ActiveView.Extent
  Set pEnv = pGeom.Envelope
  Dim pOrigin As IPoint
  Dim dblXMin As Double
  Dim dblXMax As Double
  Dim dblYMin As Double
  Dim dblYMax As Double
  dblXMin = pEnv.XMin
  dblXMax = pEnv.XMax
  dblYMin = pEnv.YMin
  dblYMax = pEnv.YMax
  
'  Set pOrigin.SpatialReference = pEnv.SpatialReference
'  pOrigin.PutCoords dblXMin, dblYMin
  
  Dim dblCellWidth As Double
  Dim dblCellHeight As Double
  Dim pPnt As IPnt
  Dim pRaster As IRaster
  Dim pRastBand As IRasterBand
  Dim pRastBandColl As IRasterBandCollection
  Dim pRastProps As IRasterProps
  
'  Set pRasterLayer = MyGeneralOperations.ReturnLayerByName(strRasterLayerName, pMxDoc.FocusMap)
  Set pRaster = pRasterLayer.Raster
  Set pRastBandColl = pRaster
  Set pRastBand = pRastBandColl.Item(0)
  Set pRastProps = pRastBand
  Set pPnt = pRastProps.MeanCellSize
  dblCellWidth = pPnt.X
  dblCellHeight = pPnt.Y
  
  Dim dblRastXMin As Double
  Dim dblRastYMin As Double
  dblRastXMin = pRastProps.Extent.XMin
  dblRastYMin = pRastProps.Extent.YMin
  
  Dim dblShiftX As Double
  Dim dblShiftY  As Double
  dblShiftX = InvoiceCreator.MyGeometricOperations.ModDouble(dblXMin - dblRastXMin, dblCellWidth)
  dblShiftY = InvoiceCreator.MyGeometricOperations.ModDouble(dblYMin - dblRastYMin, dblCellHeight)
'  Debug.Print dblShiftX
'  Debug.Print dblShiftY
  
  Dim dblXIndex As Double
  Dim dblYIndex As Double
  dblXIndex = dblXMin - dblShiftX
  dblYIndex = dblYMin - dblShiftY
  
'  Debug.Print "dblXIndex = " & CStr(dblXIndex)
'  Debug.Print "dblYIndex = " & CStr(dblYIndex)
  
  Dim pPoly As IPolygon
  Dim pSpRef As ISpatialReference
  Set pSpRef = pEnv.SpatialReference
  
  Dim dblValue As Double
  Dim pValArray As esriSystem.IVariantArray
  Set pValArray = New esriSystem.varArray
  Dim pValSubArray As esriSystem.IVariantArray
  Dim pFieldsArray As esriSystem.IVariantArray
  Set pFieldsArray = New esriSystem.varArray
  Dim pField As IField
  Dim pFieldEdit As IFieldEdit
  Set pField = New Field
  Set pFieldEdit = pField
  With pFieldEdit
    .Name = "Value"
    .Type = esriFieldTypeDouble
  End With
  pFieldsArray.Add pField
  
  Dim pPolyArray As esriSystem.IArray
  Set pPolyArray = New esriSystem.Array
  
  Dim pClone As IClone
  Dim pPtValArray As esriSystem.IVariantArray
  Set pPtValArray = New esriSystem.varArray
  Dim pPtValSubArray As esriSystem.IVariantArray
  Dim pPtArray As esriSystem.IArray
  Set pPtArray = New esriSystem.Array
  Dim pPtFieldsArray As esriSystem.IVariantArray
  Set pPtFieldsArray = New esriSystem.varArray
  Dim varVal As Variant
  
  Set pClone = pField
  pPtFieldsArray.Add pClone.Clone
  
  Dim pTempPoint As IPoint
  
  Do While dblXIndex < dblXMax
    Do While dblYIndex < dblYMax
      
      Dim pPtColl As IPointCollection
      Set pPoly = New Polygon
      Set pPoly.SpatialReference = pSpRef
      Set pPtColl = pPoly
      
      Set pTempPoint = New Point
      Set pTempPoint.SpatialReference = pSpRef
      pTempPoint.PutCoords dblXIndex, dblYIndex
      pPtColl.AddPoint pTempPoint
      
      Set pTempPoint = New Point
      Set pTempPoint.SpatialReference = pSpRef
      pTempPoint.PutCoords dblXIndex, dblYIndex + dblCellHeight
      pPtColl.AddPoint pTempPoint
      
      Set pTempPoint = New Point
      Set pTempPoint.SpatialReference = pSpRef
      pTempPoint.PutCoords dblXIndex + dblCellWidth, dblYIndex + dblCellHeight
      pPtColl.AddPoint pTempPoint
      
      Set pTempPoint = New Point
      Set pTempPoint.SpatialReference = pSpRef
      pTempPoint.PutCoords dblXIndex + dblCellWidth, dblYIndex
      pPtColl.AddPoint pTempPoint
      
      pPoly.Close
      pPolyArray.Add pPoly
      
      Set pTempPoint = New Point
      Set pTempPoint.SpatialReference = pSpRef
      pTempPoint.PutCoords dblXIndex + (dblCellWidth / 2), dblYIndex + (dblCellHeight / 2)
      pPtArray.Add pTempPoint
      
      varVal = GridFunctions.CellValue2(pTempPoint, pRaster)
      
      Set pPtValSubArray = New esriSystem.varArray
      Set pValSubArray = New esriSystem.varArray
      If Not IsNull(varVal) Then
        dblValue = CDbl(varVal)
        pValSubArray.Add dblValue
        pPtValSubArray.Add dblValue
      Else
        pValSubArray.Add Null
        pPtValSubArray.Add Null
      End If
      
      pValArray.Add pValSubArray
      pPtValArray.Add pPtValSubArray
      
      dblYIndex = dblYIndex + dblCellHeight
      
    Loop
    dblYIndex = dblYMin - dblShiftY
    dblXIndex = dblXIndex + dblCellWidth
  Loop
  
  Dim pNewFLayer As IFeatureLayer
  Dim pNewFClass As IFeatureClass
  If booDrawBoxes Then
    Set pNewFClass = MyGeneralOperations.CreateInMemoryFeatureClass2(pPolyArray, pValArray, pFieldsArray)
    Set pNewFLayer = New FeatureLayer
    Set pNewFLayer.FeatureClass = pNewFClass
  
    pNewFLayer.Name = strRasterLayerName & "_Cells"
    pMxDoc.FocusMap.AddLayer pNewFLayer
  End If
  
  Dim pNewPtFLayer As IFeatureLayer
  Dim pNewPtFClass As IFeatureClass
  If booDrawCenterpoints Then
    Set pNewPtFClass = MyGeneralOperations.CreateInMemoryFeatureClass2(pPtArray, pPtValArray, pPtFieldsArray)
    Set pNewPtFLayer = New FeatureLayer
    Set pNewPtFLayer.FeatureClass = pNewPtFClass
    
    pNewPtFLayer.Name = strRasterLayerName & "_CenterPoints"
    pMxDoc.FocusMap.AddLayer pNewPtFLayer
  End If
  
  pMxDoc.UpdateContents

  GoTo ClearMemory
ClearMemory:
  Set pEnv = Nothing
  Set pOrigin = Nothing
  Set pPnt = Nothing
  Set pRaster = Nothing
  Set pRasterLayer = Nothing
  Set pRastBand = Nothing
  Set pRastBandColl = Nothing
  Set pRastProps = Nothing
  Set pPoly = Nothing
  Set pSpRef = Nothing
  Set pValArray = Nothing
  Set pValSubArray = Nothing
  Set pFieldsArray = Nothing
  Set pField = Nothing
  Set pFieldEdit = Nothing
  Set pPolyArray = Nothing
  Set pClone = Nothing
  Set pPtValArray = Nothing
  Set pPtValSubArray = Nothing
  Set pPtArray = Nothing
  Set pPtFieldsArray = Nothing
  Set pTempPoint = Nothing
  Set pPtColl = Nothing
  Set pNewFLayer = Nothing
  Set pNewFClass = Nothing
  Set pNewPtFLayer = Nothing
  Set pNewPtFClass = Nothing

End Sub
Public Function CellValue4CellInterp(pPoint As IPoint, pRaster As IRaster, _
    Optional lngBandIndex As Long = 0) As Variant
    
    ' ASSUMES POINTS ARE IN SAME PROJECTION AS RASTER
    Dim pRP As IRasterProps
    Set pRP = pRaster
    
    Dim dblCellSizeX As Double
    Dim dblCellSizeY As Double
    dblCellSizeX = ReturnPixelWidth(pRaster)
    dblCellSizeY = ReturnPixelHeight(pRaster)
    
    Dim dblHalfCellX As Double
    dblHalfCellX = dblCellSizeX / 2
    Dim dblHalfCellY As Double
    dblHalfCellY = dblCellSizeY / 2
    
    'Get extent
    Dim pExtent As IEnvelope
    Set pExtent = pRP.Extent
    Dim X1 As Double, Y1 As Double, X2 As Double, Y2 As Double
    pExtent.QueryCoords X1, Y1, X2, Y2
    
    'Get a PixelBloc with cellvalues
    Dim pPB As IPixelBlock3
    
    Dim dWidth As Double, dHeight As Double
    dWidth = pRP.Width
    dHeight = pRP.Height
  
    'Create a pnt to hold the 2x2 PixelBlock size
    Dim pPnt As IPnt
    Set pPnt = New Pnt
    pPnt.SetCoords 2, 2
    Set pPB = pRaster.CreatePixelBlock(pPnt)
     
    'Create a point to set origin
    Dim pOrigin As IPnt
    
    Dim lngIndex As Long
    Dim dblCellValue As Double
    Dim dx As Double, dy As Double
    Dim nX As Double, ny As Double
    Dim dblXRemainder As Double, dblYRemainder As Double
    Dim iX As Long, iY As Long
    Dim intMaxX As Integer, intMaxY As Integer
    
    intMaxX = pRP.Width - 1
    intMaxY = pRP.Height - 1
    
    Dim bytQuadrant As Byte       ' 1 FOR NE, 2 FOR NW, 3 FOR SW, 4 FOR SE
    Dim varInterpVal As Variant
    
    ' BELOW FOR INTERPOLATION PURPOSES; USED TO CALCULATE THE WEIGHT OF THE PRIMARY CELL VS. THE ADJACENT CELLS.
    Dim dblPropX As Double
    Dim dblPropY As Double
    
    Dim pOutArray As esriSystem.IVariantArray
    Set pOutArray = New esriSystem.varArray
    
    Dim vCellValueNE As Variant
    Dim vCellValueNW As Variant
    Dim vCellValueSE As Variant
    Dim vCellValueSW As Variant
    
    Dim booIsNull As Boolean
    Dim dblWestProp As Double
    Dim dblEastProp As Double
    
'    For lngIndex = 0 To pPoints.PointCount - 1
'      Set pPoint = pPoints.Point(lngIndex)
    
    ' RETURN NULL IF OUTSIDE EXTENT
    If pPoint.X < X1 Or pPoint.X > X2 Or pPoint.Y < Y1 Or pPoint.Y > Y2 Then
      pOutArray.Add Null
    Else
      
      dx = pPoint.X - X1
      dy = Y2 - pPoint.Y
      
      'Find ncells from left-top
      nX = dx / dblCellSizeX
      ny = dy / dblCellSizeY
      
      'Determine cell index by taking the int. It will also take care of the fact that the index is 0 based
      iX = Int(nX)
      iY = Int(ny)
      
      ' FOLLOWING IN CASE OF ROUNDING ERROR
      If (iX < 0) Then iX = 0
      If (iY < 0) Then iY = 0
      If (iX > intMaxX) Then
        iX = intMaxX
      End If
      If (iY > intMaxY - 1) Then
        iY = intMaxY - 1
      End If
      
      ' DETERMINE QUADRANT AND SPECIAL CASES (I.E. AT EDGE OR CORNER)
      dblXRemainder = (nX - iX) * dblCellSizeX
      dblYRemainder = (ny - iY) * dblCellSizeY
      
      If dblYRemainder < dblHalfCellY Then                  ' ON NORTH SIDE OF CELL, SOUTH HALF OF PIXEL BLOCK
        dblPropY = (dblYRemainder + dblHalfCellY) / dblCellSizeY
        If dblXRemainder > dblHalfCellX Then                ' ON EAST SIDE OF CELL, WEST HALF OF PIXEL BLOCK
          bytQuadrant = 1                                   ' ON NORTHEAST CORNER OF CELL, SOUTHWEST CORNER OF PIXEL BLOCK
          dblPropX = 1 - ((dblXRemainder - dblHalfCellX) / dblCellSizeX)
        Else                                                ' ON WEST SIDE OF CELL, EAST HALF OF PIXEL BLOCK
          bytQuadrant = 2                                   ' ON NORTHWEST CORNER OF CELL, SOUTHEAST CORNER OF PIXEL BLOCK
          dblPropX = (dblHalfCellX + dblXRemainder) / dblCellSizeX
        End If
      Else                                                  ' ON SOUTH SIDE OF CELL, NORTH HALF OF PIXEL BLOCK
        dblPropY = 1 - ((dblYRemainder - dblHalfCellY) / dblCellSizeY)
        If dblXRemainder > dblHalfCellX Then                ' ON EAST SIDE, WEST HALF OF PIXEL BLOCK
          bytQuadrant = 4                                   ' ON SOUTHEAST CORNER OF CELL, NORTHWEST CORNER OF PIXEL BLOCK
          dblPropX = 1 - ((dblXRemainder - dblHalfCellX) / dblCellSizeX)
        Else                                                ' ON WEST SIDE OF CELL, EAST HALF OF PIXEL BLOCK
          bytQuadrant = 3                                   ' ON SOUTHWEST CORNER OF CELL, NORTHEAST CORNER OF PIXEL BLOCK
          dblPropX = (dblHalfCellX + dblXRemainder) / dblCellSizeX
        End If
      End If
      
      ' MAKE PIXEL BLOCK
      Set pOrigin = New Pnt
      
      ' RETURN NULL IF AT EDGE OR CORNER AND NEED TO INTERPOLATE FROM OUTSIDE EXTENT
      ' REMEMBER RASTER INDICES START AT LEFT - TOP
      booIsNull = False
      Select Case bytQuadrant
        Case 1              ' NORTHEAST                =================
                            '                          |   :   |   :   |
                            '                          - - - - - - - - -
                            '                          |   :   |   :   |
                            '                          =================
                            '                          |   : X |   :   |
                            '                          - - - - - - - - -
                            '                          |   :   |   :   |
                            '                          =================
          If iX = intMaxX Or iY = 0 Then
            booIsNull = True
          Else
            pOrigin.SetCoords iX, iY - 1
            pRaster.Read pOrigin, pPB
            vCellValueNW = pPB.GetVal(lngBandIndex, 0, 0)
            vCellValueSW = pPB.GetVal(lngBandIndex, 0, 1)
            vCellValueNE = pPB.GetVal(lngBandIndex, 1, 0)
            vCellValueSE = pPB.GetVal(lngBandIndex, 1, 1)
            If IsCellNaN(vCellValueNW) Or IsCellNaN(vCellValueNE) Or IsCellNaN(vCellValueSW) Or _
              IsCellNaN(vCellValueSE) Or IsEmpty(vCellValueNW) Or IsEmpty(vCellValueNE) Or _
              IsEmpty(vCellValueSW) Or IsEmpty(vCellValueSE) Then
                  booIsNull = True
            Else
              dblWestProp = (CDbl(vCellValueNW) * (1 - dblPropY)) + (CDbl(vCellValueSW) * dblPropY)
              dblEastProp = (CDbl(vCellValueNE) * (1 - dblPropY)) + (CDbl(vCellValueSE) * dblPropY)
              varInterpVal = CVar((dblWestProp * dblPropX) + (dblEastProp * (1 - dblPropX)))
            End If
          End If
        Case 2              ' NORTHWEST                =================
                            '                          |   :   |   :   |
                            '                          - - - - - - - - -
                            '                          |   :   |   :   |
                            '                          =================
                            '                          |   :   | X :   |
                            '                          - - - - - - - - -
                            '                          |   :   |   :   |
                            '                          =================
          If iX = 0 Or iY = 0 Then
            booIsNull = True
          Else
            pOrigin.SetCoords iX - 1, iY - 1
            pRaster.Read pOrigin, pPB
            vCellValueNW = pPB.GetVal(lngBandIndex, 0, 0)
            vCellValueSW = pPB.GetVal(lngBandIndex, 0, 1)
            vCellValueNE = pPB.GetVal(lngBandIndex, 1, 0)
            vCellValueSE = pPB.GetVal(lngBandIndex, 1, 1)
            If IsCellNaN(vCellValueNW) Or IsCellNaN(vCellValueNE) Or IsCellNaN(vCellValueSW) Or _
              IsCellNaN(vCellValueSE) Or IsEmpty(vCellValueNW) Or IsEmpty(vCellValueNE) Or _
              IsEmpty(vCellValueSW) Or IsEmpty(vCellValueSE) Then
                  booIsNull = True
            Else
              dblWestProp = (CDbl(vCellValueNW) * (1 - dblPropY)) + (CDbl(vCellValueSW) * dblPropY)
              dblEastProp = (CDbl(vCellValueNE) * (1 - dblPropY)) + (CDbl(vCellValueSE) * dblPropY)
              varInterpVal = CVar((dblWestProp * (1 - dblPropX)) + (dblEastProp * dblPropX))
            End If
          End If
        Case 3              ' SOUTHWEST                =================
                            '                          |   :   |   :   |
                            '                          - - - - - - - - -
                            '                          |   :   | X :   |
                            '                          =================
                            '                          |   :   |   :   |
                            '                          - - - - - - - - -
                            '                          |   :   |   :   |
                            '                          =================
          If iX = 0 Or iY = intMaxY Then
            booIsNull = True
          Else
            pOrigin.SetCoords iX - 1, iY
            pRaster.Read pOrigin, pPB
            vCellValueNW = pPB.GetVal(lngBandIndex, 0, 0)
            vCellValueSW = pPB.GetVal(lngBandIndex, 0, 1)
            vCellValueNE = pPB.GetVal(lngBandIndex, 1, 0)
            vCellValueSE = pPB.GetVal(lngBandIndex, 1, 1)
            If IsCellNaN(vCellValueNW) Or IsCellNaN(vCellValueNE) Or IsCellNaN(vCellValueSW) Or _
              IsCellNaN(vCellValueSE) Or IsEmpty(vCellValueNW) Or IsEmpty(vCellValueNE) Or _
              IsEmpty(vCellValueSW) Or IsEmpty(vCellValueSE) Then
                  booIsNull = True
            Else
              dblWestProp = (CDbl(vCellValueNW) * dblPropY) + (CDbl(vCellValueSW) * (1 - dblPropY))
              dblEastProp = (CDbl(vCellValueNE) * dblPropY) + (CDbl(vCellValueSE) * (1 - dblPropY))
              varInterpVal = CVar((dblWestProp * (1 - dblPropX)) + (dblEastProp * dblPropX))
            End If
          End If
        Case 4              ' SOUTHEAST                =================
                            '                          |   :   |   :   |
                            '                          - - - - - - - - -
                            '                          |   : X |   :   |
                            '                          =================
                            '                          |   :   |   :   |
                            '                          - - - - - - - - -
                            '                          |   :   |   :   |
                            '                          =================
          If iX = intMaxX Or iY = intMaxY Then
            booIsNull = True
          Else
            pOrigin.SetCoords iX, iY
            pRaster.Read pOrigin, pPB
            vCellValueNW = pPB.GetVal(lngBandIndex, 0, 0)
            vCellValueSW = pPB.GetVal(lngBandIndex, 0, 1)
            vCellValueNE = pPB.GetVal(lngBandIndex, 1, 0)
            vCellValueSE = pPB.GetVal(lngBandIndex, 1, 1)
            If IsCellNaN(vCellValueNW) Or IsCellNaN(vCellValueNE) Or IsCellNaN(vCellValueSW) Or _
              IsCellNaN(vCellValueSE) Or IsEmpty(vCellValueNW) Or IsEmpty(vCellValueNE) Or _
              IsEmpty(vCellValueSW) Or IsEmpty(vCellValueSE) Then
                  booIsNull = True
            Else
              dblWestProp = (CDbl(vCellValueNW) * dblPropY) + (CDbl(vCellValueSW) * (1 - dblPropY))
              dblEastProp = (CDbl(vCellValueNE) * dblPropY) + (CDbl(vCellValueSE) * (1 - dblPropY))
              varInterpVal = CVar((dblWestProp * dblPropX) + (dblEastProp * (1 - dblPropX)))
            End If
            
          End If
      End Select
      
      If booIsNull Then
        CellValue4CellInterp = Null
'          varInterpVal = -9999
      Else
        CellValue4CellInterp = CDbl(varInterpVal)
      End If
      
'        Debug.Print "From CellValue4CellInterp function..." & vbCrLf & _
        "   dblPropX = " & CStr(dblPropX) & vbCrLf & _
        "   dblPropY = " & CStr(dblPropY) & vbCrLf & _
        "   Quadrant = " & CStr(bytQuadrant) & vbCrLf & _
        "   vCellValueNW = " & CStr(vCellValueNW) & vbCrLf & _
        "   vCellValueNE = " & CStr(vCellValueNE) & vbCrLf & _
        "   vCellValueSW = " & CStr(vCellValueSW) & vbCrLf & _
        "   vCellValueSE = " & CStr(vCellValueSE) & vbCrLf & _
        "   dblWestProp = " & CStr(dblWestProp) & vbCrLf & _
        "   dblEastProp = " & CStr(dblEastProp) & vbCrLf & _
        "   Interpolated Value = " & CStr(varInterpVal)
    End If

'    Next lngIndex
'    Set CellValue4CellInterp = pOutArray

ClearMemory:
  Set pRP = Nothing
  Set pExtent = Nothing
  Set pPB = Nothing
  Set pPnt = Nothing
  Set pOrigin = Nothing
  varInterpVal = Null
  Set pOutArray = Nothing
  vCellValueNE = Null
  vCellValueNW = Null
  vCellValueSE = Null
  vCellValueSW = Null


End Function


Public Function ReturnPointsDistributedInPolygon(pPolygon As IPolygon, pRaster As IRaster) As IPointCollection

  Dim pSpRef As ISpatialReference
  Dim pGeoDataset As IGeoDataset
  Set pGeoDataset = pRaster
  Set pSpRef = pPolygon.SpatialReference
  Dim pClone As IClone
  Dim pTestPolygon As IPolygon
    
  If Not MyGeneralOperations.CompareSpatialReferences(pSpRef, pGeoDataset.SpatialReference) Then
    pTestPolygon.Project pGeoDataset.SpatialReference
    Set pClone = pPolygon
    Set pTestPolygon = pClone.Clone
  Else
    Set pTestPolygon = pPolygon
  End If
  
  Dim dblPolyXMin As Double
  Dim dblPolyYMin As Double
  Dim dblPolyXMax As Double
  Dim dblPolyYMax As Double
  Dim dblCellX As Double
  Dim dblCellY As Double
  Dim pPolyEnv As IEnvelope
  Dim pRastEnv As IEnvelope
  
  Set pPolyEnv = pTestPolygon.Envelope
  Set pRastEnv = pGeoDataset.Extent
  
  dblPolyXMin = pPolyEnv.XMin
  dblPolyYMin = pPolyEnv.YMin
  dblPolyXMax = pPolyEnv.XMax
  dblPolyYMax = pPolyEnv.YMax
  
  dblCellX = GridFunctions.ReturnPixelWidth(pRaster)
  dblCellY = GridFunctions.ReturnPixelHeight(pRaster)
  
  Dim pPtColl As IPointCollection
  Dim pGeom As IGeometry
  Dim pTopoOp As ITopologicalOperator
  Dim pClipPoints As IPointCollection
  Dim pPoint As IPoint
  
  Dim lngX As Long
  Dim lngY As Long
  Dim dblStartX As Double
  Dim dblStartY As Double
  Dim dblEndX As Double
  Dim dblEndY As Double
  Dim lngWidthCells As Double
  Dim lngHeightCells As Long
  
  Dim dblXCoord As Double
  Dim dblYCoord As Double
  
  dblStartX = (dblPolyXMin - InvoiceCreator.MyGeometricOperations.ModDouble(dblPolyXMin - pRastEnv.XMin, dblCellX)) + dblCellX / 2
  dblStartY = (dblPolyYMin - InvoiceCreator.MyGeometricOperations.ModDouble(dblPolyYMin - pRastEnv.YMin, dblCellY)) + dblCellY / 2
  dblEndX = (dblPolyXMax - InvoiceCreator.MyGeometricOperations.ModDouble(dblPolyXMax - pRastEnv.XMin, dblCellX)) + dblCellX / 2
  dblEndY = (dblPolyYMax - InvoiceCreator.MyGeometricOperations.ModDouble(dblPolyYMax - pRastEnv.YMin, dblCellY)) + dblCellY / 2
  lngWidthCells = Round((dblEndX - dblStartX) / dblCellX)
  lngHeightCells = Round((dblEndY - dblStartY) / dblCellY)
  
  Set pPtColl = New Multipoint
  Set pGeom = pPtColl
  Set pGeom.SpatialReference = pSpRef
  
  For lngX = 0 To lngWidthCells
    For lngY = 0 To lngHeightCells
      Set pPoint = New Point
      pPoint.PutCoords dblStartX + (CDbl(lngX) * dblCellX), dblStartY + (CDbl(lngY) * dblCellY)
      pPtColl.AddPoint pPoint
    Next lngY
  Next lngX
  
  Set pTopoOp = pTestPolygon
  Set pClipPoints = pTopoOp.Intersect(pPtColl, esriGeometry0Dimension)
  
  Set ReturnPointsDistributedInPolygon = pClipPoints

  GoTo ClearMemory
  
ClearMemory:
  Set pSpRef = Nothing
  Set pGeoDataset = Nothing
  Set pClone = Nothing
  Set pTestPolygon = Nothing
  Set pPolyEnv = Nothing
  Set pRastEnv = Nothing
  Set pPtColl = Nothing
  Set pGeom = Nothing
  Set pTopoOp = Nothing
  Set pClipPoints = Nothing
  Set pPoint = Nothing

End Function


Public Function ReturnBooleanArrayCellsInPolygon(pPolygon As IPolygon, _
    pRaster As IRaster, lngCellOriginX As Long, lngCellOriginY As Long) As Boolean()

  Dim pSpRef As ISpatialReference
  Dim pGeoDataset As IGeoDataset
  Set pGeoDataset = pRaster
  Set pSpRef = pPolygon.SpatialReference
  Dim pClone As IClone
  Dim pTestPolygon As IPolygon
    
  If Not MyGeneralOperations.CompareSpatialReferences(pSpRef, pGeoDataset.SpatialReference) Then
    pTestPolygon.Project pGeoDataset.SpatialReference
    Set pClone = pPolygon
    Set pTestPolygon = pClone.Clone
  Else
    Set pTestPolygon = pPolygon
  End If
  
  Dim dblPolyXMin As Double
  Dim dblPolyYMin As Double
  Dim dblPolyXMax As Double
  Dim dblPolyYMax As Double
  Dim dblCellX As Double
  Dim dblCellY As Double
  Dim pPolyEnv As IEnvelope
  Dim pRastEnv As IEnvelope
  
  Set pPolyEnv = pTestPolygon.Envelope
  Set pRastEnv = pGeoDataset.Extent
  
  dblPolyXMin = pPolyEnv.XMin
  dblPolyYMin = pPolyEnv.YMin
  dblPolyXMax = pPolyEnv.XMax
  dblPolyYMax = pPolyEnv.YMax
  
  dblCellX = GridFunctions.ReturnPixelWidth(pRaster)
  dblCellY = GridFunctions.ReturnPixelHeight(pRaster)
  
  Dim pPtColl As IPointCollection
  Dim pGeom As IGeometry
  Dim pRelOp As IRelationalOperator
  Dim pClipPoints As IPointCollection
  Dim pPoint As IPoint
  Dim dblRasterXOrigin As Double
  Dim dblRasterYOrigin As Double
  dblRasterXOrigin = pRastEnv.XMin + (dblCellX / 2)
  dblRasterYOrigin = pRastEnv.YMax - (dblCellY / 2)
  
  Dim lngX As Long
  Dim lngY As Long
  Dim dblStartX As Double
  Dim dblStartY As Double
  Dim dblEndX As Double
  Dim dblEndY As Double
  Dim lngWidthCells As Long
  Dim lngHeightCells As Long
  
  Dim dblXCoord As Double
  Dim dblYCoord As Double
  
  dblStartX = (dblPolyXMin - InvoiceCreator.MyGeometricOperations.ModDouble(dblPolyXMin - pRastEnv.XMin, dblCellX)) + dblCellX / 2
  dblStartY = (dblPolyYMin - InvoiceCreator.MyGeometricOperations.ModDouble(dblPolyYMin - pRastEnv.YMin, dblCellY)) + dblCellY / 2
  dblEndX = (dblPolyXMax - InvoiceCreator.MyGeometricOperations.ModDouble(dblPolyXMax - pRastEnv.XMin, dblCellX)) + dblCellX / 2
  dblEndY = (dblPolyYMax - InvoiceCreator.MyGeometricOperations.ModDouble(dblPolyYMax - pRastEnv.YMin, dblCellY)) + dblCellY / 2
  lngWidthCells = Round((dblEndX - dblStartX) / dblCellX)  ' THIS IS ACTUALLY WIDTH - 1
  lngHeightCells = Round((dblEndY - dblStartY) / dblCellY)  ' THIS IS ACTUALLY HEIGHT - 1
  
  Dim pRaster2 As IRaster2
  Set pRaster2 = pRaster
'  lngCellOriginX = pRaster2.ToPixelColumn(dblStartX)
'  lngCellOriginY = pRaster2.ToPixelRow(dblEndY)  ' THIS VALUE INCORRECT WHEN NEGATIVE! LIKELY DUE TO
                                                 ' ROUNDING SINCE I AM WORKING AT CELL CENTERS.  HOWEVER
                                                 ' ToMapX and ToMapY RETURN CELL CENTERS, TOO!  SOMETHING
                                                 ' WRONG HERE.
                                                 ' JULY 20 2014; RASTER APPEARST TO START WITH 0 INCREASING,
                                                 ' AND THEN HAS ANOTHER 0 BELOW IT BEFORE DECREASING.
  lngCellOriginY = Round((dblRasterYOrigin - dblEndY) / dblCellY)
  lngCellOriginX = Round((dblStartX - dblRasterXOrigin) / dblCellX)
  Dim booReturn() As Boolean
  ReDim booReturn(lngWidthCells, lngHeightCells)
  
  Set pRelOp = pTestPolygon
  Set pPoint = New Point
  Set pPoint.SpatialReference = pTestPolygon.SpatialReference
  
  For lngX = 0 To lngWidthCells
    For lngY = 0 To lngHeightCells
    
'      If lngX = 10 And lngY = 4 Then
'        Debug.Print "Here..."
'      End If
      pPoint.PutCoords dblStartX + (CDbl(lngX) * dblCellX), dblStartY + (CDbl(lngY) * dblCellY)
      
      ' NOTE THAT THIS NEEDS TO WORK FROM THE BUTTOM UP IN ORDER TO FILL THE RASTER CORRECTLY
      booReturn(lngX, lngHeightCells - lngY) = Not pRelOp.Disjoint(pPoint)
      
      
    Next lngY
  Next lngX
  
  TrimExtraneousEdges booReturn, lngCellOriginX, lngCellOriginY, lngWidthCells, lngHeightCells
    
  ReturnBooleanArrayCellsInPolygon = booReturn
  


  GoTo ClearMemory

ClearMemory:
  Set pSpRef = Nothing
  Set pGeoDataset = Nothing
  Set pClone = Nothing
  Set pTestPolygon = Nothing
  Set pPolyEnv = Nothing
  Set pRastEnv = Nothing
  Set pPtColl = Nothing
  Set pGeom = Nothing
  Set pRelOp = Nothing
  Set pClipPoints = Nothing
  Set pPoint = Nothing
  Set pRaster2 = Nothing
  Erase booReturn


End Function

Public Sub TrimExtraneousEdges(booReturn() As Boolean, lngCellOriginX As Long, _
    lngCellOriginY As Long, lngWidthCells As Long, lngHeightCells As Long)

  Dim lngIndex1 As Long
  Dim lngIndex2 As Long
  Dim booTrimLeft As Boolean
  Dim booTrimRight As Boolean
  Dim booTrimTop As Boolean
  Dim booTrimBottom As Boolean
  
  If UBound(booReturn, 2) > 0 Then
    booTrimLeft = True
    booTrimRight = True
    For lngIndex2 = 0 To UBound(booReturn, 2)
      If booReturn(0, lngIndex2) Then booTrimLeft = False
      If booReturn(UBound(booReturn), lngIndex2) Then booTrimRight = False
    Next lngIndex2
  Else
    booTrimLeft = False
    booTrimRight = False
  End If
  
  If UBound(booReturn, 1) > 0 Then
    booTrimTop = True
    booTrimBottom = True
    For lngIndex1 = 0 To UBound(booReturn, 1)
      If booReturn(lngIndex1, 0) Then booTrimTop = False
      If booReturn(lngIndex1, UBound(booReturn, 2)) Then booTrimBottom = False
    Next lngIndex1
  Else
    booTrimTop = False
    booTrimBottom = False
  End If
  
  Dim booNew() As Boolean
  
  If booTrimBottom And UBound(booReturn, 2) > 0 Then
    lngHeightCells = lngHeightCells - 1
    ReDim booNew(UBound(booReturn, 1), UBound(booReturn, 2) - 1)
    For lngIndex1 = 0 To UBound(booReturn, 1)
      For lngIndex2 = 0 To UBound(booReturn, 2) - 1
        booNew(lngIndex1, lngIndex2) = booReturn(lngIndex1, lngIndex2)
      Next lngIndex2
    Next lngIndex1
    booReturn = booNew
  End If
  
  If booTrimRight And UBound(booReturn, 1) > 0 Then
    lngWidthCells = lngWidthCells - 1
    ReDim booNew(UBound(booReturn, 1) - 1, UBound(booReturn, 2))
    For lngIndex1 = 0 To UBound(booReturn, 1) - 1
      For lngIndex2 = 0 To UBound(booReturn, 2)
        booNew(lngIndex1, lngIndex2) = booReturn(lngIndex1, lngIndex2)
      Next lngIndex2
    Next lngIndex1
    booReturn = booNew
  End If
  
  If booTrimTop And UBound(booReturn, 2) > 0 Then
    lngHeightCells = lngHeightCells - 1
    lngCellOriginY = lngCellOriginY + 1
    ReDim booNew(UBound(booReturn, 1), UBound(booReturn, 2) - 1)
    For lngIndex1 = 0 To UBound(booReturn, 1)
      For lngIndex2 = 1 To UBound(booReturn, 2)
        booNew(lngIndex1, lngIndex2 - 1) = booReturn(lngIndex1, lngIndex2)
      Next lngIndex2
    Next lngIndex1
    booReturn = booNew
  End If
  
  If booTrimLeft And UBound(booReturn, 1) > 0 Then
    lngWidthCells = lngWidthCells - 1
    lngCellOriginX = lngCellOriginX + 1
     ReDim booNew(UBound(booReturn, 1) - 1, UBound(booReturn, 2))
    For lngIndex1 = 1 To UBound(booReturn, 1)
      For lngIndex2 = 0 To UBound(booReturn, 2)
        booNew(lngIndex1 - 1, lngIndex2) = booReturn(lngIndex1, lngIndex2)
      Next lngIndex2
    Next lngIndex1
    booReturn = booNew
  End If
  


  GoTo ClearMemory
  
ClearMemory:
  Erase booNew

End Sub

Public Function CellValues4(booShouldReturn() As Boolean, lngCellOriginX As Long, _
    lngCellOriginY As Long, pRaster As IRaster) As Variant()
   ' WILL THIS WORK IF POINT COLLECTION GOES OUTSIDE OF RASTER?  YES!
    
    Dim varReturn() As Variant
    ReDim varReturn(UBound(booShouldReturn, 1), UBound(booShouldReturn, 2))
    
    Dim lngIndexX As Long
    Dim lngIndexY As Long
    
    Dim pRastProps As IRasterProps
    Set pRastProps = pRaster
    Dim varNoValue As Variant
    varNoValue = pRastProps.NoDataValue
    
    'Get a PixelBloc with cellvalues
    Dim pPB As IPixelBlock3
    Dim lngWidth As Long
    Dim lngHeight As Long
    
    lngWidth = UBound(booShouldReturn, 1)
    lngHeight = UBound(booShouldReturn, 2)
  
    'Create a pnt to hold the PixelBlock size
    Dim pPnt As IPnt
    Set pPnt = New Pnt
    pPnt.SetCoords lngWidth + 1, lngHeight + 1
     
    'Create a point to set origin
    Dim pOrigin As IPnt
    Set pOrigin = New Pnt
    pOrigin.SetCoords lngCellOriginX, lngCellOriginY
     
    'Create and read entire grid into PixelBlock
    Set pPB = pRaster.CreatePixelBlock(pPnt)
    pPB.PixelType(0) = PT_DOUBLE
    pRaster.Read pOrigin, pPB
    
    Dim dblCellValue As Double
'    Dim booShouldGetVal As Boolean
    Dim varData As Variant
    Dim varCellVal As Variant
    
    varData = pPB.PixelData(0)
    
    If IsEmpty(pRastProps.NoDataValue) Then
      For lngIndexY = 0 To lngHeight
        For lngIndexX = 0 To lngWidth
          If booShouldReturn(lngIndexX, lngIndexY) Then
  '          dblCellValue = varData(lngIndexX, lngIndexY)
            varCellVal = CVar(varData(lngIndexX, lngIndexY))
            varReturn(lngIndexX, lngIndexY) = varCellVal
  '          Debug.Print "From CellValues4 function...[X = " & CStr(lngIndexX) & ", Y = " & _
  '              CStr(lngIndexY) & "] " & Format(dblCellValue, "#,##0.00")
          Else
            varReturn(lngIndexX, lngIndexY) = Null
          End If
        Next lngIndexX
      Next lngIndexY
    Else
      For lngIndexY = 0 To lngHeight
        For lngIndexX = 0 To lngWidth
          If booShouldReturn(lngIndexX, lngIndexY) Then
  '          dblCellValue = varData(lngIndexX, lngIndexY)
            varCellVal = CVar(varData(lngIndexX, lngIndexY))
            If varCellVal = varNoValue(0) Then
              varReturn(lngIndexX, lngIndexY) = Null
            Else
              varReturn(lngIndexX, lngIndexY) = varCellVal
  '          Debug.Print "From CellValues4 function...[X = " & CStr(lngIndexX) & ", Y = " & _
  '              CStr(lngIndexY) & "] " & Format(dblCellValue, "#,##0.00")
            End If
          Else
            varReturn(lngIndexX, lngIndexY) = Null
          End If
        Next lngIndexX
      Next lngIndexY
    
    End If
    
    CellValues4 = varReturn


  GoTo ClearMemory
ClearMemory:
  Erase varReturn
  Set pRastProps = Nothing
  varNoValue = Null
  Set pPB = Nothing
  Set pPnt = Nothing
  Set pOrigin = Nothing
  varData = Null
  varCellVal = Null

End Function

Public Function ConvertVarArrayToArrayOfValues(varValues() As Variant, dblNumbers() As Double) As Boolean
  On Error GoTo ErrHandler
    
  ReDim dblNumbers((UBound(varValues, 1) + 1) * (UBound(varValues, 2) + 1) - 1)
  Dim lngIndex1 As Long
  Dim lngIndex2 As Long
  Dim lngCounter As Long
  lngCounter = -1
  Dim varVal As Variant
  
  For lngIndex1 = 0 To UBound(varValues, 1)
    For lngIndex2 = 0 To UBound(varValues, 2)
      varVal = varValues(lngIndex1, lngIndex2)
      If Not IsNull(varVal) Then
        lngCounter = lngCounter + 1
        dblNumbers(lngCounter) = CDbl(varVal)
      End If
    Next lngIndex2
  Next lngIndex1
  
  If lngCounter = -1 Then
    ConvertVarArrayToArrayOfValues = False
  Else
    If lngCounter < UBound(dblNumbers) Then ReDim Preserve dblNumbers(lngCounter)
    ConvertVarArrayToArrayOfValues = True
  End If
  
  Exit Function
  
ErrHandler:
  ConvertVarArrayToArrayOfValues = False

End Function
