# Supplementary material for: Spatial datasets to define operational boundaries within four marine basins delineated by distance from shore, depth, EEZ and protected status, accompanied by maps and statistical summary tables
Source: Data Brief. 2018 Nov 28;21:2638–42. doi: 10.1016/j.dib.2018.11.118 (PMC6290244; doi:10.1016/j.dib.2018.11.118)
Supplement: Supplementary file 2 — Supplementary material [file mmc2.zip › Operational_Boundaries_Data/VBA_Modules/Map_Module.bas]

Attribute VB_Name = "Map_Module"
Option Explicit

Private Declare Function GetDesktopWindow Lib "user32" () As Long
Private Declare Function GetDeviceCaps Lib "gdi32" (ByVal hdc As Long, ByVal nIndex As Long) As Long
Private Declare Function GetDC Lib "user32" (ByVal hWnd As Long) As Long
Private Declare Function ReleaseDC Lib "user32" (ByVal hWnd As Long, ByVal hdc As Long) As Long
Private Declare Function ShellExecute Lib "shell32.dll" Alias _
           "ShellExecuteA" (ByVal hWnd As Long, ByVal lpOperation As String, _
           ByVal lpFile As String, ByVal lpParameters As String, _
           ByVal lpDirectory As String, ByVal nShowCmd As Long) As Long


Public Sub ExportMaps()

  Dim pExportTiff As IExportTIFF
  Dim pWorldFileSettings As IWorldFileSettings
  Set pExportTiff = pExport
  Set pWorldFileSettings = pExport
  If TypeOf pActiveView Is IMap Then
    pExportTiff.GeoTiff = True
    pWorldFileSettings.MapExtent = pActiveView.Extent
  End If
  Set pExportTiff = Nothing
  Set pWorldFileSettings = Nothing

End Sub

Public Sub ConvertLayoutGraphics()

  Dim lngTransparency As Long
  Dim dblOutlineWidth As Double
  lngTransparency = 30
  dblOutlineWidth = 2
  
  ' ----------------------------------------------
  
  Dim pMxDoc As IMxDocument
  Set pMxDoc = ThisDocument
  
  Dim pGeom As IGeometry
  Dim pArray As esriSystem.IArray
  Dim lngIndex As Long
  Dim pPolygon As IPolygon
  
  Dim pActiveView As IActiveView
  Dim pDisplay As IScreenDisplay
  Dim pDisplayTransform As IDisplayTransformation
  
  Dim pPoint As IPoint
  Dim pPtColl As IPointCollection
  Dim pNewPtColl As IPointCollection
  Dim pNewPolygon As IPolygon
  Dim lngX As Long
  Dim lngY As Long
  Dim lngIndex2 As Long
  Dim pNewPoint As IPoint
  Dim pSpRef As ISpatialReference
  Dim pMapView As IActiveView
  Set pMapView = pMxDoc.FocusMap
  Set pSpRef = pMxDoc.FocusMap.SpatialReference
  
  Dim pNewFClass As IFeatureClass
  Dim pWS As IWorkspace
  Dim pWSFact As IWorkspaceFactory
  Set pWSFact = New FileGDBWorkspaceFactory
  Set pWS = pWSFact.OpenFromFile("D:\arcGIS_stuff\consultation\Springs_Stewardship_Institute\Range_Maps\Map_Boxes.gdb", 0)
  Dim strName As String
  Dim pWS2 As IWorkspace2
  Set pWS2 = pWS
  Dim pEnv As IEnvelope
  Set pEnv = New Envelope
  Set pEnv.SpatialReference = pSpRef
  Dim pNewPolys As esriSystem.IArray
  Dim pNewBuff As IFeatureBuffer
  Dim pNewCursor As IFeatureCursor
  Dim lngIDIndex As Long
  Dim pNewFLayer As IFeatureLayer
  Dim pDataset As IDataset
  Dim pRender As ISimpleRenderer
  Dim pFillSymbol As ISimpleFillSymbol
  Dim pLineSymbol As ISimpleLineSymbol
  Dim pWhite As IRgbColor
  Dim pBlack As IRgbColor
  Dim pLyr As IGeoFeatureLayer
  Dim hx As IRendererPropertyPage
  Dim pLayerEffects As ILayerEffects
  Dim pNewFLayer2 As IFeatureLayer
  Dim pGroupLayer As IGroupLayer
  
  strName = MyGeneralOperations.MakeUniqueGDBFeatureClassName(pWS2, "Map_Boxes")
  
  Set pArray = MyGeneralOperations.ReturnGraphicsByNameFromLayout(pMxDoc, "Box", False)
  If pArray.Count > 0 Then
    Set pNewPolys = New esriSystem.Array
    For lngIndex = 0 To pArray.Count - 1
      Set pGeom = pArray.Element(lngIndex)
      
      If pGeom.GeometryType = esriGeometryPolygon Then
        Set pActiveView = pMxDoc.PageLayout
        Set pDisplay = pActiveView.ScreenDisplay
        Set pDisplayTransform = pDisplay.DisplayTransformation
        
        Set pPtColl = pGeom
        Set pNewPolygon = New Polygon
        Set pNewPolygon.SpatialReference = pSpRef
        Set pNewPtColl = pNewPolygon
        
        For lngIndex2 = 0 To pPtColl.PointCount - 1
          Set pPoint = pPtColl.Point(lngIndex2)
          pDisplayTransform.FromMapPoint pPoint, lngX, lngY
          Set pNewPoint = pMapView.ScreenDisplay.DisplayTransformation.ToMapPoint(lngX, lngY)
          Set pNewPoint.SpatialReference = pSpRef
          pNewPtColl.AddPoint pNewPoint
        Next lngIndex2
        pNewPolygon.Close
        pNewPolygon.SimplifyPreserveFromTo
        pNewPolys.Add pNewPolygon
        pEnv.Union pNewPolygon.Envelope
'        MyGeneralOperations.Graphic_MakeFromGeometry pMxDoc, pNewPolygon, "Delete_Me"
      End If
    Next lngIndex
    
    Set pNewFClass = MyGeneralOperations.CreateGDBFeatureClass(pWS, strName, esriFTSimple, pSpRef, esriGeometryPolygon, _
      , , , , True, ENUM_FileGDB, pEnv, pArray.Count)
    Set pNewBuff = pNewFClass.CreateFeatureBuffer
    Set pNewCursor = pNewFClass.Insert(True)
    lngIDIndex = pNewFClass.FindField("Unique_ID")
    
    For lngIndex = 0 To pNewPolys.Count - 1
      Set pNewPolygon = pNewPolys.Element(lngIndex)
      Set pNewBuff.Shape = pNewPolygon
      pNewCursor.InsertFeature pNewBuff
    Next lngIndex
    
    Set pWhite = MyGeneralOperations.MakeColorRGB(255, 255, 255)
    Set pBlack = MyGeneralOperations.MakeColorRGB(0, 0, 0)
    
    Set pNewFLayer = New FeatureLayer
    Set pNewFLayer.FeatureClass = pNewFClass
    Set pDataset = pNewFClass
    pNewFLayer.Name = pDataset.BrowseName & " Fill"
    Set pLyr = pNewFLayer
    Set pRender = New SimpleRenderer
    Set pLineSymbol = New SimpleLineSymbol
    Set pFillSymbol = New SimpleFillSymbol
    pLineSymbol.Width = 0
    pLineSymbol.Style = esriSLSNull
    pFillSymbol.Color = pWhite
    pFillSymbol.Outline = pLineSymbol
    pFillSymbol.Style = esriSFSSolid
    Set pRender.Symbol = pFillSymbol
    pRender.Label = "Fill"
    Set pLyr.Renderer = pRender
    Set hx = New SingleSymbolPropertyPage
    pLyr.RendererPropertyPageClassID = hx.ClassID
    Set pLayerEffects = pNewFLayer
    pLayerEffects.Transparency = lngTransparency
    
    Set pNewFLayer2 = New FeatureLayer
    Set pNewFLayer2.FeatureClass = pNewFClass
    Set pDataset = pNewFClass
    pNewFLayer2.Name = pDataset.BrowseName & " Outline"
    Set pLyr = pNewFLayer2
    Set pRender = New SimpleRenderer
    Set pLineSymbol = New SimpleLineSymbol
    Set pFillSymbol = New SimpleFillSymbol
    pLineSymbol.Width = 2
    pLineSymbol.Style = esriSLSSolid
    pLineSymbol.Color = pBlack
    pFillSymbol.Outline = pLineSymbol
    pFillSymbol.Style = esriSFSHollow
    Set pRender.Symbol = pFillSymbol
    pRender.Label = "Outline"
    Set pLyr.Renderer = pRender
    Set hx = New SingleSymbolPropertyPage
    pLyr.RendererPropertyPageClassID = hx.ClassID
    
    Set pGroupLayer = New GroupLayer
    pGroupLayer.Add pNewFLayer
    pGroupLayer.Add pNewFLayer2
    pGroupLayer.Name = pDataset.BrowseName
    pGroupLayer.Expanded = False
    
    pMxDoc.FocusMap.AddLayer pGroupLayer
    pMxDoc.UpdateContents
    pMxDoc.ActiveView.Refresh
  End If
  
'    Set pLyr = pFLayer
'
'    '** Make the renderer
'    Dim pRender As IUniqueValueRenderer
'    Dim n As Long
'    Set pRender = New UniqueValueRenderer
'
'    Dim pLineSymbol As ISimpleLineSymbol
'    Set pLineSymbol = New SimpleLineSymbol
'    pLineSymbol.Width = 1
'    pLineSymbol.Color = MyGeneralOperations.MakeColorRGB(38, 115, 0)
'
'    '** These properties should be set prior to adding values
'    pRender.FieldCount = 1
'    pRender.Field(0) = "Full_Name"
'    pRender.DefaultSymbol = Nothing
'    pRender.UseDefaultSymbol = False
'
'    Dim pMainSymbol As ISimpleFillSymbol
'    Set pMainSymbol = New SimpleFillSymbol
'    pMainSymbol.Style = esriSFSSolid
'    pMainSymbol.Outline = pLineSymbol
'    pMainSymbol.Color = MyGeneralOperations.MakeColorRGB(0, 200, 0)
'
'    pRender.AddValue strFullName, "Full_Name", pMainSymbol
'
'
'    pRender.ColorScheme = "Custom"
'    pRender.fieldType(0) = True
'    Set pLyr.Renderer = pRender
'    pLyr.DisplayField = "Full_Name"
'
'    '** This makes the layer properties symbology tab show
'    '** show the correct interface.
   
  
  
ClearMemory:
  Set pMxDoc = Nothing
  Set pGeom = Nothing
  Set pArray = Nothing
  Set pPolygon = Nothing
  Set pActiveView = Nothing
  Set pDisplay = Nothing
  Set pDisplayTransform = Nothing
  Set pPoint = Nothing
  Set pPtColl = Nothing
  Set pNewPtColl = Nothing
  Set pNewPolygon = Nothing
  Set pSpRef = Nothing


End Sub
           
          
          
Public Sub ExportTreatments()

  Dim pMxDoc As IMxDocument
  Set pMxDoc = ThisDocument

  Dim strSavePath As String
  
  Dim pFullNameElement As ITextElement
  Dim pCommonNameElement As ITextElement
  Dim pLocalityElement As ITextElement
  Dim pAddedLocalityElement As ITextElement
  Dim pMapNumberElement As ITextElement
  Dim pArray As esriSystem.IArray
  
  Set pArray = MyGeneralOperations.ReturnGraphicsByNameFromLayout(pMxDoc, "Full_Name", True)
  Set pFullNameElement = pArray.Element(0)
  Set pArray = MyGeneralOperations.ReturnGraphicsByNameFromLayout(pMxDoc, "Common_Name", True)
  Set pCommonNameElement = pArray.Element(0)
  Set pArray = MyGeneralOperations.ReturnGraphicsByNameFromLayout(pMxDoc, "Locality_Info", True)
  Set pLocalityElement = pArray.Element(0)
  Set pArray = MyGeneralOperations.ReturnGraphicsByNameFromLayout(pMxDoc, "Added_Locality_Info", True)
  Set pAddedLocalityElement = pArray.Element(0)
  Set pArray = MyGeneralOperations.ReturnGraphicsByNameFromLayout(pMxDoc, "Map Number", True)
  Set pMapNumberElement = pArray.Element(0)
  
  Dim strFullName As String
  Dim strCommonName As String
  Dim strLocality As String
  Dim strAddedLocality As String
  
  Dim pFLayer As IFeatureLayer
  Dim pFClass As IFeatureClass
  Dim pFCursor As IFeatureCursor
  Dim pFeature As IFeature
  Dim lngFullNameIndex As Long
  Dim lngCommonNameIndex As Long
  Dim lngLocalBLOBIndex As Long
  Dim lngSQLBLOBIndex As Long
    
  
  Set pFLayer = MyGeneralOperations.ReturnLayerByName("Range_Maps", pMxDoc.FocusMap)
  Set pFClass = pFLayer.FeatureClass
  lngFullNameIndex = pFClass.FindField("Full_Name")
  lngCommonNameIndex = pFClass.FindField("Common_Name")
  lngLocalBLOBIndex = pFClass.FindField("Localities_BLOB")
  lngSQLBLOBIndex = pFClass.FindField("SQL_Queries_BLOB")
  
  Set pFCursor = pFClass.Search(Nothing, False)
  Set pFeature = pFCursor.NextFeature
  
  Dim lngCounter As Long
  Dim lngCount As Long
  lngCount = pFClass.FeatureCount(Nothing)
  lngCounter = 0
  
  
  Dim strAddedLocal As String
  
  Dim varFullLocal As Variant
  Dim varFullAdded As Variant
  Dim varFullSQL As Variant
  
  Dim pMemoryBlobStream As IMemoryBlobStream
  Dim pMemVariant As IMemoryBlobStreamVariant
  
  Dim strFullExcelLocal As String
  Dim strFullExcelSQL As String
  
  Do Until pFeature Is Nothing
    strFullName = pFeature.Value(lngFullNameIndex)
    strCommonName = pFeature.Value(lngCommonNameIndex)
'    strLocality = pFeature.value(lngLocalityIndex)
'    strAddedLocality = ReturnExcelLocalities(strFullName, strLocality)
    
    Set pMemoryBlobStream = pFeature.Value(lngLocalBLOBIndex)
    Set pMemVariant = pMemoryBlobStream
    pMemVariant.ExportToVariant varFullLocal
    strLocality = aml_func_mod.BasicTrimAllCasesMultipleCharacters(ThisDocument.ReturnTextFromByteArray(varFullLocal), _
        "", " " & vbCrLf)
    
    Set pMemoryBlobStream = pFeature.Value(lngSQLBLOBIndex)
    Set pMemVariant = pMemoryBlobStream
    pMemVariant.ExportToVariant varFullSQL
    strFullExcelSQL = aml_func_mod.BasicTrimAllCasesMultipleCharacters(ThisDocument.ReturnTextFromByteArray(varFullSQL), _
        "", " " & vbCrLf)
        
    lngCounter = lngCounter + 1
    
    pFullNameElement.Text = strFullName
    pCommonNameElement.Text = strCommonName
    pLocalityElement.Text = "<BOL>Localites: </BOL> " & strLocality
    pAddedLocalityElement.Text = "<BOL>SQL Queries to identify Locality regions: </BOL> " & vbCrLf & _
        Replace(strFullExcelSQL, "\\", vbCrLf)
    pMapNumberElement.Text = "<BOL>" & CStr(lngCounter) & " of " & CStr(lngCount) & "</BOL>"
    
    Dim pLyr As IGeoFeatureLayer
    Set pLyr = pFLayer
        
    '** Make the renderer
    Dim pRender As IUniqueValueRenderer
    Dim n As Long
    Set pRender = New UniqueValueRenderer
    
    Dim pLineSymbol As ISimpleLineSymbol
    Set pLineSymbol = New SimpleLineSymbol
    pLineSymbol.Width = 1
    pLineSymbol.Color = MyGeneralOperations.MakeColorRGB(38, 115, 0)
       
    '** These properties should be set prior to adding values
    pRender.FieldCount = 1
    pRender.Field(0) = "Full_Name"
    pRender.DefaultSymbol = Nothing
    pRender.UseDefaultSymbol = False
    
    Dim pMainSymbol As ISimpleFillSymbol
    Set pMainSymbol = New SimpleFillSymbol
    pMainSymbol.Style = esriSFSSolid
    pMainSymbol.Outline = pLineSymbol
    pMainSymbol.Color = MyGeneralOperations.MakeColorRGB(0, 200, 0)
    
    pRender.AddValue strFullName, "Full_Name", pMainSymbol
    
  
    pRender.ColorScheme = "Custom"
    pRender.fieldType(0) = True
    Set pLyr.Renderer = pRender
    pLyr.DisplayField = "Full_Name"
    
    '** This makes the layer properties symbology tab show
    '** show the correct interface.
    Dim hx As IRendererPropertyPage
    Set hx = New UniqueValuePropertyPage
    pLyr.RendererPropertyPageClassID = hx.ClassID
   
  
    
    
    pMxDoc.ActiveView.ContentsChanged
    pMxDoc.UpdateContents
    
    pMxDoc.ActiveView.Refresh
    
    Debug.Print "Exporting PDFs..."
    strSavePath = MyGeneralOperations.MakeUniquedBASEName( _
        "D:\arcGIS_stuff\consultation\Springs_Stewardship_Institute\Range_Maps\Sample_Maps\" & _
        Replace(strFullName, " ", "_") & ".pdf")
    
    Dim booExport As Boolean
    booExport = ExportActiveView(strSavePath)
    Set pFeature = pFCursor.NextFeature
  Loop

ClearMemory:
  Set pMxDoc = Nothing
  Set pFullNameElement = Nothing
  Set pCommonNameElement = Nothing
  Set pLocalityElement = Nothing
  Set pAddedLocalityElement = Nothing
  Set pArray = Nothing
  Set pFLayer = Nothing
  Set pFClass = Nothing
  Set pFCursor = Nothing
  Set pFeature = Nothing
  Set pLyr = Nothing
  Set pRender = Nothing
  Set pLineSymbol = Nothing
  Set pMainSymbol = Nothing
  Set hx = Nothing

  Debug.Print "Done..."
End Sub

Public Function ReturnExcelLocalities(strName As String, strOrigLocalities As String) As String
  
  Dim pWSFact As IWorkspaceFactory
  Set pWSFact = New ExcelWorkspaceFactory
  Dim pWS As IWorkspace
  Set pWS = pWSFact.OpenFromFile( _
      "D:\arcGIS_stuff\consultation\Springs_Stewardship_Institute\Range_Maps\Species_Lists_and_Literature\Invertebrates\" & _
      "Odonata\ODO_Master_112214.xlsx", 0)
  
  Dim pFeatWS As IFeatureWorkspace
  Set pFeatWS = pWS
  Dim pTable As ITable
  Set pTable = pFeatWS.OpenTable("ODO Import$")
  
  Dim lngExcelNameIndex As Long
  Dim lngExcelLocalitiesIndex As Long
  Dim lngOrigLocalitiesIndex As Long
  lngExcelNameIndex = pTable.FindField("FullName")
  lngOrigLocalitiesIndex = pTable.FindField("Localities")
  lngExcelLocalitiesIndex = pTable.FindField("Added by Jeff")
  Dim strText As String
    
  Dim pMemoryBlobStream As IMemoryBlobStream
  Dim pMemVariant As IMemoryBlobStreamVariant
  Dim varTest As Variant
  Dim varTestOrigLocal As Variant
  
  Dim pCursor As ICursor
  Dim pRow As IRow
  Dim strTestName As String
  Set pCursor = pTable.Search(Nothing, False)
  Set pRow = pCursor.NextRow
  Do Until pRow Is Nothing Or strTestName = strName
    strTestName = pRow.Value(lngExcelNameIndex)
    If strTestName = strName Then
      Set pMemoryBlobStream = pRow.Value(lngExcelLocalitiesIndex)
      Set pMemVariant = pMemoryBlobStream
      pMemVariant.ExportToVariant varTest
      Set pMemoryBlobStream = pRow.Value(lngOrigLocalitiesIndex)
      Set pMemVariant = pMemoryBlobStream
      pMemVariant.ExportToVariant varTestOrigLocal
    End If
    Set pRow = pCursor.NextRow
  Loop
  
  strText = CStr(varTest)
  If strText <> "" Then
    strText = Replace(strText, "//", vbCrLf & "     ")
  End If
  
  strOrigLocalities = CStr(varTestOrigLocal)
  
  ReturnExcelLocalities = strText
  
ClearMemory:
  Set pWSFact = Nothing
  Set pWS = Nothing
  Set pFeatWS = Nothing
  Set pTable = Nothing
  Set pCursor = Nothing
  Set pRow = Nothing

End Function

Public Function ExportActiveView(strFileName As String, Optional strFormat As String = "") As Boolean

'  On Error GoTo ErrorHandler
  
  Dim pApp As IApplication
  Dim pMxDoc As IMxDocument
  
  Set pApp = Application
  Set pMxDoc = ThisDocument
  
  ExportActiveView = False
  
  ' COPIED FROM ESRI SAMPLES, MODIFIED BY JENNESS MARCH 4, 2008

  Dim pActiveView As IActiveView
  Dim pExport As IExport
  Dim iPrevOutputImageQuality As Long
  Dim pOutputRasterSettings As IOutputRasterSettings
  Dim pPixelBoundsEnv As IEnvelope
  Dim exportRECT As tagRECT
  Dim DisplayBounds As tagRECT
  Dim pDisplayTransformation As IDisplayTransformation
  Dim pPageLayout As IPageLayout
  Dim pMapExtEnv As IEnvelope
  Dim hdc As Long
  Dim tmpDC As Long
  Dim sNameRoot As String
  Dim sOutputDir As String
  Dim iOutputResolution As Long
  Dim iScreenResolution As Long
  Dim bContinue As Boolean
  Dim msg As String
  Dim pTrackCancel As ITrackCancel
  Dim pGraphicsExtentEnv As IEnvelope
  Dim bClipToGraphicsExtent As Boolean
  Dim pUnitConvertor As IUnitConverter

  Dim pExportPNG As IExportPNG
  Dim pExportPDF3 As IExportPDF3
  Dim pExportPDF As IExportPDF
  Dim pExportJPEG As IExportJPEG
  Dim pExportTiff As IExportTIFF

  Set pActiveView = pMxDoc.ActiveView
  Set pTrackCancel = New CancelTracker

  'Create an ExportPDF object and QI the pExport interface pointer onto it.
  ' To export to a format other than PDF, simply create a different CoClass here
'  Set pExport = New ExportPNG
  If strFormat = "" Or StrComp(strFormat, "pdf", vbTextCompare) = 0 Then
    Set pExport = New ExportPDF
  ElseIf strFormat = "JPEG" Then
    Set pExport = New ExportJPEG
  ElseIf strFormat = "TIFF" Then
    Set pExport = New ExportTIFF
  End If

  'assign a resolution for the export in dpi
  iOutputResolution = 400
  'assign True or False to determin is export image will be clipped to the graphic extent of layout elements.
  'this value is ignored for data view exports
  bClipToGraphicsExtent = False

  Set pOutputRasterSettings = pActiveView.ScreenDisplay.DisplayTransformation
  iPrevOutputImageQuality = pOutputRasterSettings.ResampleRatio
  ' Output Image Quality of the export.  The value here will only be used if the export
  '  object is a format that allows setting of Output Image Quality, i.e. a vector exporter.
  '  The value assigned to ResampleRatio should be in the range 1 to 5.
  '  1 corresponds to "Best", 5 corresponds to "Fast"
  If TypeOf pExport Is IExportImage Then
  'always set the output quality of the display to 1 for image export formats
    SetOutputQuality pActiveView, 1
  ElseIf TypeOf pExport Is IOutputRasterSettings Then
  ' for vector formats, assign a ResampleRatio to control drawing of raster layers at export time
    Set pOutputRasterSettings = pExport
    pOutputRasterSettings.ResampleRatio = 1
    Set pOutputRasterSettings = Nothing
  End If

  'assign the output path and filename.  We can use the Filter property of the export object to
  ' automatically assign the proper extension to the file.
'  sOutputDir = "C:\"
'  sNameRoot = Left(ThisDocument.Title, Len(ThisDocument.Title) - 4)
'  pExport.ExportFileName = sOutputDir & sNameRoot & "." & Right(Split(pExport.Filter, "|")(1), _
'                           Len(Split(pExport.Filter, "|")(1)) - 2)

  pExport.ExportFileName = strFileName
  tmpDC = GetDC(0)
  iScreenResolution = GetDeviceCaps(tmpDC, 88) '88 is the win32 const for Logical pixels/inch in X)
  ReleaseDC 0, tmpDC
  pExport.Resolution = iOutputResolution

  If TypeOf pActiveView Is IPageLayout Then
    DisplayBounds = pActiveView.ExportFrame
    Set pMapExtEnv = pGraphicsExtentEnv
  Else
    Set pDisplayTransformation = pActiveView.ScreenDisplay.DisplayTransformation
    DisplayBounds.Left = 0
    DisplayBounds.Top = 0
    DisplayBounds.Right = pDisplayTransformation.DeviceFrame.Right
    DisplayBounds.bottom = pDisplayTransformation.DeviceFrame.bottom
    Set pMapExtEnv = New Envelope
    Set pMapExtEnv = pDisplayTransformation.FittedBounds
  End If

  ' TELL IT TO EMBED FONTS
  If strFormat = "" Or StrComp(strFormat, "pdf", vbTextCompare) = 0 Then
    Set pExportPDF = pExport
    Set pExportPDF3 = pExport
    pExportPDF.EmbedFonts = True
    pExportPDF.Compressed = False
    pExportPDF.ImageCompression = esriExportImageCompressionNone
    pExportPDF3.JPEGCompressionQuality = 100
  ElseIf strFormat = "JPEG" Then
    Set pExportJPEG = pExport
    pExportJPEG.Quality = 100
  ElseIf strFormat = "TIFF" Then
    Set pExportTiff = pExport
    pExportTiff.JPEGOrDeflateQuality = 100
  End If
  
  Set pPixelBoundsEnv = New Envelope
  If bClipToGraphicsExtent And (TypeOf pActiveView Is IPageLayout) Then
    Set pGraphicsExtentEnv = GetGraphicsExtent(pActiveView)
    Set pPageLayout = pActiveView
    Set pUnitConvertor = New UnitConverter
    'assign the x and y values representing the clipped area to the PixelBounds envelope
    pPixelBoundsEnv.XMin = 0
    pPixelBoundsEnv.YMin = 0
    pPixelBoundsEnv.XMax = pUnitConvertor.ConvertUnits(pGraphicsExtentEnv.XMax, pPageLayout.Page.Units, esriInches) * pExport.Resolution _
                          - pUnitConvertor.ConvertUnits(pGraphicsExtentEnv.XMin, pPageLayout.Page.Units, esriInches) * pExport.Resolution
    pPixelBoundsEnv.YMax = pUnitConvertor.ConvertUnits(pGraphicsExtentEnv.YMax, pPageLayout.Page.Units, esriInches) * pExport.Resolution _
                          - pUnitConvertor.ConvertUnits(pGraphicsExtentEnv.YMin, pPageLayout.Page.Units, esriInches) * pExport.Resolution

    'assign the x and y values representing the clipped export extent to the exportRECT
    With exportRECT
      .bottom = Fix(pPixelBoundsEnv.YMax) + 1
      .Left = Fix(pPixelBoundsEnv.XMin)
      .Top = Fix(pPixelBoundsEnv.YMin)
      .Right = Fix(pPixelBoundsEnv.XMax) + 1
    End With

    Set pMapExtEnv = pGraphicsExtentEnv
  Else
    'The values in the exportRECT tagRECT correspond to the width
    ' and height to export, measured in pixels with an origin in the top left corner.
    With exportRECT
      .bottom = DisplayBounds.bottom * (iOutputResolution / iScreenResolution)
      .Left = DisplayBounds.Left * (iOutputResolution / iScreenResolution)
      .Top = DisplayBounds.Top * (iOutputResolution / iScreenResolution)
      .Right = DisplayBounds.Right * (iOutputResolution / iScreenResolution)
    End With
    'populate the PixelBounds envelope with the values from exportRECT.
    ' We need to do this because the exporter object requires an envelope object
    ' instead of a tagRECT structure.
    pPixelBoundsEnv.PutCoords exportRECT.Left, exportRECT.Top, exportRECT.Right, exportRECT.bottom
  End If

  'Assign the envelope object to the exporter object's PixelBounds property.  The exporter object
  ' will use these dimensions when allocating memory for the export file.
  pExport.PixelBounds = pPixelBoundsEnv

  Set pExport.TrackCancel = pTrackCancel
  Set pExport.StepProgressor = pApp.StatusBar.ProgressBar
  pTrackCancel.Reset
  pTrackCancel.CancelOnClick = False
  pTrackCancel.CancelOnKeyPress = True
  bContinue = pTrackCancel.Continue()

  hdc = pExport.StartExporting

    'Redraw the active view, rendering it to the exporter object device context instead of the app display.
  'We pass the following values:
  ' * hDC is the device context of the exporter object.
  ' * exportRECT is the tagRECT structure that describes the dimensions of the view that will be rendered.
  ' The values in exportRECT should match those held in the exporter object's PixelBounds property.
  ' * pMapExtEnv is an envelope defining the section of the original image to draw into the export object.
  ' * pTrackCancel is a reference to a CancelTracker object
  pActiveView.Output hdc, pExport.Resolution, exportRECT, pMapExtEnv, pTrackCancel

  bContinue = pTrackCancel.Continue()
  If bContinue Then
    msg = "Writing export file..."
    pApp.StatusBar.Message(0) = msg
    pExport.FinishExporting
    pExport.Cleanup
  Else
    pExport.Cleanup
  End If
  pTrackCancel.CancelOnClick = False
  pTrackCancel.CancelOnKeyPress = True

  bContinue = pTrackCancel.Continue()
  If bContinue Then
    msg = "Finished exporting '" & pExport.ExportFileName & "'"
    pApp.StatusBar.Message(0) = msg
  End If

  SetOutputQuality pActiveView, iPrevOutputImageQuality
  Set pTrackCancel = Nothing
  Set pMapExtEnv = Nothing
  Set pPixelBoundsEnv = Nothing

  ExportActiveView = True

'  Exit Function
'ErrorHandler:
'  ExportActiveView = False
'  HandleError True, "ExportActiveView " & c_sModuleFileName & " " & GetErrorLineNumberString(Erl), err.Number, err.Source, err.Description, 4
End Function


Private Sub SetOutputQuality(pActiveView As IActiveView, iResampleRatio As Long)
'  On Error GoTo ErrorHandler

  ' COPIED FROM ESRI SAMPLE

  Dim pMap As IMap
  Dim pGraphicsContainer As IGraphicsContainer
  Dim pElement As IElement
  Dim pOutputRasterSettings As IOutputRasterSettings
  Dim pMapFrame As IMapFrame
  Dim pTmpActiveView As IActiveView

  If TypeOf pActiveView Is IMap Then
    Set pOutputRasterSettings = pActiveView.ScreenDisplay.DisplayTransformation
    pOutputRasterSettings.ResampleRatio = iResampleRatio
  ElseIf TypeOf pActiveView Is IPageLayout Then

    'assign ResampleRatio for PageLayout
    Set pOutputRasterSettings = pActiveView.ScreenDisplay.DisplayTransformation
    pOutputRasterSettings.ResampleRatio = iResampleRatio

    'and assign ResampleRatio to the Maps in the PageLayout
    Set pGraphicsContainer = pActiveView
    pGraphicsContainer.Reset
    Set pElement = pGraphicsContainer.Next
    Do While Not pElement Is Nothing
      If TypeOf pElement Is IMapFrame Then
        Set pMapFrame = pElement
        Set pTmpActiveView = pMapFrame.Map
        Set pOutputRasterSettings = pTmpActiveView.ScreenDisplay.DisplayTransformation
        pOutputRasterSettings.ResampleRatio = iResampleRatio
      End If
      DoEvents
      Set pElement = pGraphicsContainer.Next
    Loop
    Set pMap = Nothing
    Set pMapFrame = Nothing
    Set pGraphicsContainer = Nothing
    Set pTmpActiveView = Nothing
  End If
  Set pOutputRasterSettings = Nothing


'  Exit Sub
'ErrorHandler:
'  HandleError False, "SetOutputQuality " & c_sModuleFileName & " " & GetErrorLineNumberString(Erl), err.Number, err.Source, err.Description, 4
End Sub

Function GetGraphicsExtent(pActiveView As IActiveView) As IEnvelope
'  On Error GoTo ErrorHandler

  ' COPIED FROM ESRI SAMPLE

  Dim pBounds As IEnvelope
  Dim pEnv As IEnvelope
  Dim pGraphicsContainer As IGraphicsContainer
  Dim pPageLayout As IPageLayout
  Dim pDisplay As IDisplay
  Dim pElement As IElement

  Set pBounds = New Envelope
  Set pEnv = New Envelope
  Set pPageLayout = pActiveView
  Set pDisplay = pActiveView.ScreenDisplay
  Set pGraphicsContainer = pActiveView
  pGraphicsContainer.Reset

  Set pElement = pGraphicsContainer.Next
  Do While Not pElement Is Nothing
    pElement.QueryBounds pDisplay, pEnv
    pBounds.Union pEnv
    DoEvents
    Set pElement = pGraphicsContainer.Next
  Loop

  Set GetGraphicsExtent = pBounds

  Set pBounds = Nothing
  Set pEnv = Nothing
  Set pGraphicsContainer = Nothing
  Set pPageLayout = Nothing
  Set pDisplay = Nothing
  Set pElement = Nothing


'  Exit Function
'ErrorHandler:
'  HandleError True, "GetGraphicsExtent " & c_sModuleFileName & " " & GetErrorLineNumberString(Erl), err.Number, err.Source, err.Description, 4
End Function

        
Public Function GetLegend_Point(pElement As IUnknown, _
                                strPos As String) _
                                As IPoint

    ' Initialize the output for this procedure...
    Dim theOutput As IPoint
    Set theOutput = Nothing
    Dim pEnv As IEnvelope
    
    If TypeOf pElement Is IElement Then
      Dim pTemp As IElement
      Set pTemp = pElement
      Set pEnv = pTemp.Geometry.Envelope
    Else
      Set pEnv = pElement
    End If

    Select Case UCase(strPos)
        Case "UL"
            Set theOutput = pEnv.UpperLeft
        Case "UR"
            Set theOutput = pEnv.UpperRight
        Case "LL"
            Set theOutput = pEnv.LowerLeft
        Case "LR"
            Set theOutput = pEnv.LowerRight
        Case "UC"
            Set theOutput = New Point
            theOutput.PutCoords ((pEnv.XMax - pEnv.XMin) / 2) + pEnv.XMin, pEnv.YMax
        Case Else
            MsgBox "position not supported: " & strPos
    End Select

    ' Return the output for this procedure...
    Set GetLegend_Point = theOutput

End Function ' GetLegend_Point

Public Sub Move_Legend(pElement As IElement, _
                       pFromPoint As IPoint, pToPoint As IPoint)
    
    Dim pTrans2D As ITransform2D
    Set pTrans2D = pElement

    pTrans2D.Move (pToPoint.X - pFromPoint.X), _
                  (pToPoint.Y - pFromPoint.Y)

End Sub ' Move_Legend

Sub CreateAndApplyUVRenderer(pLayer As IFeatureLayer, strFieldName As String, strLabel As String)
     
  '** Paste into VBA
  '** Creates a UniqueValuesRenderer and applies it to first layer in the map.
  '** Layer must have "Name" field
  
  Dim pApp As Application
  Dim pDoc As IMxDocument
  Set pDoc = ThisDocument
  Dim pMap As IMap
  Set pMap = pDoc.FocusMap
  
  Dim pFLayer As IFeatureLayer
  Set pFLayer = pLayer
  Dim pLyr As IGeoFeatureLayer
  Set pLyr = pFLayer
  
  Dim pFeatCls As IFeatureClass
  Set pFeatCls = pFLayer.FeatureClass
  Dim pQueryFilter As IQueryFilter
  Set pQueryFilter = New QueryFilter 'empty supports: SELECT *
  Dim pFeatCursor As IFeatureCursor
  Dim pFeature As IFeature
  
  '** Make the color ramp we will use for the symbols in the renderer
  '     Dim rx As IRandomColorRamp
  '     Set rx = New RandomColorRamp
  '     rx.MinSaturation = 20
  '     rx.MaxSaturation = 40
  '     rx.MinValue = 85
  '     rx.MaxValue = 100
  '     rx.StartHue = 76
  '     rx.EndHue = 188
  '     rx.UseSeed = True
  '     rx.Seed = 43
  
  ' MAKE ARRAY OF UNIQUE VALUES
  Dim pValArray As esriSystem.IVariantArray
  Set pValArray = New varArray
  Dim lngVal As Long
  Dim lngFieldIndex As Long
  lngFieldIndex = pFeatCls.FindField(strFieldName)
  Dim pColl As Collection
  Set pColl = New Collection
  
  Set pFeatCursor = pFeatCls.Search(Nothing, True)
  Set pFeature = pFeatCursor.NextFeature
  Do Until pFeature Is Nothing
    lngVal = pFeature.Value(lngFieldIndex)
    If Not MyGeneralOperations.CheckCollectionForKey(pColl, CStr(lngVal)) Then
      pColl.Add True, CStr(lngVal)
      pValArray.Add lngVal
    End If
    Set pFeature = pFeatCursor.NextFeature
  Loop
  
  ' SORT VALUES
  Dim lngArray() As Long
  ReDim lngArray(pValArray.Count - 1)
  Dim lngIndex As Long
  For lngIndex = 0 To pValArray.Count - 1
    lngArray(lngIndex) = pValArray.Element(lngIndex)
  Next lngIndex
  QuickSort.LongAscending lngArray, LBound(lngArray), UBound(lngArray)
  
  Dim booOK As Boolean
  Dim pColorRamp As IAlgorithmicColorRamp
  Set pColorRamp = New AlgorithmicColorRamp
  pColorRamp.Algorithm = esriHSVAlgorithm
  Dim pLightRed As IRgbColor
  Set pLightRed = New RgbColor
  pLightRed.RGB = RGB(255, 235, 214)
  Dim pDarkRed As IRgbColor
  Set pDarkRed = New RgbColor
  pDarkRed.RGB = RGB(196, 10, 10)
  pColorRamp.size = UBound(lngArray) + 1
  
  If pValArray.Count > 1 Then
    pColorRamp.FromColor = pLightRed
    pColorRamp.ToColor = pDarkRed
    pColorRamp.CreateRamp booOK
  End If
  
  '** Make the renderer
  Dim pRender As IUniqueValueRenderer, n As Long
  Set pRender = New UniqueValueRenderer
  
  Dim symd As ISimpleFillSymbol
  Set symd = New SimpleFillSymbol
  symd.Style = esriSFSSolid
  symd.Outline.Width = 0
  
  '** These properties should be set prior to adding values
  pRender.FieldCount = 1
  pRender.Field(0) = strFieldName
  pRender.DefaultSymbol = symd
  pRender.UseDefaultSymbol = False
  
  Dim pFill As ISimpleFillSymbol
  Dim pOutline As ISimpleLineSymbol
  
  For lngIndex = 0 To pValArray.Count - 1
    Set pFill = New SimpleFillSymbol
    pFill.Style = esriSFSSolid
    If pValArray.Count = 1 Then
      pFill.Color = pLightRed
    Else
      pFill.Color = pColorRamp.Color(lngIndex)
    End If
    Set pOutline = New SimpleLineSymbol
    pOutline.Width = 0
    If pValArray.Count = 1 Then
      pOutline.Color = pLightRed
    Else
      pOutline.Color = pColorRamp.Color(lngIndex)
    End If
    pOutline.Style = esriSLSNull
    pFill.Outline = pOutline
    pRender.AddValue lngArray(lngIndex), strFieldName, pFill
    pRender.Label(lngArray(lngIndex)) = CStr(lngArray(lngIndex)) & " " & strLabel
'    pRender.Heading(lngArray(lngIndex)) = "Field [" & strFieldName & "]"
  Next lngIndex
  
  pRender.ColorScheme = "Custom"
  pRender.fieldType(0) = False
'  pRender.Label(strFieldName) = "Field [" & strFieldName & "]"
  Set pLyr.Renderer = pRender
  pLyr.DisplayField = strFieldName
  
  '** This makes the layer properties symbology tab show
  '** show the correct interface.
  Dim hx As IRendererPropertyPage
  Set hx = New UniqueValuePropertyPage
  pLyr.RendererPropertyPageClassID = hx.ClassID
  
  '** Refresh the TOC
  pDoc.ActiveView.ContentsChanged
  pDoc.UpdateContents
  
  '** Draw the map
  pDoc.ActiveView.Refresh
     
End Sub

Sub CreateAndApplyElevationRenderer(pRLayer As IRasterLayer)
     
  '** Paste into VBA
  '** Creates a UniqueValuesRenderer and applies it to first layer in the map.
  '** Layer must have "Name" field
  
  Dim pApp As Application
  Dim pDoc As IMxDocument
  Set pDoc = ThisDocument
  Dim pMap As IMap
  Set pMap = pDoc.FocusMap
  
'  Dim pLyr As IGeoFeatureLayer
'  Set pLyr = pRLayer
  
  Dim pRaster As IRaster
  Set pRaster = pRLayer.Raster
  
  ' Create classfy renderer and QI RasterRenderer interface
  Dim pClassRen As IRasterClassifyColorRampRenderer
  Set pClassRen = New RasterClassifyColorRampRenderer
  Dim pRasRen As IRasterRenderer
  Set pRasRen = pClassRen
  
  ' Set raster for the render and update
  Set pRasRen.Raster = pRaster
  pClassRen.ClassCount = 4
  
'  Dim pClassUIProps As IRasterClassifyUIProperties
'  Set pClassUIProps = pClassRen
'  Dim pClassify As IClassifyGEN
'  Set pClassify = New DefinedInterval
'  Set pClassUIProps.ClassificationMethod = pClassify.ClassID
  
  pRasRen.Update
      
  ' Create symbol for the classes
  Dim pFill As IFillSymbol
    
  ' create colors and classes
  Dim pColor1 As IRgbColor
  Set pColor1 = New RgbColor
  pColor1.RGB = RGB(255, 255, 191)
  Set pFill = New SimpleFillSymbol
  pFill.Color = pColor1
  pClassRen.Symbol(0) = pFill
  pClassRen.Break(0) = 0
  pClassRen.Label(0) = "< 5200' (< 1585m)"
  
  Dim pColor2 As IRgbColor
  Set pColor2 = New RgbColor
  pColor2.RGB = RGB(162, 254, 162)
  Set pFill = New SimpleFillSymbol
  pFill.Color = pColor2
  pClassRen.Symbol(1) = pFill
  pClassRen.Break(1) = 1585
  pClassRen.Label(1) = "5200' - 6700' (1585m - 2042m)"
  
  Dim pColor3 As IRgbColor
  Set pColor3 = New RgbColor
  pColor3.RGB = RGB(91, 143, 91)
  Set pFill = New SimpleFillSymbol
  pFill.Color = pColor3
  pClassRen.Symbol(2) = pFill
  pClassRen.Break(2) = 2042
  pClassRen.Label(2) = "6700' - 8200' (2042m - 2499m)"
  
  Dim pColor4 As IRgbColor
  Set pColor4 = New RgbColor
  pColor4.RGB = RGB(240, 252, 255)
  Set pFill = New SimpleFillSymbol
  pFill.Color = pColor4
  pClassRen.Symbol(3) = pFill
  pClassRen.Break(3) = 2499
  pClassRen.Label(3) = "> 8200' (> 2499m)"
  
  pRasRen.Update
  
  
'  Dim booOK As Boolean
'  Dim pColorRamp As IAlgorithmicColorRamp
'  Set pColorRamp = New AlgorithmicColorRamp
'  pColorRamp.Algorithm = esriHSVAlgorithm
'  Dim pLightRed As IRgbColor
'  Set pLightRed = New RgbColor
'  pLightRed.RGB = RGB(255, 235, 214)
'  Dim pDarkRed As IRgbColor
'  Set pDarkRed = New RgbColor
'  pDarkRed.RGB = RGB(196, 10, 10)
'  pColorRamp.size = UBound(lngArray) + 1
'
'  pColorRamp.FromColor = pLightRed
'  pColorRamp.ToColor = pDarkRed
'
'  pColorRamp.CreateRamp booOK
  
  '** This makes the layer properties symbology tab show
  '** show the correct interface.
'  Dim hx As IRendererPropertyPage
'  Set hx = New rastercl UniqueValuePropertyPage
'  pLyr.RendererPropertyPageClassID = hx.ClassID
  
  '** Refresh the TOC
  Set pRLayer.Renderer = pClassRen
  pDoc.ActiveView.ContentsChanged
  pDoc.UpdateContents
  
  '** Draw the map
  pDoc.ActiveView.Refresh
     
End Sub

Sub CreateAndApplySlopeRenderer(pRLayer As IRasterLayer)
     
  '** Paste into VBA
  '** Creates a UniqueValuesRenderer and applies it to first layer in the map.
  '** Layer must have "Name" field
  
  Dim pApp As Application
  Dim pDoc As IMxDocument
  Set pDoc = ThisDocument
  Dim pMap As IMap
  Set pMap = pDoc.FocusMap
  
'  Dim pLyr As IGeoFeatureLayer
'  Set pLyr = pRLayer
  
  Dim pRaster As IRaster
  Set pRaster = pRLayer.Raster
  
  ' Create classfy renderer and QI RasterRenderer interface
  Dim pClassRen As IRasterClassifyColorRampRenderer
  Set pClassRen = New RasterClassifyColorRampRenderer
  Dim pRasRen As IRasterRenderer
  Set pRasRen = pClassRen
  
  Dim pClassUIProps As IRasterClassifyUIProperties
  Set pClassUIProps = pClassRen
  Dim pClassify As IClassifyGEN
  Set pClassify = New DefinedInterval
  Set pClassUIProps.ClassificationMethod = pClassify.ClassID
  
  pRasRen.Update
  ' Set raster for the render and update
  Set pRasRen.Raster = pRaster
  pClassRen.ClassCount = 5
  
  pRasRen.Update
      
  Dim booOK As Boolean
  Dim pColorRamp As IAlgorithmicColorRamp
  Set pColorRamp = New AlgorithmicColorRamp
  pColorRamp.Algorithm = esriHSVAlgorithm
  Dim pLightBlue As IRgbColor
  Set pLightBlue = New RgbColor
  pLightBlue.RGB = RGB(232, 252, 255)
  Dim pDarkBlue As IRgbColor
  Set pDarkBlue = New RgbColor
  pDarkBlue.RGB = RGB(35, 73, 105)
  pColorRamp.size = 5

  pColorRamp.FromColor = pLightBlue
  pColorRamp.ToColor = pDarkBlue

  pColorRamp.CreateRamp booOK
  
  ' Create symbol for the classes
  Dim pFill As IFillSymbol
    
  ' create colors and classes
  Set pFill = New SimpleFillSymbol
  pFill.Color = pColorRamp.Color(0)
  pClassRen.Symbol(0) = pFill
  pClassRen.Break(0) = 0
  pClassRen.Label(0) = "< 20% (< 11°)"
  
  Set pFill = New SimpleFillSymbol
  pFill.Color = pColorRamp.Color(1)
  pClassRen.Symbol(1) = pFill
  pClassRen.Break(1) = 11.302232
  pClassRen.Label(1) = "20% - 40% (11° - 22°)"
    
  Set pFill = New SimpleFillSymbol
  pFill.Color = pColorRamp.Color(2)
  pClassRen.Symbol(2) = pFill
  pClassRen.Break(2) = 21.801409
  pClassRen.Label(2) = "40% - 100% (22° - 45°)"
  
  Set pFill = New SimpleFillSymbol
  pFill.Color = pColorRamp.Color(3)
  pClassRen.Symbol(3) = pFill
  pClassRen.Break(3) = 45
  pClassRen.Label(3) = "100% - 200% (45° - 63°)"
  
  Set pFill = New SimpleFillSymbol
  pFill.Color = pColorRamp.Color(4)
  pClassRen.Symbol(4) = pFill
  pClassRen.Break(4) = 63.434949
  pClassRen.Label(4) = "> 200% (> 63°)"
  
  pRasRen.Update
   
  
  '** This makes the layer properties symbology tab show
  '** show the correct interface.
'  Dim hx As IRendererPropertyPage
'  Set hx = New rastercl UniqueValuePropertyPage
'  pLyr.RendererPropertyPageClassID = hx.ClassID
  
  '** Refresh the TOC
  Set pRLayer.Renderer = pClassRen
  pDoc.ActiveView.ContentsChanged
  pDoc.UpdateContents
  
  '** Draw the map
  pDoc.ActiveView.Refresh
     
End Sub

Sub CreateAndApplyAspectRenderer(pRLayer As IRasterLayer)
     
  '** Paste into VBA
  '** Creates a UniqueValuesRenderer and applies it to first layer in the map.
  '** Layer must have "Name" field
  
  Dim pApp As Application
  Dim pDoc As IMxDocument
  Set pDoc = ThisDocument
  Dim pMap As IMap
  Set pMap = pDoc.FocusMap
  
'  Dim pLyr As IGeoFeatureLayer
'  Set pLyr = pRLayer
  
  Dim pRaster As IRaster
  Set pRaster = pRLayer.Raster
  
  ' Create classfy renderer and QI RasterRenderer interface
  Dim pClassRen As IRasterClassifyColorRampRenderer
  Set pClassRen = New RasterClassifyColorRampRenderer
  Dim pRasRen As IRasterRenderer
  Set pRasRen = pClassRen
  
  ' Set raster for the render and update
  Set pRasRen.Raster = pRaster
  pClassRen.ClassCount = 5
  
  pRasRen.Update
        
  'Set raster for the render and update
  pClassRen.ClassCount = 10
  pRasRen.Update
  
  Dim pClassUIProps As IRasterClassifyUIProperties
  Set pClassUIProps = pClassRen
      
  '  Create EqualInterval classification and obtain the UID
  Dim pClassify As IClassify
'  Dim pUID As UID
  Set pClassify = New DefinedInterval
  Set pClassUIProps.ClassificationMethod = pClassify.ClassID
  pRasRen.Update
  
  ' MAKE CLASSES
  
  'Create symbol for the classes
  Dim pFSymbol As IFillSymbol
  
  ' FLAT = GRAY
  Dim pFlat As IRgbColor
  Set pFlat = New RgbColor
  pFlat.RGB = RGB(176, 176, 176)
  Set pFSymbol = New SimpleFillSymbol
  pFSymbol.Color = pFlat
  pClassRen.Break(0) = -1
  pClassRen.Symbol(0) = pFSymbol
  pClassRen.Label(0) = "Flat"
  
  ' NORTH = RED
  Dim pNorth As IRgbColor
  Set pNorth = New RgbColor
  pNorth.RGB = RGB(255, 0, 0)
  Set pFSymbol = New SimpleFillSymbol
  pFSymbol.Color = pNorth
  pClassRen.Break(1) = -0.00001
  pClassRen.Symbol(1) = pFSymbol
  pClassRen.Label(1) = "North (0° - 22.5°)"
  
  ' NORTHEAST = ORANGE
  Dim pNorthEast As IRgbColor
  Set pNorthEast = New RgbColor
  pNorthEast.RGB = RGB(255, 166, 0)
  Set pFSymbol = New SimpleFillSymbol
  pFSymbol.Color = pNorthEast
  pClassRen.Break(2) = 22.5
  pClassRen.Symbol(2) = pFSymbol
  pClassRen.Label(2) = "Northeast (22.5° - 67.5°)"
  
  ' EAST = YELLOW
  Dim pEast As IRgbColor
  Set pEast = New RgbColor
  pEast.RGB = RGB(255, 255, 0)
  Set pFSymbol = New SimpleFillSymbol
  pFSymbol.Color = pEast
  pClassRen.Break(3) = 67.5
  pClassRen.Symbol(3) = pFSymbol
  pClassRen.Label(3) = "East (67.5° - 112.5°)"
  
  ' SOUTHEAST = GREEN
  Dim pSouthEast As IRgbColor
  Set pSouthEast = New RgbColor
  pSouthEast.RGB = RGB(0, 255, 0)
  Set pFSymbol = New SimpleFillSymbol
  pFSymbol.Color = pSouthEast
  pClassRen.Break(4) = 112.5
  pClassRen.Symbol(4) = pFSymbol
  pClassRen.Label(4) = "Southeast (112.5° - 157.5°)"
  
  ' SOUTH = CYAN
  Dim pSouth As IRgbColor
  Set pSouth = New RgbColor
  pSouth.RGB = RGB(0, 255, 255)
  Set pFSymbol = New SimpleFillSymbol
  pFSymbol.Color = pSouth
  pClassRen.Break(5) = 157.5
  pClassRen.Symbol(5) = pFSymbol
  pClassRen.Label(5) = "South (157.5° - 202.5°)"
  
  ' SOUTHWEST = MID-BLUE
  Dim pSouthWest As IRgbColor
  Set pSouthWest = New RgbColor
  pSouthWest.RGB = RGB(0, 166, 255)
  Set pFSymbol = New SimpleFillSymbol
  pFSymbol.Color = pSouthWest
  pClassRen.Break(6) = 202.5
  pClassRen.Symbol(6) = pFSymbol
  pClassRen.Label(6) = "Southwest (202.5° - 247.5°)"
  
  ' WEST = BLUE
  Dim pWest As IRgbColor
  Set pWest = New RgbColor
  pWest.RGB = RGB(0, 0, 255)
  Set pFSymbol = New SimpleFillSymbol
  pFSymbol.Color = pWest
  pClassRen.Break(7) = 247.5
  pClassRen.Symbol(7) = pFSymbol
  pClassRen.Label(7) = "West (247.5° - 292.5°)"
  
  ' NORTHWEST = MAGENTA
  Dim pNorthWest As IRgbColor
  Set pNorthWest = New RgbColor
  pNorthWest.RGB = RGB(255, 0, 255)
  Set pFSymbol = New SimpleFillSymbol
  pFSymbol.Color = pNorthWest
  pClassRen.Break(8) = 292.5
  pClassRen.Symbol(8) = pFSymbol
  pClassRen.Label(8) = "Northwest (292.5° - 337.5°)"
  
  ' NORTH = RED
  Set pFSymbol = New SimpleFillSymbol
  pFSymbol.Color = pNorth
  pClassRen.Break(9) = 337.5
  pClassRen.Symbol(9) = pFSymbol
  pClassRen.Label(9) = "North (337.5° - 360°)"
  
  
  'Update the renderer and plug into layer
  pRasRen.Update
  
  '** This makes the layer properties symbology tab show
  '** show the correct interface.
'  Dim hx As IRendererPropertyPage
'  Set hx = New rastercl UniqueValuePropertyPage
'  pLyr.RendererPropertyPageClassID = hx.ClassID
  
  '** Refresh the TOC
  Set pRLayer.Renderer = pClassRen
  pDoc.ActiveView.ContentsChanged
  pDoc.UpdateContents
  
  '** Draw the map
  pDoc.ActiveView.Refresh
     
End Sub

Public Sub TestAspectRenderer()

  Dim pMxDoc As IMxDocument
  Set pMxDoc = ThisDocument
  Dim pRLayer As IRasterLayer
  Set pRLayer = MyGeneralOperations.ReturnLayerByName("Aspect", pMxDoc.FocusMap)
  CreateAndApplyAspectRenderer pRLayer
  
End Sub
Public Sub TestSlopeRenderer()

  Dim pMxDoc As IMxDocument
  Set pMxDoc = ThisDocument
  Dim pRLayer As IRasterLayer
  Set pRLayer = MyGeneralOperations.ReturnLayerByName("Slope", pMxDoc.FocusMap)
  CreateAndApplySlopeRenderer pRLayer
  
End Sub
Public Sub TestElevRenderer()

  Dim pMxDoc As IMxDocument
  Set pMxDoc = ThisDocument
  Dim pRLayer As IRasterLayer
  Set pRLayer = MyGeneralOperations.ReturnLayerByName("Elevation", pMxDoc.FocusMap)
  CreateAndApplyElevationRenderer pRLayer
  
End Sub
Public Sub TestRenderer()

  Dim pMxDoc As IMxDocument
  Set pMxDoc = ThisDocument
  Dim pFLayer As IFeatureLayer
  Set pFLayer = MyGeneralOperations.ReturnLayerByName("Historical Fires", pMxDoc.FocusMap)
  Dim strFieldName As String
  strFieldName = "AllLT_2010"
  Dim strLabel As String
  strLabel = "Treatments"
  
  CreateAndApplyUVRenderer pFLayer, strFieldName, strLabel
  
End Sub

Public Sub DeleteLegendGraphics()


End Sub
