# Supplementary material for: Spatial datasets to define operational boundaries within four marine basins delineated by distance from shore, depth, EEZ and protected status, accompanied by maps and statistical summary tables
Source: Data Brief. 2018 Nov 28;21:2638–42. doi: 10.1016/j.dib.2018.11.118 (PMC6290244; doi:10.1016/j.dib.2018.11.118)
Supplement: Supplementary file 2 — Supplementary material [file mmc2.zip › Operational_Boundaries_Data/VBA_Modules/New_Maribe_Functions.bas]

Attribute VB_Name = "New_Maribe_Functions"
Option Explicit


Public Sub TestEEZComputation_OnCombinedDatasets()
  
  Debug.Print "----------------------"
  Dim strDistanceType As String
'  strDistanceType = "GAUL_Distance"
  strDistanceType = "Jurisdiction"
  
  Dim booIncludeProtectedAreas As Boolean
  booIncludeProtectedAreas = True
  
  Dim strEEZName As String
  strEEZName = "Italian Exclusive Economic Zone"
  
  Dim strRegionName As String
  strRegionName = "Atlantic"
  
  Dim varRegions As Variant
  varRegions = Array("Atlantic", "Baltic", "Caribbean", "Mediterranean")
  
  Dim varDatasets As Variant
  varDatasets = Array("GAUL_Distance", "Jurisdiction")
  
  Dim varTrueFalse As Variant
  varTrueFalse = Array(True, False)
  
  Dim lngRegionIndex As Long
  Dim lngTrueFalseIndex As Long
  Dim lngDatasetCounter As Long
  
  
  Dim pMxDoc As IMxDocument
  Set pMxDoc = ThisDocument
  Dim pFLayer As IFeatureLayer
  Dim pFClass As IFeatureClass
  Dim pGAULFClass As IFeatureClass
  Dim lngCountryIndex As Long
  Dim lngDistanceIndex As Long
  Dim lngDepthBandIndex As Long
  Dim lngAreaIndex As Long
  
  Dim dblDistance As Double
  Dim lngDepthBand As Long
  Dim dblArea As Double
  Dim strCountry As Double
  Dim lngGaulOrJurisdiction As Long
  
  Dim pQueryFilt As IQueryFilter
  

  Set pQueryFilt = New QueryFilter
  Dim strPrefix As String
  Dim strSuffix As String
  MyGeneralOperations.ReturnQuerySpecialCharacters pFClass, strPrefix, strSuffix
  
  Dim dblTemp As Double
  
  Dim pDistColl As New Collection
  Dim dblDistArray() As Double
  Dim lngDistCounter As Long
  Dim strDistKey As String
  
  Dim pDepthColl As New Collection
  Dim lngDepthArray() As Long
  Dim lngDepthCounter As Long
  Dim strDepthKey As String
  Dim dblTotalArea As Double
  
  Dim lngIndex As Long
  Dim lngRowIndex As Long
  Dim lngColIndex As Long
  
  Dim varPolygons() As Variant
  Dim pPolygon As IPolygon
  Dim pPolygonArray As esriSystem.IVariantArray
  Dim pTestArray As esriSystem.IArray
  
  Dim dblVals() As Double
  ' ROWS ARE DISTANCE BANDS:
  ' COLUMNS ARE DEPTH BANDS
  Dim lngCol As Long
  Dim lngRow As Long
  
  Dim booSucceeded As Boolean
  Dim strFailReason As String
  Dim pFCursor As IFeatureCursor
  Dim pFeature As IFeature
  
  Dim strFolder As String
  strFolder = "D:\arcGIS_stuff\consultation\UN_FAO\2016_Depth_Ranges\Output_Text_Files\"
  Dim strFileName As String
  Dim pCombinedPolygon As IPolygon
  Dim pNewArray As esriSystem.IVariantArray
  Dim dblPercs() As Double
  Dim strDistanceVals() As String
  Dim strDistanceNames() As String
  Dim strJurisdictions() As String
  Dim strDepthVals() As String
  Dim dblCellArea As Double
  Dim dblCellPerc As Double
  Dim strReport As String
  Dim pDataObj As New MSForms.DataObject
  Dim strSumReport As String
  Dim strDistance As String
        
  ReDim strDepthVals(5)
  strDepthVals(0) = "> -10m"
  strDepthVals(1) = "-10m to -50m"
  strDepthVals(2) = "-50m to -100m"
  strDepthVals(3) = "-100m to -150m"
  strDepthVals(4) = "-150m to -200m"
  strDepthVals(5) = "< -200m"
  
  ReDim strDistanceNames(5)
  strDistanceNames(0) = "0 - 5 NM"
  strDistanceNames(1) = "5 to 12 NM"
  strDistanceNames(2) = "12 - 16 NM"
  strDistanceNames(3) = "16 - 24 NM"
  strDistanceNames(4) = "24 - 200 NM"
  strDistanceNames(5) = "Other"
  
  ReDim strJurisdictions(5)
  strJurisdictions(0) = "Archipelagic"
  strJurisdictions(1) = "Internal"
  strJurisdictions(2) = "12NM"
  strJurisdictions(3) = "24NM"
  strJurisdictions(4) = "200NM"
  strJurisdictions(5) = "Other"
  
  
'  ReDim strDistanceVals(5)
'  strDistanceVals(0) = "Archipelagic"
'  strDistanceVals(1) = "Internal"
'  strDistanceVals(2) = "12NM"
'  strDistanceVals(3) = "24NM"
'  strDistanceVals(4) = "200NM"
'  strDistanceVals(5) = "Other"

  Dim lngFeatureCount As Long
  Dim strTabbedReport As String
  Dim strTabbedFilename As String
  Dim strTabbedReport2 As String
  Dim strTabbedFilename2 As String
  Dim strComma As String
  strComma = ","
  
  For lngRegionIndex = 0 To UBound(varRegions)
    For lngDatasetCounter = 0 To UBound(varDatasets)
   
      strDistanceType = varDatasets(lngDatasetCounter)
      
      If strDistanceType = "GAUL_Distance" Then
        Set pFLayer = MyGeneralOperations.ReturnLayerByName("GAUL_Distance_Split2", pMxDoc.FocusMap)
        Set pFClass = pFLayer.FeatureClass
        lngDistanceIndex = pFClass.FindField("Distance_Band")
        lngGaulOrJurisdiction = 1
        strDistanceVals = strDistanceNames
      ElseIf strDistanceType = "Jurisdiction" Then
        Set pFLayer = MyGeneralOperations.ReturnLayerByName("Jurisdiction_Split", pMxDoc.FocusMap)
        Set pFClass = pFLayer.FeatureClass
        lngDistanceIndex = pFClass.FindField("Jurisdiction")
        lngGaulOrJurisdiction = 2
        strDistanceVals = strJurisdictions
      Else
        MsgBox "Invalid Distance Type!"
        Exit Sub
      End If
      
      lngCountryIndex = pFClass.FindField("GeoName")
      lngDepthBandIndex = pFClass.FindField("Depth_Range_with_GTneg10")
      lngAreaIndex = pFClass.FindField("sph_area")
      
      For lngTrueFalseIndex = 0 To UBound(varTrueFalse)
        DoEvents
        
        strRegionName = varRegions(lngRegionIndex)
        booIncludeProtectedAreas = varTrueFalse(lngTrueFalseIndex)
        
        pQueryFilt.WhereClause = strPrefix & "Region" & strSuffix & " = '" & strRegionName & "' AND " & _
            strPrefix & "In_MPA" & strSuffix & " = '" & IIf(booIncludeProtectedAreas, "True'", "False'")
        
        Set pDistColl = New Collection
        Set pDepthColl = New Collection
        
        lngDistCounter = -1
        lngDepthCounter = -1
        dblTotalArea = 0
        lngFeatureCount = pFClass.FeatureCount(pQueryFilt)
        ReDim dblVals(6, 6)
        
        Debug.Print strRegionName & ":  Analyzing " & Format(pFClass.FeatureCount(pQueryFilt), "#,##0") & " features..."
        strSumReport = strSumReport & strRegionName & ":  Analyzing " & Format(lngFeatureCount, "#,##0") & " features..." & vbCrLf
        
        Set pFCursor = pFClass.Search(pQueryFilt, False)
        Set pFeature = pFCursor.NextFeature
        Do Until pFeature Is Nothing
          Set pPolygon = pFeature.ShapeCopy
          dblArea = pFeature.Value(lngAreaIndex)
          dblTotalArea = dblTotalArea + dblArea
          
          strDistance = pFeature.Value(lngDistanceIndex)
          strDistKey = strDistance
          
          strDepthKey = pFeature.Value(lngDepthBandIndex)
                  
          ' BELOW TO COMPARE DEPTH AND DISTANCE BAND SUMS
          If Not MyGeneralOperations.CheckCollectionForKey(pDistColl, strDistKey) Then
            pDistColl.Add dblArea, strDistKey
          Else
            dblTemp = pDistColl.Item(strDistKey)
            pDistColl.Remove strDistKey
            pDistColl.Add dblTemp + dblArea, strDistKey
          End If
          
          If Not MyGeneralOperations.CheckCollectionForKey(pDepthColl, strDepthKey) Then
            pDepthColl.Add dblArea, strDepthKey
          Else
            dblTemp = pDepthColl.Item(strDepthKey)
            pDepthColl.Remove strDepthKey
            pDepthColl.Add dblTemp + dblArea, strDepthKey
          End If
          
          Select Case strDepthKey
            Case "> -10m"
              lngRow = 0
            Case "-10m to -50m"
              lngRow = 1
            Case "-50m to -100m"
              lngRow = 2
            Case "-100m to -150m"
              lngRow = 3
            Case "-150m to -200m"
              lngRow = 4
            Case "< -200m"
              lngRow = 5
            Case Else
              Debug.Print "Unexpected Depth Key..."
          End Select
          
          If strDistanceType = "GAUL_Distance" Then
            Select Case strDistKey
              Case "0 - 5 NM"
                lngCol = 0
              Case "5 to 12 NM"
                lngCol = 1
              Case "12 - 16 NM"
                lngCol = 2
              Case "16 - 24 NM"
                lngCol = 3
              Case "24 - 200 NM"
                lngCol = 4
              Case Else
                lngCol = 5
            End Select
          ElseIf strDistanceType = "Jurisdiction" Then
            Select Case strDistKey
              Case "Archipelagic"
                lngCol = 0
              Case "Internal"
                lngCol = 1
              Case "12NM"
                lngCol = 2
              Case "24NM"
                lngCol = 3
              Case "200NM"
                lngCol = 4
              Case Else
                lngCol = 5
            End Select
          End If
          
          dblVals(lngCol, lngRow) = dblVals(lngCol, lngRow) + dblArea
                    
          Set pFeature = pFCursor.NextFeature
        Loop
        
        dblTotalArea = 0
              
        For lngRowIndex = 0 To 5
  '        Debug.Print "Dissolving and analyzing Row " & CStr(lngRowIndex)
          For lngColIndex = 0 To 5
            dblArea = dblVals(lngColIndex, lngRowIndex)
            dblTotalArea = dblTotalArea + dblArea
            DoEvents
          Next lngColIndex
        Next lngRowIndex
        
        Debug.Print "Distance Bands:"
        For lngIndex = 0 To UBound(strDistanceVals)
          strDistKey = strDistanceVals(lngIndex)
          If MyGeneralOperations.CheckCollectionForKey(pDistColl, strDistKey) Then
            dblArea = pDistColl.Item(strDistKey)
          Else
            dblArea = 0
          End If
          
          Debug.Print "  " & strDistKey & "] " & Format(dblArea / 1000000, "#,##0.00") & " sq. km." & _
              "  [" & Format(dblArea / dblTotalArea, "0.00%") & "]"
  
          strSumReport = strSumReport & "  " & strDistKey & "] " & Format(dblArea / 1000000, "#,##0.00") & " sq. km." & _
              "  [" & Format(dblArea / dblTotalArea, "0.00%") & "]" & vbCrLf
        Next lngIndex
        
        Debug.Print "Depth Bands:"
        For lngIndex = 0 To UBound(strDepthVals)
          strDepthKey = strDepthVals(lngIndex)
          If MyGeneralOperations.CheckCollectionForKey(pDepthColl, strDepthKey) Then
            dblArea = pDepthColl.Item(strDepthKey)
          Else
            dblArea = 0
          End If
          Debug.Print "  " & strDepthKey & "] " & _
            Format(dblArea / 1000000, "#,##0.00") & " sq. km." & "  [" & Format(dblArea / dblTotalArea, "0.00%") & "]"
          strSumReport = strSumReport & "  " & strDepthKey & "] " & _
            Format(dblArea / 1000000, "#,##0.00") & " sq. km." & _
              "  [" & Format(dblArea / dblTotalArea, "0.00%") & "]" & vbCrLf
        Next lngIndex
        
        ' ADD UP COLUMNS
        For lngColIndex = 0 To UBound(dblVals, 1) - 1
          dblTemp = 0
          For lngRowIndex = 0 To UBound(dblVals, 2) - 1
            dblTemp = dblTemp + dblVals(lngColIndex, lngRowIndex)
          Next lngRowIndex
          dblVals(lngColIndex, UBound(dblVals, 2)) = dblTemp
        Next lngColIndex
        
        ' ADD UP ROWS
        For lngRowIndex = 0 To UBound(dblVals, 2) - 1
          dblTemp = 0
          For lngColIndex = 0 To UBound(dblVals, 1) - 1
            dblTemp = dblTemp + dblVals(lngColIndex, lngRowIndex)
          Next lngColIndex
          dblVals(UBound(dblVals, 1), lngRowIndex) = dblTemp
        Next lngRowIndex
    
        dblVals(UBound(dblVals, 1), UBound(dblVals, 2)) = dblTotalArea
        ReDim dblPercs(UBound(dblVals, 1), UBound(dblVals, 2))
        For lngColIndex = 0 To UBound(dblVals, 1)
          For lngRowIndex = 0 To UBound(dblVals, 2)
             dblPercs(lngColIndex, lngRowIndex) = dblVals(lngColIndex, lngRowIndex) / dblTotalArea
      '       Debug.Print "dblVals[" & CStr(lngColIndex) & "," & CStr(lngRowIndex) & " = " & _
      '        Format(dblVals(lngColIndex, lngRowIndex) / 1000000, "#,##0") & " sq. km."
          Next lngRowIndex
        Next lngColIndex
        
        ' ROWS ARE DISTANCE BANDS:
        ' COLUMNS ARE DEPTH BANDS
        
        strReport = strReport & vbCrLf & "Analysis of " & strRegionName & " Maribe Region" & vbCrLf & _
                "  --> " & IIf(booIncludeProtectedAreas, "Including", "Excluding") & " Marine Protected Areas" & vbCrLf & _
                "  --> Dataset = " & strDistanceType & vbCrLf & _
                "  --> Features Analyzed = " & Format(lngFeatureCount, "#,##0") & vbCrLf & _
                "  --> Rows = Depth Bands" & vbCrLf & _
                "  --> Columns = " & IIf(strDistanceType = "GAUL_Distance", "Distance Bands", "Jurisdictional Ranges") & vbCrLf & _
                "  --> Cells contain area in sq. km. and percent of total area" & vbCrLf & vbCrLf
        strReport = strReport & Space(16)
        
        strTabbedReport = strTabbedReport & vbCrLf & """Analysis of " & strRegionName & " Maribe Region""" & vbCrLf & _
                """  --> " & IIf(booIncludeProtectedAreas, "Including", "Excluding") & " Marine Protected Areas""" & vbCrLf & _
                """  --> Dataset = " & strDistanceType & """" & vbCrLf & _
                """  --> Features Analyzed = " & Format(lngFeatureCount, "#,##0") & """" & vbCrLf & _
                """  --> Rows = Depth Bands""" & vbCrLf & _
                """  --> Columns = " & IIf(strDistanceType = "GAUL_Distance", "Distance Bands", "Jurisdictional Ranges") & """" & vbCrLf & _
                """  --> Cells contain area in sq. km. and percent of total area""" & vbCrLf & vbCrLf
        strTabbedReport = strTabbedReport & strComma
        
        strTabbedReport2 = strTabbedReport2 & vbCrLf & """Analysis of " & strRegionName & " Maribe Region""" & vbCrLf & _
                """  --> " & IIf(booIncludeProtectedAreas, "Including", "Excluding") & " Marine Protected Areas""" & vbCrLf & _
                """  --> Dataset = " & strDistanceType & """" & vbCrLf & _
                """  --> Features Analyzed = " & Format(lngFeatureCount, "#,##0") & """" & vbCrLf & _
                """  --> Rows = Depth Bands""" & vbCrLf & _
                """  --> Columns = " & IIf(strDistanceType = "GAUL_Distance", "Distance Bands", "Jurisdictional Ranges") & """" & vbCrLf & _
                """  --> Cells contain area in sq. km. and percent of total area""" & vbCrLf & vbCrLf
        strTabbedReport2 = strTabbedReport2 & strComma & strComma
                
        If strDistanceType = "GAUL_Distance" Then
          For lngColIndex = 0 To UBound(strDistanceVals)
            strReport = strReport & MyGeneralOperations.SpacesInFrontOfText(strDistanceVals(lngColIndex), 17)
            strTabbedReport = strTabbedReport & """" & strDistanceVals(lngColIndex) & """" & strComma
            strTabbedReport2 = strTabbedReport2 & """" & strDistanceVals(lngColIndex) & """" & strComma
          Next lngColIndex
        ElseIf strDistanceType = "Jurisdiction" Then
          For lngColIndex = 0 To UBound(strJurisdictions)
            strReport = strReport & MyGeneralOperations.SpacesInFrontOfText(strJurisdictions(lngColIndex), 17)
            strTabbedReport = strTabbedReport & """" & strJurisdictions(lngColIndex) & """" & strComma
            strTabbedReport2 = strTabbedReport2 & """" & strJurisdictions(lngColIndex) & """" & strComma
          Next lngColIndex
        End If
        
        strReport = strReport & MyGeneralOperations.SpacesInFrontOfText("Sum", 15) & vbCrLf
        strTabbedReport = strTabbedReport & """Sum""" & vbCrLf
        strTabbedReport2 = strTabbedReport2 & """Sum""" & strComma & strComma & strComma
        
        ' BELOW FOR TABBED REPORT:  SECOND TABLE ON THE RIGHT
        If strDistanceType = "GAUL_Distance" Then
          For lngColIndex = 0 To UBound(strDistanceVals)
            strTabbedReport2 = strTabbedReport2 & """" & strDistanceVals(lngColIndex) & """" & strComma
          Next lngColIndex
        ElseIf strDistanceType = "Jurisdiction" Then
          For lngColIndex = 0 To UBound(strJurisdictions)
            strTabbedReport2 = strTabbedReport2 & """" & strJurisdictions(lngColIndex) & """" & strComma
          Next lngColIndex
        End If
        strTabbedReport2 = strTabbedReport2 & """Sum""" & vbCrLf
          
        For lngRowIndex = 0 To UBound(dblVals, 2)
          If lngRowIndex < UBound(dblVals, 2) Then
            strReport = strReport & MyGeneralOperations.SpacesInFrontOfText(strDepthVals(lngRowIndex), 16)
            strTabbedReport = strTabbedReport & strComma & """" & strDepthVals(lngRowIndex) & """" & strComma
            strTabbedReport2 = strTabbedReport2 & strComma & """" & strDepthVals(lngRowIndex) & """" & strComma
          Else
            strReport = strReport & MyGeneralOperations.SpacesInFrontOfText("Sum", 16)
            strTabbedReport = strTabbedReport & strComma & """Sum""" & strComma
            strTabbedReport2 = strTabbedReport2 & strComma & """Sum""" & strComma
          End If
          
          For lngColIndex = 0 To UBound(dblVals, 1)
            dblCellArea = dblVals(lngColIndex, lngRowIndex)
            dblCellPerc = dblPercs(lngColIndex, lngRowIndex)
            strReport = strReport & MyGeneralOperations.SpacesInFrontOfText( _
                  Format(dblCellArea / 1000000, "#,##0") & " [" & _
                  MyGeneralOperations.SpacesInFrontOfText(Format(dblCellPerc, "0%"), 4) & "]", 17)
            strTabbedReport = strTabbedReport & """" & Format(dblCellArea / 1000000, "#,##0") & " [" & _
                  Format(dblCellPerc, "0%") & "]""" & strComma
            strTabbedReport2 = strTabbedReport2 & Format(dblCellArea / 1000000, "0.00") & strComma
          Next lngColIndex
          strReport = strReport & vbCrLf
          strTabbedReport = strTabbedReport & vbCrLf
          
          ' BELOW JUST FOR TABBED REPORT 2
          strTabbedReport2 = strTabbedReport2 & strComma
          If lngRowIndex < UBound(dblVals, 2) Then
            strTabbedReport2 = strTabbedReport2 & """" & strDepthVals(lngRowIndex) & """" & strComma
          Else
            strTabbedReport2 = strTabbedReport2 & """Sum""" & strComma
          End If
          
          For lngColIndex = 0 To UBound(dblVals, 1)
            dblCellArea = dblVals(lngColIndex, lngRowIndex)
            dblCellPerc = dblPercs(lngColIndex, lngRowIndex)
            strTabbedReport2 = strTabbedReport2 & Format(dblCellPerc, "0.00%") & strComma
          Next lngColIndex
          strTabbedReport2 = strTabbedReport2 & vbCrLf
                    
        Next lngRowIndex
             
        strReport = strReport & vbCrLf
        strTabbedReport = strTabbedReport & vbCrLf
        strTabbedReport2 = strTabbedReport2 & vbCrLf
        
      Next lngTrueFalseIndex
      strReport = strReport & "--------------------------------------------" & vbCrLf
    Next lngDatasetCounter
    strReport = strReport & "==============================================================" & vbCrLf
  Next lngRegionIndex
  
  strFileName = MyGeneralOperations.MakeUniquedBASEName(strFolder & "Maribe_Summaries.txt")
  strTabbedFilename = MyGeneralOperations.MakeUniquedBASEName(strFolder & "Maribe_Summaries_Tables.csv")
  strTabbedFilename2 = MyGeneralOperations.MakeUniquedBASEName(strFolder & "Maribe_Summaries_Numeric_Tables.csv")
        
  MyGeneralOperations.WriteTextFile strFileName, strSumReport & vbCrLf & "--------------------" & vbCrLf & strReport
  MyGeneralOperations.WriteTextFile strTabbedFilename, strTabbedReport
  MyGeneralOperations.WriteTextFile strTabbedFilename2, strTabbedReport2
  
  pDataObj.Clear
  pDataObj.SetText strReport
  pDataObj.PutInClipboard
  
  
  Debug.Print "Done..."
 
ClearMemory:
  varRegions = Null
  varTrueFalse = Null
  Set pMxDoc = Nothing
  Set pFLayer = Nothing
  Set pFClass = Nothing
  Set pGAULFClass = Nothing
  Set pQueryFilt = Nothing
  Set pDistColl = Nothing
  Erase dblDistArray
  Set pDepthColl = Nothing
  Erase lngDepthArray
  Erase varPolygons
  Set pPolygon = Nothing
  Set pPolygonArray = Nothing
  Set pTestArray = Nothing
  Erase dblVals
  Set pFCursor = Nothing
  Set pFeature = Nothing
  Set pCombinedPolygon = Nothing
  Set pNewArray = Nothing
  Erase dblPercs
  Erase strDistanceVals
  Erase strDistanceNames
  Erase strJurisdictions
  Erase strDepthVals
  Set pDataObj = Nothing


End Sub


Public Sub TestEEZComputation()
  
  Debug.Print "----------------------"
  Dim strDistanceType As String
'  strDistanceType = "GAUL_Distance"
  strDistanceType = "Jurisdiction"
  
  Dim booIncludeProtectedAreas As Boolean
  booIncludeProtectedAreas = True
  
  Dim strEEZName As String
  strEEZName = "Italian Exclusive Economic Zone"
  
  Dim strRegionName As String
  strRegionName = "Atlantic"
  
  Dim varRegions As Variant
  varRegions = Array("Atlantic", "Baltic", "Caribbean", "Mediterranean")
  
  Dim varTrueFalse As Variant
  varTrueFalse = Array(True, False)
  
  Dim lngRegionIndex As Long
  Dim lngTrueFalseIndex As Long
  
  
  Dim pMxDoc As IMxDocument
  Set pMxDoc = ThisDocument
  Dim pFLayer As IFeatureLayer
  Dim pFClass As IFeatureClass
  Dim pGAULFClass As IFeatureClass
  Dim lngCountryIndex As Long
  Dim lngDistanceIndex As Long
  Dim lngDepthBandIndex As Long
  Dim lngAreaIndex As Long
  
  Dim dblDistance As Double
  Dim lngDepthBand As Long
  Dim dblArea As Double
  Dim strCountry As Double
  Dim lngGaulOrJurisdiction As Long
  
  Dim pQueryFilt As IQueryFilter
  
  If strDistanceType = "GAUL_Distance" Then
    Set pFLayer = MyGeneralOperations.ReturnLayerByName("EEZ_Region_Protect_Depth_GAULDistance_LandRemoved", pMxDoc.FocusMap)
    Set pFClass = pFLayer.FeatureClass
    lngDistanceIndex = pFClass.FindField("Buffer_Distance")
    lngGaulOrJurisdiction = 1
  ElseIf strDistanceType = "Jurisdiction" Then
    Set pFLayer = MyGeneralOperations.ReturnLayerByName("EEZ_Region_Protect_Depth_Jurisdiction_LandRemoved", pMxDoc.FocusMap)
    Set pFClass = pFLayer.FeatureClass
    lngDistanceIndex = pFClass.FindField("Combined_Pol_Type")
    lngGaulOrJurisdiction = 2
  Else
    MsgBox "Invalid Distance Type!"
    Exit Sub
  End If
  
  lngCountryIndex = pFClass.FindField("GeoName")
  lngDepthBandIndex = pFClass.FindField("gridcode")
  lngAreaIndex = pFClass.FindField("sph_area")

  Set pQueryFilt = New QueryFilter
  Dim strPrefix As String
  Dim strSuffix As String
  MyGeneralOperations.ReturnQuerySpecialCharacters pFClass, strPrefix, strSuffix
  
  Dim dblTemp As Double
  
  Dim pDistColl As New Collection
  Dim dblDistArray() As Double
  Dim lngDistCounter As Long
  Dim strDistKey As String
  
  Dim pDepthColl As New Collection
  Dim lngDepthArray() As Long
  Dim lngDepthCounter As Long
  Dim strDepthKey As String
  Dim dblTotalArea As Double
  
  Dim lngIndex As Long
  Dim lngRowIndex As Long
  Dim lngColIndex As Long
  
  Dim varPolygons() As Variant
  Dim pPolygon As IPolygon
  Dim pPolygonArray As esriSystem.IVariantArray
  Dim pTestArray As esriSystem.IArray
  
  Dim dblVals() As Double
  ' ROWS ARE DISTANCE BANDS:
  ' COLUMNS ARE DEPTH BANDS
  Dim lngCol As Long
  Dim lngRow As Long
  
  Dim booSucceeded As Boolean
  Dim strFailReason As String
  Dim pFCursor As IFeatureCursor
  Dim pFeature As IFeature
  
  Dim strFolder As String
  strFolder = "D:\arcGIS_stuff\consultation\UN_FAO\2016_Depth_Ranges\Output_Text_Files\"
  Dim strFileName As String
  Dim pCombinedPolygon As IPolygon
  Dim pNewArray As esriSystem.IVariantArray
  Dim dblPercs() As Double
  Dim dblDistanceVals() As Double
  Dim strJurisdictions() As String
  Dim lngDepthVals() As Long
  Dim dblCellArea As Double
  Dim dblCellPerc As Double
  Dim strReport As String
  Dim pDataObj As New MSForms.DataObject
  Dim strSumReport As String
  Dim strDistance As String
  
      
  ReDim dblDistanceVals(5)
  dblDistanceVals(0) = 5
  dblDistanceVals(1) = 12
  dblDistanceVals(2) = 16
  dblDistanceVals(3) = 24
  dblDistanceVals(4) = 200
  dblDistanceVals(5) = -999
  
  ReDim strJurisdictions(5)
  strJurisdictions(0) = "Archipelagic"
  strJurisdictions(1) = "Internal"
  strJurisdictions(2) = "12NM"
  strJurisdictions(3) = "24NM"
  strJurisdictions(4) = "200NM"
  strJurisdictions(5) = "Other"
  
  
  ReDim lngDepthVals(5)
  lngDepthVals(0) = 1
  lngDepthVals(1) = 2
  lngDepthVals(2) = 3
  lngDepthVals(3) = 4
  lngDepthVals(4) = 5
  lngDepthVals(5) = 0
  
  Dim pCombinedFClass As IFeatureClass
  Dim pGeoDataset As IGeoDataset
  Set pGeoDataset = pFClass
  Dim pOutWS As IWorkspace
  Dim pWSFact As IWorkspaceFactory
  Set pWSFact = New FileGDBWorkspaceFactory
  Set pOutWS = pWSFact.OpenFromFile("D:\arcGIS_stuff\consultation\UN_FAO\2016_Depth_Ranges\Regional_Outputs.gdb", 0)
  Dim strNewCombinedName As String
  strNewCombinedName = MyGeneralOperations.MakeUniqueGDBFeatureClassName(pOutWS, "Combined_by_Jurisdiction")
  
  Dim pNewFields As esriSystem.IVariantArray
  Set pNewFields = MakeMaribeFields(lngGaulOrJurisdiction)
  
  Dim pNewFClass As IFeatureClass
  Set pNewFClass = MyGeneralOperations.CreateGDBFeatureClass(pOutWS, strNewCombinedName, esriFTSimple, _
      pGeoDataset.SpatialReference, esriGeometryPolygon, pNewFields, , , , False, ENUM_FileGDB, , , False, False)
  
  Dim lngRegionFieldIndex As Long
  Dim lngDepthFieldIndex As Long
  Dim lngDistanceFieldIndex As Long
  Dim lngMPAFieldIndex As Long
  Dim lngNameFieldIndex As Long
  Dim lngAreaFieldIndex As Long
  Dim lngSqKmIndex As Long
  
  AddFieldsReturnIndexes pNewFClass, pNewFields, lngRegionFieldIndex, lngDepthFieldIndex, lngDistanceFieldIndex, _
      lngMPAFieldIndex, lngNameFieldIndex, lngAreaFieldIndex
  
  Dim pNewFCursor As IFeatureCursor
  Dim pNewFeatureBuffer As IFeatureBuffer
  Set pNewFCursor = pNewFClass.Insert(True)
  Set pNewFeatureBuffer = pNewFClass.CreateFeatureBuffer
  
  
  
  For lngRegionIndex = 0 To UBound(varRegions)
    For lngTrueFalseIndex = 0 To UBound(varTrueFalse)
      strRegionName = varRegions(lngRegionIndex)
      booIncludeProtectedAreas = varTrueFalse(lngTrueFalseIndex)
'      pQueryFilt.WhereClause = strPrefix & "GeoName" & strSuffix & " = '" & strEEZName & "'"
'      If Not booIncludeProtectedAreas Then pQueryFilt.WhereClause = pQueryFilt.WhereClause & _
'          " AND " & strPrefix & "Land_Marine" & strSuffix & " <> 'Marine'"
      
'      strReport = ""
'      strsumpreport = ""
      
      pQueryFilt.WhereClause = strPrefix & "Maribe_Region" & strSuffix & " = '" & strRegionName & "'"
      If Not booIncludeProtectedAreas Then pQueryFilt.WhereClause = pQueryFilt.WhereClause & _
          " AND " & strPrefix & "Land_Marine" & strSuffix & " <> 'Marine'"
      
      Set pDistColl = New Collection
      Set pDepthColl = New Collection
      
      lngDistCounter = -1
      lngDepthCounter = -1
      ReDim varPolygons(5, 5)
      For lngRowIndex = 0 To 5
        For lngColIndex = 0 To 5
          Set pPolygonArray = New esriSystem.varArray
          Set varPolygons(lngColIndex, lngRowIndex) = pPolygonArray
        Next lngColIndex
      Next lngRowIndex
      
      ReDim dblVals(6, 6)
      
      Debug.Print strRegionName & ":  Analyzing " & Format(pFClass.FeatureCount(pQueryFilt), "#,##0") & " features..."
      strSumReport = strSumReport & strRegionName & ":  Analyzing " & Format(pFClass.FeatureCount(pQueryFilt), "#,##0") & " features..." & vbCrLf
      
      Set pFCursor = pFClass.Search(pQueryFilt, False)
      Set pFeature = pFCursor.NextFeature
      Do Until pFeature Is Nothing
        Set pPolygon = pFeature.ShapeCopy
    '    Set pTestArray = MyGeometricOperations.SplitMultipartFeatureIntoArray(pPolygon, booSucceeded, strFailReason)
    '    If Not booSucceeded Then Debug.Print "Feature OID " & CStr(pFeature.OID) & " Failed! " & strFailReason
        dblArea = pFeature.Value(lngAreaIndex)
        dblTotalArea = dblTotalArea + dblArea
        
  
        If strDistanceType = "GAUL_Distance" Then
          dblDistance = pFeature.Value(lngDistanceIndex)
          strDistKey = CStr(dblDistance)
        ElseIf strDistanceType = "Jurisdiction" Then
          strDistance = pFeature.Value(lngDistanceIndex)
          strDistKey = strDistance
        End If
        
'
'        If strDistanceType = "GAUL_Distance" Then
'        ElseIf strDistanceType = "Jurisdiction" Then
'        End If
        
        lngDepthBand = pFeature.Value(lngDepthBandIndex)
        strDepthKey = CStr(lngDepthBand)
        
        If Not MyGeneralOperations.CheckCollectionForKey(pDistColl, strDistKey) Then
          pDistColl.Add dblArea, strDistKey
          lngDistCounter = lngDistCounter + 1
          ReDim Preserve dblDistArray(lngDistCounter)
          dblDistArray(lngDistCounter) = dblDistance
        Else
          dblTemp = pDistColl.Item(strDistKey)
          pDistColl.Remove strDistKey
          pDistColl.Add dblTemp + dblArea, strDistKey
        End If
        
        If Not MyGeneralOperations.CheckCollectionForKey(pDepthColl, strDepthKey) Then
          pDepthColl.Add dblArea, strDepthKey
          lngDepthCounter = lngDepthCounter + 1
          ReDim Preserve lngDepthArray(lngDepthCounter)
          lngDepthArray(lngDepthCounter) = lngDepthBand
        Else
          dblTemp = pDepthColl.Item(strDepthKey)
          pDepthColl.Remove strDepthKey
          pDepthColl.Add dblTemp + dblArea, strDepthKey
        End If
        
        Select Case strDepthKey
          Case "0"
            lngRow = 5
          Case "1"
            lngRow = 0
          Case "2"
            lngRow = 1
          Case "3"
            lngRow = 2
          Case "4"
            lngRow = 3
          Case "5"
            lngRow = 4
          Case Else
            Debug.Print "Unexpected Depth Key..."
        End Select
        
        If strDistanceType = "GAUL_Distance" Then
          Select Case strDistKey
            Case "5"
              lngCol = 0
            Case "12"
              lngCol = 1
            Case "16"
              lngCol = 2
            Case "24"
              lngCol = 3
            Case "200"
              lngCol = 4
            Case Else
              lngCol = 5
          End Select
        ElseIf strDistanceType = "Jurisdiction" Then
          Select Case strDistKey
            Case "Archipelagic waters"
              lngCol = 0
            Case "Internal waters"
              lngCol = 1
            Case "12NM"
              lngCol = 2
            Case "24NM"
              lngCol = 3
            Case "200NM"
              lngCol = 4
            Case Else
              lngCol = 5
          End Select
        End If
        
        dblVals(lngCol, lngRow) = dblVals(lngCol, lngRow) + dblArea
        
        Set pPolygonArray = varPolygons(lngCol, lngRow)
        pPolygonArray.Add pPolygon
    '    For lngIndex = 0 To pTestArray.Count - 1
    '      pPolygonArray.Add pTestArray.Element(lngIndex) ' pPolygon
    '    Next lngIndex
          
        Set pFeature = pFCursor.NextFeature
      Loop
      
      QuickSort.DoubleAscending dblDistArray, 0, UBound(dblDistArray)
      QuickSort.LongAscending lngDepthArray, 0, UBound(lngDepthArray)
  
    '  For lngColIndex = 0 To UBound(dblVals, 1)
    '    For lngRowIndex = 0 To UBound(dblVals, 2)
    '       Debug.Print "dblVals[" & CStr(lngColIndex) & "," & CStr(lngRowIndex) & " = " & _
    '        Format(dblVals(lngColIndex, lngRowIndex) / 1000000, "#,##0") & " sq. km."
    '    Next lngRowIndex
    '  Next lngColIndex
      
      
      dblTotalArea = 0
      
      
    '  Set pTestArray = New esriSystem.VarArray
    '  Set pPolygonArray = varPolygons(0, 0)
    ''  pTestArray.Add pPolygonArray.Element(716)
    ''  pTestArray.Add pPolygonArray.Element(717)
    '
    '  Set pPolygon = pPolygonArray.Element(719)
    '  MyGeneralOperations.Graphic_MakeFromGeometry pMxDoc, pPolygon, "Delete_Me"
    '
    '
    ''  pTestArray.Add pPolygonArray.Element(718)
    '  pTestArray.Add pPolygonArray.Element(719)
    '  pTestArray.Add pPolygonArray.Element(720)
    '  pTestArray.Add pPolygonArray.Element(721)
    '  dblArea = MergePolygonsAndCalculateArea(pTestArray, pCombinedPolygon, pNewArray)
      
      For lngRowIndex = 0 To 5
        Debug.Print "Dissolving and analyzing Row " & CStr(lngRowIndex)
        For lngColIndex = 0 To 5
          Set pPolygonArray = varPolygons(lngColIndex, lngRowIndex)
          Debug.Print "..Dissolving and analyzing Row " & CStr(lngRowIndex) & ", Column " & CStr(lngColIndex)
          dblArea = MergePolygonsAndCalculateArea(pPolygonArray, pCombinedPolygon, pNewArray)
          If Not pCombinedPolygon Is Nothing Then
            If Not pCombinedPolygon.IsEmpty Then
            
              Set pNewFeatureBuffer.Shape = pCombinedPolygon
              pNewFeatureBuffer.Value(lngRegionFieldIndex) = strRegionName
              pNewFeatureBuffer.Value(lngDepthFieldIndex) = ReturnDepthBandName(lngDepthVals(lngRowIndex))
                    
              If strDistanceType = "GAUL_Distance" Then
                pNewFeatureBuffer.Value(lngDistanceFieldIndex) = ReturnDistanceBandName(dblDistanceVals(lngColIndex))
              ElseIf strDistanceType = "Jurisdiction" Then
                pNewFeatureBuffer.Value(lngDistanceFieldIndex) = strJurisdictions(lngColIndex)
              End If
              
              pNewFeatureBuffer.Value(lngMPAFieldIndex) = CStr(booIncludeProtectedAreas)
              pNewFCursor.InsertFeature pNewFeatureBuffer
              pNewFCursor.Flush
              
'              MyGeneralOperations.Graphic_MakeFromGeometry pMxDoc, pCombinedPolygon, strRegionName & ":Col" & CStr(lngColIndex) & _
                  "_Row" & CStr(lngRowIndex) & ":" & CStr(booIncludeProtectedAreas)
            End If
          End If
          'dblArea = MergePolygonsAndCalculateArea2(pPolygonArray)
          dblTotalArea = dblTotalArea + dblArea
          DoEvents
    '      Debug.Print "...Started with " & CStr(pPolygonArray.Count) & " polygons [" & _
    '                  Format(dblVals(lngColIndex, lngRowIndex) / 1000000, "#,##0") & " sq. km.]" & vbCrLf & _
    '                  "...ended with " & CStr(pNewArray.Count) & " polygons [" & _
    '                  Format(dblArea / 1000000, "#,##0") & " sq. km.]"
                      
          dblVals(lngColIndex, lngRowIndex) = dblArea
          
          DoEvents
        Next lngColIndex
      Next lngRowIndex
      
      Debug.Print "Distance Bands:"
      For lngIndex = 0 To UBound(dblDistArray)
        strDistKey = CStr(dblDistArray(lngIndex))
        If MyGeneralOperations.CheckCollectionForKey(pDistColl, strDistKey) Then
        Debug.Print "  " & strDistKey & "] " & Format(pDistColl.Item(strDistKey) / 1000000, "#,##0.00") & " sq. km." & _
            "  [" & Format(pDistColl.Item(strDistKey) / dblTotalArea, "0.00%") & "]"
        Else
          Debug.Print "  " & strDistKey & "] " & Format(0, "#,##0.00") & " sq. km." & "  [" & Format(0, "0.00%") & "]"
        End If
'        strSumReport = strSumReport & vbCrLf & "  " & strDistKey & "] " & Format(pDistColl.Item(strDistKey) / 1000000, "#,##0.00") & " sq. km." & _
            "  [" & Format(pDistColl.Item(strDistKey) / dblTotalArea, "0.00%") & "]" & vbCrLf
      Next lngIndex
      
      Debug.Print "Depth Bands:"
      For lngIndex = 0 To UBound(lngDepthArray)
        lngDepthBand = lngDepthArray(lngIndex)
        strDepthKey = CStr(lngDepthBand)
        If MyGeneralOperations.CheckCollectionForKey(pDistColl, strDistKey) Then
        Debug.Print "  " & strDepthKey & "] " & ReturnDepthBandName(lngDepthBand) & ": " & _
          Format(pDepthColl.Item(strDepthKey) / 1000000, "#,##0.00") & " sq. km." & _
            "  [" & Format(pDepthColl.Item(strDepthKey) / dblTotalArea, "0.00%") & "]"
        Else
          Debug.Print "  " & strDepthKey & "] " & ReturnDepthBandName(lngDepthBand) & ": " & Format(0, "#,##0.00") & " sq. km." & "  [" & Format(0, "0.00%") & "]"
        End If
        strSumReport = strSumReport & vbCrLf & "  " & strDepthKey & "] " & ReturnDepthBandName(lngDepthBand) & ": " & _
          Format(pDepthColl.Item(strDepthKey) / 1000000, "#,##0.00") & " sq. km." & _
            "  [" & Format(pDepthColl.Item(strDepthKey) / dblTotalArea, "0.00%") & "]" & vbCrLf
      Next lngIndex
      
      ' ADD UP COLUMNS
      For lngColIndex = 0 To UBound(dblVals, 1) - 1
        dblTemp = 0
        For lngRowIndex = 0 To UBound(dblVals, 2) - 1
          dblTemp = dblTemp + dblVals(lngColIndex, lngRowIndex)
        Next lngRowIndex
        dblVals(lngColIndex, UBound(dblVals, 2)) = dblTemp
      Next lngColIndex
      
      ' ADD UP ROWS
      For lngRowIndex = 0 To UBound(dblVals, 2) - 1
        dblTemp = 0
        For lngColIndex = 0 To UBound(dblVals, 1) - 1
          dblTemp = dblTemp + dblVals(lngColIndex, lngRowIndex)
        Next lngColIndex
        dblVals(UBound(dblVals, 1), lngRowIndex) = dblTemp
      Next lngRowIndex
  
      dblVals(UBound(dblVals, 1), UBound(dblVals, 2)) = dblTotalArea
      ReDim dblPercs(UBound(dblVals, 1), UBound(dblVals, 2))
      For lngColIndex = 0 To UBound(dblVals, 1)
        For lngRowIndex = 0 To UBound(dblVals, 2)
           dblPercs(lngColIndex, lngRowIndex) = dblVals(lngColIndex, lngRowIndex) / dblTotalArea
    '       Debug.Print "dblVals[" & CStr(lngColIndex) & "," & CStr(lngRowIndex) & " = " & _
    '        Format(dblVals(lngColIndex, lngRowIndex) / 1000000, "#,##0") & " sq. km."
        Next lngRowIndex
      Next lngColIndex
      
      ' ROWS ARE DISTANCE BANDS:
      ' COLUMNS ARE DEPTH BANDS
      
      ReDim dblDistanceVals(5)
      dblDistanceVals(0) = 5
      dblDistanceVals(1) = 12
      dblDistanceVals(2) = 16
      dblDistanceVals(3) = 24
      dblDistanceVals(4) = 200
      dblDistanceVals(5) = -999
      
      ReDim strJurisdictions(5)
      strJurisdictions(0) = "Archipelagic"
      strJurisdictions(1) = "Internal"
      strJurisdictions(2) = "12NM"
      strJurisdictions(3) = "24NM"
      strJurisdictions(4) = "200NM"
      strJurisdictions(5) = "Other"
      
      
      ReDim lngDepthVals(5)
      lngDepthVals(0) = 1
      lngDepthVals(1) = 2
      lngDepthVals(2) = 3
      lngDepthVals(3) = 4
      lngDepthVals(4) = 5
      lngDepthVals(5) = 0
      
      strReport = strReport & "----------------------------" & vbCrLf & "Analysis of " & strRegionName & " Maribe Region" & vbCrLf & _
              "  --> " & IIf(booIncludeProtectedAreas, "Including", "Excluding") & " Marine Protected Areas" & vbCrLf & _
              "  --> Rows = Depth Bands" & vbCrLf & _
              "  --> Columns = Distance Bands" & vbCrLf & _
              "  --> Cells contain area in sq. km. and percent of total area" & vbCrLf & vbCrLf
      strReport = strReport & Space(16)
      
      If strDistanceType = "GAUL_Distance" Then
        For lngColIndex = 0 To UBound(dblDistanceVals)
          strReport = strReport & MyGeneralOperations.SpacesInFrontOfText( _
              ReturnDistanceBandName(dblDistanceVals(lngColIndex)), 17)
        Next lngColIndex
      ElseIf strDistanceType = "Jurisdiction" Then
        For lngColIndex = 0 To UBound(strJurisdictions)
          strReport = strReport & MyGeneralOperations.SpacesInFrontOfText( _
              strJurisdictions(lngColIndex), 17)
        Next lngColIndex
      End If
      
      strReport = strReport & MyGeneralOperations.SpacesInFrontOfText("Sum", 15) & vbCrLf
        
      For lngRowIndex = 0 To UBound(dblVals, 2)
        If lngRowIndex < UBound(dblVals, 2) Then
          strReport = strReport & MyGeneralOperations.SpacesInFrontOfText(ReturnDepthBandName(lngDepthVals(lngRowIndex)), 16)
        Else
          strReport = strReport & MyGeneralOperations.SpacesInFrontOfText("Sum", 16)
        End If
        
        For lngColIndex = 0 To UBound(dblVals, 1)
           dblCellArea = dblVals(lngColIndex, lngRowIndex)
           dblCellPerc = dblPercs(lngColIndex, lngRowIndex)
          strReport = strReport & MyGeneralOperations.SpacesInFrontOfText( _
                Format(dblCellArea / 1000000, "#,##0") & " [" & _
                MyGeneralOperations.SpacesInFrontOfText(Format(dblCellPerc, "0%"), 4) & "]", 17)
        Next lngColIndex
        strReport = strReport & vbCrLf
      Next lngRowIndex
           
      strFileName = MyGeneralOperations.MakeUniquedBASEName(strFolder & "Up_to_" & strRegionName & ".txt")
      MyGeneralOperations.WriteTextFile strFileName, strSumReport & vbCrLf & "--------------------" & vbCrLf & strReport
    Next lngTrueFalseIndex
  Next lngRegionIndex
  
  pDataObj.Clear
  pDataObj.SetText strReport
  pDataObj.PutInClipboard
  
  
  Debug.Print "Done..."
  

ClearMemory:
  varRegions = Null
  varTrueFalse = Null
  Set pMxDoc = Nothing
  Set pFLayer = Nothing
  Set pFClass = Nothing
  Set pGAULFClass = Nothing
  Set pQueryFilt = Nothing
  Set pDistColl = Nothing
  Erase dblDistArray
  Set pDepthColl = Nothing
  Erase lngDepthArray
  Erase varPolygons
  Set pPolygon = Nothing
  Set pPolygonArray = Nothing
  Set pTestArray = Nothing
  Erase dblVals
  Set pFCursor = Nothing
  Set pFeature = Nothing
  Set pCombinedPolygon = Nothing
  Set pNewArray = Nothing
  Erase dblPercs
  Erase dblDistanceVals
  Erase lngDepthVals
  Set pDataObj = Nothing
  Set pCombinedFClass = Nothing
  Set pGeoDataset = Nothing
  Set pOutWS = Nothing
  Set pWSFact = Nothing
  Set pNewFields = Nothing
  Set pNewFClass = Nothing
  Set pNewFCursor = Nothing
  Set pNewFeatureBuffer = Nothing


End Sub

Public Function MergePolygonsAndCalculateArea2(pPolygonArray As esriSystem.IVariantArray) As Double
    
  Dim pPolygon As IPolygon
  
  Dim booWorked As Boolean
  Dim strReason As String
  Dim lngIndex As Long
  Dim dblArea As Double
  Dim pTopoOp As ITopologicalOperator4
  
  Dim pEnv As IEnvelope
  Dim pEnvPolygon As IPolygon
  Dim pClipPolygon As IPolygon
  Dim dblEnvArea As Double
  Dim dblClipArea As Double
  
  If pPolygonArray.Count = 0 Then
    MergePolygonsAndCalculateArea2 = 0
'    Set pCombinedPolygon = Nothing
  ElseIf pPolygonArray.Count = 1 Then
    Set pPolygon = pPolygonArray.Element(0)
'    pFixedArray.Add pPolygon
    MergePolygonsAndCalculateArea2 = MyGeometricOperations.SphericalPolygonArea2(pPolygon)
  Else
'    Set pCombinedPolygon = MyGeometricOperations.UnionGeometries3(pPolygonArray, 50)
'    Set pIntermediateArray = MyGeometricOperations.SplitMultipartFeatureIntoArray(pCombinedPolygon, booWorked, strReason)
'    If Not booWorked Then
'      Debug.Print "...Failed: " & strReason
'    Else
      dblArea = 0
      For lngIndex = 0 To pPolygonArray.Count - 1
        Set pPolygon = pPolygonArray.Element(lngIndex)
        If lngIndex = 0 Then
          Set pEnv = pPolygon.Envelope
        Else
          pEnv.Union pPolygon.Envelope
        End If
      Next lngIndex
      
      Set pEnvPolygon = MyGeometricOperations.EnvelopeToPolygon(pEnv)
      dblEnvArea = MyGeometricOperations.SphericalPolygonArea2(pEnvPolygon)
      Set pTopoOp = pEnvPolygon
      
      For lngIndex = 0 To pPolygonArray.Count - 1
        If lngIndex Mod 25 = 0 Then
          Debug.Print "Clipping #" & CStr(lngIndex) & " of " & CStr(pPolygonArray.Count) & "..."
          DoEvents
        End If
        Set pPolygon = pPolygonArray.Element(lngIndex)
        Set pClipPolygon = pTopoOp.Difference(pPolygon)
        Set pTopoOp = pClipPolygon
        
        dblArea = dblArea + MyGeometricOperations.SphericalPolygonArea2(pPolygon)
      Next lngIndex
    
      pTopoOp.IsKnownSimple = False
      pTopoOp.Simplify
      dblArea = dblEnvArea - MyGeometricOperations.SphericalPolygonArea2(pClipPolygon)
      Debug.Print "......Envelope Area = " & Format(dblEnvArea / 1000000, "#,##0") & ", Clip Area = " & _
           Format(dblArea / 1000000, "#,##0")
      MergePolygonsAndCalculateArea2 = dblArea
'    End If
  End If
    
    
ClearMemory:
  Set pPolygon = Nothing
  Set pTopoOp = Nothing
  Set pEnv = Nothing
  Set pEnvPolygon = Nothing
  Set pClipPolygon = Nothing


End Function


Public Function MergePolygonsAndCalculateArea(pPolygonArray As esriSystem.IVariantArray, _
    Optional pCombinedPolygon As IPolygon, Optional pFixedArray As esriSystem.IVariantArray) As Double
    
  Dim pPolygon As IPolygon
  
  Set pFixedArray = New esriSystem.varArray
  Dim pIntermediateArray As esriSystem.IArray
  Dim booWorked As Boolean
  Dim strReason As String
  Dim lngIndex As Long
  Dim dblArea As Double
  Dim pTopoOp As ITopologicalOperator4
  
  If pPolygonArray.Count = 0 Then
    MergePolygonsAndCalculateArea = 0
    Set pCombinedPolygon = Nothing
  ElseIf pPolygonArray.Count = 1 Then
    Set pPolygon = pPolygonArray.Element(0)
    pFixedArray.Add pPolygon
    MergePolygonsAndCalculateArea = MyGeometricOperations.SphericalPolygonArea2(pPolygon)
  Else
    Set pCombinedPolygon = MyGeometricOperations.UnionGeometries5(pPolygonArray)
    Set pIntermediateArray = MyGeometricOperations.SplitMultipartFeatureIntoArray(pCombinedPolygon, booWorked, strReason)
    If Not booWorked Then
      Debug.Print "...Failed: " & strReason
    Else
      dblArea = 0
      For lngIndex = 0 To pIntermediateArray.Count - 1
        Set pPolygon = pIntermediateArray.Element(lngIndex)
        Set pTopoOp = pPolygon
        pTopoOp.IsKnownSimple = False
        pTopoOp.Simplify
        pFixedArray.Add pPolygon
        dblArea = dblArea + MyGeometricOperations.SphericalPolygonArea2(pPolygon)
      Next lngIndex
      MergePolygonsAndCalculateArea = dblArea
    End If
  End If
    
    
  Set pPolygon = Nothing
  Set pIntermediateArray = Nothing
  Set pTopoOp = Nothing


End Function

Public Function ReturnDistanceBandName(dblDistance As Double) As String
    
    Select Case dblDistance
      Case 5
        ReturnDistanceBandName = "0 - 5 NM"
      Case 12
        ReturnDistanceBandName = "5 to 12 NM"
      Case 16
        ReturnDistanceBandName = "12 - 16 NM"
      Case 24
        ReturnDistanceBandName = "16 - 24 NM"
      Case 200
        ReturnDistanceBandName = "24 - 200 NM"
      Case Else
        ReturnDistanceBandName = "Other"
    End Select
End Function
Public Function ReturnDepthBandName(lngGridCode As Long) As String

    Select Case lngGridCode
      Case 0
        ReturnDepthBandName = "Other"
      Case 1
        ReturnDepthBandName = "-10m to -50m"
      Case 2
        ReturnDepthBandName = "-50m to -100m"
      Case 3
        ReturnDepthBandName = "-100m to -150m"
      Case 4
        ReturnDepthBandName = "-150m to -200m"
      Case 5
        ReturnDepthBandName = "< -200m"
    End Select
End Function

Public Function ReturnDistanceBandNameByColumn(lngColumn As Long) As String
    
    Select Case lngColumn
      Case 0
        ReturnDistanceBandNameByColumn = "0 - 5 NM"
      Case 1
        ReturnDistanceBandNameByColumn = "5 to 12 NM"
      Case 2
        ReturnDistanceBandNameByColumn = "12 - 16 NM"
      Case 3
        ReturnDistanceBandNameByColumn = "16 - 24 NM"
      Case 4
        ReturnDistanceBandNameByColumn = "24 - 200 NM"
      Case 5
        ReturnDistanceBandNameByColumn = "Other"
    End Select
End Function
Public Function ReturnDepthBandNameByRow(lngRow As Long) As String

    Select Case lngRow
      Case 5
        ReturnDepthBandNameByRow = "Other"
      Case 0
        ReturnDepthBandNameByRow = "-10m to -50m"
      Case 1
        ReturnDepthBandNameByRow = "-50m to -100m"
      Case 2
        ReturnDepthBandNameByRow = "-100m to -150m"
      Case 3
        ReturnDepthBandNameByRow = "-150m to -200m"
      Case 4
        ReturnDepthBandNameByRow = "< -200m"
    End Select
    
End Function

Public Sub CompareEEZwithGAUL()

  Dim pMxDoc As IMxDocument
  Set pMxDoc = ThisDocument
  Dim pFLayer As IFeatureLayer
  Dim pStTable As IStandaloneTable
  Dim pTable As ITable
  Dim pEEZFClass As IFeatureClass
  Dim pGAULFClass As IFeatureClass
  Dim lngEEZCountryIndex As Long
  Dim lngEEZNameIndex As Long
  Dim lngGAULNameIndex As Long
  Dim lngRegionNameIndex As Long
  
  Set pFLayer = MyGeneralOperations.ReturnLayerByName("World_EEZ_v9_Oct_2016_Split_for_FAO", pMxDoc.FocusMap)
  Set pEEZFClass = pFLayer.FeatureClass
  lngEEZCountryIndex = pEEZFClass.FindField("Territory1")
  lngEEZNameIndex = pEEZFClass.FindField("GeoName")
  
  Set pFLayer = MyGeneralOperations.ReturnLayerByName("GAUL_Shorelines_Split_for_FAO", pMxDoc.FocusMap)
  Set pGAULFClass = pFLayer.FeatureClass
  lngGAULNameIndex = pGAULFClass.FindField("Revsd_Name")
  
  Set pStTable = MyGeneralOperations.ReturnTableByName("Regions_2016", pMxDoc.FocusMap)
  Set pTable = pStTable.Table
  lngRegionNameIndex = pTable.FindField("Country")
  
  Dim strRegionCountry As String
  Dim pRegionCursor As ICursor
  Dim pRegionRow As IRow
  Dim pRegionColl As New Collection
  Dim strRegionNames() As String
  Dim lngRegionCounter As Long
  
  lngRegionCounter = -1
  Set pRegionCursor = pTable.Search(Nothing, False)
  Set pRegionRow = pRegionCursor.NextRow
  Do Until pRegionRow Is Nothing
    strRegionCountry = pRegionRow.Value(lngRegionNameIndex)
    lngRegionCounter = lngRegionCounter + 1
    ReDim Preserve strRegionNames(lngRegionCounter)
    strRegionNames(lngRegionCounter) = strRegionCountry
    pRegionColl.Add strRegionCountry, strRegionCountry
    Set pRegionRow = pRegionCursor.NextRow
  Loop
  
  Dim strEEZName As String
  Dim pEEZFCursor As IFeatureCursor
  Dim pEEZFeature As IFeature
  Dim pEEZColl As New Collection
  Dim strEEZNames() As String
  Dim lngEEZCounter As Long
  
  lngEEZCounter = -1
  Set pEEZFCursor = pEEZFClass.Search(Nothing, False)
  Set pEEZFeature = pEEZFCursor.NextFeature
  Do Until pEEZFeature Is Nothing
    strEEZName = pEEZFeature.Value(lngEEZNameIndex)
    lngEEZCounter = lngEEZCounter + 1
    ReDim Preserve strEEZNames(lngEEZCounter)
    strEEZNames(lngEEZCounter) = strEEZName
    pEEZColl.Add strEEZName, strEEZName
    Set pEEZFeature = pEEZFCursor.NextFeature
  Loop
  
  Dim strGAULName As String
  Dim pGAULFCursor As IFeatureCursor
  Dim pGAULFeature As IFeature
  Dim pGAULColl As New Collection
  Dim strGAULNames() As String
  Dim lngGAULCounter As Long
  
  lngGAULCounter = -1
  Set pGAULFCursor = pGAULFClass.Search(Nothing, False)
  Set pGAULFeature = pGAULFCursor.NextFeature
  Do Until pGAULFeature Is Nothing
    strGAULName = pGAULFeature.Value(lngGAULNameIndex)
    lngGAULCounter = lngGAULCounter + 1
    ReDim Preserve strGAULNames(lngGAULCounter)
    strGAULNames(lngGAULCounter) = strGAULName
    pGAULColl.Add strGAULName, strGAULName
    Set pGAULFeature = pGAULFCursor.NextFeature
  Loop
  
  Dim lngCounter As Long
  Dim strReport As String
  
  lngCounter = 0
  strReport = "GAUL Names missing from EEZ (out of " & CStr(UBound(strGAULNames) + 1) & "):" & vbCrLf
  For lngGAULCounter = 0 To UBound(strGAULNames)
    strGAULName = strGAULNames(lngGAULCounter)
    If Not MyGeneralOperations.CheckCollectionForKey(pEEZColl, strGAULName) Then
      lngCounter = lngCounter + 1
      strReport = strReport & "  " & CStr(lngCounter) & "] " & strGAULName & vbCrLf
    End If
  Next lngGAULCounter
  
  lngCounter = 0
  strReport = strReport & vbCrLf & vbCrLf & _
      "EEZ Names missing from GAUL (out of " & CStr(UBound(strEEZNames) + 1) & "):" & vbCrLf
  For lngEEZCounter = 0 To UBound(strEEZNames)
    strEEZName = strEEZNames(lngEEZCounter)
    If Not MyGeneralOperations.CheckCollectionForKey(pGAULColl, strEEZName) Then
      lngCounter = lngCounter + 1
      strReport = strReport & "  " & CStr(lngCounter) & "] " & strEEZName & vbCrLf
    End If
  Next lngEEZCounter
  
  
  Dim pDataObj As New MSForms.DataObject
  pDataObj.Clear
  pDataObj.SetText strReport
  pDataObj.PutInClipboard
  
  
  Debug.Print "Done..."
  
ClearMemory:
  Set pMxDoc = Nothing
  Set pFLayer = Nothing
  Set pEEZFClass = Nothing
  Set pGAULFClass = Nothing
  Set pEEZFCursor = Nothing
  Set pEEZFeature = Nothing
  Set pEEZColl = Nothing
  Erase strEEZNames
  Set pGAULFCursor = Nothing
  Set pGAULFeature = Nothing
  Set pGAULColl = Nothing
  Erase strGAULNames
  Set pDataObj = Nothing


End Sub

Public Sub EliminateOverlappingPolygons()
  
  ' DON'T NEED THIS ONE ANYMORE!  Now I'm eliminating overlapping polygons in the analysis itself.
  Debug.Print "----------------------"
  Dim lngStart As Long
  lngStart = GetTickCount
  
  Dim booIncludeProtectedAreas As Boolean
  booIncludeProtectedAreas = False
    
  Dim pMxDoc As IMxDocument
  Set pMxDoc = ThisDocument
  Dim pFLayer As IFeatureLayer
  Dim pFClass As IFeatureClass
  Dim pGAULFClass As IFeatureClass
  Dim lngCountryIndex As Long
  Dim lngDistanceIndex As Long
  Dim lngDepthBandIndex As Long
  Dim lngProtectedAreaIndex As Long
  Dim lngAreaIndex As Long
  
  Dim dblDistance As Double
  Dim lngDepthBand As Long
  Dim dblArea As Double
  Dim strCountry As Double
  
  Dim pQueryFilt As IQueryFilter
  
  Set pFLayer = MyGeneralOperations.ReturnLayerByName("EEZ_WDPA_Depth_GaulDistance_LandRemoved", pMxDoc.FocusMap)
  Set pFClass = pFLayer.FeatureClass
  lngCountryIndex = pFClass.FindField("GeoName")
  lngDistanceIndex = pFClass.FindField("Buffer_Distance")
  lngDepthBandIndex = pFClass.FindField("gridcode")
  lngAreaIndex = pFClass.FindField("sph_area")
  lngProtectedAreaIndex = pFClass.FindField("Land_Marine")
  
  Dim pEEZColl As New Collection
  Dim pDistanceColl As New Collection
  Dim pDepthColl As New Collection
  Dim pLandMarine As New Collection
  Dim strEEZNames() As String
  Dim strDistances() As String
  Dim strDepths() As String
  Dim strProtecteds() As String
  Dim strEEZName As String
  Dim strDistance As String
  Dim strDepth As String
  Dim strProtected As String
  
  Dim lngEEZCounter As Long
  Dim lngDistanceCounter As Long
  Dim lngDepthCounter As Long
  Dim lngProtectedCounter As Long
  
  lngEEZCounter = -1
  lngDistanceCounter = -1
  lngDepthCounter = -1
  lngProtectedCounter = -1
  
  Dim pFCursor As IFeatureCursor
  Dim pFeature As IFeature
  Dim pSBar As IStatusBar
  Dim pApp As IApplication
  Dim pProg As IStepProgressor
  Dim pPolyArray As esriSystem.IArray
  Dim pPolygon As IPolygon
  Dim pFinalPolygon As IPolygon
  
  Set pApp = Application
  Set pSBar = pApp.StatusBar
  Set pProg = pSBar.ProgressBar
  
  Dim lngCount As Long
  Dim lngCounter As Long
  
  lngCount = pFClass.FeatureCount(Nothing)
  Dim strCount As String
  strCount = Format(lngCount, "#,##0")
  
  pSBar.ShowProgressBar "Pass 1: ", 0, lngCount, 1, True
  pProg.position = 0
  
  Set pFCursor = pFClass.Search(Nothing, False)
  Set pFeature = pFCursor.NextFeature
  Do Until pFeature Is Nothing
    lngCounter = lngCounter + 1
    pProg.Step
    If lngCounter Mod 1000 = 0 Then
      pProg.Message = "Pass 1: " & Format(lngCounter, "#,##0") & " of " & strCount & "]"
      DoEvents
    End If
    strEEZName = pFeature.Value(lngCountryIndex)
    strDistance = CStr(pFeature.Value(lngDistanceIndex))
    strDepth = CStr(pFeature.Value(lngDepthBandIndex))
    strProtected = CStr(pFeature.Value(lngProtectedAreaIndex))
    If strProtected = "" Then strProtected = " "
    
    If Not MyGeneralOperations.CheckCollectionForKey(pEEZColl, strEEZName) Then
      lngEEZCounter = lngEEZCounter + 1
      ReDim Preserve strEEZNames(lngEEZCounter)
      strEEZNames(lngEEZCounter) = strEEZName
      pEEZColl.Add True, strEEZName
    End If
    
    If Not MyGeneralOperations.CheckCollectionForKey(pDistanceColl, strDistance) Then
      lngDistanceCounter = lngDistanceCounter + 1
      ReDim Preserve strDistances(lngDistanceCounter)
      strDistances(lngDistanceCounter) = strDistance
      pDistanceColl.Add True, strDistance
    End If
    
    If Not MyGeneralOperations.CheckCollectionForKey(pDepthColl, strDepth) Then
      lngDepthCounter = lngDepthCounter + 1
      ReDim Preserve strDepths(lngDepthCounter)
      strDepths(lngDepthCounter) = strDepth
      pDepthColl.Add True, strDepth
    End If
    
    If Not MyGeneralOperations.CheckCollectionForKey(pLandMarine, strProtected) Then
      lngProtectedCounter = lngProtectedCounter + 1
      ReDim Preserve strProtecteds(lngProtectedCounter)
      strProtecteds(lngProtectedCounter) = strProtected
      pLandMarine.Add True, strProtected
    End If
      
    Set pFeature = pFCursor.NextFeature
  Loop
  
  pProg.position = 0
  pSBar.HideProgressBar

  Debug.Print "EEZ Count = " & CStr(UBound(strEEZNames) + 1)
  Debug.Print "Distance Count = " & CStr(UBound(strDistances) + 1)
  Debug.Print "Depth Count = " & CStr(UBound(strDepths) + 1)
  Debug.Print "Protected Count = " & CStr(UBound(strProtecteds) + 1)
  
  lngCount = (UBound(strEEZNames) + 1) * (UBound(strDistances) + 1) * (UBound(strDepths) + 1) * (UBound(strProtecteds) + 1)
  
  Debug.Print Format(lngCount, "#,##0") & " combinations..."
  
  Dim pNewFClass As IFeatureClass
  'set pnewfclass = MyGeneralOperations.CreateGDBFeatureClass(p
  
  
  Debug.Print "Done..."
  Debug.Print MyGeneralOperations.ReturnTimeElapsedFromMilliseconds(GetTickCount - lngStart)
  
ClearMemory:
  Set pMxDoc = Nothing
  Set pFLayer = Nothing
  Set pFClass = Nothing
  Set pGAULFClass = Nothing
  Set pQueryFilt = Nothing
  Set pEEZColl = Nothing
  Set pDistanceColl = Nothing
  Set pDepthColl = Nothing
  Set pLandMarine = Nothing
  Erase strEEZNames
  Erase strDistances
  Erase strDepths
  Erase strProtecteds
  Set pFCursor = Nothing
  Set pFeature = Nothing
  Set pSBar = Nothing
  Set pApp = Nothing
  Set pProg = Nothing
  Set pPolyArray = Nothing
  Set pPolygon = Nothing
  Set pFinalPolygon = Nothing
  Set pNewFClass = Nothing


End Sub

Public Sub FixUpIntermediateFClasses()

  Dim pMxDoc As IMxDocument
  Set pMxDoc = ThisDocument
  Dim pArray As esriSystem.IArray
  Set pArray = New esriSystem.Array
  Dim pFLayer As IFeatureLayer
  Dim pSampleFields As esriSystem.IVariantArray
  Dim pFClass As IFeatureClass
  Dim lngRegionIndex As Long
  Dim lngDepthIndex As Long
  Dim lngDistanceIndex As Long
  Dim lngMPAIndex As Long
  Dim lngNameIndex As Long
  Dim lngAreaIndex As Long
  Dim lngIndex As Long
  
  Dim pFCursor As IFeatureCursor
  Dim pFeature As IFeature
  Set pFLayer = MyGeneralOperations.ReturnLayerByName("Nov_9_1745", pMxDoc.FocusMap)
  pArray.Add pFLayer.FeatureClass
  Set pFLayer = MyGeneralOperations.ReturnLayerByName("As_of_Nov_9_0746", pMxDoc.FocusMap)
  pArray.Add pFLayer.FeatureClass
  Set pFLayer = MyGeneralOperations.ReturnLayerByName("As_of_2200", pMxDoc.FocusMap)
  pArray.Add pFLayer.FeatureClass
  Set pFLayer = MyGeneralOperations.ReturnLayerByName("Atlantic_With_MPA", pMxDoc.FocusMap)
  pArray.Add pFLayer.FeatureClass
  Set pFLayer = MyGeneralOperations.ReturnLayerByName("Atlantic_No_MPA", pMxDoc.FocusMap)
  pArray.Add pFLayer.FeatureClass
    
  Set pSampleFields = MakeMaribeFields(1)
  
  Dim strName As String
  Dim strRowCol As String
  Dim lngRow As Long
  Dim lngCol As Long
  Dim strMPA As String
  Dim strRegion As String
  Dim strNameSplit() As String
  Dim dblArea As Double
  Dim strDepth As String
  Dim strDistance As String
  
  Dim pDoneColl As New Collection
  Dim pDataset As IDataset
  
  
  For lngIndex = 0 To pArray.Count - 1 ' DO ATLANTIC SEPARATELY
    Set pFClass = pArray.Element(lngIndex)
    Set pDataset = pFClass
    Debug.Print "Working on " & pDataset.BrowseName
    DoEvents
    
    AddFieldsReturnIndexes pFClass, pSampleFields, lngRegionIndex, lngDepthIndex, lngDistanceIndex, _
        lngMPAIndex, lngNameIndex, lngAreaIndex
    
    Set pFCursor = pFClass.Update(Nothing, False)
    Set pFeature = pFCursor.NextFeature
    Do Until pFeature Is Nothing
      strName = pFeature.Value(lngNameIndex)
      If lngIndex = 3 Then ' THEN ATLANTIC WITH MPA
        strName = strName & ":True"
      ElseIf lngIndex = 4 Then  ' THEN ATLANTIC WITHOUT MPA
        strName = strName & ":False"
      End If
      If InStr(1, strName, "true", vbTextCompare) > 0 Or InStr(1, strName, "false", vbTextCompare) > 0 Then
        
        dblArea = pFeature.Value(lngAreaIndex)
        
        If MyGeneralOperations.CheckCollectionForKey(pDoneColl, strName) Then
          If CDbl(pDoneColl.Item(strName)) <> dblArea Then
            MsgBox strName & ": Areas Different!"
          End If
        Else
          pDoneColl.Add dblArea, strName
          
          strNameSplit = Split(strName, ":")
          strRegion = strNameSplit(0)
          strRowCol = strNameSplit(1)
          strMPA = strNameSplit(2)
          lngRow = Mid(strRowCol, 9, 1)
          lngCol = Mid(strRowCol, 4, 1)
          
          strDepth = ReturnDepthBandNameByRow(lngRow)
          strDistance = ReturnDistanceBandNameByColumn(lngCol)
          
          pFeature.Value(lngRegionIndex) = strRegion
          pFeature.Value(lngDepthIndex) = strDepth
          pFeature.Value(lngDistanceIndex) = strDistance
          pFeature.Value(lngMPAIndex) = strMPA
          pFCursor.UpdateFeature pFeature
          
'          Debug.Print strName & vbCrLf & _
                     "  --> Region = " & strRegion & vbCrLf & _
                     "  --> In MPA = " & strMPA & vbCrLf & _
                     "  --> Depth Range = " & strDepth & " [Row " & CStr(lngRow) & "]" & vbCrLf & _
                     "  --> Distance Band = " & strDistance & " [Col " & CStr(lngRow) & "]"

        End If
              
      End If
      Set pFeature = pFCursor.NextFeature
    Loop
    pFCursor.Flush
    
  Next lngIndex
  
  ' ATLANTIC: FID 1 - 32 ARE WITHOUT MPA
  '           FID 33 - 64 ARE WTIH MPA
  
  Debug.Print "Done..."
  
End Sub

Public Sub AddFieldsReturnIndexes(pFClass As IFeatureClass, pFields As esriSystem.IVariantArray, _
    lngRegionIndex As Long, lngDepthIndex As Long, lngDistanceIndex As Long, lngMPAIndex As Long, _
    Optional lngNameIndex As Long, Optional lngAreaIndex As Long)
    
  Dim pRegionField As IField
  Dim pDepthField As IField
  Dim pDistanceField As IField
  Dim pMPAField As IField
  Dim pClone As IClone
  
  Set pClone = pFields.Element(0)
  Set pRegionField = pClone.Clone
  Set pClone = pFields.Element(1)
  Set pDepthField = pClone.Clone
  Set pClone = pFields.Element(2)
  Set pDistanceField = pClone.Clone
  Set pClone = pFields.Element(3)
  Set pMPAField = pClone.Clone
  
  lngRegionIndex = pFClass.FindField(pRegionField.Name)
  If lngRegionIndex = -1 Then
    pFClass.AddField pRegionField
    lngRegionIndex = pFClass.FindField(pRegionField.Name)
  End If
  
  lngDepthIndex = pFClass.FindField(pDepthField.Name)
  If lngDepthIndex = -1 Then
    pFClass.AddField pDepthField
    lngDepthIndex = pFClass.FindField(pDepthField.Name)
  End If
  
  lngDistanceIndex = pFClass.FindField(pDistanceField.Name)
  If lngDistanceIndex = -1 Then
    pFClass.AddField pDistanceField
    lngDistanceIndex = pFClass.FindField(pDistanceField.Name)
  End If
  
  lngMPAIndex = pFClass.FindField(pMPAField.Name)
  If lngMPAIndex = -1 Then
    pFClass.AddField pMPAField
    lngMPAIndex = pFClass.FindField(pMPAField.Name)
  End If
    
  lngNameIndex = pFClass.FindField("Name")
  lngAreaIndex = pFClass.FindField("Area")
  
ClearMemory:
  Set pRegionField = Nothing
  Set pDepthField = Nothing
  Set pDistanceField = Nothing
  Set pMPAField = Nothing
  Set pClone = Nothing
End Sub

Public Function MakeMaribeFields(lngGaul_1_Jurisdiction_2 As Long) As esriSystem.IVariantArray

  Dim pArray As esriSystem.IVariantArray
  Set pArray = New esriSystem.varArray
  Dim pField As IField
  Dim pFieldEdit As IFieldEdit
  
  Set pField = New Field
  Set pFieldEdit = pField
  With pFieldEdit
    .Name = "Region"
    .Type = esriFieldTypeString
    .length = 50
  End With
  pArray.Add pField
  
  Set pField = New Field
  Set pFieldEdit = pField
  With pFieldEdit
    .Name = "Depth_Range"
    .Type = esriFieldTypeString
    .length = 50
  End With
  pArray.Add pField
  
  Set pField = New Field
  Set pFieldEdit = pField
  With pFieldEdit
    If lngGaul_1_Jurisdiction_2 = 1 Then
      .Name = "Distance_Band"
    ElseIf lngGaul_1_Jurisdiction_2 = 2 Then
      .Name = "Jurisdiction"
    Else
      MsgBox "Invalid Gaul/Jurisdiction choice!"
    End If
    .Type = esriFieldTypeString
    .length = 50
  End With
  pArray.Add pField
  
  Set pField = New Field
  Set pFieldEdit = pField
  With pFieldEdit
    .Name = "In_MPA"
    .Type = esriFieldTypeString
    .length = 5
  End With
  pArray.Add pField
  
  Set pField = New Field
  Set pFieldEdit = pField
  With pFieldEdit
    .Name = "Sph_Area"
    .Type = esriFieldTypeDouble
  End With
  pArray.Add pField
  
  Set pField = New Field
  Set pFieldEdit = pField
  With pFieldEdit
    .Name = "Sq_Km"
    .Type = esriFieldTypeDouble
  End With
  pArray.Add pField
  
  
  Set MakeMaribeFields = pArray
  
  Set pArray = Nothing
  Set pField = Nothing
  Set pFieldEdit = Nothing
  
  
  
End Function

Public Function FindMoreOverlaps()
  Dim pMxDoc As IMxDocument
  Set pMxDoc = ThisDocument
  Dim pApp As IApplication
  Set pApp = Application
  Dim pSBar As IStatusBar
  Set pSBar = pApp.StatusBar
  Dim pProg As IStepProgressor
  Set pProg = pSBar.ProgressBar
  
  Dim pPointFLayer As IFeatureLayer
  Dim pPolyFLayer As IFeatureLayer
  Dim pPointFClass As IFeatureClass
  Dim pPolyFClass As IFeatureClass
  
  Dim pPointFCursor As IFeatureCursor
  Dim pPointFeature As IFeature
  Dim pPoint As IPoint
  Dim pPolyFCursor As IFeatureCursor
  Dim pPolyFeature As IFeature
  Dim pPoly As IPolygon
  Dim pSpFilt As ISpatialFilter
  
  Set pSpFilt = New SpatialFilter
  pSpFilt.SpatialRel = esriSpatialRelIntersects
  
  Dim lngCount As Long
  
  Set pPointFLayer = MyGeneralOperations.ReturnLayerByName("By_Jurisdiction_Label_Points", pMxDoc.FocusMap)
  Set pPointFClass = pPointFLayer.FeatureClass
  Set pPolyFLayer = MyGeneralOperations.ReturnLayerByName("Combined_by_Jurisdiction", pMxDoc.FocusMap)
  Set pPolyFClass = pPointFLayer.FeatureClass
  
  lngCount = pPointFClass.FeatureCount(Nothing) - 1
  
  pSBar.ShowProgressBar "Checking for Intersections...", 0, lngCount, 1, True
  pProg.position = 0
  
  Set pPointFCursor = pPointFClass.Search(Nothing, False)
  Set pPointFeature = pPointFCursor.NextFeature
  Do Until pPointFeature Is Nothing
    pProg.Step
    DoEvents
    
    Set pPoint = pPointFeature.ShapeCopy
    Set pSpFilt.Geometry = pPoint
    If pPolyFClass.FeatureCount(pSpFilt) <> 1 Then
      Debug.Print "OID = " & CStr(pPointFeature.OID)
    End If
    
    Set pPointFeature = pPointFCursor.NextFeature
  Loop
  
  pSBar.HideProgressBar
  pProg.position = 0
  Debug.Print "Done..."
  
ClearMemory:
  Set pMxDoc = Nothing
  Set pApp = Nothing
  Set pSBar = Nothing
  Set pProg = Nothing
  Set pPointFLayer = Nothing
  Set pPolyFLayer = Nothing
  Set pPointFClass = Nothing
  Set pPolyFClass = Nothing
  Set pPointFCursor = Nothing
  Set pPointFeature = Nothing
  Set pPoint = Nothing
  Set pPolyFCursor = Nothing
  Set pPolyFeature = Nothing
  Set pPoly = Nothing
  Set pSpFilt = Nothing


  
End Function


Public Function ClipOutAtlanticMisidentified()
  Dim pMxDoc As IMxDocument
  Set pMxDoc = ThisDocument
  Dim pApp As IApplication
  Set pApp = Application
  Dim pSBar As IStatusBar
  Set pSBar = pApp.StatusBar
  Dim pProg As IStepProgressor
  Set pProg = pSBar.ProgressBar
  
  Dim pClipRegion As IFeatureLayer
  Dim pClipFLayer As IFeatureLayer
  Dim pPointFClass As IFeatureClass
  Dim pPolyFClass As IFeatureClass
  
  Dim pPointFCursor As IFeatureCursor
  Dim pPointFeature As IFeature
  Dim pPoint As IPoint
  Dim pPolyFCursor As IFeatureCursor
  Dim pPolyFeature As IFeature
  Dim pPoly As IPolygon
  Dim pSpFilt As ISpatialFilter
  
  Set pSpFilt = New SpatialFilter
  pSpFilt.SpatialRel = esriSpatialRelIntersects
  
  Dim lngCount As Long
  
  Set pPointFLayer = MyGeneralOperations.ReturnLayerByName("By_Jurisdiction_Label_Points", pMxDoc.FocusMap)
  Set pPointFClass = pPointFLayer.FeatureClass
  Set pPolyFLayer = MyGeneralOperations.ReturnLayerByName("Combined_by_Jurisdiction", pMxDoc.FocusMap)
  Set pPolyFClass = pPointFLayer.FeatureClass
  
  lngCount = pPointFClass.FeatureCount(Nothing) - 1
  
  pSBar.ShowProgressBar "Checking for Intersections...", 0, lngCount, 1, True
  pProg.position = 0
  
  Set pPointFCursor = pPointFClass.Search(Nothing, False)
  Set pPointFeature = pPointFCursor.NextFeature
  Do Until pPointFeature Is Nothing
    pProg.Step
    DoEvents
    
    Set pPoint = pPointFeature.ShapeCopy
    Set pSpFilt.Geometry = pPoint
    If pPolyFClass.FeatureCount(pSpFilt) <> 1 Then
      Debug.Print "OID = " & CStr(pPointFeature.OID)
    End If
    
    Set pPointFeature = pPointFCursor.NextFeature
  Loop
  
  pSBar.HideProgressBar
  pProg.position = 0
  Debug.Print "Done..."
  
ClearMemory:
  Set pMxDoc = Nothing
  Set pApp = Nothing
  Set pSBar = Nothing
  Set pProg = Nothing
  Set pPointFLayer = Nothing
  Set pPolyFLayer = Nothing
  Set pPointFClass = Nothing
  Set pPolyFClass = Nothing
  Set pPointFCursor = Nothing
  Set pPointFeature = Nothing
  Set pPoint = Nothing
  Set pPolyFCursor = Nothing
  Set pPolyFeature = Nothing
  Set pPoly = Nothing
  Set pSpFilt = Nothing


  
End Function
