# Supplementary material for: Spatial datasets to define operational boundaries within four marine basins delineated by distance from shore, depth, EEZ and protected status, accompanied by maps and statistical summary tables
Source: Data Brief. 2018 Nov 28;21:2638–42. doi: 10.1016/j.dib.2018.11.118 (PMC6290244; doi:10.1016/j.dib.2018.11.118)
Supplement: Supplementary file 2 — Supplementary material [file mmc2.zip › Operational_Boundaries_Data/VBA_Modules/Odds_and_Ends.bas]

Attribute VB_Name = "Odds_and_Ends"
Option Explicit

Public Sub ManualMerge()

  Dim pMxDoc As IMxDocument
  Set pMxDoc = ThisDocument
  Dim pApp As IApplication
  Set pApp = Application
  
  Dim pWS As IFeatureWorkspace
  Dim pWSFact As IWorkspaceFactory
  Set pWSFact = New FileGDBWorkspaceFactory
  Set pWS = pWSFact.OpenFromFile("D:\arcGIS_stuff\consultation\UN_FAO\2016_Depth_Ranges\Working_Data_Maribe_Dec_26_2017.gdb", 0)
  
  Dim pFirstFClass As IFeatureClass
  Set pFirstFClass = pWS.OpenFeatureClass("All_Categories_by_Country")
  
  Dim pSecondFClass As IFeatureClass
  Set pSecondFClass = pWS.OpenFeatureClass("AllCatgories_MissingPolygons_Union")

  Dim strNewName As String
  strNewName = MyGeneralOperations.MakeUniqueGDBFeatureClassName(pWS, "All_Categories_by_Country_Plus_Missing")
      
  Dim varLinkIndexes() As Variant
  ReDim varLinkIndexes(3, 5)
  varLinkIndexes(0, 0) = "Protected"
  varLinkIndexes(1, 0) = pFirstFClass.FindField("Protected")
  varLinkIndexes(2, 0) = pSecondFClass.FindField("Protected")
  varLinkIndexes(0, 1) = "Buffer_Distance"
  varLinkIndexes(1, 1) = pFirstFClass.FindField("Buffer_Distance")
  varLinkIndexes(2, 1) = pSecondFClass.FindField("Buffer_Distance")
  varLinkIndexes(0, 2) = "Depth"
  varLinkIndexes(1, 2) = pFirstFClass.FindField("Depth")
  varLinkIndexes(2, 2) = pSecondFClass.FindField("Depth")
  varLinkIndexes(0, 3) = "Sovereign"
  varLinkIndexes(1, 3) = pFirstFClass.FindField("Sovereign")
  varLinkIndexes(2, 3) = pSecondFClass.FindField("Sovereign")
  varLinkIndexes(0, 4) = "Region"
  varLinkIndexes(1, 4) = pFirstFClass.FindField("Region")
  varLinkIndexes(2, 4) = pSecondFClass.FindField("Region")
  varLinkIndexes(0, 5) = "SqKm"
  varLinkIndexes(1, 5) = pFirstFClass.FindField("SqKm")
  varLinkIndexes(2, 5) = pSecondFClass.FindField("SqKm")
  
  Dim pNewFields As esriSystem.IVariantArray
  Set pNewFields = New esriSystem.varArray
  Dim lngIndex As Long
  Dim pField As IField
  Dim pNewField As IField
  Dim pFieldEdit As IFieldEdit
  Dim pClone As IClone
  Dim pGeoDataset As IGeoDataset
  Dim pNewFClass As IFeatureClass
  Dim pWS2 As IWorkspace2
  Dim pFeatWS As IFeatureWorkspace
  Dim pFCursor As IFeatureCursor
  Dim pFeature As IFeature
  Dim pInsertFCursor As IFeatureCursor
  Dim pInsertBuffer As IFeatureBuffer
  Dim pSBar As IStatusBar
  Dim pProg As IStepProgressor
  
  Set pGeoDataset = pFirstFClass
  
  For lngIndex = 0 To UBound(varLinkIndexes, 2)
    Set pField = pFirstFClass.Fields.Field(varLinkIndexes(1, lngIndex))
    Set pClone = pField
    Set pNewField = pClone.Clone
    Set pFieldEdit = pNewField
    With pFieldEdit
      .Name = varLinkIndexes(0, lngIndex)
      .AliasName = varLinkIndexes(0, lngIndex)
    End With
    pNewFields.Add pNewField
  Next lngIndex
  
  Set pFeatWS = pWS
  Set pWS2 = pWS

  Dim lngCount As Long
  Dim lngCounter As Long
  lngCount = pFirstFClass.FeatureCount(Nothing) + pSecondFClass.FeatureCount(Nothing)
  lngCounter = 0
  
  Set pNewFClass = MyGeneralOperations.CreateGDBFeatureClass2(pWS, _
      MyGeneralOperations.MakeUniqueGDBFeatureClassName(pWS, strNewName), esriFTSimple, _
      pGeoDataset.SpatialReference, esriGeometryPolygon, pNewFields, , , , False, ENUM_FileGDB, _
      pGeoDataset.Extent, lngCount, False, False)
  
  For lngIndex = 0 To UBound(varLinkIndexes, 2)
    varLinkIndexes(3, lngIndex) = pNewFClass.Fields.FindField(varLinkIndexes(0, lngIndex))
  Next lngIndex
    
  Set pInsertFCursor = pNewFClass.Insert(True)
  Set pInsertBuffer = pNewFClass.CreateFeatureBuffer
    
  Set pSBar = pApp.StatusBar
  Set pProg = pSBar.ProgressBar
  
  Dim strBase As String
  strBase = "Combining Features from yyy [xxx of " & Format(lngCount, "#,##0") & "]..."
  pSBar.ShowProgressBar "Extracting Features...", 0, lngCount, 1, True
  
  Set pFCursor = pFirstFClass.Search(Nothing, False)
  Set pFeature = pFCursor.NextFeature
  Do Until pFeature Is Nothing
    lngCounter = lngCounter + 1
    pProg.Step
    pProg.Message = Replace(Replace(strBase, "xxx", Format(lngCounter, "#,##0")), _
        "yyy", "All_Categories_by_Country", , , vbTextCompare)
    If lngCounter Mod 200 = 0 Then
      DoEvents
      pInsertFCursor.Flush
    End If
    
    Set pInsertBuffer.Shape = pFeature.ShapeCopy
    For lngIndex = 0 To UBound(varLinkIndexes, 2)
      pInsertBuffer.Value(varLinkIndexes(3, lngIndex)) = pFeature.Value(varLinkIndexes(1, lngIndex))
    Next lngIndex
    pInsertFCursor.InsertFeature pInsertBuffer
    
    Set pFeature = pFCursor.NextFeature
  Loop
  pInsertFCursor.Flush
  
  Set pFCursor = pSecondFClass.Search(Nothing, False)
  Set pFeature = pFCursor.NextFeature
  Do Until pFeature Is Nothing
    lngCounter = lngCounter + 1
    pProg.Step
    pProg.Message = Replace(Replace(strBase, "xxx", Format(lngCounter, "#,##0")), _
        "yyy", "All_Categories_MissingPolygons_Union", , , vbTextCompare)
    If lngCounter Mod 200 = 0 Then
      DoEvents
      pInsertFCursor.Flush
    End If
    
    Set pInsertBuffer.Shape = pFeature.ShapeCopy
    For lngIndex = 0 To UBound(varLinkIndexes, 2)
      pInsertBuffer.Value(varLinkIndexes(3, lngIndex)) = pFeature.Value(varLinkIndexes(2, lngIndex))
    Next lngIndex
    pInsertFCursor.InsertFeature pInsertBuffer
    
    Set pFeature = pFCursor.NextFeature
  Loop
  pInsertFCursor.Flush
  
  MyGeneralOperations.CreateFieldAttributeIndex pNewFClass, "Sovereign"
  MyGeneralOperations.CreateFieldAttributeIndex pNewFClass, "Region"
  MyGeneralOperations.CreateFieldAttributeIndex pNewFClass, "Protected"
  MyGeneralOperations.CreateFieldAttributeIndex pNewFClass, "Buffer_Distance"
  MyGeneralOperations.CreateFieldAttributeIndex pNewFClass, "Depth"
  
  
  Dim pNewFLayer As IFeatureLayer
  Set pNewFLayer = New FeatureLayer
  Set pNewFLayer.FeatureClass = pNewFClass
  pNewFLayer.Name = strNewName
  pMxDoc.FocusMap.AddLayer pNewFLayer
  
  pProg.position = 0
  pSBar.HideProgressBar
  
ClearMemory:
  Set pMxDoc = Nothing
  Set pApp = Nothing
  Set pWS = Nothing
  Set pWSFact = Nothing
  Set pFirstFClass = Nothing
  Set pSecondFClass = Nothing
  Set pNewFClass = Nothing
  Erase varLinkIndexes
  Set pNewFields = Nothing
  Set pField = Nothing
  Set pNewField = Nothing
  Set pFieldEdit = Nothing
  Set pClone = Nothing
  Set pGeoDataset = Nothing
  Set pWS2 = Nothing
  Set pFeatWS = Nothing
  Set pFCursor = Nothing
  Set pFeature = Nothing
  Set pInsertFCursor = Nothing
  Set pInsertBuffer = Nothing
  Set pSBar = Nothing
  Set pProg = Nothing


End Sub

Public Sub ExtractMissingPolygons()
  ' this manually splits and closes all polygons in "EEZ_Region_Protect_Depth_GAULDistance_LandRemoved" and
  ' makes a new feature class named "EEZ_Region_Protect_Depth_GAULDistance_LandRemoved_Repair"
  
  Dim pMxDoc As IMxDocument
  Set pMxDoc = ThisDocument
  Dim pApp As IApplication
  Set pApp = Application
  
  Dim pWS As IFeatureWorkspace
  Dim pWSFact As IWorkspaceFactory
  Set pWSFact = New FileGDBWorkspaceFactory
  Set pWS = pWSFact.OpenFromFile("D:\arcGIS_stuff\consultation\UN_FAO\2016_Depth_Ranges\Working_Data_Maribe_Dec_26_2017.gdb", 0)
  
  Dim pMaskFClass As IFeatureClass
  Set pMaskFClass = pWS.OpenFeatureClass("All_Categories_by_Country")
  
  Dim pGenMaskFClass As IFeatureClass
  Set pGenMaskFClass = pWS.OpenFeatureClass("Region_Polys_for_Repair")
  
  Dim pFLayer As IFeatureLayer
  Set pFLayer = MyGeneralOperations.ReturnLayerByName("EEZ_Region_Protect_Depth_GAULDistance_LandRemoved_Repair", pMxDoc.FocusMap)
  Dim pFClass As IFeatureClass
  Set pFClass = pFLayer.FeatureClass
  
  Dim pNewFClass As IFeatureClass
  Set pNewFClass = ManualExtract(pFClass, pWS, "AllCatgories_MissingPolygons_Union", pMxDoc, pApp, pMaskFClass, _
      pGenMaskFClass)
  
  Dim pNewFLayer As IFeatureLayer
  Dim pDataset As IDataset
  Set pDataset = pNewFClass
  Set pNewFLayer = New FeatureLayer
  Set pNewFLayer.FeatureClass = pNewFClass
  pNewFLayer.Name = pDataset.BrowseName
  pMxDoc.FocusMap.AddLayer pNewFLayer
  
  
ClearMemory:
  Set pMxDoc = Nothing
  Set pApp = Nothing
  Set pWS = Nothing
  Set pWSFact = Nothing
  Set pMaskFClass = Nothing
  Set pFLayer = Nothing
  Set pFClass = Nothing
  Set pNewFClass = Nothing
  Set pNewFLayer = Nothing
  Set pDataset = Nothing


End Sub
Public Function ManualExtract(pFClass As IFeatureClass, pWS As IWorkspace, _
    strNewName As String, pMxDoc As IMxDocument, pApp As IApplication, _
    pMaskFClass As IFeatureClass, pGenMaskFClass As IFeatureClass) As IFeatureClass
  
  Dim varLinkIndexes() As Variant
  ReDim varLinkIndexes(3, 4)
  varLinkIndexes(0, 0) = "Protected"
  varLinkIndexes(1, 0) = pFClass.FindField("Protected")
  varLinkIndexes(2, 0) = "Protected"
  varLinkIndexes(0, 1) = "Buffer_Distance"
  varLinkIndexes(1, 1) = pFClass.FindField("Buffer_Distance")
  varLinkIndexes(2, 1) = "Buffer_Distance"
  varLinkIndexes(0, 2) = "Depth"
  varLinkIndexes(1, 2) = pFClass.FindField("Depth")
  varLinkIndexes(2, 2) = "Depth"
  varLinkIndexes(0, 3) = "Sovereign"
  varLinkIndexes(1, 3) = pFClass.FindField("Sovereign")
  varLinkIndexes(2, 3) = "Sovereign"
  varLinkIndexes(0, 4) = "Region"
  varLinkIndexes(1, 4) = pFClass.FindField("Region")
  varLinkIndexes(2, 4) = "Region"
  
  Dim pNewFields As esriSystem.IVariantArray
  Set pNewFields = New esriSystem.varArray
  Dim lngIndex As Long
  Dim pField As IField
  Dim pNewField As IField
  Dim pFieldEdit As IFieldEdit
  Dim pClone As IClone
  Dim pGeoDataset As IGeoDataset
  
  Set pGeoDataset = pFClass
  
  For lngIndex = 0 To UBound(varLinkIndexes, 2)
    Set pField = pFClass.Fields.Field(varLinkIndexes(1, lngIndex))
    Set pClone = pField
    Set pNewField = pClone.Clone
    Set pFieldEdit = pNewField
    With pFieldEdit
      .Name = varLinkIndexes(2, lngIndex)
      .AliasName = varLinkIndexes(2, lngIndex)
    End With
    pNewFields.Add pNewField
  Next lngIndex
  Set pField = New Field
  Set pFieldEdit = pField
  With pFieldEdit
    .Name = "SqKm"
    .Type = esriFieldTypeDouble
  End With
  pNewFields.Add pField
  
  Dim pNewFClass As IFeatureClass
  Dim lngAreaIndex As Long
  Dim pWS2 As IWorkspace2
  Dim pFeatWS As IFeatureWorkspace
  Set pFeatWS = pWS
  Set pWS2 = pWS
  If pWS2.NameExists(esriDTFeatureClass, strNewName) Then
    Set pNewFClass = pFeatWS.OpenFeatureClass(strNewName)
  Else
    Set pNewFClass = MyGeneralOperations.CreateGDBFeatureClass2(pWS, _
        MyGeneralOperations.MakeUniqueGDBFeatureClassName(pWS, strNewName), esriFTSimple, _
        pGeoDataset.SpatialReference, esriGeometryPolygon, pNewFields, , , , False, ENUM_FileGDB)
  End If
  
  lngAreaIndex = pNewFClass.FindField("SqKm")
  
  Dim lngSrcAreaIndex As Long
  lngSrcAreaIndex = pFClass.FindField("SqKm")
  
  Dim lngCount As Long
  Dim lngCounter As Long
  lngCount = pFClass.FeatureCount(Nothing)
  lngCounter = 0
  
  For lngIndex = 0 To UBound(varLinkIndexes, 2)
    varLinkIndexes(3, lngIndex) = pNewFClass.FindField(varLinkIndexes(2, lngIndex))
  Next lngIndex
  
  Dim booAdd As Boolean
  Dim varVal As Variant
  Dim strProt As String
  Dim strNewProtect As String
  Dim strSov As String
  Dim strNewSov As String
  Dim strRegion As String
  Dim lngDepth As Long
  Dim dblDistance As Double
  Dim pFeature As IFeature
  Dim pFCursor As IFeatureCursor
  Dim pNewBuffer As IFeatureBuffer
  Dim pNewFCursor As IFeatureCursor
  Dim pPoly As IPolygon
  Dim pRepairPoly As IPolygon
  Dim dblArea As Double
  Dim pArea As IArea
  Dim pLabelPoint  As IPoint
  
  Dim pSBar As IStatusBar
  Dim pProg As IStepProgressor
  
  Set pSBar = pApp.StatusBar
  Set pProg = pSBar.ProgressBar
  
  ' BUILD ARRAYS OF MASK POLYGONS
  Dim dblEnvArray() As Double
  Dim varPolyArray() As Variant
  Call FillArraysOfIndexesAndPolygons(pGenMaskFClass, dblEnvArray, varPolyArray, pSBar, pProg)
    
  
  Dim strBase As String
  strBase = "Extracting Features [xxx of " & Format(lngCount, "#,##0") & "]..."
  pSBar.ShowProgressBar "Extracting Features...", 0, lngCount, 1, True
    
  Set pNewBuffer = pNewFClass.CreateFeatureBuffer
  Set pNewFCursor = pNewFClass.Insert(True)
  
  Dim pQueryFilt As IQueryFilter
  Set pQueryFilt = New QueryFilter
  Dim strPrefix As String
  Dim strSuffix As String
  Dim lngStartOID As Long
  
  Call MyGeneralOperations.ReturnQuerySpecialCharacters(pFClass, strPrefix, strSuffix)
  If aml_func_mod.FileExists("D:\arcGIS_stuff\consultation\UN_FAO\2016_Depth_Ranges\Progress.txt") Then
    lngStartOID = CLng(MyGeneralOperations.ReadTextFile("D:\arcGIS_stuff\consultation\UN_FAO\2016_Depth_Ranges\Progress.txt"))
    pQueryFilt.WhereClause = strPrefix & pFClass.OIDFieldName & strSuffix & " > " & _
          MyGeneralOperations.ReadTextFile("D:\arcGIS_stuff\consultation\UN_FAO\2016_Depth_Ranges\Progress.txt")
    lngCounter = lngStartOID
    Set pFCursor = pFClass.Search(pQueryFilt, False)
  Else
    lngCounter = 0
    Set pFCursor = pFClass.Search(Nothing, False)
  End If
  pSBar.ShowProgressBar "Extracting Features...", 0, lngCount, 1, True
  pProg.position = lngStartOID
  
  Set pFeature = pFCursor.NextFeature
  Dim pMaskFCursor As IFeatureCursor
  Dim pPointSpFilt As ISpatialFilter
  Dim pPolySpFilt As ISpatialFilter
  Dim pRunningSpFilt As ISpatialFilter
    
  Set pPointSpFilt = New SpatialFilter
  Set pPolySpFilt = New SpatialFilter
  Set pRunningSpFilt = New SpatialFilter
  pPointSpFilt.SpatialRel = esriSpatialRelIntersects
  pPolySpFilt.SpatialRel = esriSpatialRelIntersects
  pRunningSpFilt.SpatialRel = esriSpatialRelIntersects
    
  Dim pRepairArray As esriSystem.IArray
        
  Dim pTopoOp As ITopologicalOperator
  Dim pMaskFeature As IFeature
  Dim pMaskPoly As IPolygon
  Dim booSucceed As Boolean
  Dim strFailReason As String
  
  
  Do Until pFeature Is Nothing
    pProg.Step
    lngCounter = lngCounter + 1
    If lngCounter Mod 2 = 0 Then
      pProg.Message = Replace(strBase, "xxx", Format(lngCounter, "#,##0")) & "New Feature Class Count = " & Format(pNewFClass.FeatureCount(Nothing), "#,##0")
'      pNewFCursor.Flush
      DoEvents
    End If
'    If lngCounter Mod 500 = 0 Then
'      pNewFCursor.Flush
'      DoEvents
'    End If
    
    ' TO SAVE TIME, AUTOMATICALLY SKIP ANY POLYGONS WHERE THE ORIGINAL POLYGON IS < 0.001 SQ. KM.
    
    booAdd = pFeature.Value(lngSrcAreaIndex) > 0.0001
    
    If booAdd Then
      Set pPoly = pFeature.ShapeCopy
      Set pArea = pPoly
      Set pLabelPoint = pArea.LabelPoint
      Set pPointSpFilt.Geometry = pLabelPoint
      
      ' SKIP IF THIS IS LIKELY A DUPLICATE POLYGON
      If booAdd Then
        Set pRunningSpFilt.Geometry = pLabelPoint
        If pNewFClass.FeatureCount(pRunningSpFilt) > 0 Then
          booAdd = False
        End If
      End If
      
      If booAdd Then
        If Not CheckIfPointIntersects(pLabelPoint, dblEnvArray, varPolyArray) Then
'        If pGenMaskFClass.FeatureCount(pPointSpFilt) = 0 Then
                
          For lngIndex = 0 To UBound(varLinkIndexes, 2)
            pNewBuffer.Value(varLinkIndexes(3, lngIndex)) = Null
          Next lngIndex
          
          ' Distance
          varVal = pFeature.Value(varLinkIndexes(1, 1))
          If Not IsNull(varVal) Then
            dblDistance = CDbl(varVal)
          Else
            booAdd = False
          End If
          pNewBuffer.Value(varLinkIndexes(3, 1)) = dblDistance
          
          ' Depth
          If booAdd Then
            varVal = pFeature.Value(varLinkIndexes(1, 2))
            If Not IsNull(varVal) Then
              lngDepth = CLng(varVal)
            Else
              booAdd = False
            End If
            pNewBuffer.Value(varLinkIndexes(3, 2)) = lngDepth
          End If
          
          ' SOVEREIGN
          If booAdd Then
            varVal = pFeature.Value(varLinkIndexes(1, 3))
            If Not IsNull(varVal) Then
              strSov = CStr(varVal)
              If Trim(strSov) <> "" Then
                strNewSov = strSov
              Else
                booAdd = False
              End If
            Else
              booAdd = False
            End If
            pNewBuffer.Value(varLinkIndexes(3, 3)) = strNewSov
          End If
          
          ' REGION
          If booAdd Then
            varVal = pFeature.Value(varLinkIndexes(1, 4))
            If Not IsNull(varVal) Then
              strRegion = CStr(varVal)
              If Trim(strRegion) = "" Then
                booAdd = False
              End If
            Else
              booAdd = False
            End If
            pNewBuffer.Value(varLinkIndexes(3, 4)) = strRegion
          End If
          
          ' PROTECTED
          If booAdd Then
            varVal = pFeature.Value(varLinkIndexes(1, 0))
            If Not IsNull(varVal) Then
              strProt = CStr(varVal)
              If StrComp(strProt, "Marine", vbTextCompare) = 0 Then
                strNewProtect = "Marine"
              Else
                strNewProtect = "Not"
              End If
            Else
              strNewProtect = "Not"
            End If
            pNewBuffer.Value(varLinkIndexes(3, 0)) = strNewProtect
          End If
        
      
  '        ' SKIP IF THIS IS LIKELY A DUPLICATE POLYGON
  '        If booAdd Then
  '
  '          Set pRunningSpFilt.Geometry = pLabelPoint
  '          If pNewFClass.FeatureCount(pRunningSpFilt) > 0 Then
  '            booAdd = False
  '          End If
  '        End If
          
          ' trim off any intersecting polygons from mask fclass
          If booAdd Then
            
            Set pClone = pPoly
            Set pRepairPoly = pClone.Clone
            Set pPolySpFilt.Geometry = pPoly
            Set pMaskFCursor = pMaskFClass.Search(pPolySpFilt, False)
            Set pMaskFeature = pMaskFCursor.NextFeature
            Do Until pMaskFeature Is Nothing
              Set pMaskPoly = pMaskFeature.ShapeCopy
              Set pTopoOp = pRepairPoly
              Set pRepairPoly = pTopoOp.Difference(pMaskPoly)
              Set pMaskFeature = pMaskFCursor.NextFeature
            Loop
            
            pRepairPoly.Close
            pRepairPoly.SimplifyPreserveFromTo
            booAdd = Not pRepairPoly.IsEmpty
          End If
          
          If booAdd Then
            
            Set pRepairArray = MyGeometricOperations.SplitMultipartFeatureIntoArray(pRepairPoly, booSucceed, strFailReason)
            
            For lngIndex = 0 To pRepairArray.Count - 1
              Set pRepairPoly = pRepairArray.Element(lngIndex)
              If Not pRepairPoly.IsEmpty Then
                Set pNewBuffer.Shape = pRepairPoly
                
                ' Area
                dblArea = MyGeometricOperations.SphericalPolygonArea2(pRepairPoly) / 1000000
                pNewBuffer.Value(lngAreaIndex) = dblArea
          
                pNewFCursor.InsertFeature pNewBuffer
                If lngIndex Mod 100 = 0 Then pNewFCursor.Flush
              End If
            Next lngIndex
            pNewFCursor.Flush
          End If
        End If
      End If
    End If
    MyGeneralOperations.WriteTextFile "D:\arcGIS_stuff\consultation\UN_FAO\2016_Depth_Ranges\Progress.txt", CStr(pFeature.OID), True, False
    Set pFeature = pFCursor.NextFeature
  Loop
  
  pNewFCursor.Flush
  
  MyGeneralOperations.CreateFieldAttributeIndex pNewFClass, "Sovereign"
  MyGeneralOperations.CreateFieldAttributeIndex pNewFClass, "Region"
  MyGeneralOperations.CreateFieldAttributeIndex pNewFClass, "Protected"
  MyGeneralOperations.CreateFieldAttributeIndex pNewFClass, "Buffer_Distance"
  MyGeneralOperations.CreateFieldAttributeIndex pNewFClass, "Depth"
  
  pSBar.HideProgressBar
  pProg.position = 0
  
  Set ManualExtract = pNewFClass

ClearMemory:
  Erase varLinkIndexes
  Set pNewFields = Nothing
  Set pField = Nothing
  Set pNewField = Nothing
  Set pFieldEdit = Nothing
  Set pClone = Nothing
  Set pGeoDataset = Nothing
  Set pNewFClass = Nothing
  varVal = Null
  Set pFeature = Nothing
  Set pFCursor = Nothing
  Set pNewBuffer = Nothing
  Set pNewFCursor = Nothing
  Set pPoly = Nothing
  Set pRepairPoly = Nothing
  Set pArea = Nothing
  Set pLabelPoint = Nothing
  Set pSBar = Nothing
  Set pProg = Nothing
  Set pMaskFCursor = Nothing
  Set pPointSpFilt = Nothing
  Set pPolySpFilt = Nothing
  Set pRepairArray = Nothing
  Set pTopoOp = Nothing
  Set pMaskFeature = Nothing
  Set pMaskPoly = Nothing
  Set pRunningSpFilt = Nothing
  Set pQueryFilt = Nothing


End Function

Public Function CheckIfPointIntersects(pPoint As IPoint, dblEnvArray() As Double, _
    varPolyArray() As Variant) As Boolean
    
  Dim dblX As Double
  Dim dblY As Double
  Dim dblIndex As Double
  Dim lngIndex As Long
  Dim varPolygon() As Variant
  
  ' dblEnvArray will have 5 columns:
  ' 0) Envelope Minimum X
  ' 1) Envelope Maximum X
  ' 2) Envelope Minimum Y
  ' 3) Envelope Maximum Y
  ' 4) Index value of polygon in varPolyArray
  
  dblX = pPoint.X
  dblY = pPoint.Y
  
  Dim booResult As Boolean
  booResult = False
  Dim lngPolyIndex As Long
  
  For lngIndex = 0 To UBound(dblEnvArray, 2)
    If dblEnvArray(2, lngIndex) <= dblY Then
      If dblEnvArray(3, lngIndex) >= dblY Then
        If dblEnvArray(0, lngIndex) <= dblX Then
          If dblEnvArray(1, lngIndex) >= dblX Then
            lngPolyIndex = CLng(dblEnvArray(4, lngIndex))
            varPolygon = varPolyArray(lngPolyIndex)
            If MyGeometricOperations.PointInPoly_Winding(dblX, dblY, varPolygon) Then
              booResult = True
              Exit For
            End If
          End If
        End If
      End If
    End If
    If dblEnvArray(2, lngIndex) > dblY Then
      Exit For
    End If
  Next lngIndex
  
  CheckIfPointIntersects = booResult
  
  Erase varPolygon
  
End Function

Public Sub FillArraysOfIndexesAndPolygons(pGenMaskFClass As IFeatureClass, dblEnvArray() As Double, _
    varPolyArray() As Variant, pSBar As IStatusBar, pProg As IStepProgressor)
  
  ' dblEnvArray will have 5 columns:
  ' 0) Envelope Minimum X
  ' 1) Envelope Maximum X
  ' 2) Envelope Minimum Y
  ' 3) Envelope Maximum Y
  ' 4) Index value of polygon in varPolyArray
  
  ' dblEnvArray will be sorted along Y axis.
  
  Debug.Print "Building Reference Arrays..."
  Dim lngCount As Long
  lngCount = pGenMaskFClass.FeatureCount(Nothing)
  
  Dim dblPolyArray() As Double
  Dim pFCursor As IFeatureCursor
  Dim pFeature As IFeature
  Dim pPoly As IPolygon
  Dim pEnv As IEnvelope
  Dim lngCounter As Long
  Dim varPolygon() As Variant
  
  pSBar.ShowProgressBar "Building Mask Arrays...", 0, lngCount, 1, True
  pProg.position = 0
  
  ReDim dblEnvArray(4, lngCount - 1)
  ReDim varPolyArray(lngCount - 1)
  
  Set pFCursor = pGenMaskFClass.Search(Nothing, False)
  Set pFeature = pFCursor.NextFeature
  lngCounter = -1
  Do Until pFeature Is Nothing
    lngCounter = lngCounter + 1
    pProg.Step
    If lngCounter Mod 25 = 0 Then
      DoEvents
    End If
    
    Set pPoly = pFeature.ShapeCopy
    Set pEnv = pPoly.Envelope
    
    varPolygon = MyGeometricOperations.ReturnPolygonRingsAsDoubleArray(pPoly)
    
    varPolyArray(lngCounter) = varPolygon
    dblEnvArray(0, lngCounter) = pEnv.XMin
    dblEnvArray(1, lngCounter) = pEnv.XMax
    dblEnvArray(2, lngCounter) = pEnv.YMin
    dblEnvArray(3, lngCounter) = pEnv.YMax
    dblEnvArray(4, lngCounter) = CDbl(lngCounter)
  
    Set pFeature = pFCursor.NextFeature
  Loop
  
  QuickSort.DoubleAscending_TwoDimensional dblEnvArray, 0, UBound(dblEnvArray, 2), 2, 4
    
  pSBar.HideProgressBar
  pProg.position = 0

ClearMemory:
  Erase dblPolyArray
  Set pFCursor = Nothing
  Set pFeature = Nothing
  Set pPoly = Nothing
  Set pEnv = Nothing


End Sub

Public Sub RunManualRepair()
  
  ' this manually splits and closes all polygons in "EEZ_Region_Protect_Depth_GAULDistance_LandRemoved" and
  ' makes a new feature class named "EEZ_Region_Protect_Depth_GAULDistance_LandRemoved_Repair"
  
  Dim pMxDoc As IMxDocument
  Set pMxDoc = ThisDocument
  Dim pApp As IApplication
  Set pApp = Application
  
  Dim pWS As IWorkspace
  Dim pWSFact As IWorkspaceFactory
  Set pWSFact = New FileGDBWorkspaceFactory
  Set pWS = pWSFact.OpenFromFile("D:\arcGIS_stuff\consultation\UN_FAO\2016_Depth_Ranges\Working_Data_Maribe_Dec_2017.gdb", 0)
  
  
  Dim pFLayer As IFeatureLayer
  Set pFLayer = MyGeneralOperations.ReturnLayerByName("EEZ_Region_Protect_Depth_GAULDistance_LandRemoved", pMxDoc.FocusMap)
  Dim pFClass As IFeatureClass
  Set pFClass = pFLayer.FeatureClass
  
  Dim pNewFClass As IFeatureClass
  Set pNewFClass = ManualRepair(pFClass, pWS, "EEZ_Region_Protect_Depth_GAULDistance_LandRemoved_Repair", pMxDoc, pApp)
  
  Dim pNewFLayer As IFeatureLayer
  Dim pDataset As IDataset
  Set pDataset = pNewFClass
  Set pNewFLayer = New FeatureLayer
  Set pNewFLayer.FeatureClass = pNewFClass
  pNewFLayer.Name = pDataset.BrowseName
  pMxDoc.FocusMap.AddLayer pNewFLayer
  
  
ClearMemory:
  Set pMxDoc = Nothing
  Set pApp = Nothing
  Set pWS = Nothing
  Set pWSFact = Nothing
  Set pFLayer = Nothing
  Set pFClass = Nothing
  Set pNewFClass = Nothing
  Set pNewFLayer = Nothing
  Set pDataset = Nothing


End Sub

Public Function ManualRepair(pFClass As IFeatureClass, pWS As IWorkspace, _
    strNewName As String, pMxDoc As IMxDocument, pApp As IApplication) As IFeatureClass
  
  Dim pUKBaltic As IPolygon
  Dim pUKBFClass As IFeatureClass
  Dim pFeatWS As IFeatureWorkspace
  Set pFeatWS = pWS
  Set pUKBFClass = pFeatWS.OpenFeatureClass("United_Kingdom_Baltic")
  Dim pUKBFeature As IFeature
  Set pUKBFeature = pUKBFClass.GetFeature(554)
  Set pUKBaltic = pUKBFeature.ShapeCopy
  
  Dim dblUK_XMin As Double
  Dim dblUK_XMax As Double
  Dim dblUK_YMin As Double
  Dim dblUK_YMax As Double
  
  dblUK_XMin = pUKBaltic.Envelope.XMin
  dblUK_XMax = pUKBaltic.Envelope.XMax
  dblUK_YMin = pUKBaltic.Envelope.YMin
  dblUK_YMax = pUKBaltic.Envelope.YMax
  
  Dim varLinkIndexes() As Variant
  ReDim varLinkIndexes(3, 4)
  varLinkIndexes(0, 0) = "Land_Marine"
  varLinkIndexes(1, 0) = pFClass.FindField("Land_Marine")
  varLinkIndexes(2, 0) = "Protected"
  varLinkIndexes(0, 1) = "Buffer_Distance"
  varLinkIndexes(1, 1) = pFClass.FindField("Buffer_Distance")
  varLinkIndexes(2, 1) = "Buffer_Distance"
  varLinkIndexes(0, 2) = "gridcode"
  varLinkIndexes(1, 2) = pFClass.FindField("gridcode")
  varLinkIndexes(2, 2) = "Depth"
  varLinkIndexes(0, 3) = "Sovereign1"
  varLinkIndexes(1, 3) = pFClass.FindField("Sovereign1")
  varLinkIndexes(2, 3) = "Sovereign"
  varLinkIndexes(0, 4) = "Maribe_Region"
  varLinkIndexes(1, 4) = pFClass.FindField("Maribe_Region")
  varLinkIndexes(2, 4) = "Region"
  
  Dim pNewFields As esriSystem.IVariantArray
  Set pNewFields = New esriSystem.varArray
  Dim lngIndex As Long
  Dim pField As IField
  Dim pNewField As IField
  Dim pFieldEdit As IFieldEdit
  Dim pClone As IClone
  Dim pGeoDataset As IGeoDataset
  
  Set pGeoDataset = pFClass
  
  For lngIndex = 0 To UBound(varLinkIndexes, 2)
    Set pField = pFClass.Fields.Field(varLinkIndexes(1, lngIndex))
    Set pClone = pField
    Set pNewField = pClone.Clone
    Set pFieldEdit = pNewField
    With pFieldEdit
      .Name = varLinkIndexes(2, lngIndex)
      .AliasName = varLinkIndexes(2, lngIndex)
    End With
    pNewFields.Add pNewField
  Next lngIndex
  Set pField = New Field
  Set pFieldEdit = pField
  With pFieldEdit
    .Name = "SqKm"
    .Type = esriFieldTypeDouble
  End With
  pNewFields.Add pField
  
  Dim pNewFClass As IFeatureClass
  Dim lngAreaIndex As Long
  Set pNewFClass = MyGeneralOperations.CreateGDBFeatureClass2(pWS, _
      MyGeneralOperations.MakeUniqueGDBFeatureClassName(pWS, strNewName), esriFTSimple, _
      pGeoDataset.SpatialReference, esriGeometryPolygon, pNewFields, , , , False, ENUM_FileGDB)
  lngAreaIndex = pNewFClass.FindField("SqKm")
  
  Dim lngCount As Long
  Dim lngCounter As Long
  lngCount = pFClass.FeatureCount(Nothing)
  lngCounter = 0
  
  For lngIndex = 0 To UBound(varLinkIndexes, 2)
    varLinkIndexes(3, lngIndex) = pNewFClass.FindField(varLinkIndexes(2, lngIndex))
  Next lngIndex
  
  Dim booAdd As Boolean
  Dim varVal As Variant
  Dim strProt As String
  Dim strNewProtect As String
  Dim strSov As String
  Dim strNewSov As String
  Dim strRegion As String
  Dim lngDepth As Long
  Dim dblDistance As Double
  Dim pFeature As IFeature
  Dim pFCursor As IFeatureCursor
  Dim pNewBuffer As IFeatureBuffer
  Dim pNewFCursor As IFeatureCursor
  Dim pPoly As IPolygon
  Dim pRepairPoly As IPolygon
  Dim dblArea As Double
  
  Dim pSBar As IStatusBar
  Dim pProg As IStepProgressor
  
  Set pSBar = pApp.StatusBar
  Set pProg = pSBar.ProgressBar
  Dim strBase As String
  strBase = "Repairing Features [xxx of " & Format(lngCount, "#,##0") & "]..."
  pSBar.ShowProgressBar "Repairing Features...", 0, lngCount, 1, True
    
  Set pNewBuffer = pNewFClass.CreateFeatureBuffer
  Set pNewFCursor = pNewFClass.Insert(True)
  Set pFCursor = pFClass.Search(Nothing, False)
  Set pFeature = pFCursor.NextFeature
  
  Dim pRepairArray As esriSystem.IVariantArray
  
  Do Until pFeature Is Nothing
    pProg.Step
    lngCounter = lngCounter + 1
    If lngCounter Mod 50 = 0 Then
      pProg.Message = Replace(strBase, "xxx", Format(lngCounter, "#,##0")) & "New Feature Class Count = " & Format(pNewFClass.FeatureCount(Nothing), "#,##0")
      pNewFCursor.Flush
      DoEvents
    End If
    
'    If lngCounter Mod 50000 = 0 Then Exit Do
    
    booAdd = True
    
    For lngIndex = 0 To UBound(varLinkIndexes, 2)
      pNewBuffer.Value(varLinkIndexes(3, lngIndex)) = Null
    Next lngIndex
    
    ' Distance
    varVal = pFeature.Value(varLinkIndexes(1, 1))
    If Not IsNull(varVal) Then
      dblDistance = CDbl(varVal)
    Else
      booAdd = False
    End If
    pNewBuffer.Value(varLinkIndexes(3, 1)) = dblDistance
    
    ' Depth
    If booAdd Then
      varVal = pFeature.Value(varLinkIndexes(1, 2))
      If Not IsNull(varVal) Then
        lngDepth = CLng(varVal)
      Else
        booAdd = False
      End If
      pNewBuffer.Value(varLinkIndexes(3, 2)) = lngDepth
    End If
    
    ' SOVEREIGN
    If booAdd Then
      varVal = pFeature.Value(varLinkIndexes(1, 3))
      If Not IsNull(varVal) Then
        strSov = CStr(varVal)
        If Trim(strSov) <> "" Then
          strNewSov = strSov
        Else
          booAdd = False
        End If
      Else
        booAdd = False
      End If
      pNewBuffer.Value(varLinkIndexes(3, 3)) = strNewSov
    End If
    
    ' REGION
    If booAdd Then
      varVal = pFeature.Value(varLinkIndexes(1, 4))
      If Not IsNull(varVal) Then
        strRegion = CStr(varVal)
        If Trim(strRegion) = "" Then
          booAdd = False
        End If
      Else
        booAdd = False
      End If
      pNewBuffer.Value(varLinkIndexes(3, 4)) = strRegion
    End If
    
    ' PROTECTED
    If booAdd Then
      varVal = pFeature.Value(varLinkIndexes(1, 0))
      If Not IsNull(varVal) Then
        strProt = CStr(varVal)
        If StrComp(strProt, "Marine", vbTextCompare) = 0 Then
          strNewProtect = "Marine"
        Else
          strNewProtect = "Not"
        End If
      Else
        strNewProtect = "Not"
      End If
      pNewBuffer.Value(varLinkIndexes(3, 0)) = strNewProtect
    End If
    
    If booAdd Then
    
      Set pPoly = pFeature.ShapeCopy
      Set pRepairArray = RepairPolygon2(pPoly, pUKBaltic, dblUK_XMin, dblUK_XMax, dblUK_YMin, dblUK_YMax, _
          strRegion, strNewSov)
'      Set pRepairPoly = RepairPolygon(pPoly)
'      If pRepairPoly.IsEmpty Then
      If pRepairArray.Count = 0 Then
        booAdd = False
      Else
        booAdd = True
        Set pNewBuffer.Shape = pRepairPoly
      End If
      
      If booAdd Then
        For lngIndex = 0 To pRepairArray.Count - 1
          Set pRepairPoly = pRepairArray.Element(lngIndex)
          Set pNewBuffer.Shape = pRepairPoly
          
          ' Area
          dblArea = MyGeometricOperations.SphericalPolygonArea2(pRepairPoly) / 1000000
          pNewBuffer.Value(lngAreaIndex) = dblArea
    
          pNewFCursor.InsertFeature pNewBuffer
          If lngIndex Mod 100 = 0 Then pNewFCursor.Flush
        Next lngIndex
      End If
    End If
    
    Set pFeature = pFCursor.NextFeature
  Loop
  
  pNewFCursor.Flush
  
  MyGeneralOperations.CreateFieldAttributeIndex pNewFClass, "Sovereign"
  MyGeneralOperations.CreateFieldAttributeIndex pNewFClass, "Region"
  MyGeneralOperations.CreateFieldAttributeIndex pNewFClass, "Protected"
  MyGeneralOperations.CreateFieldAttributeIndex pNewFClass, "Buffer_Distance"
  MyGeneralOperations.CreateFieldAttributeIndex pNewFClass, "Depth"
  
  pSBar.HideProgressBar
  pProg.position = 0
  
  Set ManualRepair = pNewFClass

ClearMemory:
  Set pUKBaltic = Nothing
  Set pUKBFClass = Nothing
  Set pFeatWS = Nothing
  Set pUKBFeature = Nothing
  Erase varLinkIndexes
  Set pNewFields = Nothing
  Set pField = Nothing
  Set pNewField = Nothing
  Set pFieldEdit = Nothing
  Set pClone = Nothing
  Set pGeoDataset = Nothing
  Set pNewFClass = Nothing
  varVal = Null
  Set pFeature = Nothing
  Set pFCursor = Nothing
  Set pNewBuffer = Nothing
  Set pNewFCursor = Nothing
  Set pPoly = Nothing
  Set pRepairPoly = Nothing
  Set pSBar = Nothing
  Set pProg = Nothing
  Set pRepairArray = Nothing


End Function

Public Function RepairPolygon2(pPoly As IPolygon, pUKBaltic As IPolygon, dblUK_XMin As Double, _
       dblUK_XMax As Double, dblUK_YMin As Double, dblUK_YMax As Double, strRegion As String, _
       strSovereign As String) As esriSystem.IVariantArray

  Dim pClone As IClone
  Set pClone = pPoly
  Dim pArray As esriSystem.IArray
  Dim pSubPoly As IPolygon
  Dim pSubPoly2 As IPolygon
  Dim pUnionArray As esriSystem.IVariantArray
  Dim lngIndex As Long
  Dim lngIndex2 As Long
  Dim booFail As Boolean
  Dim strReason As String
  Set pUnionArray = New esriSystem.varArray
  Dim pTopoOp As ITopologicalOperator4
  
  Dim pSubEnv As IEnvelope
  Dim pIntersectArray As esriSystem.IArray
  Dim pTopoOp2 As ITopologicalOperator
  Dim pClipPoly As IPolygon
  Dim pRelOp As IRelationalOperator
    
      
  Set pArray = MyGeometricOperations.SplitMultipartFeatureIntoArray(pClone.Clone, booFail, strReason)
  If pArray.Count > 0 Then
    For lngIndex = 0 To pArray.Count - 1
      Set pSubPoly = pArray.Element(lngIndex)
      pSubPoly.Close
      pSubPoly.SimplifyPreserveFromTo
      If Not pSubPoly.IsEmpty Then
        Set pTopoOp = pSubPoly
        pTopoOp.IsKnownSimple = False
        pTopoOp.Simplify
      End If
      If Not pSubPoly.IsEmpty Then
      
        If strSovereign = "United Kingdom" And strRegion = "Atlantic" Then
      
          Set pSubPoly.SpatialReference = pPoly.SpatialReference
          Set pSubEnv = pSubPoly.Envelope
          
          ' RangeOverlaps = (dblExtent1Start <= dblExtent2End) And (dblExtent2Start <= dblExtent1End)
          If dblUK_XMin <= pSubEnv.XMax And pSubEnv.XMin <= dblUK_XMax And _
              dblUK_YMin <= pSubEnv.YMax And pSubEnv.YMin <= dblUK_YMax Then
            ' CHECK FOR INTERSECTION
            Set pRelOp = pSubPoly
            If pRelOp.Disjoint(pUKBaltic) Then
              pUnionArray.Add pSubPoly
            Else
              Set pTopoOp2 = pSubPoly
              Set pClipPoly = pTopoOp2.Difference(pUKBaltic)
              If Not pClipPoly.IsEmpty Then
                Set pIntersectArray = MyGeometricOperations.SplitMultipartFeatureIntoArray(pClipPoly, booFail, strReason)
                If pIntersectArray.Count > 0 Then
                  For lngIndex2 = 0 To pIntersectArray.Count - 1
                    Set pSubPoly2 = pIntersectArray.Element(lngIndex2)
                    pSubPoly2.Close
                    pSubPoly2.SimplifyPreserveFromTo
                    If Not pSubPoly2.IsEmpty Then
                      Set pTopoOp = pSubPoly2
                      pTopoOp.IsKnownSimple = False
                      pTopoOp.Simplify
                    End If
                    If Not pSubPoly2.IsEmpty Then
                      pUnionArray.Add pSubPoly2
                    End If
                  Next lngIndex2
                End If
              End If
            End If
          Else
            pUnionArray.Add pSubPoly
          End If
        Else
          pUnionArray.Add pSubPoly
        End If
      End If
    Next lngIndex
  End If
  
'  If pUnionArray.Count = 0 Then
'    Set pSubPoly = New Polygon
'  ElseIf pUnionArray.Count = 1 Then
'    Set pSubPoly = pUnionArray.Element(0)
'  Else
'    Set pSubPoly = MyGeometricOperations.UnionGeometries5(pUnionArray)
'  End If
'
'  Set pSubPoly.SpatialReference = pPoly.SpatialReference
  
  Set RepairPolygon2 = pUnionArray
  
  
  Set pClone = Nothing
  Set pArray = Nothing
  Set pSubPoly = Nothing
  Set pSubPoly2 = Nothing
  Set pUnionArray = Nothing
  Set pTopoOp = Nothing
  Set pSubEnv = Nothing
  Set pIntersectArray = Nothing
  Set pTopoOp2 = Nothing
  Set pClipPoly = Nothing


  
End Function


Public Function RepairPolygon(pPoly As IPolygon) As IPolygon

  Dim pClone As IClone
  Set pClone = pPoly
  Dim pArray As esriSystem.IArray
  Dim pSubPoly As IPolygon
  Dim pUnionArray As esriSystem.IVariantArray
  Dim lngIndex As Long
  Dim booFail As Boolean
  Dim strReason As String
  Set pUnionArray = New esriSystem.varArray
  Dim pTopoOp As ITopologicalOperator4
  
  Set pArray = MyGeometricOperations.SplitMultipartFeatureIntoArray(pClone.Clone, booFail, strReason)
  If pArray.Count > 0 Then
    For lngIndex = 0 To pArray.Count - 1
      Set pSubPoly = pArray.Element(lngIndex)
      pSubPoly.Close
      pSubPoly.SimplifyPreserveFromTo
      If Not pSubPoly.IsEmpty Then
        Set pTopoOp = pSubPoly
        pTopoOp.IsKnownSimple = False
        pTopoOp.Simplify
      End If
      If Not pSubPoly.IsEmpty Then
        pUnionArray.Add pSubPoly
      End If
    Next lngIndex
  End If
  
  If pUnionArray.Count = 0 Then
    Set pSubPoly = New Polygon
  ElseIf pUnionArray.Count = 1 Then
    Set pSubPoly = pUnionArray.Element(0)
  Else
    Set pSubPoly = MyGeometricOperations.UnionGeometries5(pUnionArray)
  End If
  
  Set pSubPoly.SpatialReference = pPoly.SpatialReference
  
  Set RepairPolygon = pSubPoly
  
  Set pClone = Nothing
  Set pArray = Nothing
  Set pSubPoly = Nothing
  Set pUnionArray = Nothing
  Set pTopoOp = Nothing
  
End Function

Public Sub AddFieldIndexes()

  Dim pMxDoc As IMxDocument
  Set pMxDoc = ThisDocument
  Dim pFLayer As IFeatureLayer
  Dim pPolyFClass As IFeatureClass
  Set pFLayer = MyGeneralOperations.ReturnLayerByName("Jurisdiction_Split", pMxDoc.FocusMap)
  Set pPolyFClass = pFLayer.FeatureClass
  
  MyGeneralOperations.CreateFieldAttributeIndex pPolyFClass, "Region"
  MyGeneralOperations.CreateFieldAttributeIndex pPolyFClass, "Jurisdiction"
  MyGeneralOperations.CreateFieldAttributeIndex pPolyFClass, "In_MPA"
  MyGeneralOperations.CreateFieldAttributeIndex pPolyFClass, "Depth_Range"
  MyGeneralOperations.CreateFieldAttributeIndex pPolyFClass, "Depth_Range_with_GTneg10"
  
  
'  Set pFLayer = MyGeneralOperations.ReturnLayerByName("GAUL_Distance_Split", pMxDoc.FocusMap)
'  Set pPolyFClass = pFLayer.FeatureClass
'  MyGeneralOperations.CreateFieldAttributeIndex pPolyFClass, "Region"
'  MyGeneralOperations.CreateFieldAttributeIndex pPolyFClass, "Distance_Band"
'  MyGeneralOperations.CreateFieldAttributeIndex pPolyFClass, "In_MPA"
'  MyGeneralOperations.CreateFieldAttributeIndex pPolyFClass, "Depth_Range"
'  MyGeneralOperations.CreateFieldAttributeIndex pPolyFClass, "Depth_Range_with_GTneg10"
  
End Sub

Public Sub CountIntersections()

  Dim pMxDoc As IMxDocument
  Set pMxDoc = ThisDocument
  Dim pApp As IApplication
  Dim pSBar As IStatusBar
  Dim pProg As IStepProgressor
  Set pApp = Application
  Set pSBar = pApp.StatusBar
  Set pProg = pSBar.ProgressBar
  
  Dim pPolyFClass As IFeatureClass
  Dim pPointFClass As IFeatureClass
  Dim pFLayer As IFeatureLayer
  
  Set pFLayer = MyGeneralOperations.ReturnLayerByName("Combined_by_GAUL_Distance_TrimAtlantic2", pMxDoc.FocusMap)
  Set pPolyFClass = pFLayer.FeatureClass
  
  Set pFLayer = MyGeneralOperations.ReturnLayerByName("GAUL_Combined_Points", pMxDoc.FocusMap)
  Set pPointFClass = pFLayer.FeatureClass
  
  Dim pPointFCursor As IFeatureCursor
  Dim pPolyFCursor As IFeatureCursor
  Dim pPointFeature As IFeature
  Dim pPolyFeature As IFeature
  Dim pSpFilt As ISpatialFilter
  
  Set pSpFilt = New SpatialFilter
  pSpFilt.SpatialRel = esriSpatialRelIntersects
  
  Dim strIDs As String
  Dim lngCounter As Long
  Dim lngCount As Long
  Dim lngPointCounter As Long
  lngPointCounter = 0
  
  lngCount = pPointFClass.FeatureCount(Nothing)
  
  Dim lngRegionIndex As Long
  Dim strRegion As String
  lngRegionIndex = pPolyFClass.FindField("Region")
  Dim lngDistIndex As Long
  Dim strDistance As String
  lngDistIndex = pPolyFClass.FindField("Distance_Band")
  Dim lngDepthIndex As Long
  Dim strDepth As String
  lngDepthIndex = pPolyFClass.FindField("Depth_Range_with_GTneg10")
  Dim lngMPAIndex As Long
  Dim strMPA As String
  lngMPAIndex = pPolyFClass.FindField("In_MPA")
  
  
  Dim strKey As String
  Dim pArea As IArea
  Dim dblRunningArea As Double
  Dim lngRunningCount As Long
  Dim varPair() As Variant
  
  Dim pCountColl As Collection
  Set pCountColl = New Collection
  Dim strKeys() As String
  Dim lngIndex As Long
  
  lngIndex = -1
  
  pSBar.ShowProgressBar "Analyzing Points...", 0, lngCount, 1, True
  pProg.position = 0
  
  Set pPointFCursor = pPointFClass.Search(Nothing, False)
  Set pPointFeature = pPointFCursor.NextFeature
  Do Until pPointFeature Is Nothing
    pProg.Step
    lngPointCounter = lngPointCounter + 1
    pProg.Message = "Analyzing Points [" & CStr(lngPointCounter) & " of " & CStr(lngCount) & "]..."
    DoEvents
    
    Set pSpFilt.Geometry = pPointFeature.ShapeCopy
    
    strIDs = ""
    lngCounter = 0
    
    Set pPolyFCursor = pPolyFClass.Search(pSpFilt, False)
    Set pPolyFeature = pPolyFCursor.NextFeature
    Do Until pPolyFeature Is Nothing
      strIDs = strIDs & "[" & CStr(pPolyFeature.OID) & "], "
      lngCounter = lngCounter + 1
      strRegion = "'Region = " & pPolyFeature.Value(lngRegionIndex) & "'"
      strDistance = "'Distance = " & pPolyFeature.Value(lngDistIndex) & "'"
      strDepth = "'Depth = " & pPolyFeature.Value(lngDepthIndex) & "'"
      strMPA = "'MPA = " & pPolyFeature.Value(lngMPAIndex) & "'"
      
      Set pArea = pPolyFeature.ShapeCopy
      
      strKey = strRegion & "_" & strDistance & "_" & strDepth & "_" & strMPA
      
      If MyGeneralOperations.CheckCollectionForKey(pCountColl, strKey) Then
        varPair = pCountColl.Item(strKey)
        pCountColl.Remove strKey
        lngRunningCount = varPair(0)
        dblRunningArea = varPair(1)
        varPair(0) = lngRunningCount + 1
        varPair(1) = dblRunningArea + pArea.Area
      Else
        ReDim varPair(1)
        varPair(0) = 1
        varPair(1) = pArea.Area
        lngIndex = lngIndex + 1
        ReDim Preserve strKeys(lngIndex)
        strKeys(lngIndex) = strKey
      End If
      pCountColl.Add varPair, strKey
      
      Set pPolyFeature = pPolyFCursor.NextFeature
    Loop
    strIDs = Left(strIDs, Len(strIDs) - 2)
    
    Debug.Print
    
    Set pPointFeature = pPointFCursor.NextFeature
  Loop
  
  QuickSort.StringsAscending strKeys, 0, UBound(strKeys)
  
  Dim strReport As String
  Dim strReport2 As String
  For lngIndex = 0 To UBound(strKeys)
    strKey = strKeys(lngIndex)
    varPair = pCountColl.Item(strKey)
    strReport = strReport & CStr(lngIndex + 1) & "] " & strKey & vbCrLf & _
        "  --> Count = " & CStr(varPair(0)) & vbCrLf & _
        "  --> Area = " & Format(varPair(1), "0.0000") & vbCrLf & vbCrLf
    strReport2 = strReport2 & Replace(strKey, "_", vbTab) & vbTab & CStr(varPair(0)) & vbTab & Format(varPair(1), "0.000000") & vbCrLf
  Next lngIndex
  
  Dim pDataObj As New MSForms.DataObject
  pDataObj.Clear
  pDataObj.SetText strReport & vbCrLf & vbCrLf & strReport2
  pDataObj.PutInClipboard
  
  pProg.position = 0
  pSBar.HideProgressBar
  Debug.Print "Done..."
 
ClearMemory:
  Set pMxDoc = Nothing
  Set pApp = Nothing
  Set pSBar = Nothing
  Set pProg = Nothing
  Set pPolyFClass = Nothing
  Set pPointFClass = Nothing
  Set pFLayer = Nothing
  Set pPointFCursor = Nothing
  Set pPolyFCursor = Nothing
  Set pPointFeature = Nothing
  Set pPolyFeature = Nothing
  Set pSpFilt = Nothing
  Set pArea = Nothing
  Erase varPair
  Set pCountColl = Nothing
  Erase strKeys
  Set pDataObj = Nothing


  
End Sub
