# Supplementary material for: Spatial datasets to define operational boundaries within four marine basins delineated by distance from shore, depth, EEZ and protected status, accompanied by maps and statistical summary tables
Source: Data Brief. 2018 Nov 28;21:2638–42. doi: 10.1016/j.dib.2018.11.118 (PMC6290244; doi:10.1016/j.dib.2018.11.118)
Supplement: Supplementary file 2 — Supplementary material [file mmc2.zip › Operational_Boundaries_Data/VBA_Modules/RepairForVM.bas]

Attribute VB_Name = "RepairForVM"
Option Explicit

Public Sub SwitchSourcesToVM()
  Debug.Print "---------------------------------"
  
  Dim pMxDoc As IMxDocument
  Set pMxDoc = ThisDocument
  
  Dim pFocusMap As IMap
  
  Dim pEnumLayer As IEnumLayer
  Dim pFLayer As IFeatureLayer
  Dim pUnknown As IUnknown
  Dim pFeatureClass As IFeatureClass
  Dim pRasterLayer As IRasterLayer
  
  Dim pLayer As ILayer
  Dim pDataset As IDataset
  Dim pWS As IWorkspace
  Dim pDataLayer As IDataLayer2
  Dim pName As IDatasetName
  Dim pWSName As IWorkspaceName2
  Dim strOrigPath As String
  Dim strNewPath As String
  Dim lngIndex As Long
  Dim pSTCollection As IStandaloneTableCollection
  Dim pStTble As IStandaloneTable
  Dim lngMapIndex As Long
  
  Dim pMaps As IMaps
  Set pMaps = pMxDoc.Maps
  
  For lngMapIndex = 0 To pMaps.Count - 1
    DoEvents
    Set pFocusMap = pMaps.Item(lngMapIndex)
  
    If (pFocusMap.LayerCount > 0) Then
      DoEvents
      Set pEnumLayer = pFocusMap.Layers(, True)
      pEnumLayer.Reset
      
      Set pUnknown = pEnumLayer.Next
      Do Until pUnknown Is Nothing
       DoEvents
        Set pLayer = ReturnLayerOrNothing(pUnknown)
        If Not pLayer Is Nothing Then
          If TypeOf pLayer Is IFeatureLayer Or TypeOf pLayer Is IRasterLayer Then
            
            Set pDataLayer = pLayer
            Set pName = pDataLayer.DataSourceName
            Set pWSName = pName.WorkspaceName
            strOrigPath = pWSName.PathName
            If Left(strOrigPath, 3) = "D:\" Then
              strNewPath = "E" & Right(strOrigPath, Len(strOrigPath) - 1)
              Debug.Print "Layer '" & pLayer.Name
              Debug.Print "   --> " & strOrigPath
              Debug.Print "   --> To ..." & strNewPath
              
              pWSName.PathName = strNewPath
              Set pName.WorkspaceName = pWSName
              pDataLayer.DataSourceName = pName
              pDataLayer.Connect pName
              
            End If
          End If
        End If
        Set pUnknown = pEnumLayer.Next
      Loop
    End If
    pMxDoc.UpdateContents
    pMxDoc.ActiveView.Refresh
    
    Set pSTCollection = pFocusMap
    If pSTCollection.StandaloneTableCount > 0 Then
      For lngIndex = 0 To pSTCollection.StandaloneTableCount - 1
        Set pStTble = pSTCollection.StandaloneTable(lngIndex)
        DoEvents
        
        If Not pStTble.Valid Then
            
          Set pDataLayer = pStTble
          Set pName = pDataLayer.DataSourceName
          Set pWSName = pName.WorkspaceName
          strOrigPath = pWSName.PathName
          If Left(strOrigPath, 3) = "D:\" Then
            strNewPath = "E" & Right(strOrigPath, Len(strOrigPath) - 1)
            Debug.Print "Layer '" & pStTble.Name
            Debug.Print "   --> " & strOrigPath
            Debug.Print "   --> To ..." & strNewPath
            
            pWSName.PathName = strNewPath
            Set pName.WorkspaceName = pWSName
  '          pDataLayer.DataSourceName = pName
            pDataLayer.Connect pName
            
          End If
        
        
        End If
      Next lngIndex
    End If
  Next lngMapIndex
  pMxDoc.UpdateContents
  Debug.Print "Done..."
  
ClearMemory:
  Set pMxDoc = Nothing
  Set pFocusMap = Nothing
  Set pEnumLayer = Nothing
  Set pFLayer = Nothing
  Set pUnknown = Nothing
  Set pFeatureClass = Nothing
  Set pRasterLayer = Nothing
  Set pLayer = Nothing
  Set pDataset = Nothing
  Set pWS = Nothing
  Set pSTCollection = Nothing
  Set pStTble = Nothing

End Sub


Public Function ReturnLayerOrNothing(pUnknown As IUnknown) As ILayer
  On Error GoTo ErrHandler
  
  Dim pLayer As ILayer
  Set pLayer = pUnknown
  If Not pLayer.Valid Then
    Set ReturnLayerOrNothing = pLayer
  Else
    Set ReturnLayerOrNothing = Nothing
  End If
  
  GoTo ClearMemory
  Exit Function
ErrHandler:
  Set ReturnLayerOrNothing = Nothing
  
ClearMemory:
  Set pLayer = Nothing

End Function
